# Supplementary material for: Regulatory dynamics distinguishing desiccation tolerance strategies within resurrection grasses
Source: Plant Direct. 2022 Dec 13;6(12):e457. doi: 10.1002/pld3.457 (PMC9748243; doi:10.1002/pld3.457)
Supplement: Supplementary file 2 — Table S1: Differential gene expression in O. thomaeum [file PLD3-6-e457-s005.xlsx]

## Sheet: Supplemental_table_1
seqnames	start	end	genes	pval	qval	b	se_b	mean_obs
Chromosome_8	12810988	12811662	Ot_Chr8_n38612	0	0	10.3145	0.259745	4.46408
Chromosome_8	13032237	13032903	Ot_Chr8_n38598	4.44e-299	4.07e-295	9.99303	0.270349	4.30337
Chromosome_8	12934520	12935223	Ot_Chr8_n38606	1.02e-257	4.7e-254	9.66445	0.281826	4.13908
Chromosome_8	12923620	12924323	Ot_Chr8_n38607	1.02e-257	4.7e-254	9.66445	0.281826	4.13908
Chromosome_8	12979810	12997266	Ot_Chr8_n38600	2.88e-223	1.06e-219	7.19351	0.225519	7.42222
Chromosome_2	5947200	5947556	Ot_Chr2_05545	1.59e-221	4.87e-218	9.34485	0.294125	3.97928
Chromosome_6	18119707	18120614	Ot_Chr6_01652	3.19e-218	8.35e-215	7.16329	0.227177	8.14546
Chromosome_8	12912710	12913413	Ot_Chr8_n38608	1.58e-187	3.63e-184	9.00869	0.308443	3.8112
Chromosome_8	16514961	16517430	Ot_Chr8_26716	2.64e-186	5.38e-183	-7.41182	0.254609	6.80289
Chromosome_5	16096068	16098569	Ot_Chr5_03311	3.61e-184	6.62e-181	8.95711	0.309492	6.73356
Chromosome_4	24568636	24569567	Ot_Chr4_00139	1.39e-171	2.32e-168	8.8325	0.316314	3.7231
Chromosome_2	28334729	28340668	Ot_Chr2_10755	1.56e-169	2.38e-166	-6.95413	0.250563	6.87102
Chromosome_8	13032237	13032639	Ot_Chr8_n38597	7.82e-169	1.1e-165	8.80702	0.31799	3.71036
Chromosome_10	2903976	2904629	Ot_Chr10_n30110	6.05e-160	7.92e-157	-8.69853	0.322792	3.65612
Chromosome_1	5665141	5667693	Ot_Chr1_n31499	6.86e-160	8.39e-157	-6.38738	0.237069	6.63355
Chromosome_10	383088	383444	Ot_Chr10_n30111	9.73e-156	1.05e-152	6.13891	0.230903	6.25316
contig_194	17392	17748	Ot_Un194_26919	9.73e-156	1.05e-152	6.13891	0.230903	6.25316
Chromosome_8	12767783	12768464	Ot_Chr8_n38614	2.13e-151	2.17e-148	10.7795	0.411301	5.10259
Chromosome_8	5207433	5210510	Ot_Chr8_n38757	3.83e-150	3.7e-147	5.68835	0.217961	7.19462
Chromosome_4	25644860	25647385	Ot_Chr4_22622	2.63e-148	2.41e-145	-5.45928	0.210492	7.22994
Chromosome_10	2779418	2780073	Ot_Chr10_24089	1.46e-147	1.27e-144	-6.11912	0.236536	6.36887
Chromosome_6	13099998	13101410	Ot_Chr6_20702	3.65e-143	3.04e-140	-5.6991	0.223706	6.51246
Chromosome_8	12736966	12737647	Ot_Chr8_n38616	7.24e-143	5.78e-140	10.5969	0.416396	5.01125
Chromosome_5	17906813	17909096	Ot_Chr5_n36183	1.4e-136	1.07e-133	6.08072	0.244456	6.30992
Chromosome_8	12783316	12783997	Ot_Chr8_n38613	2.33e-136	1.71e-133	8.52521	0.343008	3.56946
Chromosome_8	3901418	3902029	Ot_Chr8_25178	2.54e-132	1.79e-129	5.12239	0.209266	7.177
Chromosome_8	14213434	14214040	Ot_Chr8_20642	4.64e-132	3.15e-129	5.40222	0.220919	8.10419
Chromosome_4	25438083	25438463	Ot_Chr4_22657	1.24e-131	8.12e-129	8.33947	0.341597	3.47659
Chromosome_8	1515878	1516312	Ot_Chr8_15063	1.61e-131	1.02e-128	8.33771	0.341677	3.47571
Chromosome_8	12945565	12957305	Ot_Chr8_n38605	2.61e-127	1.59e-124	9.5311	0.397085	7.13699
Chromosome_6	12986912	12987775	Ot_Chr6_20720	9.6e-126	5.68e-123	-6.07162	0.254551	5.87748
Chromosome_8	12758933	12760037	Ot_Chr8_n38615	1.64e-120	9.39e-118	9.6383	0.412905	4.53197
Chromosome_10	6152859	6154847	Ot_Chr10_26573	5.42e-120	3.01e-117	4.90192	0.210461	6.83811
Chromosome_3	8579317	8584506	Ot_Chr3_25766	8.59e-120	4.63e-117	-4.88626	0.209966	6.62384
Chromosome_3	4015992	4018829	Ot_Chr3_12813	2.71e-118	1.42e-115	-5.85424	0.253178	5.90157
Chromosome_5	15975426	15976038	Ot_Chr5_04827	2.84e-118	1.45e-115	6.73112	0.291124	5.80635
contig_1	291941	292903	Ot_Un1_16426	6.22e-117	3.09e-114	5.63405	0.245092	6.11821
Chromosome_1	27898453	27903731	Ot_Chr1_09417	1.58e-116	7.61e-114	-5.09347	0.221966	6.19573
Chromosome_5	18925566	18927270	Ot_Chr5_03848	1.4e-115	6.61e-113	4.85088	0.212276	6.41094
Chromosome_7	4807990	4808957	Ot_Chr7_16500	8.03e-115	3.68e-112	-4.66673	0.204902	7.31895
Chromosome_7	18552084	18552598	Ot_Chr7_27073	2.02e-112	9.03e-110	-4.71176	0.209114	7.62073
Chromosome_4	151374	151868	Ot_Chr4_n34795	3.13e-112	1.37e-109	6.17649	0.274358	6.68726
Chromosome_6	4891168	4896216	Ot_Chr6_26309	3.58e-111	1.53e-108	4.69076	0.209369	6.77107
Chromosome_8	12780223	12780669	Ot_Chr8_n39125	8e-109	3.33e-106	10.6458	0.480365	6.84941
Chromosome_8	8609755	8610645	Ot_Chr8_27683	3.53e-108	1.44e-105	9.47231	0.428707	5.96683
Chromosome_8	12694325	12695036	Ot_Chr8_n39126	1.18e-107	4.7e-105	9.67589	0.439004	6.18167
Chromosome_3	2068536	2068914	Ot_Chr3_n33842	2.22e-106	8.66e-104	4.47611	0.204322	6.80498
Chromosome_9	115079	118018	Ot_Chr9_13689	1.42e-102	5.44e-100	-5.80249	0.269831	6.77846
Chromosome_6	14889503	14890989	Ot_Chr6_12086	3.58e-101	1.34e-98	7.25433	0.339718	5.69989
Chromosome_3	3410395	3411839	Ot_Chr3_12920	4.35e-101	1.6e-98	-5.48289	0.256872	5.84693
Chromosome_8	3605924	3606649	Ot_Chr8_n38842	1.87e-100	6.72e-98	10.9157	0.513036	6.44308
Chromosome_8	8669342	8669784	Ot_Chr8_27680	3.16e-100	1.11e-97	7.53068	0.354351	6.22295
Chromosome_8	12720490	12721091	Ot_Chr8_n38618	1.47e-98	5.09e-96	9.30437	0.441574	4.36501
Chromosome_8	13013376	13013778	Ot_Chr8_n38599	4.43e-97	1.51e-94	7.844	0.375149	3.22885
Chromosome_6	9619807	9622421	Ot_Chr6_08899	7.67e-97	2.56e-94	-4.73915	0.22694	6.25828
Chromosome_1	3749054	3750615	Ot_Chr1_04189	2.25e-96	7.37e-94	-4.5334	0.217624	6.43036
Chromosome_1	30256120	30259484	Ot_Chr1_n31241	4.28e-96	1.38e-93	-4.73005	0.227401	5.94315
Chromosome_8	1747048	1750056	Ot_Chr8_15016	1.2e-94	3.79e-92	7.74545	0.375263	3.17958
Chromosome_4	4319810	4323892	Ot_Chr4_07499	8.93e-93	2.78e-90	-4.36562	0.21368	6.44015
Chromosome_2	6151402	6155891	Ot_Chr2_05585	1.74e-92	5.33e-90	-5.3265	0.261129	5.72221
Chromosome_5	15160256	15162011	Ot_Chr5_04934	1.89e-90	5.69e-88	5.28257	0.261936	5.67435
Chromosome_10	296510	298401	Ot_Chr10_16877	3.67e-90	1.09e-87	-7.12101	0.35367	5.47297
Chromosome_6	17974778	17977515	Ot_Chr6_01630	9.51e-90	2.77e-87	7.64931	0.380802	3.13151
Chromosome_8	12816005	12816726	Ot_Chr8_n38611	7.27e-89	2.08e-86	9.08594	0.454612	4.25579
Chromosome_5	2758281	2766788	Ot_Chr5_03039	1.49e-88	4.21e-86	-4.4365	0.222379	6.16891
Chromosome_5	18397911	18398405	Ot_Chr5_03738	1.07e-87	2.96e-85	6.74823	0.339932	6.6108
Chromosome_1	26681280	26682661	Ot_Chr1_21717	4.11e-87	1.12e-84	-4.08227	0.206344	6.59188
Chromosome_1	31710975	31714460	Ot_Chr1_18478	7.36e-87	1.99e-84	-7.9382	0.401846	5.93156
contig_89	200437	200775	Ot_Un89_13657	1.01e-85	2.69e-83	-5.41311	0.275875	6.83945
Chromosome_7	784981	785328	Ot_Chr7_10234	1.07e-85	2.81e-83	-4.01469	0.204637	7.5219
Chromosome_4	22310647	22315709	Ot_Chr4_00541	2.94e-85	7.59e-83	4.4919	0.229562	6.0808
Chromosome_4	4944721	4945432	Ot_Chr4_07949	3.61e-85	9.21e-83	6.72741	0.343994	5.89178
Chromosome_1	29769803	29774916	Ot_Chr1_19080	4.57e-85	1.15e-82	4.19483	0.214627	7.97612
Chromosome_1	26434910	26434996	Ot_Chr1_n31852	4.97e-85	1.23e-82	7.55358	0.38656	3.08364
Chromosome_8	2620369	2623003	Ot_Chr8_n39211	6.12e-84	1.5e-81	4.05755	0.209024	6.70878
Chromosome_1	31201152	31204092	Ot_Chr1_18867	2.68e-83	6.48e-81	3.90279	0.201843	7.21712
Chromosome_4	16277533	16281659	Ot_Chr4_n34936	6.79e-83	1.6e-80	3.81152	0.197612	6.80789
contig_96	20548	24674	Ot_Un96_n41169	6.79e-83	1.6e-80	3.81152	0.197612	6.80789
Chromosome_10	6053467	6055290	Ot_Chr10_26567	8.86e-83	2.06e-80	-4.09255	0.212334	6.31003
Chromosome_7	5306195	5307091	Ot_Chr7_27175	1.7e-82	3.9e-80	-4.64301	0.241317	7.87461
Chromosome_1	32529015	32536503	Ot_Chr1_18338	2.12e-80	4.8e-78	3.83248	0.201831	6.87324
Chromosome_4	16690893	16693386	Ot_Chr4_n34958	1.22e-79	2.72e-77	-4.82325	0.255245	5.36178
Chromosome_1	1551136	1554689	Ot_Chr1_04547	2e-79	4.4e-77	5.06974	0.268661	5.61063
Chromosome_9	15751554	15752029	Ot_Chr9_26913	2.01e-79	4.4e-77	-4.60894	0.244247	5.84375
Chromosome_4	24265004	24265945	Ot_Chr4_00195	2.34e-79	5.05e-77	7.71953	0.409263	7.23847
Chromosome_9	12732544	12733068	Ot_Chr9_20426	4.78e-79	1.02e-76	4.33845	0.230472	5.75335
contig_1	170950	173391	Ot_Un1_16450	1.12e-77	2.36e-75	-3.87064	0.207469	6.38109
Chromosome_5	12584184	12587182	Ot_Chr5_n35953	4.72e-77	9.85e-75	-4.15616	0.223698	5.94089
Chromosome_3	9028907	9034742	Ot_Chr3_11500	5.33e-77	1.1e-74	4.07903	0.219623	6.22551
Chromosome_2	11270250	11275842	Ot_Chr2_06570	6.27e-77	1.28e-74	-5.00984	0.269867	5.34659
Chromosome_7	4713054	4713952	Ot_Chr7_16522	7.44e-77	1.5e-74	-6.09174	0.328309	6.14803
Chromosome_3	24407852	24411060	Ot_Chr3_07181	9.81e-77	1.96e-74	3.78562	0.204186	6.64348
Chromosome_7	1966406	1968985	Ot_Chr7_n37847	7.29e-75	1.44e-72	-3.98616	0.217741	6.10109
Chromosome_8	12689337	12690004	Ot_Chr8_n38622	1.71e-73	3.34e-71	9.90658	0.54629	5.84388
Chromosome_2	21740472	21746344	Ot_Chr2_23503	4.08e-73	7.87e-71	3.63853	0.201175	7.20354
Chromosome_10	7017312	7018942	Ot_Chr10_25596	1.58e-71	3.01e-69	7.2435	0.40503	2.9286
Chromosome_6	10714720	10716490	Ot_Chr6_08783	1.99e-71	3.76e-69	4.24428	0.237497	5.73276
Chromosome_2	11461829	11463157	Ot_Chr2_06539	1.77e-70	3.32e-68	-6.80981	0.383685	6.17534
Chromosome_2	3209625	3210604	Ot_Chr2_17465	1.81e-70	3.36e-68	-5.0572	0.284958	7.81032
Chromosome_8	13013112	13013778	Ot_Chr8_n38604	3.05e-70	5.6e-68	9.56789	0.540015	4.63033
contig_89	203686	204060	Ot_Un89_n41144	8.06e-70	1.46e-67	5.74874	0.325466	5.19783
Chromosome_10	1033819	1036546	Ot_Chr10_17019	8.37e-70	1.51e-67	3.75313	0.212509	6.26609
Chromosome_5	15568618	15569306	Ot_Chr5_04870	9.34e-70	1.66e-67	-7.19937	0.407785	2.90654
Chromosome_3	24811704	24814004	Ot_Chr3_07101	2.48e-69	4.37e-67	4.22351	0.239977	5.76933
Chromosome_6	557272	561303	Ot_Chr6_23829	2.68e-69	4.69e-67	-4.05663	0.230554	5.6611
Chromosome_5	19840799	19841676	Ot_Chr5_04023	3.74e-69	6.48e-67	6.64147	0.377865	8.49828
Chromosome_7	4673212	4674803	Ot_Chr7_16527	9.64e-69	1.65e-66	4.42517	0.252542	5.44379
Chromosome_8	1363376	1364729	Ot_Chr8_n38933	1.36e-67	2.32e-65	-3.62132	0.208467	6.38906
Chromosome_5	17459608	17462168	Ot_Chr5_03557	4.25e-67	7.15e-65	-4.31216	0.249174	5.632
Chromosome_5	16720719	16723496	Ot_Chr5_n36128	2.66e-66	4.43e-64	-3.54572	0.206147	7.68434
Chromosome_2	8219758	8220657	Ot_Chr2_05927	3.57e-66	5.9e-64	5.99593	0.348948	4.96916
Chromosome_6	14242710	14244807	Ot_Chr6_11965	4.47e-66	7.32e-64	-4.41625	0.25721	5.29095
Chromosome_6	18607774	18610101	Ot_Chr6_01738	5.72e-66	9.29e-64	-4.77602	0.278397	5.60449
Chromosome_6	11470884	11474333	Ot_Chr6_n36746	7.27e-66	1.17e-63	3.79968	0.221665	5.94608
Chromosome_7	5388760	5389502	Ot_Chr7_n38091	1.02e-65	1.63e-63	4.70937	0.275054	5.23418
Chromosome_4	20494102	20495562	Ot_Chr4_n35114	1.05e-65	1.66e-63	4.35624	0.254449	5.57251
Chromosome_7	2077971	2079821	Ot_Chr7_10439	3.35e-65	5.26e-63	4.31986	0.253328	5.49828
Chromosome_6	10680215	10682008	Ot_Chr6_08786	9.44e-65	1.47e-62	6.18157	0.363797	4.66394
Chromosome_10	567897	568546	Ot_Chr10_16922	2.86e-64	4.4e-62	3.95111	0.233424	5.63313
Chromosome_10	4305740	4313602	Ot_Chr10_26480	5.19e-64	7.93e-62	-3.85055	0.227957	5.81394
Chromosome_4	2345686	2350262	Ot_Chr4_07847	6.05e-64	9.17e-62	3.53026	0.209108	6.40132
Chromosome_6	11309386	11310610	Ot_Chr6_08710	6.35e-64	9.55e-62	7.63371	0.452243	5.40718
Chromosome_4	4448259	4452404	Ot_Chr4_07476	7.62e-64	1.14e-61	-3.60841	0.213909	6.09072
Chromosome_1	11083753	11085356	Ot_Chr1_11247	2.05e-63	3.03e-61	7.03422	0.418445	2.82396
Chromosome_9	831481	833487	Ot_Chr9_13814	4.09e-62	6.01e-60	-3.77446	0.226941	5.92657
Chromosome_9	622844	623440	Ot_Chr9_13785	9.91e-62	1.44e-59	-4.19347	0.252941	6.48014
Chromosome_7	17569791	17572711	Ot_Chr7_n37765	1.64e-60	2.38e-58	-4.62935	0.28212	5.30184
Chromosome_7	6001844	6002929	Ot_Chr7_13452	5.51e-60	7.9e-58	-3.32331	0.20344	6.50733
Chromosome_1	10470682	10474808	Ot_Chr1_11344	6.47e-60	9.2e-58	3.80059	0.232797	5.74284
Chromosome_6	14938397	14953288	Ot_Chr6_12098	1.88e-59	2.66e-57	-3.75577	0.230976	6.49442
Chromosome_2	643762	644743	Ot_Chr2_n32989	4.28e-59	5.99e-57	-5.89935	0.363931	4.90785
Chromosome_3	10929899	10942449	Ot_Chr3_n33583	6.7e-59	9.31e-57	-4.16406	0.257319	8.97456
Chromosome_4	7082503	7082801	Ot_Chr4_08293	9.35e-59	1.29e-56	-4.46888	0.276506	5.44442
Chromosome_4	22316414	22318520	Ot_Chr4_n35179	1.04e-57	1.43e-55	7.82375	0.488596	4.8118
Chromosome_4	6281567	6286409	Ot_Chr4_08175	1.63e-57	2.21e-55	-4.15295	0.259803	5.31112
Chromosome_6	20395256	20397896	Ot_Chr6_02075	1.86e-57	2.51e-55	4.31236	0.269918	6.57648
Chromosome_2	4628421	4632159	Ot_Chr2_17687	2.03e-57	2.71e-55	-7.41625	0.464349	7.38903
Chromosome_5	5362313	5366652	Ot_Chr5_n36416	2.17e-57	2.88e-55	3.28167	0.205527	6.38016
Chromosome_5	17038828	17039340	Ot_Chr5_03485	3.16e-57	4.17e-55	-4.98879	0.312905	5.86862
Chromosome_2	13857788	13857994	Ot_Chr2_06223	3.43e-57	4.5e-55	4.78329	0.300112	5.1264
Chromosome_3	7426218	7427097	Ot_Chr3_12501	3.93e-57	5.12e-55	4.76221	0.298948	5.58128
Chromosome_7	7993068	7996261	Ot_Chr7_n38221	3.98e-57	5.14e-55	-3.38202	0.212317	6.03316
Chromosome_2	8715390	8715665	Ot_Chr2_06019	4.31e-57	5.54e-55	4.87095	0.305886	5.17023
Chromosome_1	29848279	29849734	Ot_Chr1_19067	4.78e-57	6.09e-55	5.63906	0.354265	7.88247
Chromosome_5	16337782	16344271	Ot_Chr5_03350	5.96e-57	7.55e-55	3.30936	0.208086	6.3221
Chromosome_2	11617660	11618288	Ot_Chr2_n32114	6.75e-57	8.48e-55	-8.45495	0.53189	4.06566
Chromosome_1	3730828	3733747	Ot_Chr1_04191	7.09e-57	8.84e-55	3.20914	0.201922	6.52753
Chromosome_7	738008	738754	Ot_Chr7_10221	1.02e-56	1.26e-54	7.68754	0.484395	3.55659
Chromosome_5	18399138	18399560	Ot_Chr5_03739	1.57e-56	1.93e-54	3.43982	0.217117	6.01668
Chromosome_1	491684	494715	Ot_Chr1_26388	1.81e-56	2.22e-54	3.23835	0.204518	6.31433
Chromosome_3	28390973	28394338	Ot_Chr3_17935	3.33e-56	4.05e-54	-5.9001	0.373528	4.77502
Chromosome_2	24455933	24457351	Ot_Chr2_15898	5.09e-56	6.14e-54	3.15904	0.200332	7.28024
Chromosome_4	18679546	18680013	Ot_Chr4_01151	8.64e-56	1.04e-53	4.84602	0.307968	5.11512
Chromosome_5	13918137	13925013	Ot_Chr5_05124	2.97e-55	3.54e-53	-6.4206	0.410075	7.80978
Chromosome_5	20095761	20098116	Ot_Chr5_n36614	9.48e-55	1.12e-52	-3.54169	0.227278	5.75077
Chromosome_4	24266364	24268908	Ot_Chr4_00194	1.07e-54	1.25e-52	6.77663	0.43508	2.69517
Chromosome_1	33284252	33286860	Ot_Chr1_14345	1.22e-54	1.43e-52	3.25886	0.209348	6.21031
Chromosome_4	21583168	21586957	Ot_Chr4_00653	1.52e-54	1.76e-52	3.27754	0.210732	6.23396
Chromosome_7	16181927	16184583	Ot_Chr7_04775	2.02e-54	2.33e-52	3.66639	0.236013	8.57917
Chromosome_3	2570145	2574056	Ot_Chr3_13069	4.59e-54	5.26e-52	-3.09292	0.199775	6.70933
Chromosome_2	11596056	11596394	Ot_Chr2_n33192	5.33e-54	6.03e-52	-7.306	0.472195	3.67332
Chromosome_2	11617115	11617453	Ot_Chr2_n33193	5.33e-54	6.03e-52	-7.306	0.472195	3.67332
Chromosome_7	18716332	18717332	Ot_Chr7_22514	1.25e-53	1.4e-51	-4.00366	0.259682	7.97907
Chromosome_3	29048333	29048788	Ot_Chr3_17829	1.56e-53	1.75e-51	8.71818	0.566007	4.98007
Chromosome_3	26233713	26236686	Ot_Chr3_06859	1.67e-53	1.85e-51	3.68147	0.239074	7.33155
Chromosome_8	2314096	2318402	Ot_Chr8_14926	1.86e-53	2.06e-51	-4.32384	0.28092	5.3733
Chromosome_2	30988627	30990882	Ot_Chr2_22196	2.38e-53	2.62e-51	3.07943	0.200279	7.26811
Chromosome_3	13647659	13653698	Ot_Chr3_27440	2.9e-53	3.16e-51	-3.05699	0.198984	6.8466
Chromosome_5	12664748	12671954	Ot_Chr5_n35957	4.68e-53	5.08e-51	6.72364	0.438537	2.66867
Chromosome_3	25287210	25289711	Ot_Chr3_07013	4.97e-53	5.36e-51	3.80759	0.248407	6.15509
Chromosome_5	4752974	4755828	Ot_Chr5_03271	6.77e-53	7.26e-51	-4.04674	0.264356	5.4934
Chromosome_7	1219308	1221943	Ot_Chr7_n37578	9.46e-53	1.01e-50	-3.22235	0.210802	6.05709
Chromosome_7	5961508	5962248	Ot_Chr7_13460	9.67e-53	1.03e-50	6.71318	0.43921	2.66344
Chromosome_1	10768329	10770609	Ot_Chr1_11292	1.64e-52	1.73e-50	3.05789	0.200516	6.63154
Chromosome_9	11626443	11633079	Ot_Chr9_02273	2.45e-52	2.55e-50	-3.04191	0.19981	6.9848
Chromosome_9	9319489	9319959	Ot_Chr9_02465	2.44e-52	2.55e-50	6.91354	0.454115	5.95206
Chromosome_7	15583442	15584693	Ot_Chr7_26433	3.09e-52	3.2e-50	3.7624	0.247383	5.46053
Chromosome_1	2649279	2653685	Ot_Chr1_04356	4.9e-52	5.05e-50	3.44151	0.226734	5.70969
Chromosome_8	4074932	4076549	Ot_Chr8_26237	7.04e-52	7.22e-50	-4.4667	0.294738	8.1924
Chromosome_9	8560749	8565119	Ot_Chr9_25974	7.95e-52	8.1e-50	4.20591	0.277675	6.05314
Chromosome_7	4060249	4067905	Ot_Chr7_16652	1.03e-51	1.05e-49	3.02723	0.200087	6.83184
Chromosome_5	7262460	7265819	Ot_Chr5_26794	1.16e-51	1.17e-49	-3.05939	0.202316	6.49608
Chromosome_3	9483386	9494000	Ot_Chr3_n34526	2e-51	2e-49	-3.1994	0.212076	6.02435
Chromosome_7	19284468	19287782	Ot_Chr7_22421	2.62e-51	2.61e-49	3.23155	0.214461	5.92579
Chromosome_6	15172338	15174663	Ot_Chr6_12138	2.65e-51	2.63e-49	3.4128	0.226501	5.69048
Chromosome_7	1050106	1051564	Ot_Chr7_n37548	3.08e-51	3.03e-49	3.07011	0.203891	6.31609
Chromosome_1	8175360	8179738	Ot_Chr1_n31607	7.45e-51	7.31e-49	-4.62551	0.308387	5.05378
Chromosome_2	26114837	26119794	Ot_Chr2_17331	9.48e-51	9.25e-49	3.04812	0.203438	6.56576
Chromosome_3	2370649	2372837	Ot_Chr3_n33939	9.57e-51	9.29e-49	-3.87132	0.258392	5.24861
Chromosome_1	9409409	9423119	Ot_Chr1_02543	1.07e-50	1.04e-48	-3.76506	0.251428	6.3717
Chromosome_8	8606152	8606657	Ot_Chr8_n38716	2.01e-50	1.93e-48	5.98791	0.400988	4.75037
Chromosome_3	27767617	27767994	Ot_Chr3_n34156	2.84e-50	2.71e-48	6.38556	0.428272	6.42124
Chromosome_1	21816127	21818844	Ot_Chr1_24692	3.97e-50	3.77e-48	-2.94782	0.198005	6.83235
Chromosome_4	13516555	13517346	Ot_Chr4_n34844	4.12e-50	3.9e-48	-3.06609	0.205985	6.45447
Chromosome_10	6266264	6272962	Ot_Chr10_n30196	5.25e-50	4.94e-48	3.18987	0.214533	8.01437
Chromosome_6	8774076	8785992	Ot_Chr6_08955	5.4e-50	5.06e-48	-3.4834	0.234305	6.10298
Chromosome_3	10302828	10305729	Ot_Chr3_11718	8.26e-50	7.69e-48	3.92076	0.264229	5.25393
Chromosome_3	10488583	10489020	Ot_Chr3_n34548	8.8e-50	8.16e-48	9.48826	0.63962	4.67801
Chromosome_4	24261357	24263684	Ot_Chr4_00196	1.86e-49	1.71e-47	3.38278	0.228813	5.73159
Chromosome_6	14261841	14266840	Ot_Chr6_n36872	3.76e-49	3.44e-47	-2.94461	0.199817	6.69046
Chromosome_4	574887	578879	Ot_Chr4_23538	5.82e-49	5.31e-47	-3.69082	0.250958	5.34886
Chromosome_9	14667895	14671740	Ot_Chr9_14656	8.87e-49	8.06e-47	3.53198	0.240625	6.78186
Chromosome_1	15119457	15125522	Ot_Chr1_21026	8.92e-49	8.06e-47	-3.27168	0.222897	8.26752
Chromosome_8	1097062	1102614	maker-Chromosome_8-exonerate_est2genome-gene-72.2.gene2	9.2e-49	8.25e-47	6.59241	0.449201	2.60306
Chromosome_4	19122384	19125326	Ot_Chr4_n35050	9.21e-49	8.25e-47	3.60595	0.245707	5.37592
Chromosome_4	3468366	3470049	Ot_Chr4_n35404	1.1e-48	9.8e-47	3.66672	0.250054	5.64976
Chromosome_4	22031258	22033424	Ot_Chr4_00595	1.22e-48	1.08e-46	3.73961	0.255145	5.27275
Chromosome_7	2407506	2411294	Ot_Chr7_10510	3.66e-48	3.22e-46	-2.90411	0.199157	6.5731
Chromosome_4	22427056	22428792	Ot_Chr4_00525	3.96e-48	3.48e-46	3.66653	0.251536	5.31915
Chromosome_6	12600774	12605045	Ot_Chr6_20793	4.2e-48	3.67e-46	-6.16866	0.423309	6.16342
Chromosome_3	27556175	27558333	Ot_Chr3_09645	4.33e-48	3.77e-46	2.8917	0.198464	7.15951
Chromosome_3	10823831	10825237	Ot_Chr3_11804	4.69e-48	4.05e-46	6.55333	0.449935	2.58352
Chromosome_6	11627506	11628275	Ot_Chr6_08655	4.76e-48	4.1e-46	-6.03047	0.414067	7.28787
Chromosome_1	25490172	25491669	Ot_Chr1_20054	9.21e-48	7.9e-46	-3.39155	0.233597	5.63602
Chromosome_6	11838389	11839768	Ot_Chr6_n37360	1.39e-47	1.18e-45	-3.04717	0.210286	6.13452
Chromosome_3	11614561	11615367	Ot_Chr3_n33615	2e-47	1.7e-45	-8.32015	0.575173	4.59236
Chromosome_9	12073064	12076353	Ot_Chr9_02217	2.39e-47	2.02e-45	-2.88754	0.199783	6.6728
Chromosome_5	14315365	14321016	Ot_Chr5_n36032	2.45e-47	2.06e-45	-3.40467	0.235593	6.96231
Chromosome_8	341828	344013	Ot_Chr8_24792	2.77e-47	2.32e-45	-2.95798	0.204801	6.31571
Chromosome_1	8731401	8733303	Ot_Chr1_02673	2.99e-47	2.49e-45	2.89423	0.200459	6.57198
Chromosome_8	5715759	5716562	Ot_Chr8_n38743	6.7e-47	5.56e-45	-3.82649	0.266059	5.2655
Chromosome_8	2320981	2323121	Ot_Chr8_14925	8.01e-47	6.62e-45	-9.09292	0.632781	5.91279
Chromosome_9	13052702	13053691	Ot_Chr9_n39381	1e-46	8.22e-45	-8.35446	0.582014	4.06592
Chromosome_10	2782669	2783314	Ot_Chr10_n30106	1.12e-46	9.2e-45	-7.67679	0.535104	3.14525
Chromosome_8	12968745	12969224	Ot_Chr8_n39118	1.65e-46	1.35e-44	6.49596	0.45364	2.55483
Chromosome_3	11027207	11027694	Ot_Chr3_11839	2.01e-46	1.63e-44	-6.49072	0.453705	2.55221
Chromosome_1	3441742	3443897	Ot_Chr1_04244	2.15e-46	1.73e-44	3.90681	0.273178	5.13993
Chromosome_3	7599719	7604775	Ot_Chr3_n34425	3.25e-46	2.62e-44	4.71505	0.330362	7.23648
Chromosome_3	10825469	10825696	Ot_Chr3_11805	3.8e-46	3.04e-44	6.81301	0.477718	3.11933
Chromosome_5	2512046	2514955	Ot_Chr5_02998	4.19e-46	3.34e-44	2.83102	0.198602	7.14366
Chromosome_2	23647555	23649943	Ot_Chr2_15991	4.33e-46	3.44e-44	-3.91026	0.274357	5.12343
Chromosome_4	1508928	1509940	Ot_Chr4_n34889	4.94e-46	3.91e-44	-3.56504	0.250298	5.27195
Chromosome_5	19090388	19092240	Ot_Chr5_03875	1.33e-45	1.05e-43	2.9486	0.208034	6.30318
Chromosome_2	10087698	10088642	Ot_Chr2_06777	1.4e-45	1.09e-43	7.45675	0.526217	4.80629
Chromosome_4	18929423	18930806	Ot_Chr4_01117	2.07e-45	1.62e-43	6.45472	0.456397	2.53421
Chromosome_1	30371163	30374175	Ot_Chr1_18987	3.41e-45	2.65e-43	2.88758	0.204683	7.34043
Chromosome_6	17254981	17257173	Ot_Chr6_01490	4.85e-45	3.75e-43	4.77612	0.339148	4.79151
Chromosome_4	6987633	6992000	Ot_Chr4_08276	7.93e-45	6.11e-43	2.95281	0.210194	6.19953
Chromosome_1	23527358	23528797	Ot_Chr1_n30918	1.32e-44	1.01e-42	-3.80862	0.271811	4.98713
Chromosome_3	10768029	10773040	Ot_Chr3_n33578	1.57e-44	1.2e-42	-4.25131	0.303678	7.74638
Chromosome_4	24632066	24635568	Ot_Chr4_00124	1.62e-44	1.23e-42	3.79593	0.271187	7.55741
Chromosome_3	26342329	26346585	Ot_Chr3_06840	1.76e-44	1.34e-42	2.87774	0.205681	6.24484
Chromosome_3	3534764	3537054	Ot_Chr3_12898	1.92e-44	1.45e-42	-2.82004	0.201647	7.43429
Chromosome_1	29338072	29340408	Ot_Chr1_n31192	2.02e-44	1.52e-42	-6.40362	0.458009	4.61579
Chromosome_2	7853865	7857288	Ot_Chr2_05871	2.06e-44	1.54e-42	-4.11078	0.294045	5.49184
Chromosome_4	23266136	23268232	Ot_Chr4_00387	2.23e-44	1.66e-42	-3.12787	0.223824	5.65893
Chromosome_3	3341168	3341767	Ot_Chr3_27388	2.49e-44	1.85e-42	6.48721	0.464475	2.55046
Chromosome_4	23331415	23335474	Ot_Chr4_00375	3.02e-44	2.24e-42	-5.54758	0.397595	4.67078
Chromosome_5	3448786	3451608	Ot_Chr5_03160	6.38e-44	4.7e-42	2.77875	0.199918	6.65472
Chromosome_3	5482644	5485746	Ot_Chr3_n34338	7.68e-44	5.63e-42	2.80739	0.202171	6.41766
Chromosome_9	2530926	2532281	Ot_Chr9_14018	9.79e-44	7.16e-42	-3.83197	0.276302	8.72933
contig_168	46934	47454	Ot_Un168_n40547	1.36e-43	9.89e-42	5.05196	0.364887	4.89426
Chromosome_6	13639597	13644156	Ot_Chr6_22783	1.48e-43	1.08e-41	3.0084	0.217387	5.92676
Chromosome_7	4126868	4128107	Ot_Chr7_16636	1.59e-43	1.14e-41	-5.71534	0.413132	7.22022
Chromosome_3	2071403	2071720	Ot_Chr3_13157	2.06e-43	1.48e-41	7.15893	0.518187	4.63215
Chromosome_2	25101461	25103496	Ot_Chr2_17168	2.22e-43	1.59e-41	-8.04303	0.582403	3.9102
Chromosome_6	11142355	11143738	Ot_Chr6_08731	4.51e-43	3.22e-41	-6.361	0.462322	2.48735
Chromosome_8	15587709	15591835	Ot_Chr8_18046	5.34e-43	3.8e-41	-2.92147	0.212524	5.91012
Chromosome_7	777758	779366	Ot_Chr7_10230	5.76e-43	4.08e-41	3.2933	0.239668	5.42084
Chromosome_3	26336618	26337230	Ot_Chr3_06842	5.97e-43	4.21e-41	3.38954	0.246719	5.64377
Chromosome_6	12261814	12266911	Ot_Chr6_20848	6.28e-43	4.41e-41	2.96079	0.215567	5.97202
Chromosome_5	11883392	11884351	Ot_Chr5_05393	6.31e-43	4.42e-41	2.77586	0.202108	6.40258
Chromosome_3	4213655	4219382	maker-Chromosome_3-exonerate_est2genome-gene-42.8.gene3	7.61e-43	5.31e-41	-6.36062	0.463572	2.48716
Chromosome_3	5427018	5430883	Ot_Chr3_18661	8.25e-43	5.73e-41	4.84051	0.352933	4.65207
Chromosome_2	320537	321520	Ot_Chr2_16319	9.06e-43	6.27e-41	-2.98024	0.217405	5.86349
Chromosome_9	3539205	3542266	Ot_Chr9_23169	1.11e-42	7.67e-41	2.73952	0.200061	6.50681
Chromosome_1	3331511	3333086	Ot_Chr1_04263	1.32e-42	9.04e-41	6.20449	0.453507	5.17656
Chromosome_6	893104	895560	Ot_Chr6_23871	1.76e-42	1.21e-40	3.30883	0.24223	8.70755
Chromosome_9	10841293	10842645	Ot_Chr9_02368	2.89e-42	1.97e-40	2.79244	0.204966	6.17138
Chromosome_5	16697941	16700595	Ot_Chr5_n36125	2.9e-42	1.97e-40	5.57268	0.409047	5.69716
Chromosome_10	9388630	9393983	Ot_Chr10_18114	3.6e-42	2.44e-40	2.70172	0.198542	6.86251
Chromosome_8	539628	541011	Ot_Chr8_n39231	3.86e-42	2.61e-40	-3.50463	0.257644	5.1302
contig_89	202199	202627	Ot_Un89_13658	5.16e-42	3.46e-40	-4.03493	0.29709	5.81954
Chromosome_7	2067624	2069087	Ot_Chr7_n37910	6.36e-42	4.26e-40	-4.16032	0.306671	4.64079
Chromosome_3	3139722	3142155	Ot_Chr3_12959	6.71e-42	4.48e-40	3.41402	0.251731	5.53593
Chromosome_9	4619962	4622361	Ot_Chr9_23649	7.97e-42	5.3e-40	3.09838	0.228671	5.61069
Chromosome_2	22366942	22368216	Ot_Chr2_16150	1.23e-41	8.12e-40	6.30154	0.466162	2.45762
Chromosome_8	12971946	12972673	Ot_Chr8_n38602	1.5e-41	9.88e-40	10.5356	0.780229	5.35445
Chromosome_8	16518422	16520306	Ot_Chr8_n39016	2.94e-41	1.93e-39	-8.16081	0.606601	3.96909
Chromosome_6	17298881	17302183	Ot_Chr6_01500	3.9e-41	2.55e-39	-3.06795	0.228396	5.55992
Chromosome_6	17645355	17647219	Ot_Chr6_01571	4.44e-41	2.9e-39	-2.69627	0.200871	6.4183
Chromosome_8	11422175	11425995	Ot_Chr8_21470	4.61e-41	3e-39	3.2684	0.243545	5.35552
Chromosome_5	4168459	4169919	Ot_Chr5_n36369	4.66e-41	3.02e-39	6.05506	0.451221	3.01091
Chromosome_6	17398589	17405754	Ot_Chr6_n37001	5.1e-41	3.3e-39	-4.63796	0.345791	4.55185
Chromosome_8	3607186	3608464	Ot_Chr8_n38832	5.67e-41	3.65e-39	6.2731	0.467975	2.4434
Chromosome_6	9382757	9386194	Ot_Chr6_08914	6.8e-41	4.36e-39	2.64387	0.197433	6.93042
Chromosome_1	9972722	9976904	Ot_Chr1_11432	8.21e-41	5.25e-39	-2.66338	0.199097	7.23118
Chromosome_2	11596601	11597230	Ot_Chr2_n32112	8.43e-41	5.37e-39	-7.7184	0.577065	3.20075
Chromosome_1	30738364	30740278	Ot_Chr1_18936	9.05e-41	5.74e-39	-6.26442	0.468541	2.43906
Chromosome_6	20411543	20412331	Ot_Chr6_n37458	1.69e-40	1.07e-38	5.03457	0.377878	4.40264
Chromosome_5	13153433	13154781	Ot_Chr5_05242	1.81e-40	1.14e-38	-4.08558	0.306759	4.60647
Chromosome_2	4801842	4805759	Ot_Chr2_17721	2.15e-40	1.35e-38	2.67539	0.201075	6.78402
Chromosome_8	12975703	12976430	Ot_Chr8_n38601	2.55e-40	1.6e-38	10.1791	0.765769	5.94641
Chromosome_4	21192025	21194378	Ot_Chr4_00708	2.58e-40	1.61e-38	-4.67679	0.351854	4.62127
Chromosome_5	683149	684195	Ot_Chr5_15333	3.43e-40	2.14e-38	-3.60496	0.271652	5.20718
Chromosome_3	27005859	27012528	Ot_Chr3_09729	4.71e-40	2.92e-38	-4.55065	0.343529	4.7012
Chromosome_8	16550658	16552923	Ot_Chr8_26709	6.25e-40	3.86e-38	-3.216	0.243165	5.50608
Chromosome_7	7155463	7156413	Ot_Chr7_13307	7.05e-40	4.34e-38	3.58999	0.27163	5.21582
Chromosome_4	26032752	26037811	Ot_Chr4_22553	7.64e-40	4.69e-38	2.70997	0.205139	6.17212
Chromosome_2	11018920	11021196	Ot_Chr2_06611	8.02e-40	4.91e-38	-4.21602	0.319233	5.10245
Chromosome_4	20130020	20132295	Ot_Chr4_n35093	8.1e-40	4.92e-38	4.69299	0.355368	5.63945
Chromosome_6	17420457	17420711	Ot_Chr6_01523	8.1e-40	4.92e-38	2.76198	0.209146	6.13337
Chromosome_4	686658	693011	Ot_Chr4_25878	8.27e-40	5.01e-38	2.81956	0.213531	5.95603
Chromosome_9	2805694	2813067	Ot_Chr9_14065	8.33e-40	5.03e-38	3.34721	0.253502	5.27205
Chromosome_1	30117603	30123513	Ot_Chr1_19019	1.56e-39	9.36e-38	2.64547	0.201073	7.42241
Chromosome_4	19765396	19765684	Ot_Chr4_00972	1.69e-39	1.02e-37	4.28962	0.326198	5.29051
Chromosome_7	17786023	17787813	Ot_Chr7_09548	2.08e-39	1.24e-37	-2.66251	0.202704	7.55301
Chromosome_7	1077833	1081915	Ot_Chr7_10290	2.62e-39	1.56e-37	-3.80515	0.290086	4.90603
contig_1	427186	430025	Ot_Un1_16395	2.87e-39	1.7e-37	2.76564	0.210949	6.11031
Chromosome_5	18576831	18577259	Ot_Chr5_n36212	2.9e-39	1.72e-37	-6.19712	0.472713	2.40541
Chromosome_1	9769894	9774590	Ot_Chr1_11470	3.33e-39	1.96e-37	-2.94711	0.224985	5.69369
Chromosome_5	2356853	2361288	Ot_Chr5_02980	3.5e-39	2.06e-37	-6.19512	0.473078	2.40441
Chromosome_5	19450323	19451673	Ot_Chr5_03950	3.9e-39	2.28e-37	-3.28911	0.251323	5.20887
Chromosome_2	22359575	22365861	Ot_Chr2_n32412	3.99e-39	2.33e-37	3.30308	0.252424	6.50076
Chromosome_6	12474239	12476517	Ot_Chr6_20814	4.61e-39	2.68e-37	-4.11008	0.314359	4.63996
Chromosome_4	17439688	17442503	Ot_Chr4_n34987	5.31e-39	3.08e-37	3.14504	0.240748	5.35635
Chromosome_4	3747384	3749000	Ot_Chr4_n35429	8.11e-39	4.7e-37	-7.16042	0.549476	4.26675
contig_89	145289	147084	Ot_Un89_n41141	8.46e-39	4.88e-37	5.38467	0.41331	5.36434
Chromosome_2	10586868	10594728	Ot_Chr2_06686	9.71e-39	5.58e-37	2.65697	0.204104	6.29559
Chromosome_10	10694098	10694616	Ot_Chr10_26120	1.15e-38	6.61e-37	3.74828	0.288228	6.96696
Chromosome_1	7875771	7878817	Ot_Chr1_n31588	1.2e-38	6.85e-37	-3.62589	0.278882	5.01903
Chromosome_1	5392625	5394688	Ot_Chr1_19312	1.36e-38	7.74e-37	-2.83012	0.217835	5.81708
Chromosome_3	22261966	22263765	Ot_Chr3_22926	1.59e-38	9.01e-37	3.17555	0.244648	6.00266
Chromosome_1	8273314	8274623	Ot_Chr1_02754	1.68e-38	9.54e-37	2.63866	0.203357	7.17387
Chromosome_4	1167493	1170126	Ot_Chr4_24808	3.63e-38	2.05e-36	-2.88485	0.223343	5.68557
Chromosome_2	2328788	2331273	Ot_Chr2_15765	4.57e-38	2.57e-36	-2.98281	0.231245	6.42428
contig_210	21719	24884	Ot_Un210_02979	6.62e-38	3.71e-36	-7.15747	0.556127	2.88559
Chromosome_4	20434086	20438498	Ot_Chr4_00838	7.6e-38	4.25e-36	3.37012	0.26207	6.41874
Chromosome_9	4642750	4646587	Ot_Chr9_23654	8.85e-38	4.93e-36	2.781	0.216457	5.85626
Chromosome_6	17431685	17432029	Ot_Chr6_01527	9.55e-38	5.31e-36	8.59135	0.669008	6.55627
Chromosome_9	11875245	11876234	Ot_Chr9_02246	1.48e-37	8.19e-36	-3.87133	0.302257	8.24733
Chromosome_4	6145342	6149861	Ot_Chr4_08157	1.58e-37	8.73e-36	2.67191	0.208696	6.12021
Chromosome_9	15676254	15679784	Ot_Chr9_14446	1.68e-37	9.24e-36	2.54079	0.198526	6.94359
Chromosome_9	13769890	13775617	Ot_Chr9_20240	1.71e-37	9.41e-36	-5.42104	0.423633	4.53472
Chromosome_9	8492892	8497725	Ot_Chr9_n39722	1.77e-37	9.69e-36	-3.05998	0.239172	6.98093
Chromosome_8	6697302	6702323	Ot_Chr8_09084	1.86e-37	1.01e-35	-3.36031	0.262728	5.15164
Chromosome_9	3465044	3470899	Ot_Chr9_n39572	1.86e-37	1.01e-35	-6.11627	0.4782	2.36499
Chromosome_9	10545755	10549690	Ot_Chr9_n39284	2.68e-37	1.45e-35	2.7359	0.214382	5.84735
Chromosome_3	24220997	24227259	Ot_Chr3_07214	2.85e-37	1.54e-35	-2.79035	0.218731	5.84027
Chromosome_7	318725	319744	Ot_Chr7_10155	4.1e-37	2.21e-35	4.29754	0.337627	4.44332
Chromosome_6	14062775	14066087	Ot_Chr6_11944	6.64e-37	3.57e-35	3.21669	0.253464	5.24702
Chromosome_1	7787964	7790840	Ot_Chr1_n31589	6.79e-37	3.64e-35	-5.43032	0.427948	4.90446
Chromosome_1	25795414	25798620	Ot_Chr1_27750	7.7e-37	4.12e-35	-2.76862	0.218357	5.78455
Chromosome_2	4568121	4569181	Ot_Chr2_n32916	1.09e-36	5.8e-35	-3.03235	0.23967	5.30805
Chromosome_3	891420	892872	Ot_Chr3_09927	1.3e-36	6.92e-35	2.48891	0.196938	6.80581
Chromosome_1	1992936	1995460	Ot_Chr1_04457	1.56e-36	8.27e-35	2.59884	0.20587	6.17211
Chromosome_9	14083554	14087557	Ot_Chr9_14768	1.56e-36	8.27e-35	3.8968	0.308691	4.75837
Chromosome_4	7043147	7047438	Ot_Chr4_08288	1.77e-36	9.35e-35	-2.84721	0.225723	5.64039
Chromosome_1	3417161	3421732	Ot_Chr1_04248	1.88e-36	9.86e-35	2.58364	0.204899	6.36563
Chromosome_7	17921026	17927575	Ot_Chr7_09524	2.12e-36	1.11e-34	3.0167	0.239428	5.70165
Chromosome_1	17316232	17317265	Ot_Chr1_n30779	2.32e-36	1.21e-34	-4.11583	0.326846	4.73437
Chromosome_9	4640411	4642222	Ot_Chr9_23653	2.45e-36	1.28e-34	2.77157	0.220173	5.73532
Chromosome_3	2809527	2812833	Ot_Chr3_13022	2.67e-36	1.38e-34	-2.86243	0.22751	5.60235
Chromosome_6	11041985	11049884	Ot_Chr6_08750	2.66e-36	1.38e-34	-3.18393	0.25306	5.17778
Chromosome_4	289552	291555	Ot_Chr4_23595	3e-36	1.55e-34	-2.52854	0.201121	7.40678
Chromosome_7	1026490	1028397	Ot_Chr7_10279	4.07e-36	2.1e-34	2.66025	0.212004	5.88185
Chromosome_3	29481688	29486021	Ot_Chr3_n34220	4.89e-36	2.51e-34	-2.74456	0.218976	8.17463
Chromosome_3	4754871	4755586	Ot_Chr3_18791	5.29e-36	2.71e-34	6.21592	0.496188	4.37214
Chromosome_10	59680	60141	Ot_Chr10_16835	5.38e-36	2.75e-34	-3.97841	0.317612	7.96431
Chromosome_1	11561435	11564735	Ot_Chr1_11181	6.12e-36	3.12e-34	2.58952	0.206901	6.11052
Chromosome_9	3379984	3381472	Ot_Chr9_23190	6.68e-36	3.39e-34	-2.46529	0.197084	6.92544
Chromosome_8	16388591	16397955	Ot_Chr8_n39024	7.1e-36	3.6e-34	-3.96278	0.316923	4.41611
Chromosome_2	1648683	1651239	Ot_Chr2_15644	8.51e-36	4.3e-34	2.6738	0.214083	8.0235
Chromosome_7	17071113	17075261	Ot_Chr7_23060	8.96e-36	4.51e-34	-2.48243	0.198825	6.45454
contig_168	41933	42166	Ot_Un168_n40571	1.1e-35	5.54e-34	6.28655	0.504177	2.8561
Chromosome_5	19428771	19432480	Ot_Chr5_n36241	1.25e-35	6.27e-34	2.59361	0.208175	6.02694
Chromosome_7	5615893	5616536	Ot_Chr7_n38113	1.25e-35	6.27e-34	2.66519	0.213922	7.99833
Chromosome_4	15661614	15662202	Ot_Chr4_n34909	1.54e-35	7.7e-34	-4.02172	0.323235	4.61299
Chromosome_4	6709097	6709729	Ot_Chr4_08233	1.71e-35	8.46e-34	3.9742	0.319622	8.52616
Chromosome_9	12768467	12772742	Ot_Chr9_20423	1.7e-35	8.46e-34	-4.0106	0.322544	6.51933
Chromosome_1	28711234	28716084	Ot_Chr1_09279	1.9e-35	9.42e-34	2.45431	0.197525	6.66019
contig_136	112512	112811	Ot_Un136_n40187	1.97e-35	9.68e-34	5.15097	0.414643	3.95552
contig_168	32139	32438	Ot_Un168_n40590	1.97e-35	9.68e-34	5.15097	0.414643	3.95552
Chromosome_4	6992713	6994274	Ot_Chr4_n35523	2.12e-35	1.04e-33	2.61666	0.210736	5.99893
Chromosome_7	10466041	10470764	Ot_Chr7_24355	2.25e-35	1.1e-33	-4.77401	0.38463	6.13723
Chromosome_7	19935873	19939014	Ot_Chr7_21924	2.44e-35	1.19e-33	-3.22742	0.26016	5.35791
Chromosome_1	26367991	26369260	Ot_Chr1_21767	2.5e-35	1.22e-33	3.06074	0.246765	5.26789
Chromosome_1	4920250	4920450	Ot_Chr1_19226	6.05e-35	2.94e-33	3.89528	0.315854	6.38797
Chromosome_1	5878508	5879713	Ot_Chr1_19382	6.13e-35	2.96e-33	2.66805	0.21636	5.93831
Chromosome_2	29954733	29956253	Ot_Chr2_10982	6.21e-35	3e-33	-4.61151	0.373995	4.45526
Chromosome_1	26841894	26842544	Ot_Chr1_21688	6.32e-35	3.04e-33	-3.52702	0.286074	6.02919
Chromosome_4	22320955	22322998	Ot_Chr4_00540	6.87e-35	3.3e-33	4.21048	0.341697	4.59454
Chromosome_3	8355710	8356553	Ot_Chr3_26326	6.99e-35	3.35e-33	4.12586	0.334866	4.561
Chromosome_5	15450358	15453764	Ot_Chr5_04897	7.12e-35	3.4e-33	3.23403	0.262515	6.43936
Chromosome_3	5082641	5083636	Ot_Chr3_n34324	7.7e-35	3.67e-33	-6.78213	0.550808	3.24151
Chromosome_5	329168	336012	Ot_Chr5_15232	8.12e-35	3.86e-33	-3.52809	0.28663	4.86953
Chromosome_4	3220780	3221043	Ot_Chr4_07678	8.41e-35	3.99e-33	-2.44214	0.198451	7.20993
Chromosome_3	1013861	1015605	Ot_Chr3_09907	9.15e-35	4.33e-33	-4.21823	0.342968	4.49032
Chromosome_1	30565875	30568239	Ot_Chr1_18960	9.53e-35	4.49e-33	2.9685	0.241422	5.39193
Chromosome_6	14780964	14783033	Ot_Chr6_12064	1.09e-34	5.14e-33	2.77027	0.225505	8.34191
Chromosome_10	8814209	8816061	Ot_Chr10_21833	1.15e-34	5.41e-33	-3.35002	0.272791	4.96253
Chromosome_2	13259392	13263533	Ot_Chr2_06274	1.64e-34	7.66e-33	2.73176	0.222962	5.78761
Chromosome_4	1657719	1659707	Ot_Chr4_26758	1.74e-34	8.08e-33	5.9712	0.487549	2.29245
Chromosome_8	1354746	1358748	Ot_Chr8_15096	1.74e-34	8.08e-33	2.80256	0.22883	5.62727
Chromosome_4	16612057	16614838	Ot_Chr4_19679	1.84e-34	8.54e-33	4.47848	0.365809	4.90578
Chromosome_3	26209374	26210913	Ot_Chr3_06865	1.99e-34	9.23e-33	3.12936	0.255748	5.08023
Chromosome_3	4458856	4459819	Ot_Chr3_18844	2.12e-34	9.8e-33	3.63396	0.297109	4.78882
Chromosome_4	15742107	15743755	Ot_Chr4_n34911	2.47e-34	1.14e-32	5.95851	0.48766	2.28611
Chromosome_2	26166219	26168964	Ot_Chr2_17342	2.67e-34	1.23e-32	2.66287	0.21805	5.72565
Chromosome_3	24689783	24690127	Ot_Chr3_07123	2.81e-34	1.29e-32	3.85824	0.316039	8.71717
Chromosome_1	4123380	4127476	Ot_Chr1_04129	2.9e-34	1.33e-32	2.51163	0.205778	6.15895
Chromosome_5	17003528	17005968	Ot_Chr5_03478	3.08e-34	1.4e-32	3.2575	0.266989	6.93289
Chromosome_3	23082745	23087762	Ot_Chr3_n33940	3.27e-34	1.49e-32	-3.14484	0.257862	8.99338
Chromosome_1	11801083	11802060	Ot_Chr1_n30556	4e-34	1.81e-32	6.85442	0.562784	4.20096
Chromosome_6	15466519	15469207	Ot_Chr6_12189	5.32e-34	2.41e-32	-2.40974	0.198231	6.6272
Chromosome_5	2112463	2116639	Ot_Chr5_02959	6.26e-34	2.83e-32	3.56022	0.293196	7.46153
Chromosome_1	29849755	29850660	Ot_Chr1_19066	6.29e-34	2.83e-32	4.77826	0.393516	6.24229
Chromosome_2	21748267	21749207	Ot_Chr2_23504	6.31e-34	2.83e-32	-4.13443	0.340499	8.47187
Chromosome_1	10230253	10237661	Ot_Chr1_11384	7.06e-34	3.17e-32	2.43358	0.200576	6.44208
Chromosome_3	25554542	25559036	Ot_Chr3_06978	8.96e-34	4.01e-32	-2.99856	0.247539	5.23196
Chromosome_8	12881263	12881711	Ot_Chr8_21591	9.3e-34	4.15e-32	6.56248	0.541885	4.47497
Chromosome_3	141346	142936	Ot_Chr3_n33543	1.1e-33	4.91e-32	2.69982	0.223192	5.79281
Chromosome_1	5494886	5497602	Ot_Chr1_19331	1.21e-33	5.38e-32	-6.54691	0.541571	4.12774
Chromosome_3	22111032	22116119	Ot_Chr3_22906	1.37e-33	6.07e-32	-3.74287	0.309875	4.70874
Chromosome_6	12735480	12736829	Ot_Chr6_n36801	1.53e-33	6.75e-32	4.75244	0.393749	4.56338
Chromosome_3	8657319	8659458	Ot_Chr3_25750	1.6e-33	7.05e-32	2.75917	0.228675	5.58096
Chromosome_1	4180161	4183175	Ot_Chr1_n31458	1.99e-33	8.74e-32	-2.40074	0.199263	7.32753
Chromosome_8	1383600	1384988	Ot_Chr8_15088	2.51e-33	1.1e-31	-5.90499	0.490908	2.25935
Chromosome_4	17709218	17710400	Ot_Chr4_01304	2.53e-33	1.11e-31	7.07102	0.587879	7.41709
Chromosome_6	20341295	20342884	Ot_Chr6_n37138	2.62e-33	1.15e-31	4.90172	0.407626	4.39004
Chromosome_5	18992702	18993562	Ot_Chr5_n36596	2.65e-33	1.15e-31	-7.1377	0.593605	4.4337
Chromosome_4	24276021	24279882	Ot_Chr4_00192	2.67e-33	1.16e-31	2.77552	0.230841	5.55801
Chromosome_9	1297250	1299604	Ot_Chr9_13870	2.72e-33	1.18e-31	-3.06914	0.255289	5.03603
Chromosome_5	3091520	3093846	Ot_Chr5_03094	2.99e-33	1.29e-31	5.48565	0.456595	4.61847
Chromosome_3	9795945	9801762	Ot_Chr3_11626	3.77e-33	1.63e-31	2.61716	0.218186	5.95814
Chromosome_8	4897726	4903309	Ot_Chr8_n38774	5.31e-33	2.29e-31	-2.94024	0.245703	5.28081
Chromosome_3	24004173	24006103	Ot_Chr3_07244	5.45e-33	2.34e-31	-3.74405	0.31293	4.65871
Chromosome_1	30375415	30380127	Ot_Chr1_18985	6.2e-33	2.66e-31	2.40927	0.201549	7.49595
Chromosome_1	2974840	2976344	Ot_Chr1_04309	7.1e-33	3.03e-31	-8.11856	0.679798	3.94796
Chromosome_4	24710500	24714709	Ot_Chr4_00111	8.78e-33	3.75e-31	2.98906	0.250658	5.33524
Chromosome_9	13929043	13930470	Ot_Chr9_14808	8.84e-33	3.76e-31	-5.24027	0.439459	5.21612
Chromosome_6	11886778	11887572	Ot_Chr6_08611	1.02e-32	4.33e-31	5.86931	0.492704	2.24151
Chromosome_4	4631895	4633908	Ot_Chr4_07448	1.04e-32	4.42e-31	4.43327	0.372214	4.3149
Chromosome_1	1112478	1112969	Ot_Chr1_04622	1.05e-32	4.42e-31	-3.51983	0.295527	4.87475
Chromosome_1	14229994	14233353	Ot_Chr1_20926	1.1e-32	4.65e-31	2.91233	0.244612	5.79422
Chromosome_8	4699898	4700778	Ot_Chr8_09177	1.24e-32	5.23e-31	-3.96022	0.332905	6.35305
Chromosome_1	11008925	11010157	Ot_Chr1_11259	1.81e-32	7.6e-31	5.85501	0.493492	2.23436
Chromosome_7	18305502	18307506	Ot_Chr7_26965	1.93e-32	8.07e-31	-4.13548	0.348713	5.15648
Chromosome_2	5490332	5494268	Ot_Chr2_05469	2.12e-32	8.85e-31	-2.62256	0.221287	5.62423
Chromosome_7	2154863	2156477	Ot_Chr7_10456	2.23e-32	9.31e-31	3.72712	0.314606	5.9782
Chromosome_5	17782482	17783285	Ot_Chr5_03620	2.91e-32	1.21e-30	6.23033	0.526897	2.82799
Chromosome_4	16614595	16614958	Ot_Chr4_n34951	3.1e-32	1.29e-30	5.84367	0.494414	2.22869
Chromosome_1	27836958	27839620	Ot_Chr1_09426	3.79e-32	1.57e-30	7.61044	0.644818	6.83233
Chromosome_2	30705488	30709075	Ot_Chr2_22134	3.86e-32	1.6e-30	2.54135	0.215354	5.88845
Chromosome_3	5295685	5299446	Ot_Chr3_18680	3.98e-32	1.64e-30	-3.54998	0.30089	4.74087
Chromosome_4	24878069	24879988	Ot_Chr4_00075	4.34e-32	1.78e-30	-2.77633	0.235459	5.63225
Chromosome_5	12062579	12063046	Ot_Chr5_05370	5.49e-32	2.25e-30	8.12282	0.690052	4.05536
Chromosome_6	17613982	17615537	Ot_Chr6_01569	6.19e-32	2.54e-30	-2.93089	0.249203	5.22127
Chromosome_7	13606343	13626541	Ot_Chr7_24494	7.34e-32	3e-30	-3.2087	0.273157	4.9601
Chromosome_4	9229186	9230022	Ot_Chr4_24571	8.18e-32	3.33e-30	-4.454	0.379465	8.61931
Chromosome_1	34432644	34435233	Ot_Chr1_14124	8.55e-32	3.48e-30	-5.81745	0.495784	2.21558
Chromosome_3	28369119	28372427	Ot_Chr3_17939	1.05e-31	4.24e-30	2.94528	0.251372	5.2284
Chromosome_3	24235433	24237461	Ot_Chr3_07211	1.08e-31	4.39e-30	2.38499	0.203606	6.21023
Chromosome_6	9341613	9342231	Ot_Chr6_08919	1.35e-31	5.45e-30	5.81051	0.496828	2.21211
Chromosome_1	6201280	6205309	Ot_Chr1_21131	1.5e-31	6.04e-30	2.38431	0.204026	6.206
Chromosome_8	16218568	16225872	Ot_Chr8_08551	1.55e-31	6.22e-30	2.61511	0.223827	5.63581
Chromosome_10	5571875	5573826	Ot_Chr10_n30179	1.59e-31	6.37e-30	6.42018	0.549605	4.10068
Chromosome_7	7912796	7917931	Ot_Chr7_13213	1.84e-31	7.38e-30	2.51908	0.215884	5.75409
Chromosome_6	19213057	19216745	Ot_Chr6_01863	1.85e-31	7.39e-30	-4.63545	0.397268	4.2759
Chromosome_8	4161269	4164493	Ot_Chr8_n38801	1.97e-31	7.87e-30	3.72033	0.318991	4.61965
Chromosome_10	4356711	4357504	Ot_Chr10_26476	2.07e-31	8.23e-30	-2.72811	0.233995	8.54737
Chromosome_3	10630474	10633800	Ot_Chr3_11774	2.18e-31	8.66e-30	-3.54461	0.304145	5.08161
Chromosome_5	17621494	17624423	Ot_Chr5_03593	2.58e-31	1.02e-29	3.05375	0.262352	5.0853
Chromosome_1	10860771	10864200	Ot_Chr1_11280	2.65e-31	1.05e-29	-3.58628	0.308159	4.66431
Chromosome_4	3170353	3173287	Ot_Chr4_07691	2.8e-31	1.11e-29	2.29738	0.19749	6.77431
Chromosome_9	14450131	14455107	Ot_Chr9_n39421	2.84e-31	1.12e-29	-2.87375	0.247059	5.30507
contig_54	35146	37662	Ot_Un54_n41007	2.97e-31	1.17e-29	-6.30138	0.541909	2.45754
Chromosome_1	3484012	3485013	Ot_Chr1_n31404	3.17e-31	1.24e-29	-2.35805	0.202888	6.31453
Chromosome_3	8439704	8441709	Ot_Chr3_26318	3.19e-31	1.25e-29	3.50816	0.30186	4.63514
Chromosome_2	25388823	25391875	Ot_Chr2_17211	3.4e-31	1.33e-29	3.3354	0.287126	6.07718
Chromosome_9	14650502	14653317	Ot_Chr9_14658	3.44e-31	1.34e-29	-2.88319	0.248219	6.27633
Chromosome_3	24649819	24652828	Ot_Chr3_07130	3.61e-31	1.4e-29	2.35854	0.203123	7.58247
Chromosome_5	18799891	18802846	Ot_Chr5_03823	3.97e-31	1.54e-29	-2.8945	0.249457	5.24643
Chromosome_2	28492084	28492816	Ot_Chr2_10775	4.2e-31	1.62e-29	-2.34462	0.20215	6.34203
Chromosome_3	10826182	10827505	Ot_Chr3_n33582	5.4e-31	2.08e-29	6.69133	0.57799	3.96665
Chromosome_5	61877	64425	Ot_Chr5_n35878	5.71e-31	2.2e-29	2.41761	0.208919	6.04418
Chromosome_3	17380118	17381207	Ot_Chr3_28433	6.23e-31	2.4e-29	-2.94231	0.254425	8.93696
Chromosome_9	15244709	15245086	Ot_Chr9_14543	6.34e-31	2.43e-29	5.77232	0.499205	2.19301
contig_1	261198	264831	Ot_Un1_16432	7.4e-31	2.83e-29	2.28798	0.198097	7.11084
Chromosome_2	7637592	7642463	Ot_Chr2_05832	7.61e-31	2.91e-29	2.83675	0.245661	5.18798
Chromosome_1	5404948	5406792	Ot_Chr1_19315	7.81e-31	2.98e-29	-3.3859	0.293274	4.63556
contig_32	2	436	Ot_Un32_n40844	8.05e-31	3.06e-29	4.33266	0.375363	4.32317
Chromosome_2	25183102	25186975	Ot_Chr2_17182	8.66e-31	3.29e-29	-2.77064	0.240167	5.38451
Chromosome_2	8171334	8171997	Ot_Chr2_05918	9.28e-31	3.52e-29	-3.23649	0.280694	4.70698
Chromosome_10	10424738	10427911	Ot_Chr10_18270	1.03e-30	3.89e-29	2.38786	0.207253	6.21431
Chromosome_3	28156950	28157374	Ot_Chr3_17968	1.42e-30	5.35e-29	-2.61769	0.22775	5.53403
Chromosome_2	8348831	8350518	Ot_Chr2_05954	1.47e-30	5.54e-29	-2.82223	0.245611	5.1359
Chromosome_3	5232724	5236554	Ot_Chr3_18693	1.48e-30	5.58e-29	2.38553	0.207622	6.08516
Chromosome_3	29415995	29417167	Ot_Chr3_17765	1.62e-30	6.08e-29	-2.97635	0.259212	5.03813
Chromosome_3	2589608	2593185	Ot_Chr3_13064	1.97e-30	7.38e-29	-2.75732	0.240493	5.98724
Chromosome_4	604096	606556	Ot_Chr4_25898	2.08e-30	7.77e-29	3.82114	0.333415	4.5164
Chromosome_3	8037493	8038332	Ot_Chr3_n34448	2.09e-30	7.79e-29	7.43728	0.648966	3.65252
Chromosome_4	25788565	25789838	Ot_Chr4_22603	2.28e-30	8.5e-29	5.59071	0.488165	4.37043
Chromosome_4	26298005	26300364	Ot_Chr4_21371	2.3e-30	8.52e-29	2.38046	0.207863	6.00545
Chromosome_8	3373531	3376665	Ot_Chr8_27732	2.47e-30	9.14e-29	2.81565	0.245996	7.87755
Chromosome_6	13833878	13837885	Ot_Chr6_22821	2.87e-30	1.06e-28	2.62355	0.22948	6.70837
Chromosome_4	16109136	16110990	Ot_Chr4_19726	4.33e-30	1.59e-28	-2.81954	0.247392	5.30955
Chromosome_9	15611425	15614107	Ot_Chr9_14461	4.32e-30	1.59e-28	-2.3005	0.20185	6.35576
Chromosome_4	6171230	6178350	Ot_Chr4_08160	5.58e-30	2.05e-28	3.36587	0.295905	4.75497
Chromosome_2	4273671	4278365	Ot_Chr2_17640	5.9e-30	2.17e-28	2.25531	0.198357	7.25664
Chromosome_7	5078243	5083458	Ot_Chr7_13591	6.01e-30	2.2e-28	-2.78578	0.245048	5.30175
Chromosome_4	23569017	23569635	Ot_Chr4_00327	6.17e-30	2.26e-28	-6.25148	0.550014	2.97619
Chromosome_8	14490674	14493976	Ot_Chr8_n38532	6.46e-30	2.36e-28	2.50839	0.220769	5.84971
Chromosome_1	23933782	23934618	Ot_Chr1_n30942	6.96e-30	2.53e-28	-5.7005	0.502002	2.1571
Chromosome_9	14540066	14543814	Ot_Chr9_14681	7.74e-30	2.81e-28	2.41252	0.212627	5.94778
Chromosome_5	20168377	20173261	Ot_Chr5_n36282	8.08e-30	2.93e-28	-2.28176	0.20117	6.39642
Chromosome_1	27453175	27454674	Ot_Chr1_21614	9.5e-30	3.44e-28	-7.74173	0.683394	3.75955
Chromosome_9	5874796	5883412	Ot_Chr9_n39650	9.91e-30	3.58e-28	-4.33654	0.382931	4.3882
Chromosome_2	6128269	6128589	Ot_Chr2_n32998	1e-29	3.62e-28	5.73666	0.506613	4.28067
Chromosome_5	18766308	18768444	Ot_Chr5_03812	1.01e-29	3.62e-28	-3.45843	0.30543	6.54163
Chromosome_1	30725356	30725967	Ot_Chr1_18937	1.03e-29	3.71e-28	-3.50599	0.309688	5.22324
Chromosome_5	20188737	20191353	Ot_Chr5_04085	1.07e-29	3.82e-28	-2.95369	0.260968	5.34929
Chromosome_2	21731882	21732298	Ot_Chr2_23500	1.21e-29	4.33e-28	5.48447	0.485049	4.65774
Chromosome_1	5816583	5819561	Ot_Chr1_19370	1.29e-29	4.59e-28	-2.6224	0.232036	5.43272
contig_136	16188	18432	Ot_Un136_n40109	1.39e-29	4.94e-28	3.48804	0.308822	4.20449
contig_168	71143	73387	Ot_Un168_n40553	1.39e-29	4.94e-28	3.48804	0.308822	4.20449
contig_169	14626	16870	Ot_Un169_n40622	1.39e-29	4.94e-28	3.48804	0.308822	4.20449
contig_171	21347	23591	Ot_Un171_n40671	1.39e-29	4.94e-28	3.48804	0.308822	4.20449
Chromosome_3	13210527	13211843	Ot_Chr3_23951	1.45e-29	5.12e-28	-5.73551	0.507957	2.17461
Chromosome_8	8595307	8595877	Ot_Chr8_n39154	1.51e-29	5.32e-28	5.75111	0.509496	10.3412
Chromosome_3	10873961	10874223	Ot_Chr3_11814	1.54e-29	5.41e-28	-2.27243	0.201348	6.33941
Chromosome_3	27618636	27622388	Ot_Chr3_09633	1.77e-29	6.2e-28	2.55983	0.227058	5.54732
Chromosome_7	18877572	18881097	Ot_Chr7_n37829	1.83e-29	6.42e-28	-5.67881	0.503853	2.14626
Chromosome_2	29644660	29645496	Ot_Chr2_10935	1.83e-29	6.42e-28	-5.67888	0.503869	2.14629
Chromosome_7	1917152	1917902	Ot_Chr7_10413	1.9e-29	6.65e-28	5.62777	0.499479	6.28864
Chromosome_1	9225665	9225997	Ot_Chr1_02575	2.1e-29	7.32e-28	-3.8801	0.34463	6.99053
Chromosome_10	10947837	10952898	Ot_Chr10_26041	2.24e-29	7.78e-28	-2.23093	0.19825	6.68633
Chromosome_5	18777177	18780568	Ot_Chr5_03817	2.35e-29	8.16e-28	-2.94397	0.261716	6.17638
Chromosome_10	10039161	10042170	Ot_Chr10_n30012	2.59e-29	8.96e-28	2.79429	0.248598	5.27511
Chromosome_7	5352826	5354572	Ot_Chr7_13546	2.6e-29	8.96e-28	4.15198	0.369405	3.61829
contig_136	42769	44515	Ot_Un136_n40117	2.6e-29	8.96e-28	4.15198	0.369405	3.61829
contig_3	24892	26638	Ot_Un3_n40886	2.6e-29	8.96e-28	4.15198	0.369405	3.61829
contig_9	25195	26941	Ot_Un9_n41195	2.6e-29	8.96e-28	4.15198	0.369405	3.61829
Chromosome_2	6736199	6738927	Ot_Chr2_05683	2.9e-29	9.96e-28	-2.9439	0.262141	6.69714
Chromosome_9	13031766	13038164	Ot_Chr9_20380	2.91e-29	9.97e-28	2.2407	0.199529	7.32964
Chromosome_3	7956686	7959457	Ot_Chr3_27295	3.01e-29	1.03e-27	-2.6434	0.235452	5.42971
contig_136	105197	107449	Ot_Un136_n40131	3.2e-29	1.09e-27	5.2433	0.467253	6.6202
contig_168	24824	27076	Ot_Un168_n40542	3.2e-29	1.09e-27	5.2433	0.467253	6.6202
Chromosome_4	23365682	23368143	Ot_Chr4_00369	3.43e-29	1.17e-27	2.47321	0.220521	5.69706
Chromosome_1	5370588	5372909	Ot_Chr1_n31971	4.04e-29	1.37e-27	2.50424	0.223577	5.55494
contig_168	54122	55648	Ot_Un168_n40565	4.08e-29	1.38e-27	4.0309	0.3599	6.77309
Chromosome_8	9879374	9882717	Ot_Chr8_n38698	4.35e-29	1.47e-27	-5.65698	0.50535	2.13534
Chromosome_6	18256827	18258172	Ot_Chr6_n37039	4.44e-29	1.5e-27	-2.40804	0.215148	5.78069
Chromosome_10	1775644	1779849	Ot_Chr10_25001	4.45e-29	1.5e-27	2.42797	0.216934	5.70701
Chromosome_3	26228095	26228997	Ot_Chr3_06862	6.46e-29	2.18e-27	3.08222	0.276206	4.87385
Chromosome_5	12223279	12226316	Ot_Chr5_n35941	7.02e-29	2.36e-27	-2.45609	0.220242	5.69094
Chromosome_4	1259547	1260012	Ot_Chr4_23668	7.39e-29	2.48e-27	-3.31452	0.297341	6.44129
Chromosome_5	14764501	14765505	Ot_Chr5_27638	7.93e-29	2.66e-27	6.09471	0.547059	5.15164
Chromosome_7	17059198	17059707	Ot_Chr7_23062	8.56e-29	2.86e-27	7.79427	0.700035	3.89109
Chromosome_4	1503098	1506919	Ot_Chr4_23726	8.8e-29	2.94e-27	2.9371	0.263852	4.9591
Chromosome_2	1588188	1592921	Ot_Chr2_15633	9.43e-29	3.14e-27	2.33152	0.209567	5.97014
contig_168	96166	96687	Ot_Un168_n40612	1.06e-28	3.53e-27	3.61706	0.325423	4.51134
Chromosome_3	20575869	20580327	Ot_Chr3_22301	1.16e-28	3.83e-27	2.2004	0.198104	6.65992
Chromosome_8	1430007	1433438	Ot_Chr8_n38931	1.16e-28	3.83e-27	-4.98606	0.448904	7.32082
Chromosome_8	1016540	1021367	Ot_Chr8_n38954	1.27e-28	4.2e-27	-3.36429	0.303122	5.12204
Chromosome_9	2726896	2731604	Ot_Chr9_14055	1.38e-28	4.57e-27	2.55782	0.230617	6.01968
Chromosome_4	5636790	5643852	Ot_Chr4_08063	1.43e-28	4.72e-27	2.25475	0.203349	6.28865
contig_89	185988	186968	Ot_Un89_13653	1.44e-28	4.72e-27	5.61892	0.506759	2.11631
Chromosome_6	13442750	13444536	Ot_Chr6_22741	1.48e-28	4.87e-27	2.47425	0.223208	5.70404
Chromosome_1	3530559	3531877	Ot_Chr1_04229	1.55e-28	5.09e-27	-2.27343	0.205168	6.13527
Chromosome_9	7105029	7107732	Ot_Chr9_n39690	1.65e-28	5.39e-27	2.66012	0.24018	5.38695
Chromosome_3	25631658	25633398	Ot_Chr3_06961	1.68e-28	5.48e-27	-2.94719	0.266139	5.0256
Chromosome_3	6563639	6565890	Ot_Chr3_12666	1.69e-28	5.52e-27	3.66569	0.331045	5.99655
Chromosome_7	1419201	1419992	Ot_Chr7_n38285	1.8e-28	5.86e-27	5.61264	0.507121	2.11317
Chromosome_5	17058230	17058628	Ot_Chr5_03490	1.82e-28	5.92e-27	5.61549	0.507429	2.1146
Chromosome_1	25189032	25191727	Ot_Chr1_n30995	1.87e-28	6.05e-27	2.27313	0.205444	6.17966
Chromosome_9	329239	330346	Ot_Chr9_13734	1.87e-28	6.06e-27	-2.37904	0.215023	5.76094
Chromosome_8	14256643	14261049	Ot_Chr8_20646	2.02e-28	6.52e-27	2.27042	0.205332	6.25823
Chromosome_4	3550181	3555028	Ot_Chr4_07622	2.12e-28	6.85e-27	-2.44453	0.221168	5.76893
Chromosome_4	1379644	1381658	Ot_Chr4_23697	2.17e-28	6.99e-27	2.17305	0.196642	6.99454
Chromosome_7	6983454	6984041	Ot_Chr7_13321	2.29e-28	7.37e-27	-6.03844	0.546664	2.32607
Chromosome_8	2166605	2168821	Ot_Chr8_14946	2.44e-28	7.83e-27	5.60824	0.507979	2.11097
Chromosome_1	25854799	25854957	Ot_Chr1_n31841	2.61e-28	8.37e-27	-5.60306	0.507791	2.10838
Chromosome_5	18695834	18699940	Ot_Chr5_03791	2.72e-28	8.68e-27	-2.17862	0.197504	7.15554
Chromosome_4	23759177	23762060	Ot_Chr4_00301	2.93e-28	9.33e-27	4.4431	0.403037	4.41773
Chromosome_4	5344318	5345634	Ot_Chr4_08024	3.04e-28	9.69e-27	-6.21792	0.564215	4.22807
Chromosome_6	15136716	15138197	Ot_Chr6_n36912	3.4e-28	1.08e-26	-7.04669	0.640002	4.38819
Chromosome_2	8082011	8089420	Ot_Chr2_05901	3.58e-28	1.14e-26	-2.47176	0.224586	6.50944
Chromosome_4	1561827	1566621	Ot_Chr4_23742	3.75e-28	1.19e-26	2.28804	0.20797	6.59513
Chromosome_5	15622173	15625403	Ot_Chr5_04859	3.96e-28	1.25e-26	2.39412	0.217712	5.78023
contig_168	44815	45777	Ot_Un168_n40570	4.09e-28	1.29e-26	4.37743	0.398167	4.75065
Chromosome_8	300307	305359	Ot_Chr8_25909	4.36e-28	1.37e-26	2.17561	0.197996	6.59758
Chromosome_6	17525244	17525868	Ot_Chr6_n37006	5.28e-28	1.66e-26	-5.59041	0.509572	2.10206
Chromosome_6	17525242	17525859	Ot_Chr6_n37009	5.44e-28	1.71e-26	-5.62076	0.512467	2.11723
Chromosome_8	12328914	12335058	Ot_Chr8_21532	5.93e-28	1.86e-26	-5.58142	0.50924	2.09756
Chromosome_3	5416783	5418334	Ot_Chr3_18663	6e-28	1.88e-26	2.52229	0.230151	5.49786
Chromosome_7	12639525	12642033	Ot_Chr7_n37588	6.11e-28	1.91e-26	-4.26615	0.389332	4.55964
Chromosome_2	5731846	5735705	Ot_Chr2_05512	6.83e-28	2.13e-26	3.54237	0.323579	4.50509
Chromosome_8	563622	565305	Ot_Chr8_n38974	7.06e-28	2.2e-26	-5.57006	0.508936	2.09188
Chromosome_6	20288165	20290106	Ot_Chr6_02057	7.19e-28	2.24e-26	2.18432	0.199612	6.48299
Chromosome_5	13309933	13315312	Ot_Chr5_05216	7.31e-28	2.27e-26	-3.27181	0.29903	4.71866
Chromosome_1	4304350	4305222	Ot_Chr1_19137	8.32e-28	2.58e-26	-5.98287	0.547399	4.11054
Chromosome_1	3931643	3932101	Ot_Chr1_04156	8.39e-28	2.59e-26	5.70186	0.521724	4.95555
Chromosome_5	19271151	19271818	Ot_Chr5_03912	8.42e-28	2.6e-26	-3.63235	0.332374	7.47963
Chromosome_5	11512377	11513762	Ot_Chr5_n35920	8.98e-28	2.77e-26	-2.96308	0.271277	4.9148
Chromosome_7	16197616	16202479	Ot_Chr7_n37706	9.54e-28	2.94e-26	-2.67595	0.245114	5.21552
Chromosome_3	21727484	21738039	Ot_Chr3_22866	9.64e-28	2.96e-26	-2.96652	0.271752	4.8413
Chromosome_4	4040873	4041652	Ot_Chr4_07546	9.97e-28	3.06e-26	-3.2586	0.298593	4.7259
Chromosome_7	6138468	6139328	Ot_Chr7_13434	1.05e-27	3.21e-26	-2.96334	0.271652	4.87562
Chromosome_7	828217	837754	Ot_Chr7_n38211	1.2e-27	3.67e-26	2.26524	0.207892	6.84501
Chromosome_1	9640681	9644615	Ot_Chr1_02486	1.29e-27	3.95e-26	-2.9063	0.266889	4.9566
Chromosome_6	15689920	15690676	Ot_Chr6_12231	1.33e-27	4.06e-26	-3.22195	0.295951	6.52458
Chromosome_2	1173426	1174248	Ot_Chr2_n32081	1.49e-27	4.54e-26	4.14644	0.381231	4.30503
Chromosome_1	2757645	2760584	Ot_Chr1_04342	1.54e-27	4.66e-26	2.7131	0.249507	5.20039
Chromosome_8	12929933	12930223	Ot_Chr8_n39120	1.62e-27	4.91e-26	5.82638	0.53606	2.22004
Chromosome_8	12919032	12919322	Ot_Chr8_n39121	1.62e-27	4.91e-26	5.82638	0.53606	2.22004
Chromosome_3	27850707	27853005	Ot_Chr3_18018	1.68e-27	5.08e-26	-4.73085	0.435394	6.28954
Chromosome_1	2849151	2851821	Ot_Chr1_04333	1.83e-27	5.53e-26	-2.26807	0.208889	7.84485
Chromosome_3	29063847	29069123	Ot_Chr3_17825	1.84e-27	5.54e-26	2.33359	0.214931	8.06416
Chromosome_5	15323376	15325991	Ot_Chr5_04918	1.93e-27	5.81e-26	3.0074	0.277108	5.82893
Chromosome_6	11017822	11019841	Ot_Chr6_08757	1.94e-27	5.81e-26	2.41506	0.222531	5.60856
Chromosome_3	114872	117120	Ot_Chr3_10080	2.13e-27	6.37e-26	2.40521	0.221797	5.72162
Chromosome_10	1979838	1982258	Ot_Chr10_n30082	2.37e-27	7.09e-26	-3.94195	0.363841	4.36002
Chromosome_7	15216147	15218399	Ot_Chr7_24417	2.47e-27	7.38e-26	-3.50566	0.323687	4.46287
Chromosome_10	50128	51775	Ot_Chr10_n30000	2.51e-27	7.48e-26	-2.86977	0.265006	4.9076
Chromosome_7	826343	827761	Ot_Chr7_n38214	2.53e-27	7.52e-26	5.61863	0.518886	2.35927
contig_59	27717	29135	Ot_Un59_10243	2.53e-27	7.52e-26	5.61863	0.518886	2.35927
Chromosome_1	27470972	27472408	Ot_Chr1_21612	2.77e-27	8.22e-26	6.03793	0.558037	4.08375
Chromosome_4	8283619	8284631	Ot_Chr4_08446	2.94e-27	8.7e-26	-3.33329	0.308222	4.94101
Chromosome_6	18116058	18117061	Ot_Chr6_n37036	3.41e-27	1.01e-25	7.60929	0.704505	5.18574
Chromosome_4	16381963	16382662	Ot_Chr4_19704	3.63e-27	1.07e-25	4.67246	0.432826	5.45736
Chromosome_1	8040747	8041836	Ot_Chr1_n31603	3.96e-27	1.17e-25	-5.56326	0.515736	2.08848
Chromosome_2	20807081	20825191	Ot_Chr2_n32345	4.5e-27	1.33e-25	-2.88652	0.267884	5.05523
Chromosome_7	2372991	2375546	Ot_Chr7_10499	4.6e-27	1.35e-25	-2.1954	0.203779	6.22115
Chromosome_7	18137762	18140041	Ot_Chr7_09487	4.96e-27	1.46e-25	2.19714	0.204073	7.65122
Chromosome_5	591623	592435	Ot_Chr5_15320	5.52e-27	1.62e-25	-4.04025	0.375608	4.24006
Chromosome_6	13753199	13756129	Ot_Chr6_n36851	5.57e-27	1.63e-25	2.63244	0.244748	5.26957
Chromosome_1	8490663	8495010	Ot_Chr1_02717	5.61e-27	1.64e-25	2.29285	0.213187	5.82446
Chromosome_5	16998184	17001666	Ot_Chr5_03477	5.63e-27	1.64e-25	-2.46389	0.229097	5.51856
Chromosome_10	9048155	9048873	Ot_Chr10_21784	6.03e-27	1.76e-25	-5.14241	0.478433	4.11057
Chromosome_6	310260	312496	Ot_Chr6_n37173	6.88e-27	2e-25	3.41333	0.317925	4.56489
Chromosome_4	20128416	20128832	Ot_Chr4_00889	6.91e-27	2.01e-25	8.43206	0.785414	4.30267
Chromosome_5	4631607	4635411	Ot_Chr5_03266	7.17e-27	2.08e-25	-3.41532	0.318225	4.5328
Chromosome_2	22938557	22941310	Ot_Chr2_16084	7.25e-27	2.1e-25	-3.46355	0.322748	4.65694
Chromosome_7	2546261	2548592	Ot_Chr7_10533	7.41e-27	2.14e-25	-2.72097	0.253599	5.07869
Chromosome_1	11000045	11001436	Ot_Chr1_11263	7.62e-27	2.2e-25	2.91645	0.271885	4.9309
Chromosome_4	20577927	20579481	Ot_Chr4_00809	8.68e-27	2.5e-25	-4.70222	0.438854	5.82566
Chromosome_4	15670133	15670567	Ot_Chr4_19773	1.27e-26	3.65e-25	-3.87496	0.362839	4.17249
Chromosome_3	6289777	6290392	Ot_Chr3_12700	1.29e-26	3.69e-25	3.65925	0.34268	4.25454
contig_164	126772	129660	Ot_Un164_24088	1.31e-26	3.77e-25	3.83256	0.358978	4.77922
Chromosome_10	2124021	2132744	Ot_Chr10_24037	1.58e-26	4.52e-25	2.81375	0.263974	7.85973
contig_171	6010	6941	Ot_Un171_n40667	1.63e-26	4.66e-25	5.43213	0.509766	7.04414
Chromosome_5	18702833	18704572	Ot_Chr5_03794	1.64e-26	4.67e-25	5.4819	0.51445	2.0478
Chromosome_9	1858140	1867271	Ot_Chr9_13928	1.86e-26	5.29e-25	-5.24197	0.492474	3.91462
Chromosome_1	28385300	28389884	Ot_Chr1_09317	2e-26	5.7e-25	-2.22742	0.209401	7.54545
Chromosome_9	11853633	11855162	Ot_Chr9_n39332	2.08e-26	5.91e-25	2.30845	0.217094	5.75766
Chromosome_4	23995424	24000491	Ot_Chr4_00256	2.12e-26	6.01e-25	-2.10302	0.197806	6.71069
Chromosome_1	11177172	11180914	Ot_Chr1_11230	2.2e-26	6.22e-25	-2.45994	0.23145	5.44108
Chromosome_1	34680645	34681787	Ot_Chr1_25693	2.26e-26	6.38e-25	2.73772	0.257644	5.0895
contig_19	17574	22658	Ot_Un19_07349	2.34e-26	6.61e-25	2.21775	0.20878	6.08566
Chromosome_3	15027202	15037294	Ot_Chr3_25458	2.38e-26	6.7e-25	2.65253	0.249741	5.1106
Chromosome_2	3154284	3156823	Ot_Chr2_17458	2.47e-26	6.96e-25	-6.49303	0.611548	3.1352
Chromosome_10	1253109	1255022	Ot_Chr10_n30053	2.57e-26	7.21e-25	-2.16588	0.204061	6.22187
Chromosome_1	31174757	31179756	Ot_Chr1_18870	2.6e-26	7.29e-25	2.12018	0.199777	6.48665
Chromosome_8	1547118	1549612	Ot_Chr8_n38922	2.66e-26	7.45e-25	-3.59343	0.338666	4.31873
Chromosome_9	13637942	13640188	Ot_Chr9_20265	2.81e-26	7.85e-25	-4.67424	0.440732	4.23411
Chromosome_9	4060121	4065003	Ot_Chr9_23354	3.05e-26	8.53e-25	2.35204	0.221939	5.72083
Chromosome_7	19914841	19916152	Ot_Chr7_n37895	3.35e-26	9.35e-25	4.47126	0.422256	5.18654
Chromosome_1	27981466	27984463	Ot_Chr1_09405	3.62e-26	1.01e-24	3.10127	0.293073	6.47778
Chromosome_6	17217268	17217462	Ot_Chr6_n37420	3.86e-26	1.07e-24	5.68008	0.537082	2.55286
Chromosome_9	10404015	10404263	Ot_Chr9_n39787	3.88e-26	1.08e-24	2.86556	0.270968	4.86949
Chromosome_4	19301433	19302679	Ot_Chr4_01063	3.97e-26	1.1e-24	2.62439	0.248213	5.17081
Chromosome_1	25351082	25388666	Ot_Chr1_20082	4.07e-26	1.13e-24	2.52304	0.238679	8.63928
Chromosome_4	17784079	17784429	Ot_Chr4_01293	4.11e-26	1.13e-24	-3.57838	0.338541	5.66402
Chromosome_4	26567928	26570818	Ot_Chr4_21317	4.45e-26	1.23e-24	2.19203	0.20753	6.08353
Chromosome_2	4593227	4594576	Ot_Chr2_n32923	4.69e-26	1.29e-24	5.44656	0.515896	2.03013
Chromosome_3	24972365	24974107	Ot_Chr3_n34018	4.71e-26	1.3e-24	5.57071	0.527675	4.13287
Chromosome_9	13481392	13483554	Ot_Chr9_20297	4.85e-26	1.33e-24	3.50177	0.331785	4.5171
Chromosome_1	7833604	7835613	Ot_Chr1_n31997	4.86e-26	1.33e-24	-7.41376	0.702455	3.01373
Chromosome_1	9276800	9282472	Ot_Chr1_n31657	5.06e-26	1.38e-24	2.25697	0.213922	5.84322
Chromosome_2	29859974	29862587	Ot_Chr2_10970	5.23e-26	1.43e-24	4.65008	0.440878	6.43783
Chromosome_4	24264739	24264825	Ot_Chr4_n35759	5.5e-26	1.5e-24	8.19732	0.777548	5.55236
Chromosome_1	9198363	9211064	Ot_Chr1_02581	5.74e-26	1.56e-24	2.16243	0.205192	6.12168
Chromosome_9	2596400	2597873	Ot_Chr9_14030	6.16e-26	1.68e-24	-6.53711	0.620696	3.70083
Chromosome_4	19094585	19096035	Ot_Chr4_01093	6.52e-26	1.77e-24	4.52174	0.429559	5.18297
Chromosome_5	18749449	18750032	Ot_Chr5_03806	7.79e-26	2.11e-24	4.29463	0.408634	4.38259
Chromosome_9	14851940	14859241	Ot_Chr9_14623	8.46e-26	2.29e-24	2.08668	0.198694	7.24779
Chromosome_1	5984397	5986835	Ot_Chr1_n31511	8.49e-26	2.3e-24	-5.94299	0.565911	2.27835
Chromosome_9	8018521	8018970	Ot_Chr9_25959	8.94e-26	2.41e-24	5.42434	0.516762	2.01902
Chromosome_3	3679646	3682234	Ot_Chr3_12871	9.11e-26	2.46e-24	2.26704	0.216012	5.80224
Chromosome_1	4195177	4200678	Ot_Chr1_n31461	9.41e-26	2.53e-24	-3.38236	0.322378	4.79783
Chromosome_1	230505	231511	Ot_Chr1_24926	9.46e-26	2.54e-24	-2.91918	0.278244	6.03734
Chromosome_6	11012362	11016679	Ot_Chr6_08758	1.02e-25	2.74e-24	2.5321	0.241511	8.12004
Chromosome_4	2298782	2299318	Ot_Chr4_n35200	1.17e-25	3.14e-24	6.81378	0.650706	3.34077
Chromosome_10	8722850	8723581	Ot_Chr10_21851	1.25e-25	3.36e-24	-3.49668	0.334141	5.68546
Chromosome_9	10372214	10375687	Ot_Chr9_02404	1.33e-25	3.55e-24	-2.07628	0.198507	6.55334
Chromosome_1	34610257	34611988	Ot_Chr1_25712	1.39e-25	3.71e-24	-2.07834	0.198787	7.25918
Chromosome_3	1865480	1869637	Ot_Chr3_09047	1.7e-25	4.53e-24	-2.47527	0.237185	6.65894
Chromosome_4	19628193	19635822	Ot_Chr4_n35063	1.81e-25	4.81e-24	-3.34353	0.320566	4.49704
Chromosome_1	3664153	3666706	Ot_Chr1_n31437	1.85e-25	4.93e-24	2.37613	0.227868	5.53324
contig_136	88609	90651	Ot_Un136_n40159	1.95e-25	5.17e-24	3.92189	0.376285	3.61979
contig_168	8236	10278	Ot_Un168_n40616	1.95e-25	5.17e-24	3.92189	0.376285	3.61979
contig_3	70729	72771	Ot_Un3_n40916	1.95e-25	5.17e-24	3.92189	0.376285	3.61979
Chromosome_4	19458814	19459964	Ot_Chr4_01030	2.57e-25	6.79e-24	6.39054	0.614673	3.5952
Chromosome_5	19469615	19474498	Ot_Chr5_03955	2.96e-25	7.82e-24	2.51921	0.242628	5.30922
Chromosome_3	11792253	11793073	Ot_Chr3_19426	3e-25	7.9e-24	6.30738	0.607538	3.55361
Chromosome_3	9013487	9014428	Ot_Chr3_11497	3.21e-25	8.45e-24	2.33595	0.225145	5.56786
Chromosome_8	14293986	14295626	Ot_Chr8_n39102	3.44e-25	9.05e-24	5.84016	0.563251	4.08961
Chromosome_3	283394	284251	Ot_Chr3_10036	3.76e-25	9.86e-24	2.16392	0.208867	7.83437
Chromosome_2	27245372	27249981	Ot_Chr2_n32628	4.33e-25	1.14e-23	2.03068	0.196264	6.79109
Chromosome_8	11665090	11678302	Ot_Chr8_n38650	5.16e-25	1.35e-23	-3.87143	0.374778	5.27925
Chromosome_5	16264804	16265786	Ot_Chr5_03338	5.21e-25	1.36e-23	-5.35866	0.518796	1.98618
Chromosome_10	963188	963418	Ot_Chr10_n30478	5.76e-25	1.5e-23	-5.25221	0.508969	3.87234
Chromosome_3	24459060	24460082	Ot_Chr3_07170	5.92e-25	1.54e-23	2.12637	0.206108	6.02779
Chromosome_2	11387556	11391053	Ot_Chr2_06554	5.98e-25	1.56e-23	-2.96098	0.287033	6.74142
Chromosome_7	2940105	2941838	Ot_Chr7_16794	6.23e-25	1.62e-23	-2.60954	0.253063	7.36875
Chromosome_4	16062347	16065837	Ot_Chr4_19733	6.79e-25	1.76e-23	-3.10255	0.301116	4.58517
Chromosome_1	32570165	32573732	Ot_Chr1_18332	6.92e-25	1.79e-23	2.0208	0.19616	6.82551
Chromosome_7	2757559	2761564	Ot_Chr7_10572	7.6e-25	1.97e-23	-2.4077	0.233923	5.44631
Chromosome_5	14600229	14601779	Ot_Chr5_05036	7.99e-25	2.06e-23	5.34652	0.519691	1.98011
Chromosome_10	499452	503435	Ot_Chr10_n30162	8.44e-25	2.18e-23	2.3499	0.228531	5.47484
Chromosome_4	2877645	2878346	Ot_Chr4_07756	8.98e-25	2.31e-23	-2.30798	0.224584	8.32502
Chromosome_1	2662823	2664461	Ot_Chr1_04354	9.27e-25	2.39e-23	3.81137	0.370988	4.1433
Chromosome_4	19136289	19137343	Ot_Chr4_n35051	9.7e-25	2.49e-23	-4.64879	0.452693	4.22138
contig_163	13496	14737	Ot_Un163_n40365	1.01e-24	2.6e-23	4.8835	0.475741	3.43858
Chromosome_9	2688134	2695061	Ot_Chr9_14053	1.02e-24	2.61e-23	2.22106	0.216387	8.09854
Chromosome_2	1763114	1766829	Ot_Chr2_15666	1.03e-24	2.62e-23	-3.14689	0.306599	4.49121
Chromosome_4	17885016	17889983	Ot_Chr4_01281	1.07e-24	2.73e-23	2.02037	0.196917	6.61572
Chromosome_1	3576392	3577132	Ot_Chr1_04220	1.1e-24	2.8e-23	-2.48732	0.242495	6.73446
Chromosome_3	25646151	25647860	Ot_Chr3_n34042	1.16e-24	2.96e-23	5.5045	0.536934	2.46507
Chromosome_1	6130820	6131500	Ot_Chr1_21119	1.22e-24	3.1e-23	-6.26016	0.610913	3.82403
Chromosome_9	7205158	7208278	Ot_Chr9_25944	1.28e-24	3.26e-23	-3.00276	0.293177	4.60686
Chromosome_2	30418674	30421667	Ot_Chr2_n32786	1.29e-24	3.27e-23	-3.38996	0.330997	6.06779
Chromosome_4	20580128	20580592	Ot_Chr4_n35109	1.33e-24	3.38e-23	3.33446	0.325682	4.37004
Chromosome_2	12262980	12265109	Ot_Chr2_06439	1.46e-24	3.69e-23	3.71541	0.363196	4.99631
Chromosome_9	4167410	4168795	Ot_Chr9_23335	1.47e-24	3.7e-23	2.75881	0.269697	4.8611
Chromosome_1	29762149	29763378	Ot_Chr1_19081	1.68e-24	4.23e-23	-2.8871	0.282599	4.81435
Chromosome_3	12287160	12288650	Ot_Chr3_19506	1.86e-24	4.7e-23	-5.7341	0.561836	2.7175
Chromosome_1	27005836	27008108	Ot_Chr1_21680	1.89e-24	4.76e-23	-5.31907	0.52124	1.96639
Chromosome_9	15340994	15342346	Ot_Chr9_14525	1.92e-24	4.82e-23	2.00572	0.196577	6.86357
Chromosome_3	1277553	1278765	Ot_Chr3_n33642	1.96e-24	4.92e-23	-2.31991	0.227419	6.74997
Chromosome_1	34115704	34120449	Ot_Chr1_14193	1.98e-24	4.96e-23	2.01891	0.19793	6.73492
Chromosome_2	24958928	24960166	Ot_Chr2_17139	2.27e-24	5.68e-23	3.35271	0.329122	4.45758
Chromosome_8	16543915	16548000	Ot_Chr8_26711	2.27e-24	5.68e-23	-2.3706	0.232715	5.36818
Chromosome_5	17522566	17524090	Ot_Chr5_03573	2.48e-24	6.19e-23	-3.22352	0.316709	5.13763
Chromosome_6	15094865	15097257	Ot_Chr6_12124	2.49e-24	6.2e-23	-6.28807	0.617809	3.57631
Chromosome_2	3849126	3854553	Ot_Chr2_17572	2.74e-24	6.82e-23	2.10252	0.206768	6.10143
Chromosome_6	16723419	16734524	Ot_Chr6_01399	3.05e-24	7.59e-23	-3.63235	0.357584	6.45881
Chromosome_6	8485522	8500959	Ot_Chr6_08974	3.39e-24	8.42e-23	2.00263	0.197348	6.83002
Chromosome_1	29747380	29751427	Ot_Chr1_n31214	3.51e-24	8.69e-23	1.98915	0.196082	6.70145
Chromosome_3	8480266	8483332	Ot_Chr3_25786	3.52e-24	8.72e-23	-2.30022	0.226756	5.42277
Chromosome_6	2643336	2645304	Ot_Chr6_24341	3.71e-24	9.16e-23	2.11174	0.208277	7.8257
Chromosome_9	5685426	5687318	Ot_Chr9_n39647	3.83e-24	9.46e-23	5.54055	0.546629	2.4831
Chromosome_2	1122946	1125175	Ot_Chr2_15564	3.84e-24	9.46e-23	4.02131	0.396746	5.22239
Chromosome_5	19384055	19387068	Ot_Chr5_03937	4.03e-24	9.92e-23	3.39715	0.335325	4.34453
Chromosome_9	3991790	3995694	Ot_Chr9_23366	4.48e-24	1.1e-22	2.05532	0.203084	6.13878
Chromosome_3	10113670	10117614	Ot_Chr3_11686	4.88e-24	1.2e-22	2.06376	0.204085	7.64014
Chromosome_3	23425734	23433201	Ot_Chr3_07316	5.03e-24	1.23e-22	2.57745	0.254963	6.97655
Chromosome_3	24358262	24361424	Ot_Chr3_07189	5.1e-24	1.25e-22	-2.70592	0.267704	4.92231
Chromosome_5	13016118	13019071	Ot_Chr5_05260	5.44e-24	1.33e-22	-2.20716	0.218497	5.73663
Chromosome_4	18568128	18568436	Ot_Chr4_01176	5.74e-24	1.4e-22	5.3286	0.527778	4.31495
Chromosome_6	9814259	9833013	Ot_Chr6_n37329	6.04e-24	1.47e-22	2.3989	0.237721	5.40019
Chromosome_1	14780030	14785598	Ot_Chr1_20990	6.82e-24	1.66e-22	2.1794	0.216225	8.09379
Chromosome_1	33820037	33822760	Ot_Chr1_14257	7.03e-24	1.71e-22	-2.71759	0.269699	4.94066
Chromosome_4	4921187	4921632	Ot_Chr4_07397	7.08e-24	1.72e-22	5.10622	0.506789	4.42875
Chromosome_2	25634010	25635919	Ot_Chr2_17258	7.1e-24	1.72e-22	-2.77434	0.27536	5.27362
Chromosome_3	3456792	3459214	Ot_Chr3_12913	9.36e-24	2.27e-22	2.26575	0.22549	5.55757
Chromosome_2	4956097	4960141	Ot_Chr2_24213	1.01e-23	2.43e-22	2.99145	0.297919	6.5758
Chromosome_3	4709298	4713861	Ot_Chr3_18798	1.05e-23	2.53e-22	2.3651	0.235635	5.52829
Chromosome_4	3446578	3448341	Ot_Chr4_07643	1.07e-23	2.57e-22	2.70635	0.269684	4.85488
Chromosome_5	19843749	19844201	Ot_Chr5_04024	1.18e-23	2.84e-22	5.25298	0.523968	1.93334
Chromosome_2	21868581	21869174	Ot_Chr2_n32393	1.23e-23	2.96e-22	-2.41369	0.240856	5.27239
Chromosome_5	19677754	19681639	Ot_Chr5_03998	1.23e-23	2.96e-22	-5.48811	0.547652	5.48956
Chromosome_3	10219868	10220707	Ot_Chr3_11703	1.3e-23	3.13e-22	2.85895	0.285456	4.72549
Chromosome_7	17200946	17203113	Ot_Chr7_23037	1.32e-23	3.16e-22	-2.06443	0.206148	6.10044
Chromosome_5	2898852	2901979	Ot_Chr5_03056	1.42e-23	3.39e-22	2.01269	0.201124	7.49138
Chromosome_1	9846753	9853362	Ot_Chr1_11455	1.62e-23	3.87e-22	2.20318	0.220452	5.6428
Chromosome_4	20030208	20031745	Ot_Chr4_00915	1.89e-23	4.52e-22	-2.85876	0.286491	6.11028
Chromosome_2	30991976	30997030	Ot_Chr2_n32840	1.96e-23	4.67e-22	1.96331	0.196821	6.74959
Chromosome_1	7892202	7896511	Ot_Chr1_02805	1.99e-23	4.75e-22	-3.17595	0.318443	4.42267
Chromosome_3	6630360	6640332	Ot_Chr3_12654	2.01e-23	4.79e-22	2.12614	0.213203	5.7837
Chromosome_6	17769667	17771613	Ot_Chr6_01599	2.04e-23	4.86e-22	2.52352	0.253089	5.07467
Chromosome_2	28483466	28484351	Ot_Chr2_10773	2.16e-23	5.13e-22	-3.42354	0.343546	8.54359
Chromosome_2	11468731	11470238	Ot_Chr2_06538	2.37e-23	5.63e-22	-4.36642	0.438571	6.22624
contig_136	102967	105171	Ot_Un136_n40130	3.13e-23	7.4e-22	4.81045	0.484509	6.06342
contig_168	22594	24798	Ot_Un168_n40541	3.13e-23	7.4e-22	4.81045	0.484509	6.06342
Chromosome_9	13139223	13142785	Ot_Chr9_20365	4e-23	9.44e-22	2.99957	0.302864	5.34197
Chromosome_1	8338152	8344585	Ot_Chr1_02745	4.26e-23	1e-21	1.98575	0.200627	7.46123
Chromosome_1	5401459	5403975	Ot_Chr1_19314	4.27e-23	1.01e-21	2.01844	0.203935	6.17568
Chromosome_7	5397966	5398178	Ot_Chr7_n38439	4.32e-23	1.01e-21	5.19151	0.524589	1.90261
contig_136	77484	77696	Ot_Un136_n40182	4.32e-23	1.01e-21	5.19151	0.524589	1.90261
contig_3	59606	59818	Ot_Un3_n40932	4.32e-23	1.01e-21	5.19151	0.524589	1.90261
Chromosome_5	463708	464780	Ot_Chr5_15202	4.38e-23	1.03e-21	2.04087	0.206254	6.50101
Chromosome_1	7289754	7293097	Ot_Chr1_02896	5.28e-23	1.23e-21	-4.10774	0.415921	3.94953
Chromosome_5	6811565	6812155	Ot_Chr5_n36453	5.28e-23	1.23e-21	-2.2828	0.23114	5.43527
Chromosome_1	8973163	8975882	Ot_Chr1_02627	5.76e-23	1.34e-21	-4.6836	0.474652	3.8542
Chromosome_6	12641274	12644928	Ot_Chr6_20783	5.78e-23	1.35e-21	-3.53574	0.358337	4.10691
Chromosome_10	548148	551366	Ot_Chr10_16919	5.87e-23	1.37e-21	-3.2701	0.331466	4.23718
Chromosome_3	1081575	1087066	Ot_Chr3_n33549	5.9e-23	1.37e-21	1.97142	0.199838	6.55605
Chromosome_4	1984265	1986950	Ot_Chr4_07905	6.37e-23	1.48e-21	2.14103	0.217199	6.62544
Chromosome_3	13222230	13225423	Ot_Chr3_23950	6.78e-23	1.57e-21	-3.44218	0.349422	4.19766
Chromosome_1	32020392	32022220	Ot_Chr1_n31324	7.48e-23	1.73e-21	-6.22872	0.632923	3.00304
Chromosome_3	24691363	24694338	Ot_Chr3_n34012	7.97e-23	1.84e-21	5.2675	0.535599	4.04609
Chromosome_3	11341459	11345918	Ot_Chr3_11893	8.08e-23	1.86e-21	1.97968	0.201321	6.38999
Chromosome_9	11586235	11590293	Ot_Chr9_02278	8.08e-23	1.86e-21	2.78483	0.283199	4.67538
Chromosome_6	17601718	17602945	Ot_Chr6_n37012	8.11e-23	1.87e-21	2.31561	0.235493	5.31599
Chromosome_4	15321194	15336499	Ot_Chr4_n34901	8.8e-23	2.02e-21	4.28974	0.43662	6.62724
Chromosome_6	16532877	16534915	Ot_Chr6_01381	8.9e-23	2.05e-21	-1.94238	0.197723	6.60484
Chromosome_6	9306734	9309907	Ot_Chr6_27930	9.03e-23	2.07e-21	1.92874	0.196364	6.89911
Chromosome_3	8943272	8944616	Ot_Chr3_n34498	9.63e-23	2.21e-21	-2.7425	0.279399	4.75882
Chromosome_5	12930768	12932084	Ot_Chr5_05275	9.79e-23	2.24e-21	5.20294	0.530151	6.41772
Chromosome_1	33259271	33260599	Ot_Chr1_14353	9.9e-23	2.27e-21	2.00621	0.204445	7.6374
Chromosome_2	6129457	6129720	Ot_Chr2_05581	1.05e-22	2.4e-21	5.38561	0.549169	2.40562
Chromosome_9	2465177	2472591	Ot_Chr9_n39521	1.12e-22	2.55e-21	-3.47062	0.354117	4.36125
Chromosome_3	4757185	4759930	Ot_Chr3_18790	1.18e-22	2.68e-21	5.24579	0.535522	3.67557
Chromosome_2	26980046	26981819	Ot_Chr2_10610	1.29e-22	2.94e-21	-5.16732	0.528035	1.89052
Chromosome_2	10838352	10841880	Ot_Chr2_06637	1.45e-22	3.29e-21	2.32672	0.238041	5.33554
Chromosome_1	14553588	14555830	Ot_Chr1_20970	1.49e-22	3.39e-21	-2.45127	0.250863	5.1412
Chromosome_2	894079	899249	Ot_Chr2_16205	1.6e-22	3.63e-21	2.01902	0.206773	6.06384
Chromosome_1	3610666	3620757	Ot_Chr1_04212	1.84e-22	4.18e-21	1.92175	0.197102	6.96503
Chromosome_7	1087131	1087590	Ot_Chr7_n37547	1.9e-22	4.29e-21	7.37239	0.75637	5.10491
Chromosome_1	12138513	12145645	Ot_Chr1_11098	1.92e-22	4.35e-21	1.91952	0.19696	7.0166
Chromosome_3	388196	390829	Ot_Chr3_n34273	1.93e-22	4.35e-21	2.01559	0.206821	6.08924
Chromosome_2	3310412	3312839	Ot_Chr2_17486	1.98e-22	4.47e-21	2.04954	0.210367	5.93052
Chromosome_4	15345033	15345920	Ot_Chr4_26519	2.08e-22	4.68e-21	4.89195	0.502367	5.01268
Chromosome_8	1805865	1806674	Ot_Chr8_15007	2.16e-22	4.85e-21	2.17802	0.223752	5.57418
Chromosome_6	13229962	13231909	Ot_Chr6_n36835	2.18e-22	4.89e-21	-1.91578	0.19683	7.05338
Chromosome_5	14631759	14636055	Ot_Chr5_05030	2.28e-22	5.11e-21	-5.36004	0.550956	3.79913
Chromosome_5	18084890	18087465	Ot_Chr5_03676	2.38e-22	5.32e-21	-3.16094	0.325055	4.38675
Chromosome_8	10579113	10583900	Ot_Chr8_21420	2.56e-22	5.72e-21	1.9844	0.204225	6.093
Chromosome_1	26686601	26690615	Ot_Chr1_21715	2.61e-22	5.83e-21	-2.10371	0.216548	5.69266
Chromosome_1	5758486	5759865	Ot_Chr1_n31503	2.82e-22	6.3e-21	1.97448	0.203413	6.23661
Chromosome_6	14245898	14248965	Ot_Chr6_11966	3.07e-22	6.83e-21	-2.64237	0.272457	4.80806
Chromosome_1	5418773	5421051	Ot_Chr1_19319	3.08e-22	6.85e-21	-3.31737	0.342072	5.94877
Chromosome_5	18873299	18874834	Ot_Chr5_03837	3.16e-22	7.03e-21	2.88174	0.297236	4.6118
Chromosome_1	8078076	8081022	Ot_Chr1_n31606	3.52e-22	7.81e-21	-3.17347	0.327692	5.09122
Chromosome_5	15475046	15479942	Ot_Chr5_04893	3.68e-22	8.17e-21	1.9155	0.197892	6.6713
Chromosome_5	17241304	17243539	Ot_Chr5_03527	3.72e-22	8.24e-21	-2.94405	0.304184	5.77215
Chromosome_9	13212537	13215377	Ot_Chr9_20347	3.97e-22	8.79e-21	2.66442	0.275483	4.73426
Chromosome_2	5528899	5529749	Ot_Chr2_05474	4.37e-22	9.65e-21	-5.12124	0.530033	1.86747
Chromosome_5	11307853	11313312	Ot_Chr5_05432	4.42e-22	9.76e-21	1.99369	0.206368	6.03145
Chromosome_4	17979356	17983026	Ot_Chr4_01266	4.68e-22	1.03e-20	-3.10648	0.321746	4.40275
Chromosome_3	15084776	15099425	Ot_Chr3_25452	4.99e-22	1.1e-20	2.01754	0.209106	5.97066
Chromosome_5	13131542	13133480	Ot_Chr5_n35983	5e-22	1.1e-20	-5.71933	0.592778	2.71012
Chromosome_3	22276237	22278985	Ot_Chr3_n33917	5.41e-22	1.19e-20	-5.11282	0.530361	1.86326
Chromosome_2	28351132	28354872	Ot_Chr2_10756	5.53e-22	1.21e-20	-2.25726	0.234204	5.3965
Chromosome_9	4137470	4139043	Ot_Chr9_n39596	5.56e-22	1.22e-20	-5.63902	0.585116	2.66996
Chromosome_3	29331528	29332407	Ot_Chr3_17785	5.69e-22	1.25e-20	-2.88426	0.299354	5.20688
Chromosome_1	131986	133067	Ot_Chr1_24902	5.86e-22	1.28e-20	-5.1096	0.530484	1.86165
Chromosome_2	30560251	30564515	Ot_Chr2_22104	6.27e-22	1.37e-20	2.53096	0.262959	5.52911
Chromosome_1	14472946	14474226	Ot_Chr1_20960	6.46e-22	1.41e-20	-3.77386	0.392212	4.00173
Chromosome_9	11915230	11920786	Ot_Chr9_02242	6.51e-22	1.42e-20	-6.06742	0.630633	3.46599
Chromosome_10	7634003	7636477	Ot_Chr10_24172	7.36e-22	1.6e-20	2.59456	0.270029	4.7776
Chromosome_4	2010579	2010913	Ot_Chr4_07898	7.43e-22	1.61e-20	3.51781	0.36615	5.02133
Chromosome_2	9305052	9312969	Ot_Chr2_06113	7.46e-22	1.62e-20	2.02105	0.210369	6.39009
Chromosome_1	15183945	15185255	Ot_Chr1_21032	8.09e-22	1.75e-20	6.59714	0.687287	3.29252
Chromosome_1	9544207	9545711	Ot_Chr1_02513	8.19e-22	1.77e-20	2.42675	0.252851	5.0604
Chromosome_4	16043834	16048004	Ot_Chr4_n34923	8.4e-22	1.82e-20	1.95685	0.203946	6.60696
Chromosome_6	11424391	11425291	Ot_Chr6_08693	8.9e-22	1.92e-20	-5.10077	0.531944	1.85724
Chromosome_2	12828954	12831442	Ot_Chr2_n32162	9.03e-22	1.95e-20	-5.09414	0.531334	1.85392
Chromosome_2	6865792	6868042	Ot_Chr2_05700	9.33e-22	2.01e-20	-2.63499	0.274935	4.76762
Chromosome_3	26902761	26910443	Ot_Chr3_09739	9.59e-22	2.07e-20	-3.04812	0.318136	5.89916
Chromosome_9	3643660	3644917	Ot_Chr9_23147	1.02e-21	2.18e-20	-5.75748	0.601281	3.57269
Chromosome_7	1292396	1293292	Ot_Chr7_10324	1.09e-21	2.35e-20	2.20251	0.230202	5.46974
Chromosome_1	34104149	34104656	Ot_Chr1_n31410	1.25e-21	2.69e-20	2.03005	0.212492	7.97261
Chromosome_4	24815923	24817543	Ot_Chr4_00091	1.31e-21	2.82e-20	-5.08816	0.532868	1.85093
Chromosome_8	14922393	14928776	Ot_Chr8_n38506	1.34e-21	2.86e-20	-4.43035	0.46406	4.11084
Chromosome_2	4935426	4937754	Ot_Chr2_24209	1.36e-21	2.9e-20	1.97314	0.206712	6.96822
Chromosome_3	9455947	9459407	Ot_Chr3_11574	1.45e-21	3.09e-20	-1.88812	0.197946	6.53502
Chromosome_4	5668931	5671209	Ot_Chr4_08067	1.49e-21	3.18e-20	1.89116	0.19833	6.4416
Chromosome_3	27995154	27998168	Ot_Chr3_n34164	1.54e-21	3.29e-20	2.2049	0.231318	5.43512
Chromosome_1	8498009	8502825	Ot_Chr1_02716	1.61e-21	3.43e-20	-2.61434	0.274405	4.67666
Chromosome_1	4341774	4346115	Ot_Chr1_n31462	1.64e-21	3.49e-20	1.97885	0.207741	6.06906
Chromosome_2	30718091	30718977	Ot_Chr2_22136	1.84e-21	3.91e-20	-2.72124	0.286036	4.58842
Chromosome_8	2627752	2628673	Ot_Chr8_14878	1.89e-21	4.02e-20	2.11904	0.222806	5.61785
Chromosome_3	28679294	28681246	Ot_Chr3_n34196	1.94e-21	4.1e-20	-5.59299	0.588221	3.74563
Chromosome_1	23922686	23928184	Ot_Chr1_n30941	2.18e-21	4.62e-20	-5.06596	0.533492	1.83983
Chromosome_5	19047426	19051157	Ot_Chr5_27087	2.19e-21	4.63e-20	1.96605	0.207051	6.04252
Chromosome_6	10225522	10227650	Ot_Chr6_08832	2.33e-21	4.92e-20	2.02271	0.213161	5.86652
Chromosome_1	34174667	34179282	Ot_Chr1_14177	2.34e-21	4.92e-20	-3.38454	0.356686	4.11884
Chromosome_2	25547661	25549123	Ot_Chr2_17243	2.43e-21	5.12e-20	5.22939	0.551348	4.19691
Chromosome_7	19871746	19876322	Ot_Chr7_21934	2.48e-21	5.21e-20	-5.38923	0.568319	3.5489
Chromosome_10	9302745	9305696	Ot_Chr10_n30331	2.49e-21	5.23e-20	-3.86201	0.407288	4.10093
Chromosome_5	17603549	17610599	Ot_Chr5_03590	2.49e-21	5.23e-20	2.00554	0.211507	5.90133
Chromosome_7	1703773	1709838	Ot_Chr7_n37742	2.53e-21	5.31e-20	-4.55295	0.480249	5.35996
Chromosome_2	977377	980064	Ot_Chr2_16186	2.65e-21	5.55e-20	-2.81742	0.297332	4.88862
Chromosome_6	15053793	15056272	Ot_Chr6_n36904	2.69e-21	5.62e-20	-5.34381	0.564037	1.97876
Chromosome_5	4396635	4416721	Ot_Chr5_03255	2.84e-21	5.94e-20	-4.15616	0.43895	4.61868
Chromosome_1	7458329	7459984	Ot_Chr1_02868	2.94e-21	6.13e-20	5.05611	0.534195	1.83491
Chromosome_8	2872209	2876098	Ot_Chr8_14848	2.97e-21	6.18e-20	1.86314	0.196868	6.69231
Chromosome_1	28816790	28820429	Ot_Chr1_09261	3.04e-21	6.33e-20	-2.151	0.227348	5.41855
Chromosome_10	1050128	1052566	Ot_Chr10_17023	3.07e-21	6.39e-20	1.86057	0.196672	6.73767
Chromosome_5	11636184	11637691	Ot_Chr5_05419	3.11e-21	6.46e-20	-5.04281	0.533125	1.82826
Chromosome_1	29964998	29966320	Ot_Chr1_n31220	3.14e-21	6.52e-20	3.38451	0.357851	4.1422
Chromosome_4	21537590	21540465	Ot_Chr4_n35147	3.2e-21	6.62e-20	1.87984	0.198797	7.29902
Chromosome_7	16967964	16972578	Ot_Chr7_n37734	3.22e-21	6.66e-20	-4.54417	0.48059	4.61459
Chromosome_8	1072785	1085040	Ot_Chr8_n38947	3.31e-21	6.84e-20	-5.04379	0.533591	1.82875
Chromosome_4	2986506	2993659	Ot_Chr4_07726	3.35e-21	6.92e-20	-2.36057	0.249766	5.05856
Chromosome_1	9271437	9272264	Ot_Chr1_02563	3.62e-21	7.47e-20	-3.11886	0.330279	4.33631
Chromosome_8	1053987	1057204	Ot_Chr8_15132	3.84e-21	7.91e-20	-2.46624	0.261337	5.09058
Chromosome_3	22542699	22546685	Ot_Chr3_n33931	3.87e-21	7.98e-20	-2.18567	0.231632	5.37523
Chromosome_6	9293275	9295080	Ot_Chr6_n37523	4.23e-21	8.7e-20	-3.35041	0.355419	4.22552
Chromosome_7	410344	413420	Ot_Chr7_10168	4.23e-21	8.7e-20	-3.28421	0.348395	4.15671
Chromosome_9	14552144	14553395	Ot_Chr9_14678	4.39e-21	9.01e-20	2.0793	0.220666	5.6581
Chromosome_1	9790457	9792979	Ot_Chr1_11468	4.53e-21	9.28e-20	-4.74329	0.503553	4.26753
Chromosome_1	29861335	29864300	Ot_Chr1_19062	4.71e-21	9.64e-20	-1.96543	0.208744	5.87424
Chromosome_1	32758728	32761900	Ot_Chr1_26887	4.81e-21	9.83e-20	-2.74104	0.291191	4.59402
Chromosome_3	24596260	24596955	Ot_Chr3_07139	4.81e-21	9.83e-20	-2.08819	0.221834	5.67988
Chromosome_2	15411526	15411855	Ot_Chr2_26202	5.07e-21	1.04e-19	3.75648	0.399301	5.24815
Chromosome_4	1544513	1547895	Ot_Chr4_23736	5.19e-21	1.06e-19	-3.29398	0.350226	4.1973
Chromosome_3	26652490	26655201	Ot_Chr3_09781	5.25e-21	1.07e-19	2.03855	0.216771	5.73834
Chromosome_8	4665671	4666651	Ot_Chr8_n38781	5.31e-21	1.08e-19	2.9114	0.309631	4.62703
Chromosome_9	1537927	1539512	Ot_Chr9_13896	5.32e-21	1.08e-19	-7.51223	0.79894	3.86083
contig_91	108615	116819	Ot_Un91_02122	5.4e-21	1.09e-19	-2.12183	0.225698	5.56851
Chromosome_5	14596907	14598165	Ot_Chr5_05037	5.67e-21	1.15e-19	2.44019	0.259706	5.01209
Chromosome_2	30676580	30679738	Ot_Chr2_22128	5.83e-21	1.18e-19	-3.98059	0.423783	3.95276
Chromosome_3	5026538	5027782	Ot_Chr3_18727	5.85e-21	1.18e-19	2.36039	0.251302	5.10078
Chromosome_10	10582150	10584265	Ot_Chr10_26145	5.88e-21	1.19e-19	2.86328	0.304859	4.68099
Chromosome_3	13052372	13054790	Ot_Chr3_23973	5.89e-21	1.19e-19	4.28077	0.455788	4.82702
Chromosome_1	1153723	1159876	Ot_Chr1_n30530	6.05e-21	1.22e-19	2.20639	0.234994	5.28091
Chromosome_6	17874891	17886952	Ot_Chr6_01618	6.27e-21	1.26e-19	4.13183	0.44024	7.30377
Chromosome_3	2317120	2320596	Ot_Chr3_13112	7.02e-21	1.41e-19	1.87025	0.199526	6.41699
Chromosome_1	10170605	10171855	Ot_Chr1_11395	7.3e-21	1.47e-19	-2.87308	0.306645	4.43322
Chromosome_8	16072551	16075339	Ot_Chr8_08571	7.49e-21	1.5e-19	4.94057	0.527467	4.2267
Chromosome_9	13244475	13246701	Ot_Chr9_n39389	7.56e-21	1.52e-19	2.59212	0.27677	5.77728
Chromosome_3	9789066	9793655	Ot_Chr3_11625	7.86e-21	1.57e-19	2.69892	0.288301	4.53922
Chromosome_6	16412700	16414242	Ot_Chr6_n36959	8.05e-21	1.61e-19	-1.87692	0.200547	7.43123
Chromosome_1	9069597	9070451	Ot_Chr1_n31648	8.23e-21	1.64e-19	-5.73119	0.612527	2.75428
Chromosome_1	33413006	33421398	Ot_Chr1_n31391	8.36e-21	1.67e-19	2.16155	0.231057	5.32382
Chromosome_7	61221	63148	Ot_Chr7_10110	8.95e-21	1.78e-19	-2.98592	0.319423	6.77252
Chromosome_7	18019195	18020597	Ot_Chr7_n37806	8.96e-21	1.78e-19	-3.12961	0.334801	4.96708
Chromosome_1	2957717	2961285	Ot_Chr1_04315	9.18e-21	1.83e-19	-2.1768	0.232936	6.47066
Chromosome_3	9192798	9194790	Ot_Chr3_11527	9.42e-21	1.87e-19	-3.16006	0.338252	4.32408
Chromosome_10	6999099	7003019	Ot_Chr10_25593	9.49e-21	1.88e-19	-2.41425	0.258441	4.9447
Chromosome_8	16452376	16455764	Ot_Chr8_08507	9.66e-21	1.92e-19	2.15194	0.230408	5.45955
Chromosome_3	12956220	12960793	Ot_Chr3_23985	9.77e-21	1.94e-19	1.86396	0.199599	6.39671
Chromosome_8	3719649	3731260	Ot_Chr8_n38831	9.79e-21	1.94e-19	5.00043	0.535475	1.80707
Chromosome_2	13892000	13897207	Ot_Chr2_n32197	9.88e-21	1.95e-19	-2.32471	0.24897	7.9736
Chromosome_3	27768777	27769301	Ot_Chr3_09611	1.07e-20	2.11e-19	4.53835	0.48647	4.18468
Chromosome_6	16074066	16075340	Ot_Chr6_12291	1.13e-20	2.22e-19	-4.99606	0.535855	1.80488
Chromosome_3	25793037	25796141	Ot_Chr3_n34049	1.16e-20	2.28e-19	-2.95956	0.317532	4.44601
Chromosome_1	8852373	8852554	Ot_Chr1_n31637	1.2e-20	2.36e-19	4.99954	0.536606	1.80663
Chromosome_1	226961	229549	Ot_Chr1_24924	1.2e-20	2.36e-19	2.82668	0.303406	4.53567
Chromosome_3	5681383	5682491	Ot_Chr3_18613	1.24e-20	2.43e-19	1.84045	0.197611	7.19057
Chromosome_1	27907020	27908402	Ot_Chr1_09416	1.28e-20	2.5e-19	-5.37547	0.577371	2.53818
Chromosome_6	18385781	18392704	Ot_Chr6_n37050	1.29e-20	2.52e-19	2.04169	0.219315	5.69992
Chromosome_6	10146377	10148341	Ot_Chr6_08838	1.42e-20	2.78e-19	1.82368	0.196122	6.76203
Chromosome_6	13432969	13433436	Ot_Chr6_22737	1.49e-20	2.92e-19	-4.9753	0.535359	1.7945
Chromosome_5	397902	400407	Ot_Chr5_15218	1.52e-20	2.96e-19	-4.24935	0.45732	4.85641
Chromosome_10	9548741	9551036	Ot_Chr10_18128	1.52e-20	2.97e-19	-3.19887	0.344277	4.21432
Chromosome_4	5506585	5508857	Ot_Chr4_08052	1.54e-20	2.99e-19	2.27039	0.244378	5.42184
Chromosome_5	13946046	13948611	Ot_Chr5_n36010	1.55e-20	3.02e-19	-2.11659	0.227844	5.44078
Chromosome_4	1284245	1286609	Ot_Chr4_23674	1.61e-20	3.14e-19	2.23848	0.241079	5.39662
Chromosome_4	15209023	15212177	Ot_Chr4_26511	1.64e-20	3.2e-19	-2.7258	0.293626	4.57942
Chromosome_4	2314460	2316592	Ot_Chr4_07858	1.7e-20	3.31e-19	3.29682	0.355284	5.64162
Chromosome_3	6327150	6329251	Ot_Chr3_12695	1.84e-20	3.57e-19	1.88215	0.203012	7.59516
Chromosome_7	4339171	4341710	Ot_Chr7_n38033	1.88e-20	3.64e-19	1.92373	0.207546	6.07591
Chromosome_1	27156337	27160297	Ot_Chr1_21662	1.89e-20	3.65e-19	-3.05327	0.32942	4.31253
Chromosome_1	4849252	4850926	Ot_Chr1_n31477	1.92e-20	3.7e-19	-4.33733	0.468044	3.90309
Chromosome_3	10403923	10407638	Ot_Chr3_11738	1.96e-20	3.78e-19	-4.54089	0.49013	6.09629
Chromosome_2	3281485	3285086	Ot_Chr2_17481	1.98e-20	3.82e-19	1.92581	0.207893	5.95564
Chromosome_4	4369148	4371285	Ot_Chr4_07495	2.03e-20	3.91e-19	2.19705	0.23724	5.30887
Chromosome_7	5309389	5311910	Ot_Chr7_n38079	2.34e-20	4.51e-19	-5.98987	0.647878	3.50838
Chromosome_4	25708169	25711372	Ot_Chr4_n35331	2.42e-20	4.64e-19	1.83063	0.198074	6.50689
Chromosome_1	25803312	25805375	Ot_Chr1_27748	2.52e-20	4.85e-19	-4.98602	0.539757	1.79986
Chromosome_5	18899152	18900265	Ot_Chr5_03841	2.64e-20	5.06e-19	-1.98314	0.214792	5.76773
Chromosome_6	2704821	2706435	Ot_Chr6_24343	2.67e-20	5.12e-19	3.78359	0.409861	4.1005
Chromosome_4	15504287	15507870	Ot_Chr4_19786	2.75e-20	5.26e-19	2.70055	0.292636	6.66281
Chromosome_1	28851496	28854011	Ot_Chr1_09255	2.79e-20	5.32e-19	-2.31957	0.251392	5.04537
Chromosome_1	24479608	24482146	Ot_Chr1_20172	2.79e-20	5.32e-19	-4.47314	0.484795	5.72358
Chromosome_6	12278580	12279143	Ot_Chr6_n36783	2.79e-20	5.33e-19	3.559	0.385728	4.13029
Chromosome_6	14857047	14859125	Ot_Chr6_12082	2.81e-20	5.35e-19	-3.13173	0.339443	4.43704
Chromosome_3	1040624	1045207	Ot_Chr3_09903	2.82e-20	5.36e-19	-2.34458	0.254135	5.56282
Chromosome_8	13418892	13425094	Ot_Chr8_20533	2.85e-20	5.42e-19	1.97602	0.214213	5.76557
contig_171	28498	34064	Ot_Un171_n40674	3e-20	5.7e-19	6.42648	0.697094	7.40434
Chromosome_10	7932372	7935945	Ot_Chr10_24125	3.02e-20	5.74e-19	-2.24939	0.244017	5.25814
Chromosome_3	5420991	5422547	Ot_Chr3_n34343	3.12e-20	5.92e-19	1.82709	0.198279	6.49023
Chromosome_8	1302844	1305869	Ot_Chr8_15108	3.23e-20	6.12e-19	1.82583	0.198222	6.59283
Chromosome_4	2320911	2323863	Ot_Chr4_07856	3.26e-20	6.17e-19	3.25981	0.353937	5.96347
Chromosome_5	11653128	11656791	Ot_Chr5_05418	3.51e-20	6.63e-19	-4.37873	0.475833	3.60334
Chromosome_1	10421644	10423937	Ot_Chr1_11353	3.6e-20	6.81e-19	2.16721	0.235584	5.33833
Chromosome_3	25901808	25902365	Ot_Chr3_06918	3.71e-20	7e-19	-3.4397	0.374034	3.99332
contig_168	58823	59360	Ot_Un168_n40567	3.77e-20	7.09e-19	3.36472	0.365948	4.94928
contig_169	2310	2847	Ot_Un169_n40627	3.77e-20	7.09e-19	3.36472	0.365948	4.94928
Chromosome_2	1250919	1251218	Ot_Chr2_15585	3.9e-20	7.34e-19	-1.81798	0.197806	6.52723
Chromosome_3	11156773	11161003	Ot_Chr3_11863	4.17e-20	7.84e-19	1.95351	0.212719	5.87827
Chromosome_10	1037583	1039842	Ot_Chr10_17020	4.18e-20	7.85e-19	1.84692	0.201117	7.45669
Chromosome_4	9103117	9103657	Ot_Chr4_24580	4.28e-20	8.02e-19	-4.72568	0.514733	4.22261
Chromosome_2	30721801	30722651	Ot_Chr2_24752	4.36e-20	8.17e-19	-2.27326	0.247665	7.15376
Chromosome_4	18207258	18209708	Ot_Chr4_01222	4.42e-20	8.26e-19	6.16508	0.671766	4.98535
Chromosome_4	17485798	17488596	Ot_Chr4_01329	4.42e-20	8.27e-19	1.93423	0.210764	5.8912
Chromosome_10	804209	808355	Ot_Chr10_16977	4.52e-20	8.43e-19	-1.84542	0.201136	6.33069
Chromosome_2	1777848	1778156	Ot_Chr2_15671	4.51e-20	8.43e-19	4.94719	0.539197	1.78045
Chromosome_3	15262699	15268296	Ot_Chr3_25443	4.69e-20	8.75e-19	2.69822	0.294217	4.55093
Chromosome_1	8374550	8376729	Ot_Chr1_02739	5.01e-20	9.32e-19	3.98813	0.4352	3.71539
Chromosome_3	26827771	26828994	Ot_Chr3_09754	5.18e-20	9.64e-19	-2.76976	0.302371	4.50147
Chromosome_1	7992486	7997432	Ot_Chr1_n31601	5.29e-20	9.82e-19	1.94427	0.212303	5.84305
Chromosome_3	28404147	28405517	Ot_Chr3_17932	5.54e-20	1.03e-18	4.87019	0.532085	3.77882
Chromosome_2	27690473	27695384	Ot_Chr2_10682	5.59e-20	1.04e-18	-3.83411	0.418934	4.22479
Chromosome_10	1954126	1954488	Ot_Chr10_n30081	5.83e-20	1.08e-18	2.07734	0.227094	5.40733
Chromosome_3	2014672	2015432	Ot_Chr3_13167	6.03e-20	1.12e-18	-2.76345	0.302222	7.3974
Chromosome_4	22963957	22973668	Ot_Chr4_00439	6.07e-20	1.12e-18	1.82351	0.199443	6.35241
Chromosome_7	5311297	5312062	Ot_Chr7_n38085	6.16e-20	1.14e-18	-5.36644	0.587039	2.43673
Chromosome_6	8055453	8055800	Ot_Chr6_09007	6.35e-20	1.17e-18	-4.91818	0.538198	1.76594
Chromosome_9	8662107	8665876	Ot_Chr9_25983	6.59e-20	1.21e-18	-2.28366	0.25001	7.37208
Chromosome_1	28140473	28142527	Ot_Chr1_09362	6.71e-20	1.23e-18	2.33714	0.25592	5.02987
Chromosome_3	26072524	26076354	Ot_Chr3_06887	6.9e-20	1.27e-18	1.80549	0.197771	6.56144
Chromosome_2	26661469	26666428	Ot_Chr2_10585	6.98e-20	1.28e-18	1.83056	0.200543	7.41257
Chromosome_6	11939836	11942605	Ot_Chr6_08601	7.48e-20	1.37e-18	-2.98913	0.327739	4.30085
Chromosome_10	6989213	6990767	Ot_Chr10_25591	7.79e-20	1.43e-18	2.22332	0.24389	5.21184
Chromosome_3	13446676	13447494	Ot_Chr3_23916	7.82e-20	1.43e-18	4.9192	0.539643	1.76645
Chromosome_3	25068792	25071425	Ot_Chr3_07055	7.84e-20	1.43e-18	-4.91894	0.539627	1.76632
Chromosome_4	4866780	4874915	Ot_Chr4_07410	7.92e-20	1.45e-18	1.78723	0.196091	6.88204
Chromosome_3	2933667	2934326	Ot_Chr3_12998	7.94e-20	1.45e-18	4.91541	0.539322	1.76456
Chromosome_9	2545872	2547591	Ot_Chr9_n39527	8.05e-20	1.47e-18	-5.20175	0.570836	2.45132
Chromosome_1	25919242	25921264	Ot_Chr1_n31016	8.69e-20	1.58e-18	3.27405	0.359618	3.97413
Chromosome_1	8224062	8233358	Ot_Chr1_n31610	8.84e-20	1.61e-18	-5.06265	0.556193	4.06711
Chromosome_7	6387333	6389001	Ot_Chr7_13403	8.86e-20	1.61e-18	-3.63165	0.398989	3.99314
Chromosome_2	30005737	30010692	Ot_Chr2_10995	8.96e-20	1.63e-18	-2.54626	0.279781	6.66142
Chromosome_9	263027	265124	Ot_Chr9_13716	9.25e-20	1.68e-18	1.91652	0.210666	5.82561
Chromosome_5	3192847	3195656	Ot_Chr5_n36338	9.58e-20	1.74e-18	-5.37606	0.591194	2.53848
Chromosome_2	94252	98764	Ot_Chr2_16358	9.61e-20	1.74e-18	1.8499	0.203435	6.13118
Chromosome_5	14530711	14532413	Ot_Chr5_05047	9.66e-20	1.75e-18	-2.23461	0.245759	5.78387
Chromosome_1	10414259	10414798	Ot_Chr1_11356	9.94e-20	1.8e-18	3.76274	0.413958	5.10227
Chromosome_2	13032027	13036048	Ot_Chr2_06301	9.95e-20	1.8e-18	3.08458	0.339356	5.84262
Chromosome_4	5099266	5099547	Ot_Chr4_n35809	1e-19	1.81e-18	4.95676	0.545389	3.74256
Chromosome_5	10916651	10919326	Ot_Chr5_n35909	1.01e-19	1.82e-18	-2.65775	0.292449	4.67097
Chromosome_2	3315488	3321264	Ot_Chr2_17488	1.04e-19	1.88e-18	1.78473	0.196465	6.74752
Chromosome_9	13434722	13437742	Ot_Chr9_20307	1.09e-19	1.96e-18	3.33591	0.367411	4.12853
Chromosome_6	19381125	19384338	Ot_Chr6_01890	1.1e-19	1.97e-18	1.80957	0.199314	7.37686
Chromosome_2	1404951	1409065	Ot_Chr2_15605	1.1e-19	1.98e-18	2.35211	0.259089	4.94086
Chromosome_5	16666039	16673117	Ot_Chr5_03416	1.12e-19	2.01e-18	1.88925	0.208147	7.4542
Chromosome_1	23753182	23756664	Ot_Chr1_n30927	1.13e-19	2.03e-18	1.79946	0.198281	7.20758
Chromosome_2	3908874	3910682	Ot_Chr2_17586	1.29e-19	2.31e-18	4.89993	0.540749	1.75682
Chromosome_4	21635710	21637816	Ot_Chr4_n35150	1.31e-19	2.35e-18	-4.07719	0.450057	3.86279
Chromosome_5	984869	985152	Ot_Chr5_15383	1.35e-19	2.41e-18	4.16867	0.460291	3.88168
Chromosome_3	25797263	25799401	Ot_Chr3_06940	1.37e-19	2.45e-18	-3.50285	0.386861	5.25967
Chromosome_3	24099935	24106597	Ot_Chr3_26991	1.41e-19	2.51e-18	-2.3661	0.261399	5.01732
Chromosome_3	19109948	19116633	Ot_Chr3_22369	1.42e-19	2.54e-18	-1.88953	0.208777	6.82488
Chromosome_5	16712494	16715002	Ot_Chr5_03420	1.45e-19	2.59e-18	3.0672	0.338982	4.38604
Chromosome_2	18137520	18139809	Ot_Chr2_28202	1.5e-19	2.66e-18	-1.91039	0.211212	5.83474
Chromosome_5	3574701	3575885	Ot_Chr5_n36350	1.5e-19	2.66e-18	3.38818	0.374593	5.56219
Chromosome_6	15720686	15724431	Ot_Chr6_12236	1.57e-19	2.78e-18	1.77622	0.196486	6.78648
Chromosome_5	1483370	1486031	Ot_Chr5_15465	1.58e-19	2.81e-18	1.89587	0.209746	7.88603
Chromosome_8	3474941	3480029	Ot_Chr8_25226	1.59e-19	2.81e-18	-5.34631	0.591502	2.56184
Chromosome_2	24864786	24869932	Ot_Chr2_17129	1.6e-19	2.83e-18	-1.83952	0.203538	6.49745
Chromosome_2	6326694	6327688	Ot_Chr2_05617	1.77e-19	3.13e-18	-4.69436	0.520062	4.30535
Chromosome_9	3911975	3914014	Ot_Chr9_23371	1.8e-19	3.18e-18	1.92007	0.212753	5.79824
Chromosome_1	8687707	8690090	Ot_Chr1_02683	1.81e-19	3.2e-18	2.29807	0.254663	5.01923
Chromosome_1	15529601	15530515	Ot_Chr1_n30726	1.83e-19	3.22e-18	-5.16914	0.572877	2.43502
Chromosome_2	30954604	30957349	Ot_Chr2_n32830	1.86e-19	3.27e-18	-4.02938	0.44665	4.41576
Chromosome_6	20091116	20095445	Ot_Chr6_02029	1.89e-19	3.33e-18	1.99622	0.221323	5.68353
Chromosome_10	1186052	1191183	Ot_Chr10_17046	1.99e-19	3.51e-18	-1.88873	0.209543	5.89473
Chromosome_2	10924960	10927015	Ot_Chr2_n32075	2.07e-19	3.63e-18	-3.02691	0.33596	4.24589
Chromosome_3	25338758	25341682	Ot_Chr3_07005	2.08e-19	3.64e-18	-2.01957	0.224172	5.519
Chromosome_4	5714014	5717274	Ot_Chr4_n35484	2.08e-19	3.64e-18	-2.16796	0.240645	5.26408
Chromosome_9	13191576	13194364	Ot_Chr9_20354	2.08e-19	3.64e-18	2.04919	0.227459	6.18098
Chromosome_1	14900204	14903236	Ot_Chr1_21004	2.14e-19	3.75e-18	-3.58197	0.397746	5.32524
Chromosome_1	27250690	27254463	Ot_Chr1_21648	2.21e-19	3.87e-18	3.14114	0.348931	6.14091
Chromosome_1	28749914	28752022	Ot_Chr1_n31150	2.31e-19	4.03e-18	-5.24195	0.582597	3.48582
Chromosome_9	13630514	13635298	Ot_Chr9_n39400	2.36e-19	4.13e-18	-4.07694	0.453248	3.63789
contig_168	56054	56368	Ot_Un168_n40577	2.38e-19	4.15e-18	4.04286	0.449494	5.7745
Chromosome_5	4086091	4088405	Ot_Chr5_03224	2.42e-19	4.21e-18	-4.1817	0.465019	3.75811
Chromosome_7	1633825	1636219	Ot_Chr7_10377	2.69e-19	4.68e-18	2.04019	0.227174	5.99968
Chromosome_2	1811421	1816177	Ot_Chr2_15677	2.76e-19	4.8e-18	1.76036	0.196077	6.91849
Chromosome_7	16601232	16602719	Ot_Chr7_n37722	2.76e-19	4.8e-18	-3.31624	0.369386	5.06807
Chromosome_9	12662099	12665238	Ot_Chr9_n39364	2.84e-19	4.93e-18	1.83897	0.204903	7.68065
Chromosome_7	5502833	5506733	Ot_Chr7_n38112	2.85e-19	4.94e-18	1.99952	0.222801	5.56347
Chromosome_8	2687699	2690169	Ot_Chr8_14873	3.08e-19	5.34e-18	1.79057	0.199713	6.37941
Chromosome_7	3006204	3007333	Ot_Chr7_n37966	3.1e-19	5.36e-18	-4.85295	0.541312	1.73333
Chromosome_3	12787858	12791414	Ot_Chr3_19576	3.19e-19	5.52e-18	-3.75343	0.418819	4.59633
Chromosome_5	535131	537968	Ot_Chr5_15309	3.29e-19	5.69e-18	-3.91011	0.43647	4.76751
Chromosome_2	30656198	30658193	Ot_Chr2_22122	3.46e-19	5.97e-18	-5.79884	0.647701	5.69406
Chromosome_4	22206370	22208608	Ot_Chr4_00556	3.54e-19	6.1e-18	2.52119	0.281683	4.64606
Chromosome_3	10827886	10829241	Ot_Chr3_11806	3.59e-19	6.19e-18	4.85839	0.542907	1.73605
Chromosome_3	28363058	28364038	Ot_Chr3_27248	3.6e-19	6.2e-18	-4.05716	0.453388	3.85355
Chromosome_3	21928178	21932140	Ot_Chr3_22887	3.61e-19	6.21e-18	-3.20127	0.357756	4.16127
Chromosome_3	20781892	20786548	Ot_Chr3_22282	3.75e-19	6.45e-18	1.87557	0.209702	6.02126
Chromosome_8	13699865	13703120	Ot_Chr8_20574	3.95e-19	6.77e-18	-2.6722	0.298955	4.5836
Chromosome_5	14481514	14483223	Ot_Chr5_n36038	4.02e-19	6.89e-18	-4.85133	0.542876	1.73252
Chromosome_7	8086269	8090304	Ot_Chr7_13201	4.07e-19	6.97e-18	1.81869	0.203545	6.09728
Chromosome_6	16503996	16505414	Ot_Chr6_n36963	4.17e-19	7.13e-18	2.15296	0.241026	5.1724
Chromosome_8	14437226	14440826	Ot_Chr8_20676	4.25e-19	7.27e-18	2.04465	0.228959	5.48545
Chromosome_6	15319139	15327507	Ot_Chr6_12155	4.49e-19	7.67e-18	1.81719	0.203625	6.1402
Chromosome_5	14982302	14982760	Ot_Chr5_04960	4.58e-19	7.82e-18	2.0049	0.224715	5.50929
Chromosome_7	4575813	4579338	Ot_Chr7_16547	4.67e-19	7.97e-18	-2.39328	0.268312	4.82279
Chromosome_4	55882	67195	Ot_Chr4_26518	4.76e-19	8.1e-18	3.01239	0.337795	5.90354
Chromosome_2	6702422	6704977	Ot_Chr2_05677	4.83e-19	8.22e-18	2.23879	0.251095	5.83545
Chromosome_4	23247595	23249331	Ot_Chr4_00391	4.91e-19	8.34e-18	-4.72359	0.529885	3.77403
Chromosome_1	27450070	27451232	Ot_Chr1_21615	5.2e-19	8.83e-18	-5.26107	0.590601	2.48098
Chromosome_3	10974934	10980329	Ot_Chr3_11830	5.64e-19	9.57e-18	-2.77189	0.311486	4.38307
Chromosome_6	11812137	11813652	Ot_Chr6_08625	6.08e-19	1.03e-17	-2.03861	0.2293	5.32659
Chromosome_3	4897244	4899008	Ot_Chr3_18757	6.18e-19	1.05e-17	-3.64407	0.409968	3.89476
Chromosome_9	10988398	10989143	Ot_Chr9_02348	6.44e-19	1.09e-17	-2.20933	0.248681	5.1191
Chromosome_1	26515151	26518725	Ot_Chr1_21735	6.47e-19	1.09e-17	1.88704	0.212419	5.83984
Chromosome_4	20250071	20252796	Ot_Chr4_00875	6.51e-19	1.1e-17	-5.1892	0.584174	3.28114
Chromosome_5	1016262	1019163	Ot_Chr5_15388	6.87e-19	1.16e-17	-2.63715	0.297077	4.52467
Chromosome_2	6741618	6744835	Ot_Chr2_05684	7.01e-19	1.18e-17	2.65289	0.298927	4.57248
Chromosome_1	15579779	15584105	Ot_Chr1_n30723	7.43e-19	1.25e-17	-3.38386	0.381567	3.97541
Chromosome_1	22821563	22830832	Ot_Chr1_n30889	7.46e-19	1.26e-17	-2.05815	0.232094	5.41442
Chromosome_3	16165715	16168518	Ot_Chr3_25409	7.52e-19	1.26e-17	5.84713	0.65943	4.26399
Chromosome_1	10327733	10328272	Ot_Chr1_11371	7.63e-19	1.28e-17	-5.57206	0.62853	2.63648
Chromosome_4	343970	347664	Ot_Chr4_23581	7.67e-19	1.29e-17	-1.95797	0.220873	5.61992
Chromosome_3	13143704	13146830	Ot_Chr3_23962	8.04e-19	1.35e-17	-2.58331	0.291587	4.69966
Chromosome_1	6703249	6705611	Ot_Chr1_n31535	8.05e-19	1.35e-17	-3.76205	0.424644	5.70297
Chromosome_6	638042	640571	Ot_Chr6_23838	8.07e-19	1.35e-17	-8.55531	0.965709	4.55011
Chromosome_7	18708400	18709689	Ot_Chr7_22517	8.16e-19	1.36e-17	-3.38801	0.382486	4.07822
Chromosome_2	4893611	4896571	Ot_Chr2_n32940	8.52e-19	1.42e-17	2.7506	0.310699	4.49204
Chromosome_4	24773899	24778191	Ot_Chr4_00098	8.72e-19	1.46e-17	2.0465	0.231231	5.40985
Chromosome_2	370511	373081	Ot_Chr2_16305	8.73e-19	1.46e-17	-3.13561	0.354297	4.97527
Chromosome_8	5209798	5210510	maker-Chromosome_8-exonerate_est2genome-gene-31.4	9.05e-19	1.51e-17	4.65968	0.526741	6.0179
Chromosome_4	26482457	26483901	Ot_Chr4_21337	9.08e-19	1.51e-17	-5.205	0.588405	2.45295
Chromosome_9	12599005	12601870	Ot_Chr9_20448	9.88e-19	1.64e-17	-3.63551	0.411419	4.97758
Chromosome_5	138947	140925	Ot_Chr5_n35882	9.89e-19	1.64e-17	2.16446	0.244949	5.05347
Chromosome_4	6068977	6069747	Ot_Chr4_08142	9.95e-19	1.65e-17	1.77971	0.201424	6.25
Chromosome_5	1104728	1109042	Ot_Chr5_15405	9.97e-19	1.65e-17	-2.43034	0.275067	4.736
Chromosome_1	31623567	31626401	Ot_Chr1_18491	1.01e-18	1.67e-17	-2.30853	0.261321	4.96495
Chromosome_5	14768390	14769433	Ot_Chr5_27637	1.05e-18	1.73e-17	4.81595	0.545399	1.71483
Chromosome_7	633945	639336	Ot_Chr7_10199	1.11e-18	1.83e-17	-2.15089	0.243766	5.15122
Chromosome_4	24627421	24630667	Ot_Chr4_n35268	1.13e-18	1.86e-17	4.96522	0.56283	2.19543
Chromosome_4	5026529	5027845	Ot_Chr4_07965	1.13e-18	1.86e-17	-4.79618	0.543676	1.70494
Chromosome_4	14198266	14208004	Ot_Chr4_25142	1.13e-18	1.87e-17	1.73528	0.196717	6.94169
Chromosome_1	22750899	22751345	Ot_Chr1_24668	1.14e-18	1.88e-17	-2.73994	0.310646	4.40921
Chromosome_7	16478748	16491447	Ot_Chr7_04801	1.15e-18	1.89e-17	1.93348	0.219227	6.48711
Chromosome_1	12680974	12686420	Ot_Chr1_19847	1.2e-18	1.98e-17	-3.16872	0.359498	4.09307
Chromosome_1	709198	713182	Ot_Chr1_04698	1.28e-18	2.11e-17	4.82066	0.547354	3.75435
Chromosome_2	12029450	12033523	Ot_Chr2_06469	1.28e-18	2.11e-17	-2.42482	0.275325	5.18202
Chromosome_3	27332975	27335743	Ot_Chr3_09686	1.31e-18	2.15e-17	2.24467	0.254938	5.12655
Chromosome_3	209776	210921	Ot_Chr3_10054	1.33e-18	2.18e-17	1.76579	0.200585	6.27166
Chromosome_1	15150671	15156048	Ot_Chr1_n30713	1.36e-18	2.22e-17	-2.83053	0.321614	4.30117
Chromosome_7	1333463	1334266	Ot_Chr7_10333	1.36e-18	2.22e-17	4.76428	0.541332	1.68899
Chromosome_7	1847690	1848493	Ot_Chr7_n37796	1.36e-18	2.22e-17	4.76428	0.541332	1.68899
Chromosome_2	180357	182761	Ot_Chr2_16343	1.4e-18	2.29e-17	1.77754	0.202061	6.20364
Chromosome_6	14774731	14780142	Ot_Chr6_12063	1.41e-18	2.3e-17	1.75052	0.198996	6.55198
Chromosome_7	1345247	1349299	Ot_Chr7_10337	1.51e-18	2.47e-17	-2.07944	0.236607	5.30948
Chromosome_3	8309035	8310262	Ot_Chr3_26336	1.53e-18	2.49e-17	4.78722	0.544759	1.70046
Chromosome_6	12737682	12739134	Ot_Chr6_20763	1.53e-18	2.49e-17	4.78303	0.5443	1.69837
Chromosome_3	10573411	10577002	Ot_Chr3_n33571	1.56e-18	2.54e-17	-4.79282	0.545571	1.70326
Chromosome_9	3381949	3384580	Ot_Chr9_23189	1.6e-18	2.6e-17	-4.01232	0.456849	3.83036
Chromosome_10	10123849	10127729	Ot_Chr10_18218	1.62e-18	2.62e-17	-4.28034	0.487435	3.73597
Chromosome_3	10292028	10297672	Ot_Chr3_11717	1.65e-18	2.68e-17	1.72581	0.196592	7.00952
Chromosome_3	11989412	11990437	Ot_Chr3_19458	1.66e-18	2.69e-17	1.86048	0.211937	5.85639
Chromosome_1	10417461	10420090	Ot_Chr1_11354	1.85e-18	2.99e-17	5.50086	0.627516	2.68431
Chromosome_2	3346229	3348242	Ot_Chr2_17493	1.85e-18	2.99e-17	2.39036	0.272683	5.353
Chromosome_8	781353	784288	Ot_Chr8_15182	1.9e-18	3.07e-17	1.74688	0.199345	6.34187
Chromosome_2	3971169	3973027	Ot_Chr2_n32880	1.93e-18	3.12e-17	-4.18903	0.478134	4.77997
Chromosome_1	1109017	1111435	Ot_Chr1_04623	1.98e-18	3.2e-17	-2.99458	0.341916	5.52532
Chromosome_8	1096548	1108966	Ot_Chr8_15127	2e-18	3.23e-17	-1.7724	0.202394	6.59263
Chromosome_2	11342513	11346311	Ot_Chr2_06560	2.13e-18	3.43e-17	2.12151	0.242452	5.20826
Chromosome_7	5287880	5292361	Ot_Chr7_13556	2.13e-18	3.43e-17	4.75996	0.543996	3.74165
Chromosome_5	3096636	3102322	Ot_Chr5_03095	2.19e-18	3.53e-17	-2.75867	0.315392	5.09956
Chromosome_3	20988654	20992063	Ot_Chr3_22256	2.29e-18	3.68e-17	3.65085	0.417621	3.85747
Chromosome_5	13020024	13021882	Ot_Chr5_05259	2.29e-18	3.68e-17	-5.57785	0.638062	2.09578
Chromosome_1	5777234	5783962	Ot_Chr1_19364	2.32e-18	3.72e-17	-2.27181	0.259921	5.22475
Chromosome_3	22640884	22644659	Ot_Chr3_22966	2.34e-18	3.74e-17	-4.78117	0.547059	1.69744
Chromosome_6	16358191	16364318	Ot_Chr6_12338	2.37e-18	3.79e-17	-1.9005	0.217494	5.65274
Chromosome_4	1780108	1780716	Ot_Chr4_07939	2.4e-18	3.85e-17	-2.6913	0.308053	8.31617
Chromosome_5	16717567	16717962	Ot_Chr5_n36126	2.45e-18	3.92e-17	2.43869	0.27921	4.75566
Chromosome_1	27551806	27555374	Ot_Chr1_21602	2.51e-18	4e-17	-3.54488	0.405972	4.47538
Chromosome_7	5743231	5747213	Ot_Chr7_13499	2.51e-18	4e-17	3.03839	0.347966	5.54228
Chromosome_5	14873976	14875555	Ot_Chr5_04981	2.57e-18	4.09e-17	1.84794	0.211698	6.83215
Chromosome_5	19179582	19186014	Ot_Chr5_03891	2.59e-18	4.13e-17	2.90284	0.332592	6.30682
Chromosome_4	20581178	20581649	Ot_Chr4_n35112	2.87e-18	4.57e-17	4.66676	0.535396	3.41129
Chromosome_10	10465623	10470092	Ot_Chr10_18280	3.33e-18	5.3e-17	1.79595	0.206442	7.76141
Chromosome_8	11550861	11551922	Ot_Chr8_n39135	3.35e-18	5.33e-17	-4.26723	0.490554	3.80088
Chromosome_5	3159969	3160058	Ot_Chr5_n36627	3.4e-18	5.39e-17	-4.75004	0.54615	1.68187
Chromosome_4	7406117	7413441	Ot_Chr4_08346	3.5e-18	5.55e-17	2.4783	0.28506	6.65824
Chromosome_2	2285743	2290219	Ot_Chr2_15756	3.53e-18	5.6e-17	-3.76689	0.433331	5.21643
Chromosome_7	4813179	4816431	Ot_Chr7_16498	3.54e-18	5.6e-17	-3.19978	0.368097	4.13437
Chromosome_2	29553784	29557727	Ot_Chr2_10919	3.61e-18	5.7e-17	1.89035	0.217518	5.6934
contig_136	11341	13124	Ot_Un136_n40108	3.7e-18	5.84e-17	4.63276	0.533262	5.12437
contig_168	66296	68079	Ot_Un168_n40552	3.7e-18	5.84e-17	4.63276	0.533262	5.12437
Chromosome_1	25428462	25431031	Ot_Chr1_20068	3.79e-18	5.99e-17	3.91052	0.450273	4.22021
Chromosome_3	26349389	26352973	Ot_Chr3_n34072	3.8e-18	5.99e-17	2.12717	0.244936	5.17853
Chromosome_2	31154116	31155421	Ot_Chr2_n32854	3.9e-18	6.14e-17	4.74067	0.54605	1.67719
Chromosome_1	24790608	24807450	Ot_Chr1_20137	4.06e-18	6.38e-17	1.77671	0.204755	6.09131
Chromosome_6	17598377	17600879	Ot_Chr6_01565	4.15e-18	6.52e-17	2.13644	0.246285	5.17908
Chromosome_2	7281146	7287216	Ot_Chr2_n33042	4.23e-18	6.65e-17	1.70418	0.196507	7.00935
Chromosome_5	19156211	19157020	Ot_Chr5_03888	4.27e-18	6.7e-17	-4.20222	0.484606	3.82404
Chromosome_7	1067718	1074413	Ot_Chr7_10288	4.43e-18	6.94e-17	-5.3194	0.613741	3.34625
Chromosome_1	11662073	11664507	Ot_Chr1_11172	4.64e-18	7.27e-17	1.95224	0.225383	8.34745
Chromosome_1	11040432	11041028	Ot_Chr1_11256	4.68e-18	7.33e-17	-4.7267	0.545755	1.6702
Chromosome_4	17024217	17031368	Ot_Chr4_n34974	4.83e-18	7.55e-17	-2.93683	0.339229	4.14501
Chromosome_4	21828902	21831331	Ot_Chr4_n35159	4.87e-18	7.61e-17	4.86072	0.561519	3.56376
Chromosome_5	835678	837696	Ot_Chr5_n36484	4.96e-18	7.74e-17	2.03129	0.234713	5.3368
Chromosome_7	7443303	7445010	Ot_Chr7_13265	5.44e-18	8.48e-17	-3.83532	0.44371	6.43931
Chromosome_5	18350506	18353330	Ot_Chr5_03728	5.78e-18	9e-17	2.3676	0.274127	7.01659
Chromosome_3	5423330	5425478	Ot_Chr3_n34339	5.8e-18	9.04e-17	4.28809	0.496514	3.66576
Chromosome_9	11605664	11608736	Ot_Chr9_02276	5.93e-18	9.23e-17	-3.03826	0.351901	4.0525
Chromosome_4	21798552	21802193	Ot_Chr4_00620	6.14e-18	9.55e-17	-1.75513	0.20338	6.232
Chromosome_1	7805540	7807850	Ot_Chr1_02810	6.31e-18	9.81e-17	-4.84531	0.561662	5.32608
Chromosome_4	22823520	22825423	Ot_Chr4_00468	6.42e-18	9.96e-17	4.74683	0.550366	1.68027
contig_136	96926	97369	Ot_Un136_n40103	6.54e-18	1.01e-16	4.6563	0.540001	2.87336
contig_168	16553	16996	Ot_Un168_n40550	6.54e-18	1.01e-16	4.6563	0.540001	2.87336
Chromosome_1	33009879	33011309	Ot_Chr1_14392	6.56e-18	1.02e-16	5.01046	0.5811	2.21805
Chromosome_10	10100583	10102621	Ot_Chr10_18212	6.68e-18	1.03e-16	-2.45507	0.284799	4.59442
Chromosome_2	1838705	1842049	Ot_Chr2_15685	6.78e-18	1.05e-16	2.12614	0.246693	5.07394
contig_89	100796	101440	Ot_Un89_13635	7.05e-18	1.09e-16	-6.17678	0.717061	2.93884
Chromosome_3	4204462	4219382	Ot_Chr3_12777	7.12e-18	1.1e-16	3.01979	0.350613	6.4916
Chromosome_3	7427566	7429612	Ot_Chr3_n34422	7.27e-18	1.12e-16	4.70321	0.546213	1.65846
contig_168	46686	46829	Ot_Un168_n40593	7.3e-18	1.13e-16	3.68931	0.428489	3.73
Chromosome_2	8140906	8143147	Ot_Chr2_05914	7.62e-18	1.17e-16	3.48952	0.405516	3.95347
Chromosome_2	9377719	9382555	Ot_Chr2_28436	7.71e-18	1.18e-16	1.98334	0.230519	5.57746
Chromosome_8	2527169	2529688	Ot_Chr8_14897	7.71e-18	1.18e-16	-2.15297	0.250232	5.11086
Chromosome_1	488648	489503	Ot_Chr1_26391	7.86e-18	1.21e-16	-2.33927	0.271957	5.88728
Chromosome_7	2691342	2693591	Ot_Chr7_10557	7.94e-18	1.22e-16	4.47703	0.520561	3.71118
Chromosome_5	1521747	1522042	Ot_Chr5_15475	9.08e-18	1.39e-16	1.87962	0.218942	5.64845
Chromosome_10	206542	210691	Ot_Chr10_16861	9.17e-18	1.4e-16	-3.75738	0.437725	3.70289
Chromosome_4	278593	279805	Ot_Chr4_n35079	9.2e-18	1.41e-16	-1.94905	0.22707	5.42791
Chromosome_1	29971443	29972448	Ot_Chr1_19045	9.77e-18	1.49e-16	-1.94691	0.227002	8.3932
Chromosome_3	4853989	4857505	Ot_Chr3_18768	9.98e-18	1.52e-16	-1.97021	0.229782	5.43444
Chromosome_1	9859089	9869512	Ot_Chr1_11453	1.03e-17	1.58e-16	1.80656	0.210798	5.86889
Chromosome_4	24415730	24425898	Ot_Chr4_00167	1.05e-17	1.6e-16	-1.92633	0.224821	5.52588
Chromosome_2	14211993	14222360	Ot_Chr2_n32210	1.06e-17	1.61e-16	-2.0108	0.2347	5.29614
Chromosome_4	1091414	1094911	Ot_Chr4_24828	1.06e-17	1.61e-16	1.73145	0.202093	6.23507
Chromosome_5	2449796	2453309	Ot_Chr5_02992	1.06e-17	1.61e-16	1.72451	0.201288	6.31745
Chromosome_4	5500986	5504064	Ot_Chr4_08049	1.08e-17	1.65e-16	-1.74169	0.203356	6.2234
Chromosome_5	14902003	14903861	Ot_Chr5_04975	1.11e-17	1.68e-16	1.68822	0.197168	6.59102
Chromosome_3	6490362	6491996	Ot_Chr3_n34398	1.13e-17	1.72e-16	7.67681	0.896871	4.04189
Chromosome_5	2444819	2447422	Ot_Chr5_02991	1.14e-17	1.73e-16	2.12166	0.247901	5.02807
Chromosome_3	5451210	5454625	Ot_Chr3_18657	1.16e-17	1.76e-16	-2.49417	0.291495	4.5423
Chromosome_8	15296665	15296940	Ot_Chr8_25371	1.16e-17	1.76e-16	-2.16864	0.253451	5.62322
Chromosome_7	1421227	1425397	Ot_Chr7_10347	1.18e-17	1.79e-16	1.68682	0.197186	6.59126
Chromosome_4	1665052	1668852	Ot_Chr4_26753	1.21e-17	1.83e-16	2.00371	0.234301	5.27883
Chromosome_4	16097450	16104528	Ot_Chr4_n34927	1.22e-17	1.84e-16	-1.80922	0.211574	5.87538
Chromosome_3	5385304	5389035	Ot_Chr3_18669	1.24e-17	1.88e-16	1.75709	0.205535	6.0917
Chromosome_10	1042350	1049298	Ot_Chr10_17021	1.25e-17	1.88e-16	3.84137	0.449374	3.995
Chromosome_9	15067568	15068878	Ot_Chr9_14570	1.34e-17	2.01e-16	4.14477	0.48531	5.06708
Chromosome_1	33534295	33538290	Ot_Chr1_14302	1.43e-17	2.15e-16	-2.35391	0.275871	4.76615
Chromosome_10	1685816	1687359	Ot_Chr10_24979	1.44e-17	2.17e-16	-4.67858	0.54838	1.64614
Chromosome_1	27258306	27262013	Ot_Chr1_21646	1.45e-17	2.17e-16	2.859	0.335121	4.31822
Chromosome_1	159571	160401	Ot_Chr1_24909	1.45e-17	2.18e-16	4.42321	0.518501	3.80194
Chromosome_3	25232787	25233260	Ot_Chr3_07020	1.46e-17	2.19e-16	-1.96879	0.230805	5.37334
Chromosome_7	5396176	5397482	Ot_Chr7_n38444	1.49e-17	2.23e-16	4.92065	0.576996	4.95349
contig_136	75693	76999	Ot_Un136_n40151	1.49e-17	2.23e-16	4.92065	0.576996	4.95349
contig_3	57815	59121	Ot_Un3_n40910	1.49e-17	2.23e-16	4.92065	0.576996	4.95349
Chromosome_4	26661015	26664628	Ot_Chr4_21297	1.51e-17	2.26e-16	3.44383	0.403901	6.27903
Chromosome_2	18998254	18999489	Ot_Chr2_n32294	1.63e-17	2.44e-16	-5.12068	0.601206	3.55232
Chromosome_4	17813879	17814562	Ot_Chr4_01287	1.64e-17	2.45e-16	-4.67794	0.549276	1.64582
Chromosome_4	16860237	16861574	Ot_Chr4_19644	1.68e-17	2.51e-16	1.71681	0.201649	7.53098
Chromosome_3	9884614	9886808	Ot_Chr3_11643	1.72e-17	2.56e-16	1.67884	0.197245	6.66101
Chromosome_7	675747	679167	Ot_Chr7_n38123	1.72e-17	2.57e-16	-4.245	0.498764	4.17208
Chromosome_2	7018094	7021196	Ot_Chr2_05731	1.75e-17	2.6e-16	-1.70506	0.200373	6.31664
Chromosome_2	186553	192549	Ot_Chr2_16341	1.79e-17	2.65e-16	2.01649	0.237041	5.28975
Chromosome_2	9510532	9515447	Ot_Chr2_n33147	1.81e-17	2.68e-16	-3.81904	0.449001	3.57678
Chromosome_2	23847070	23848391	Ot_Chr2_n32474	1.86e-17	2.76e-16	-2.02376	0.23803	6.78014
Chromosome_3	8394743	8399881	Ot_Chr3_n34471	1.86e-17	2.77e-16	-5.58718	0.657167	2.64404
Chromosome_10	8909636	8914259	Ot_Chr10_n30310	1.88e-17	2.79e-16	-1.95407	0.229866	8.45675
Chromosome_7	3765201	3766403	Ot_Chr7_16694	1.9e-17	2.82e-16	-4.66801	0.549212	1.64086
Chromosome_2	614123	616007	Ot_Chr2_16259	1.94e-17	2.88e-16	3.8835	0.45704	5.69695
Chromosome_1	26151032	26152863	Ot_Chr1_22041	2.07e-17	3.06e-16	-2.685	0.31626	4.37402
Chromosome_5	3388360	3390636	Ot_Chr5_03149	2.15e-17	3.18e-16	-1.90497	0.224506	5.48174
Chromosome_2	723499	724224	Ot_Chr2_16242	2.22e-17	3.28e-16	1.91957	0.22632	7.08545
Chromosome_10	9742368	9748496	Ot_Chr10_18165	2.28e-17	3.36e-16	1.67488	0.197542	6.51879
Chromosome_4	6404275	6406125	Ot_Chr4_08188	2.37e-17	3.5e-16	-4.67193	0.551336	1.64282
Chromosome_9	15473989	15476682	Ot_Chr9_n39473	2.61e-17	3.84e-16	-2.03447	0.240397	5.19154
Chromosome_3	28649611	28653189	Ot_Chr3_n34193	2.76e-17	4.05e-16	-2.65216	0.313624	4.50656
Chromosome_2	24888755	24903487	Ot_Chr2_17133	2.77e-17	4.07e-16	-1.69698	0.200683	6.26944
Chromosome_7	2151073	2151357	Ot_Chr7_n37917	2.79e-17	4.09e-16	3.13342	0.370595	4.82513
Chromosome_3	4052462	4057508	Ot_Chr3_12804	2.8e-17	4.11e-16	2.25899	0.267192	4.81601
Chromosome_8	9234639	9235811	Ot_Chr8_28386	2.87e-17	4.21e-16	4.64701	0.549834	1.63036
Chromosome_10	6785768	6787953	Ot_Chr10_25566	3.21e-17	4.71e-16	6.61322	0.78369	3.39325
contig_170	9423	11271	Ot_Un170_27092	3.26e-17	4.78e-16	-2.84652	0.337394	4.61889
Chromosome_1	26390153	26391526	Ot_Chr1_21763	3.27e-17	4.78e-16	2.48139	0.294121	4.64436
Chromosome_1	6868886	6871189	Ot_Chr1_21224	3.36e-17	4.91e-16	-2.93519	0.348046	4.09691
Chromosome_8	1545906	1546325	Ot_Chr8_n39222	3.37e-17	4.92e-16	-5.27942	0.626051	1.94656
Chromosome_2	5979039	5979467	Ot_Chr2_05554	3.41e-17	4.97e-16	-3.68085	0.43655	7.52206
Chromosome_3	25078804	25079301	Ot_Chr3_07053	3.43e-17	5e-16	4.0788	0.483794	5.87392
Chromosome_6	15370963	15374268	Ot_Chr6_12167	3.48e-17	5.07e-16	2.29431	0.272188	4.87508
Chromosome_5	19538446	19543220	Ot_Chr5_03971	3.73e-17	5.43e-16	2.14653	0.254897	4.92541
contig_136	7533	9074	Ot_Un136_n40188	3.81e-17	5.54e-16	4.02695	0.478337	4.09036
contig_171	12693	14234	Ot_Un171_n40706	3.81e-17	5.54e-16	4.02695	0.478337	4.09036
Chromosome_1	34248508	34252213	Ot_Chr1_14163	3.97e-17	5.77e-16	-1.77123	0.210518	6.599
Chromosome_1	31198949	31199899	Ot_Chr1_n31287	4.01e-17	5.81e-16	4.63781	0.551287	1.62576
Chromosome_10	8064175	8066225	Ot_Chr10_24102	4e-17	5.81e-16	2.8794	0.342266	4.99554
Chromosome_2	28535217	28538862	Ot_Chr2_10783	4.11e-17	5.95e-16	-1.8349	0.218187	5.92876
Chromosome_6	13439188	13442067	Ot_Chr6_22740	4.11e-17	5.95e-16	3.16826	0.376737	3.92311
Chromosome_7	2305901	2308166	Ot_Chr7_10487	4.16e-17	6.02e-16	2.33458	0.277652	5.66571
Chromosome_3	7353941	7356706	Ot_Chr3_12516	4.2e-17	6.08e-16	-5.36929	0.638662	3.80375
Chromosome_7	4151144	4151848	Ot_Chr7_n38410	4.31e-17	6.22e-16	3.08484	0.36706	3.9456
Chromosome_6	19983367	19983813	Ot_Chr6_02003	4.43e-17	6.39e-16	-2.62567	0.312543	4.36075
Chromosome_7	1760511	1762014	Ot_Chr7_10403	4.43e-17	6.39e-16	1.75147	0.208486	5.96708
Chromosome_5	13900125	13908437	Ot_Chr5_n36011	4.44e-17	6.4e-16	-3.93632	0.468578	7.09151
Chromosome_5	15457154	15459051	Ot_Chr5_04896	4.46e-17	6.43e-16	2.83137	0.337065	4.31898
Chromosome_4	801150	804128	Ot_Chr4_25861	4.47e-17	6.44e-16	-1.94008	0.230969	5.40738
Chromosome_5	19533244	19536166	Ot_Chr5_03969	4.68e-17	6.73e-16	2.55208	0.30402	6.80353
Chromosome_4	4572478	4573447	Ot_Chr4_n35450	4.79e-17	6.88e-16	-3.31323	0.394816	4.80611
Chromosome_4	3615580	3617095	Ot_Chr4_n35424	4.93e-17	7.08e-16	-4.61326	0.549961	1.61348
Chromosome_6	18229087	18229551	Ot_Chr6_n37045	5.14e-17	7.37e-16	-3.66773	0.437492	4.01121
Chromosome_1	3777979	3779295	Ot_Chr1_04182	5.17e-17	7.4e-16	-1.65227	0.1971	7.19252
Chromosome_9	3257638	3258438	Ot_Chr9_23214	5.28e-17	7.56e-16	3.54691	0.423247	4.7066
Chromosome_2	8541564	8550321	Ot_Chr2_n33108	5.54e-17	7.92e-16	1.676	0.200128	7.40617
Chromosome_3	12222413	12225413	Ot_Chr3_19494	5.85e-17	8.36e-16	2.25221	0.269137	4.83707
Chromosome_10	9056973	9060283	Ot_Chr10_21782	5.87e-17	8.38e-16	-2.08339	0.248974	5.13288
Chromosome_2	8333036	8334651	Ot_Chr2_05952	5.9e-17	8.43e-16	1.78601	0.213455	5.71212
Chromosome_3	26898510	26900998	Ot_Chr3_09740	6.01e-17	8.58e-16	1.67317	0.200021	7.37807
Chromosome_10	2827152	2827226	Ot_Chr10_n30399	6.06e-17	8.62e-16	4.59184	0.548992	1.60277
contig_136	80753	80827	Ot_Un136_n40155	6.06e-17	8.62e-16	4.59184	0.548992	1.60277
contig_3	62875	62949	Ot_Un3_n40913	6.06e-17	8.62e-16	4.59184	0.548992	1.60277
Chromosome_7	477724	480050	Ot_Chr7_10180	6.15e-17	8.74e-16	-4.62595	0.553188	1.61983
Chromosome_8	5825811	5829837	Ot_Chr8_09114	6.15e-17	8.74e-16	1.64311	0.19649	6.5864
Chromosome_1	28959059	28975879	Ot_Chr1_09238	6.16e-17	8.75e-16	-2.81461	0.336591	4.1932
Chromosome_3	2940036	2944404	Ot_Chr3_12996	6.25e-17	8.87e-16	2.08496	0.249386	5.01372
Chromosome_3	3460051	3465364	Ot_Chr3_12912	6.36e-17	9.02e-16	1.77731	0.212638	5.8649
Chromosome_3	26337892	26341246	Ot_Chr3_n34068	6.62e-17	9.37e-16	4.60612	0.551389	1.60991
Chromosome_1	28544202	28546191	Ot_Chr1_09295	6.73e-17	9.53e-16	2.10012	0.251463	5.05551
Chromosome_8	10812387	10818568	Ot_Chr8_n38676	7.02e-17	9.93e-16	-1.70731	0.204551	6.03925
contig_136	39818	40348	Ot_Un136_n40171	7.29e-17	1.03e-15	4.166	0.49939	2.75339
contig_168	94774	95304	Ot_Un168_n40611	7.29e-17	1.03e-15	4.166	0.49939	2.75339
contig_3	21940	22470	Ot_Un3_n40922	7.29e-17	1.03e-15	4.166	0.49939	2.75339
contig_9	22243	22773	Ot_Un9_n41212	7.29e-17	1.03e-15	4.166	0.49939	2.75339
Chromosome_5	19259493	19261476	Ot_Chr5_03909	7.52e-17	1.06e-15	-4.30845	0.516695	4.25213
Chromosome_1	30211480	30213246	Ot_Chr1_n31249	7.62e-17	1.07e-15	-4.6082	0.552743	1.61095
Chromosome_4	2978980	2981308	Ot_Chr4_07728	7.88e-17	1.11e-15	-4.17962	0.501573	3.68561
Chromosome_3	27905196	27918682	Ot_Chr3_18006	7.94e-17	1.12e-15	1.65784	0.19897	7.33932
Chromosome_7	14885560	14890334	Ot_Chr7_n37652	8.16e-17	1.15e-15	-2.73824	0.328763	4.72391
Chromosome_10	280985	282676	Ot_Chr10_16873	8.36e-17	1.17e-15	-4.59201	0.551523	1.60286
Chromosome_4	24748912	24752831	Ot_Chr4_00104	8.54e-17	1.2e-15	2.39943	0.288269	6.22289
Chromosome_1	32815698	32817775	Ot_Chr1_14417	8.63e-17	1.21e-15	2.10275	0.252668	5.03454
Chromosome_6	14032191	14036637	Ot_Chr6_11938	9.09e-17	1.27e-15	1.68662	0.202813	6.11863
Chromosome_1	4190659	4191057	Ot_Chr1_04117	9.13e-17	1.28e-15	2.01536	0.242357	5.67593
Chromosome_7	17514370	17515092	Ot_Chr7_n38337	9.16e-17	1.28e-15	8.24792	0.991913	4.42209
Chromosome_1	4204201	4204837	Ot_Chr1_04114	9.29e-17	1.3e-15	-4.89829	0.589197	4.00803
Chromosome_2	11984919	11987248	Ot_Chr2_n32124	9.29e-17	1.3e-15	-3.87532	0.466149	4.49191
Chromosome_6	12214116	12217719	Ot_Chr6_20856	9.31e-17	1.3e-15	-4.05999	0.488374	5.51943
Chromosome_2	24340525	24342762	Ot_Chr2_15911	9.66e-17	1.35e-15	1.72533	0.20765	7.80302
Chromosome_7	17990060	17996238	Ot_Chr7_09516	9.82e-17	1.37e-15	2.01599	0.242686	5.20423
Chromosome_1	11748096	11750287	Ot_Chr1_11159	9.95e-17	1.38e-15	1.73478	0.208875	5.92954
Chromosome_3	11228261	11230780	Ot_Chr3_11874	9.98e-17	1.39e-15	1.97578	0.2379	5.28806
Chromosome_4	22118274	22121085	Ot_Chr4_00577	1.01e-16	1.4e-15	1.90196	0.229048	5.52149
Chromosome_8	983722	984177	Ot_Chr8_n38952	1.05e-16	1.45e-15	-5.41925	0.652964	3.14191
Chromosome_3	7697410	7698813	Ot_Chr3_12444	1.05e-16	1.46e-15	5.00279	0.602834	2.32101
Chromosome_5	1707988	1718721	Ot_Chr5_n36141	1.06e-16	1.47e-15	2.01659	0.243022	5.81704
Chromosome_10	1390375	1392306	Ot_Chr10_17082	1.06e-16	1.47e-15	2.05532	0.247702	5.71021
Chromosome_5	2100614	2101069	Ot_Chr5_02956	1.06e-16	1.47e-15	4.92269	0.593266	3.65507
contig_168	56604	56660	Ot_Un168_n40578	1.08e-16	1.49e-15	3.81306	0.459642	4.7813
Chromosome_6	15453899	15457040	Ot_Chr6_12186	1.09e-16	1.51e-15	1.83155	0.220814	5.68946
Chromosome_1	10528547	10534585	Ot_Chr1_11327	1.12e-16	1.55e-15	1.88393	0.227231	5.50308
Chromosome_4	7917220	7918844	Ot_Chr4_08414	1.13e-16	1.55e-15	1.71541	0.206909	6.0131
Chromosome_6	18510313	18511914	Ot_Chr6_n37057	1.15e-16	1.58e-15	1.70288	0.205447	6.05165
Chromosome_2	13936275	13936948	Ot_Chr2_n32200	1.17e-16	1.61e-15	-4.57212	0.551779	1.59291
Chromosome_2	12192205	12197112	Ot_Chr2_n32141	1.19e-16	1.64e-15	-1.72858	0.208663	6.54985
Chromosome_9	12222907	12224535	Ot_Chr9_02192	1.36e-16	1.87e-15	4.1272	0.499145	3.72364
Chromosome_4	21424171	21427824	Ot_Chr4_00677	1.37e-16	1.89e-15	2.7639	0.334329	4.31683
Chromosome_5	14063365	14066004	Ot_Chr5_05108	1.41e-16	1.93e-15	1.92915	0.233436	6.57798
Chromosome_7	949311	952221	Ot_Chr7_10264	1.43e-16	1.96e-15	1.81661	0.21987	5.62338
Chromosome_1	20553494	20555183	Ot_Chr1_n30833	1.44e-16	1.98e-15	-2.64297	0.319928	4.75684
Chromosome_6	14447649	14452579	Ot_Chr6_11999	1.44e-16	1.98e-15	-2.16074	0.261551	4.93787
Chromosome_4	19640097	19642687	Ot_Chr4_00992	1.45e-16	1.99e-15	-2.60731	0.315647	5.90003
Chromosome_4	24934574	24937801	Ot_Chr4_00064	1.46e-16	2e-15	1.70416	0.206321	5.95467
Chromosome_4	18081033	18081485	Ot_Chr4_01245	1.46e-16	2e-15	3.47465	0.420686	3.72509
Chromosome_10	10288054	10289424	Ot_Chr10_18247	1.5e-16	2.05e-15	-1.62368	0.19666	7.05618
Chromosome_1	22324022	22324390	Ot_Chr1_24684	1.59e-16	2.17e-15	2.42797	0.294303	4.49694
Chromosome_7	9495057	9502656	Ot_Chr7_n38248	1.61e-16	2.19e-15	1.64295	0.199187	6.36186
Chromosome_3	12365752	12367876	Ot_Chr3_19517	1.61e-16	2.19e-15	-2.65103	0.321406	4.22609
Chromosome_1	1880491	1882516	Ot_Chr1_n30797	1.61e-16	2.2e-15	-1.874	0.227212	5.42569
Chromosome_1	30648966	30652305	Ot_Chr1_18948	1.64e-16	2.23e-15	1.71741	0.208272	5.9018
Chromosome_1	32358231	32362352	Ot_Chr1_18369	1.66e-16	2.26e-15	-3.94008	0.477922	3.70538
Chromosome_2	6367565	6368241	Ot_Chr2_05622	1.67e-16	2.27e-15	-5.71248	0.692952	2.70669
Chromosome_7	18017355	18018646	Ot_Chr7_n38353	1.69e-16	2.3e-15	-2.3322	0.282962	4.66457
Chromosome_8	1096679	1099858	maker-Chromosome_8-exonerate_est2genome-gene-72.2	1.75e-16	2.37e-15	6.23944	0.757384	2.42658
Chromosome_5	17176555	17178027	Ot_Chr5_03520	1.8e-16	2.44e-15	4.62983	0.562232	2.02774
Chromosome_5	17213650	17215122	Ot_Chr5_n36149	1.8e-16	2.44e-15	4.62983	0.562232	2.02774
Chromosome_10	10988450	10991481	Ot_Chr10_26047	1.82e-16	2.46e-15	2.28527	0.277554	6.50221
Chromosome_9	4512547	4516048	Ot_Chr9_23273	1.82e-16	2.47e-15	2.03533	0.247207	5.13085
Chromosome_9	14041707	14042366	Ot_Chr9_14780	1.86e-16	2.51e-15	-2.93682	0.356797	5.56794
Chromosome_6	7288594	7290061	Ot_Chr6_26173	1.98e-16	2.68e-15	-4.54538	0.552749	1.57954
Chromosome_3	1460295	1463409	Ot_Chr3_n33721	2.07e-16	2.79e-15	2.1456	0.261084	5.03506
Chromosome_1	31216895	31218427	Ot_Chr1_18865	2.08e-16	2.8e-15	-3.27155	0.398114	4.13872
Chromosome_3	11768982	11774160	Ot_Chr3_19420	2.12e-16	2.85e-15	2.08319	0.253573	5.0506
Chromosome_1	13751237	13752340	Ot_Chr1_25826	2.13e-16	2.86e-15	4.62966	0.563579	1.86478
Chromosome_4	1371004	1373340	Ot_Chr4_23694	2.13e-16	2.86e-15	1.7706	0.215539	5.75874
contig_118	45320	46423	Ot_Un118_n40021	2.13e-16	2.86e-15	4.62966	0.563579	1.86478
Chromosome_6	15600136	15602269	Ot_Chr6_12210	2.14e-16	2.88e-15	2.46063	0.299563	4.44672
Chromosome_6	13007206	13016804	Ot_Chr6_27418	2.15e-16	2.89e-15	-2.60657	0.317358	5.78142
Chromosome_6	11587433	11589849	Ot_Chr6_08662	2.16e-16	2.9e-15	-4.55807	0.555004	1.58589
Chromosome_9	12037483	12040523	Ot_Chr9_02223	2.17e-16	2.91e-15	1.82119	0.221767	6.40621
Chromosome_2	30696290	30698903	Ot_Chr2_22131	2.2e-16	2.96e-15	3.23288	0.393753	3.96723
Chromosome_2	26253709	26257804	Ot_Chr2_17362	2.22e-16	2.97e-15	-1.89519	0.230846	5.89413
Chromosome_2	29985348	29985929	Ot_Chr2_10990	2.26e-16	3.03e-15	2.20281	0.2684	5.2393
Chromosome_3	1129456	1130449	Ot_Chr3_09885	2.28e-16	3.05e-15	-4.55137	0.554625	1.58254
Chromosome_10	8007430	8007747	Ot_Chr10_24108	2.37e-16	3.17e-15	-4.53637	0.553109	1.57504
Chromosome_6	13058345	13060272	Ot_Chr6_20707	2.39e-16	3.2e-15	1.6274	0.198452	6.51704
Chromosome_8	14892281	14896351	Ot_Chr8_26548	2.41e-16	3.22e-15	-4.04872	0.493773	3.62833
Chromosome_2	29832147	29835317	Ot_Chr2_n32731	2.44e-16	3.25e-15	-3.37883	0.412131	5.0467
Chromosome_10	7232003	7237108	Ot_Chr10_n30250	2.47e-16	3.3e-15	1.98991	0.242775	5.30017
Chromosome_8	1718899	1719846	Ot_Chr8_15025	2.49e-16	3.31e-15	-2.47308	0.301746	4.42597
Chromosome_5	17018413	17020614	Ot_Chr5_03481	2.53e-16	3.37e-15	4.80916	0.586922	2.1174
Chromosome_4	3768809	3769663	Ot_Chr4_07591	2.56e-16	3.4e-15	-2.60113	0.3175	4.31898
Chromosome_3	24794275	24795743	Ot_Chr3_07105	2.7e-16	3.59e-15	-6.94531	0.848424	3.57737
Chromosome_6	14011693	14015561	Ot_Chr6_n36865	2.7e-16	3.59e-15	1.97105	0.240786	5.18135
Chromosome_2	27858041	27860491	Ot_Chr2_10705	2.78e-16	3.69e-15	-3.88203	0.474429	3.54044
Chromosome_3	25077241	25077691	Ot_Chr3_n34026	2.87e-16	3.8e-15	3.25802	0.398347	4.1183
Chromosome_5	15276025	15280563	Ot_Chr5_n36066	2.88e-16	3.82e-15	4.53585	0.554628	1.57478
Chromosome_5	14773015	14775294	Ot_Chr5_n36048	3.03e-16	4.01e-15	-4.75405	0.581734	1.68388
Chromosome_3	19764148	19776510	Ot_Chr3_n33827	3.07e-16	4.06e-15	-1.61247	0.197353	6.52927
Chromosome_9	15023090	15024194	Ot_Chr9_14583	3.1e-16	4.1e-15	-4.88699	0.59821	2.29394
Chromosome_3	28006688	28008171	Ot_Chr3_17983	3.16e-16	4.17e-15	-4.52967	0.554622	1.57169
Chromosome_8	5683321	5688123	Ot_Chr8_09124	3.2e-16	4.23e-15	-5.18023	0.634401	3.02239
Chromosome_9	4175779	4176359	Ot_Chr9_23332	3.21e-16	4.24e-15	-1.91533	0.234578	5.35143
Chromosome_3	5690362	5691434	Ot_Chr3_18611	3.25e-16	4.28e-15	-2.91291	0.35681	4.14642
Chromosome_4	19224177	19226978	Ot_Chr4_01076	3.25e-16	4.28e-15	1.82779	0.223893	6.83383
Chromosome_3	5222462	5224155	Ot_Chr3_18695	3.28e-16	4.31e-15	-1.77912	0.217958	5.61934
Chromosome_7	452975	453795	Ot_Chr7_n38010	3.38e-16	4.45e-15	1.60922	0.197236	6.57985
Chromosome_2	23842507	23845393	Ot_Chr2_15963	3.4e-16	4.46e-15	2.84713	0.348983	6.4804
Chromosome_1	33950863	33953442	Ot_Chr1_14230	3.45e-16	4.53e-15	2.18733	0.26817	5.03784
contig_136	38912	39622	Ot_Un136_n40115	3.46e-16	4.54e-15	4.39497	0.538862	2.30932
contig_168	93868	94578	Ot_Un168_n40558	3.46e-16	4.54e-15	4.39497	0.538862	2.30932
contig_3	21034	21744	Ot_Un3_n40883	3.46e-16	4.54e-15	4.39497	0.538862	2.30932
contig_9	21337	22047	Ot_Un9_n41193	3.46e-16	4.54e-15	4.39497	0.538862	2.30932
Chromosome_1	25530000	25540381	Ot_Chr1_n31000	3.6e-16	4.71e-15	1.61955	0.198685	6.44431
Chromosome_2	11801292	11803045	Ot_Chr2_06494	3.63e-16	4.75e-15	-4.77763	0.586192	1.69567
Chromosome_3	610236	611092	Ot_Chr3_09971	3.65e-16	4.77e-15	-4.5412	0.557225	1.57745
Chromosome_5	13670683	13680645	Ot_Chr5_05165	3.66e-16	4.78e-15	1.91644	0.235162	6.88545
Chromosome_3	25652148	25655275	Ot_Chr3_06958	3.7e-16	4.83e-15	-3.46846	0.425688	3.62989
Chromosome_9	15696336	15706434	Ot_Chr9_14441	3.76e-16	4.91e-15	1.61061	0.197716	6.70795
Chromosome_4	2595361	2597201	Ot_Chr4_07800	3.85e-16	5.02e-15	2.41727	0.296846	4.61542
Chromosome_3	21269022	21271480	Ot_Chr3_22236	3.89e-16	5.07e-15	-4.52012	0.55516	1.56691
Chromosome_4	18844358	18860622	Ot_Chr4_01127	4.3e-16	5.59e-15	-3.96949	0.488257	6.04372
Chromosome_3	23547610	23550148	Ot_Chr3_07302	4.46e-16	5.81e-15	-1.61803	0.199135	6.34082
Chromosome_2	14451298	14455253	Ot_Chr2_06187	4.49e-16	5.84e-15	1.67612	0.206305	6.0125
Chromosome_4	1767494	1771597	Ot_Chr4_n34971	4.64e-16	6.03e-15	-4.39913	0.541734	3.62448
Chromosome_1	9839410	9844535	Ot_Chr1_11458	4.74e-16	6.16e-15	1.70726	0.210308	5.87178
Chromosome_10	7958855	7960751	Ot_Chr10_24118	4.76e-16	6.17e-15	-1.73065	0.213199	5.83434
Chromosome_2	8387826	8389406	Ot_Chr2_05962	4.95e-16	6.41e-15	-3.15873	0.389353	4.17338
Chromosome_2	11525296	11528074	Ot_Chr2_06529	4.96e-16	6.42e-15	-2.05653	0.253499	5.60405
Chromosome_7	7575626	7577065	Ot_Chr7_13249	5.16e-16	6.68e-15	-3.23774	0.399344	5.33384
Chromosome_6	16482301	16485621	Ot_Chr6_01369	5.27e-16	6.82e-15	-3.07503	0.379399	3.86667
Chromosome_1	7204534	7206575	Ot_Chr1_02912	5.37e-16	6.95e-15	-3.84495	0.474524	3.66327
Chromosome_7	6896626	6898916	Ot_Chr7_n38173	5.4e-16	6.98e-15	3.19071	0.393814	5.51714
Chromosome_4	20582272	20586991	Ot_Chr4_n35113	5.6e-16	7.23e-15	-1.98241	0.24481	5.13354
Chromosome_1	9124786	9126456	Ot_Chr1_02597	5.81e-16	7.5e-15	4.67592	0.577762	2.05078
Chromosome_8	10778445	10785095	Ot_Chr8_n38678	5.83e-16	7.52e-15	1.81798	0.224642	5.48879
Chromosome_2	8133917	8134570	Ot_Chr2_n33097	6.22e-16	8.02e-15	4.88449	0.604154	3.12111
Chromosome_3	8292208	8294124	Ot_Chr3_26341	6.37e-16	8.2e-15	1.59152	0.196922	6.57976
Chromosome_1	28262347	28263220	Ot_Chr1_n31121	6.4e-16	8.23e-15	4.50032	0.556866	1.55701
Chromosome_2	19364661	19367998	Ot_Chr2_n32301	6.53e-16	8.4e-15	1.58609	0.196324	6.58394
contig_163	103221	104006	Ot_Un163_n40347	6.61e-16	8.5e-15	4.54536	0.562723	1.79033
contig_168	91929	93293	Ot_Un168_n40609	6.65e-16	8.53e-15	4.66032	0.576999	1.92607
contig_171	42132	43496	Ot_Un171_n40698	6.65e-16	8.53e-15	4.66032	0.576999	1.92607
Chromosome_5	3713748	3714668	Ot_Chr5_03189	7.03e-16	9.02e-15	-4.48998	0.556383	1.55184
Chromosome_6	12468228	12473470	Ot_Chr6_20815	7.18e-16	9.2e-15	-2.31511	0.286973	5.58024
Chromosome_5	5599671	5610348	Ot_Chr5_14098	7.23e-16	9.26e-15	1.64183	0.203536	6.17847
Chromosome_1	11118719	11121944	Ot_Chr1_11241	7.25e-16	9.28e-15	-2.44126	0.302653	4.50815
Chromosome_4	25593793	25595568	Ot_Chr4_22629	7.52e-16	9.61e-15	-4.8648	0.603443	2.28285
Chromosome_7	5944978	5945808	Ot_Chr7_n38121	7.57e-16	9.67e-15	-1.99645	0.247668	5.0698
Chromosome_10	9864003	9865368	Ot_Chr10_n30350	7.73e-16	9.87e-15	-4.83312	0.599762	3.36477
Chromosome_6	18304715	18306547	Ot_Chr6_01681	8.07e-16	1.03e-14	-1.76825	0.219574	5.66398
Chromosome_7	3355972	3361133	Ot_Chr7_16759	8.1e-16	1.03e-14	-2.94309	0.365478	4.42588
Chromosome_2	24478582	24482278	Ot_Chr2_15894	8.1e-16	1.03e-14	-3.09689	0.384581	4.82996
Chromosome_4	19537530	19540024	Ot_Chr4_01014	8.18e-16	1.04e-14	2.5698	0.319174	5.40357
Chromosome_8	544757	548322	Ot_Chr8_n38975	9.22e-16	1.17e-14	1.82268	0.22679	5.5354
Chromosome_8	12887601	12897180	Ot_Chr8_21592	9.31e-16	1.18e-14	2.2332	0.277913	4.89012
Chromosome_6	13462908	13464995	Ot_Chr6_22745	9.52e-16	1.21e-14	1.6718	0.208121	6.01088
Chromosome_9	2188733	2189882	Ot_Chr9_13968	9.6e-16	1.22e-14	-3.60742	0.449139	5.79684
Chromosome_4	24493694	24495592	Ot_Chr4_00154	9.62e-16	1.22e-14	1.70546	0.212342	5.8004
Chromosome_3	12344384	12352044	Ot_Chr3_19514	9.67e-16	1.23e-14	-2.94016	0.366103	4.6866
Chromosome_3	28021787	28022446	Ot_Chr3_17982	9.68e-16	1.23e-14	-4.64494	0.578386	3.18732
Chromosome_4	7713751	7716814	Ot_Chr4_n35536	1.01e-15	1.28e-14	1.57632	0.196409	6.73849
Chromosome_5	18924677	18925039	Ot_Chr5_03847	1.02e-15	1.29e-14	4.46816	0.556796	1.54093
Chromosome_2	29709379	29713322	Ot_Chr2_n32722	1.04e-15	1.31e-14	2.19615	0.273754	4.68748
Chromosome_9	13801114	13802265	Ot_Chr9_20235	1.04e-15	1.31e-14	-3.38256	0.42166	3.73462
Chromosome_3	744461	748326	Ot_Chr3_09948	1.05e-15	1.33e-14	1.94429	0.242405	5.15195
Chromosome_3	29325710	29330146	Ot_Chr3_17786	1.05e-15	1.33e-14	-2.50966	0.312911	5.83289
Chromosome_4	1374454	1374723	Ot_Chr4_23695	1.05e-15	1.33e-14	4.61106	0.574921	3.5697
Chromosome_4	3950409	3954639	Ot_Chr4_07562	1.08e-15	1.36e-14	1.98163	0.247176	5.26914
Chromosome_5	2320541	2323165	Ot_Chr5_03026	1.1e-15	1.39e-14	-2.35584	0.293934	5.54115
Chromosome_4	26492860	26496655	Ot_Chr4_21333	1.12e-15	1.41e-14	2.21412	0.276323	4.75528
Chromosome_6	12404389	12408757	Ot_Chr6_20825	1.15e-15	1.45e-14	1.58252	0.197574	7.16728
Chromosome_3	23984588	23985913	Ot_Chr3_07248	1.18e-15	1.48e-14	-4.44556	0.555208	1.52963
Chromosome_2	25353404	25361420	Ot_Chr2_n32544	1.19e-15	1.5e-14	1.69803	0.212115	5.80523
Chromosome_2	10277268	10287435	Ot_Chr2_06736	1.2e-15	1.5e-14	1.92966	0.241065	5.76683
Chromosome_1	843827	845855	Ot_Chr1_n31600	1.2e-15	1.51e-14	-2.06791	0.25835	4.96223
Chromosome_6	17466527	17468546	Ot_Chr6_01533	1.21e-15	1.52e-14	4.67455	0.584094	2.05009
Chromosome_6	19673834	19674127	Ot_Chr6_01940	1.28e-15	1.6e-14	-4.46956	0.558907	1.54163
Chromosome_6	11686979	11687772	Ot_Chr6_08643	1.28e-15	1.61e-14	-5.05943	0.632736	1.83657
Chromosome_3	2486211	2492916	Ot_Chr3_13085	1.29e-15	1.61e-14	1.64569	0.205819	6.07517
Chromosome_5	15584613	15589433	Ot_Chr5_04868	1.31e-15	1.63e-14	1.57434	0.19694	6.95045
contig_168	95530	96072	Ot_Un168_n40559	1.31e-15	1.63e-14	4.43485	0.554766	3.08744
contig_3	22696	23238	Ot_Un3_n40885	1.31e-15	1.63e-14	4.43485	0.554766	3.08744
contig_9	22999	23541	Ot_Un9_n41194	1.31e-15	1.63e-14	4.43485	0.554766	3.08744
Chromosome_6	9377042	9378102	maker-Chromosome_6-exonerate_est2genome-gene-93.6	1.32e-15	1.64e-14	4.59295	0.574616	1.60333
Chromosome_1	10290012	10290740	Ot_Chr1_n31687	1.32e-15	1.64e-14	-4.47268	0.559587	1.54319
Chromosome_3	11054850	11056289	Ot_Chr3_11844	1.38e-15	1.71e-14	2.33826	0.292742	4.47092
Chromosome_3	22748691	22749602	Ot_Chr3_22980	1.46e-15	1.81e-14	-5.11321	0.640701	2.98888
Chromosome_4	15008919	15009575	Ot_Chr4_25094	1.47e-15	1.83e-14	-4.38424	0.549455	3.53362
Chromosome_3	6677722	6679948	Ot_Chr3_12646	1.55e-15	1.93e-14	1.82869	0.229364	5.35012
Chromosome_9	13660818	13670296	Ot_Chr9_20260	1.57e-15	1.95e-14	1.96609	0.246641	5.14653
Chromosome_2	8912605	8913127	Ot_Chr2_06055	1.59e-15	1.97e-14	-4.61365	0.578899	3.2865
Chromosome_2	26044830	26049342	Ot_Chr2_17319	1.64e-15	2.03e-14	2.52837	0.317402	4.31644
Chromosome_9	12968768	12970386	Ot_Chr9_n39384	1.65e-15	2.05e-14	2.47405	0.310622	4.56618
Chromosome_4	18984244	18991596	Ot_Chr4_n35038	1.72e-15	2.13e-14	1.57755	0.198186	6.52934
Chromosome_9	36386	38824	Ot_Chr9_13677	1.74e-15	2.15e-14	4.45756	0.560095	1.53563
Chromosome_6	7481027	7486141	Ot_Chr6_n37240	1.75e-15	2.16e-14	1.63612	0.2056	5.98378
Chromosome_4	18586645	18590758	Ot_Chr4_01171	1.81e-15	2.24e-14	1.64981	0.207434	5.9774
Chromosome_3	2949408	2951571	Ot_Chr3_12995	1.86e-15	2.3e-14	1.57681	0.198335	6.50484
contig_136	90856	93697	Ot_Un136_n40101	1.86e-15	2.3e-14	4.31127	0.542283	3.89026
contig_168	10483	13324	Ot_Un168_n40528	1.86e-15	2.3e-14	4.31127	0.542283	3.89026
Chromosome_2	9083875	9085296	Ot_Chr2_06085	1.87e-15	2.31e-14	-4.39335	0.552664	3.43802
Chromosome_2	23228092	23229613	Ot_Chr2_16046	1.91e-15	2.35e-14	4.4421	0.55894	1.5279
Chromosome_3	10490227	10491837	Ot_Chr3_11752	1.93e-15	2.38e-14	5.00403	0.629791	2.4359
Chromosome_7	6964972	6965666	Ot_Chr7_n38170	1.95e-15	2.39e-14	-4.44863	0.559955	1.53117
Chromosome_3	7132209	7136318	Ot_Chr3_12558	1.98e-15	2.43e-14	1.64315	0.206877	6.01986
Chromosome_1	8446765	8449691	Ot_Chr1_02728	1.98e-15	2.44e-14	-1.74232	0.219371	5.68112
Chromosome_4	1842815	1848180	Ot_Chr4_07933	1.99e-15	2.45e-14	1.72412	0.217094	5.6777
Chromosome_2	4880948	4884277	Ot_Chr2_n32935	2e-15	2.46e-14	-1.59087	0.200334	7.43878
Chromosome_7	743709	749727	Ot_Chr7_10223	2.03e-15	2.49e-14	1.64462	0.207145	5.94989
Chromosome_1	8466146	8467501	Ot_Chr1_02722	2.08e-15	2.55e-14	-2.32802	0.29333	4.48432
Chromosome_9	15164458	15165994	Ot_Chr9_14552	2.16e-15	2.64e-14	1.92613	0.24283	5.21404
Chromosome_8	13084030	13084698	Ot_Chr8_20483	2.18e-15	2.66e-14	4.45043	0.561162	1.53207
Chromosome_7	7411712	7414837	Ot_Chr7_13269	2.21e-15	2.7e-14	1.96339	0.247628	5.50394
Chromosome_5	13996437	13996661	Ot_Chr5_05115	2.31e-15	2.82e-14	-1.55747	0.19656	6.71377
Chromosome_10	7947815	7948998	Ot_Chr10_24122	2.32e-15	2.83e-14	4.00063	0.504952	4.51752
Chromosome_9	2814080	2816118	Ot_Chr9_n39545	2.34e-15	2.85e-14	4.42222	0.558232	1.51796
Chromosome_7	19647912	19651251	Ot_Chr7_n37883	2.37e-15	2.89e-14	-1.58574	0.200209	7.41676
Chromosome_1	27352521	27355426	Ot_Chr1_21629	2.37e-15	2.89e-14	3.29173	0.415616	3.75621
Chromosome_3	21246574	21249542	Ot_Chr3_22239	2.38e-15	2.9e-14	1.85584	0.234331	5.37385
Chromosome_9	11667069	11668849	Ot_Chr9_02269	2.39e-15	2.9e-14	4.42318	0.558521	1.51844
Chromosome_1	25678373	25680865	Ot_Chr1_20020	2.4e-15	2.91e-14	-1.80425	0.227844	5.42873
Chromosome_8	338122	341148	Ot_Chr8_24793	2.41e-15	2.92e-14	-2.65814	0.335693	4.06529
Chromosome_5	15035603	15037192	Ot_Chr5_n36058	2.49e-15	3.03e-14	2.2728	0.287191	4.60552
Chromosome_2	22677790	22679219	Ot_Chr2_n33319	2.51e-15	3.04e-14	-4.71858	0.596281	3.33896
Chromosome_3	1151923	1156683	Ot_Chr3_09880	2.55e-15	3.09e-14	2.19019	0.276846	5.60993
Chromosome_2	10842678	10846157	Ot_Chr2_06636	2.56e-15	3.1e-14	1.98406	0.250809	5.47158
Chromosome_2	10864033	10864746	Ot_Chr2_n32071	2.58e-15	3.12e-14	4.45169	0.562812	3.45652
contig_171	4511	5817	Ot_Un171_n40690	2.62e-15	3.17e-14	5.40399	0.68338	6.35245
Chromosome_4	3677817	3684675	Ot_Chr4_07602	2.72e-15	3.29e-14	-2.75253	0.348286	4.11729
Chromosome_3	4516465	4517007	Ot_Chr3_n34300	2.75e-15	3.32e-14	3.8957	0.49301	4.00402
Chromosome_4	21097070	21098926	Ot_Chr4_00729	2.75e-15	3.33e-14	-3.66865	0.464293	6.80661
Chromosome_1	24410789	24413683	Ot_Chr1_20182	2.77e-15	3.34e-14	-4.83196	0.611573	3.10252
Chromosome_3	29076585	29080190	Ot_Chr3_17823	2.77e-15	3.34e-14	-3.63514	0.460092	4.5586
Chromosome_6	14718977	14722598	Ot_Chr6_12053	2.79e-15	3.36e-14	-2.29265	0.290212	4.61904
Chromosome_1	3735668	3736746	Ot_Chr1_04190	2.8e-15	3.37e-14	4.43063	0.560878	1.52217
Chromosome_7	8111016	8116434	Ot_Chr7_13196	2.8e-15	3.38e-14	-2.6564	0.336283	4.16813
Chromosome_5	5323247	5326895	Ot_Chr5_14110	2.81e-15	3.38e-14	-2.32289	0.294076	5.58408
Chromosome_10	10991117	10991523	Ot_Chr10_n30045	2.88e-15	3.46e-14	3.08038	0.390125	4.18389
Chromosome_7	1714125	1715410	Ot_Chr7_10391	2.91e-15	3.49e-14	-2.07194	0.262443	4.86944
Chromosome_3	1909635	1912531	Ot_Chr3_09055	2.98e-15	3.58e-14	1.55323	0.196815	7.1142
Chromosome_2	21813480	21816699	Ot_Chr2_23516	2.99e-15	3.59e-14	2.71797	0.344422	5.90444
Chromosome_3	22774765	22780506	Ot_Chr3_07395	3.01e-15	3.61e-14	-3.4292	0.434602	4.4177
Chromosome_7	18198979	18200244	Ot_Chr7_n37813	3.12e-15	3.74e-14	1.94968	0.247232	5.05062
Chromosome_5	902127	906179	Ot_Chr5_15371	3.16e-15	3.79e-14	1.76033	0.22327	6.21007
Chromosome_4	7766040	7768307	Ot_Chr4_08394	3.23e-15	3.87e-14	-3.57979	0.454201	4.4923
contig_1	58253	60160	Ot_Un1_16474	3.25e-15	3.89e-14	-2.24079	0.284329	4.56029
Chromosome_6	17052177	17055072	Ot_Chr6_n36985	3.28e-15	3.92e-14	-2.70498	0.343282	4.16338
Chromosome_10	5430655	5433845	Ot_Chr10_26656	3.3e-15	3.94e-14	-4.14232	0.52574	3.41266
Chromosome_2	6701370	6701921	Ot_Chr2_05676	3.31e-15	3.94e-14	4.87094	0.618234	3.73937
contig_136	57148	57618	Ot_Un136_n40095	3.41e-15	4.06e-14	2.25408	0.286232	4.46194
contig_3	39270	39740	Ot_Un3_n40903	3.41e-15	4.06e-14	2.25408	0.286232	4.46194
Chromosome_8	5233051	5246643	Ot_Chr8_09150	3.49e-15	4.15e-14	-3.12619	0.397121	3.99028
Chromosome_4	23063551	23066869	Ot_Chr4_00425	3.6e-15	4.29e-14	-2.32093	0.294984	4.50753
Chromosome_6	14800851	14804928	Ot_Chr6_12070	3.62e-15	4.3e-14	3.52736	0.448342	3.54533
Chromosome_3	9530829	9535185	Ot_Chr3_11590	3.63e-15	4.32e-14	-1.93052	0.245392	5.14679
contig_136	59322	60666	Ot_Un136_n40122	3.66e-15	4.34e-14	3.47085	0.441243	3.04452
contig_3	41443	42787	Ot_Un3_n40891	3.66e-15	4.34e-14	3.47085	0.441243	3.04452
contig_168	64501	65172	Ot_Un168_n40601	3.72e-15	4.41e-14	3.68334	0.468375	4.03815
contig_169	7986	8657	Ot_Un169_n40642	3.72e-15	4.41e-14	3.68334	0.468375	4.03815
Chromosome_4	16722949	16727157	Ot_Chr4_19659	3.73e-15	4.42e-14	2.0452	0.260084	4.89625
Chromosome_4	25733102	25736475	Ot_Chr4_26769	3.74e-15	4.43e-14	1.58918	0.202101	6.47598
Chromosome_1	302398	317901	Ot_Chr1_24944	3.79e-15	4.48e-14	1.53965	0.195841	6.91321
Chromosome_4	244986	249306	Ot_Chr4_23608	3.84e-15	4.54e-14	1.78579	0.227197	5.40947
Chromosome_2	2478668	2479021	Ot_Chr2_n33340	3.87e-15	4.57e-14	1.58236	0.201343	6.1711
Chromosome_4	2317692	2320072	Ot_Chr4_07857	3.87e-15	4.57e-14	2.81684	0.35842	6.24133
Chromosome_4	1299174	1299743	Ot_Chr4_n34837	3.95e-15	4.66e-14	-4.84429	0.616588	1.85762
Chromosome_8	334159	337263	Ot_Chr8_n38987	3.98e-15	4.7e-14	-2.57682	0.328028	4.21684
Chromosome_2	22022333	22027131	Ot_Chr2_16175	3.99e-15	4.7e-14	1.71257	0.218016	5.73555
Chromosome_2	3083225	3088512	Ot_Chr2_n32740	4.02e-15	4.73e-14	1.63607	0.208301	5.93014
contig_50	22912	23334	Ot_Un50_n40991	4.04e-15	4.75e-14	-4.40272	0.560583	1.50821
Chromosome_1	10908516	10911861	Ot_Chr1_n30526	4.14e-15	4.87e-14	1.54123	0.196317	6.66656
contig_168	42565	42609	Ot_Un168_n40572	4.14e-15	4.87e-14	4.39813	0.560238	4.20199
Chromosome_4	7824957	7830761	Ot_Chr4_n35542	4.17e-15	4.89e-14	-2.52149	0.321214	4.29471
Chromosome_9	12020939	12033998	Ot_Chr9_n39341	4.21e-15	4.95e-14	1.56027	0.198799	6.37303
Chromosome_2	3958042	3962714	Ot_Chr2_17594	4.36e-15	5.11e-14	1.61474	0.205852	7.73898
Chromosome_1	9071093	9075848	Ot_Chr1_02608	4.4e-15	5.16e-14	-4.23349	0.539778	4.30604
Chromosome_4	22288536	22290737	Ot_Chr4_n35178	4.4e-15	5.16e-14	-3.89102	0.496117	4.72769
Chromosome_9	10992352	10996454	Ot_Chr9_02347	4.44e-15	5.2e-14	1.62545	0.20728	6.08373
Chromosome_6	16347009	16348028	Ot_Chr6_12336	4.51e-15	5.28e-14	-1.92704	0.245803	5.06696
Chromosome_3	26663200	26666680	Ot_Chr3_09777	4.59e-15	5.37e-14	-3.44122	0.439063	5.26375
Chromosome_1	9099454	9104904	Ot_Chr1_02601	4.8e-15	5.61e-14	1.53939	0.196547	6.67091
Chromosome_5	17669507	17673140	Ot_Chr5_03604	4.86e-15	5.67e-14	1.8769	0.239689	5.199
Chromosome_3	10183044	10183310	Ot_Chr3_11697	4.98e-15	5.81e-14	-4.83348	0.617497	2.30542
Chromosome_10	1911088	1912490	Ot_Chr10_24000	5.03e-15	5.87e-14	-4.76699	0.609104	3.23778
Chromosome_9	285717	287948	Ot_Chr9_13722	5.06e-15	5.9e-14	-3.76912	0.481656	3.60749
Chromosome_6	14119780	14120247	Ot_Chr6_11951	5.09e-15	5.94e-14	-2.60546	0.332984	4.46759
Chromosome_3	10151379	10155995	Ot_Chr3_11691	5.17e-15	6.02e-14	1.59734	0.20419	6.10847
Chromosome_2	24693104	24693337	Ot_Chr2_15860	5.18e-15	6.03e-14	-3.42021	0.437228	3.76196
Chromosome_1	9314011	9314814	Ot_Chr1_02555	5.26e-15	6.12e-14	-2.49513	0.319051	4.3315
Chromosome_1	8988917	8991556	Ot_Chr1_02622	5.47e-15	6.36e-14	4.65599	0.595731	3.39278
Chromosome_6	2822930	2827032	Ot_Chr6_24346	5.5e-15	6.39e-14	2.30298	0.294691	6.43358
Chromosome_4	26490388	26492094	Ot_Chr4_21334	5.52e-15	6.41e-14	-3.42225	0.437938	5.50316
Chromosome_1	31242119	31245554	Ot_Chr1_18861	5.55e-15	6.44e-14	1.53749	0.196766	6.87168
Chromosome_1	10030594	10031202	Ot_Chr1_11422	5.57e-15	6.46e-14	-4.38005	0.560586	1.49688
Chromosome_3	27817010	27819844	Ot_Chr3_18025	5.63e-15	6.53e-14	2.57364	0.329452	4.19792
Chromosome_3	5673994	5679351	Ot_Chr3_18614	5.88e-15	6.81e-14	-3.33801	0.427594	5.15269
Chromosome_9	10132348	10140001	Ot_Chr9_02429	5.91e-15	6.84e-14	-3.99694	0.512044	3.24471
Chromosome_9	12077286	12081888	Ot_Chr9_02216	5.97e-15	6.9e-14	-2.60114	0.333281	5.61621
Chromosome_9	338973	341051	Ot_Chr9_n39555	5.96e-15	6.9e-14	2.59953	0.333072	5.04959
Chromosome_5	1462136	1465107	Ot_Chr5_n36017	6.19e-15	7.16e-14	-4.37229	0.560555	1.493
Chromosome_6	1088414	1090226	Ot_Chr6_25640	6.27e-15	7.24e-14	2.84198	0.364432	3.98353
Chromosome_3	396710	397673	Ot_Chr3_10011	6.29e-15	7.25e-14	2.66224	0.341397	4.0655
Chromosome_2	29988321	29991935	Ot_Chr2_10991	6.3e-15	7.27e-14	1.56833	0.201128	6.27854
Chromosome_3	21127090	21129838	Ot_Chr3_22249	6.31e-15	7.27e-14	-1.67685	0.215049	5.73268
contig_89	128540	132071	Ot_Un89_n41139	6.33e-15	7.29e-14	2.23646	0.286828	4.6266
Chromosome_1	7837901	7839910	Ot_Chr1_n31998	6.58e-15	7.58e-14	-4.37763	0.561795	1.49567
Chromosome_7	6337709	6343581	Ot_Chr7_13411	6.67e-15	7.67e-14	-1.64315	0.210915	5.84559
Chromosome_1	25187360	25187814	Ot_Chr1_n30989	6.75e-15	7.75e-14	-2.87236	0.368766	4.3143
Chromosome_6	16326422	16327846	Ot_Chr6_12331	6.75e-15	7.75e-14	4.95987	0.636767	2.41381
Chromosome_5	16384761	16386052	Ot_Chr5_03359	6.89e-15	7.91e-14	4.37415	0.561766	1.49393
Chromosome_4	17720669	17722089	Ot_Chr4_01303	7.12e-15	8.17e-14	-3.90684	0.502013	5.70529
Chromosome_5	13691344	13693949	Ot_Chr5_05162	7.14e-15	8.19e-14	-3.18345	0.409084	3.81269
Chromosome_4	3867305	3869174	Ot_Chr4_n35430	7.21e-15	8.27e-14	-1.95887	0.251761	5.01641
Chromosome_3	1800904	1804104	Ot_Chr3_09033	7.24e-15	8.29e-14	-1.55445	0.199793	6.29287
Chromosome_8	11251542	11251751	Ot_Chr8_21466	7.31e-15	8.37e-14	-4.39662	0.565196	1.50516
Chromosome_4	2383928	2384660	Ot_Chr4_07840	7.33e-15	8.38e-14	-4.3861	0.563858	1.4999
Chromosome_3	9803145	9807861	Ot_Chr3_11628	7.37e-15	8.42e-14	1.56494	0.201202	6.30469
Chromosome_2	6268601	6269161	Ot_Chr2_n33001	7.38e-15	8.43e-14	-4.35092	0.559406	1.48231
Chromosome_9	4026592	4029918	Ot_Chr9_23359	7.43e-15	8.48e-14	2.07007	0.266182	4.84041
Chromosome_4	17473580	17475640	Ot_Chr4_01333	7.44e-15	8.49e-14	2.53184	0.325567	5.64253
Chromosome_3	10898917	10903629	Ot_Chr3_11818	7.63e-15	8.7e-14	-1.73719	0.223475	5.50817
Chromosome_8	16409278	16412254	Ot_Chr8_08519	7.73e-15	8.81e-14	-3.6115	0.464689	3.76392
contig_111	23747	24259	Ot_Un111_n39994	8.22e-15	9.36e-14	-5.46039	0.703283	6.42917
Chromosome_2	3364019	3364552	Ot_Chr2_17496	8.43e-15	9.59e-14	-2.99347	0.385708	3.99678
Chromosome_5	3497133	3498161	Ot_Chr5_03167	8.92e-15	1.01e-13	-4.33579	0.559183	1.47475
Chromosome_3	3659043	3659842	Ot_Chr3_12877	9.12e-15	1.04e-13	-2.79339	0.360392	4.54583
Chromosome_7	6289659	6291201	Ot_Chr7_n38144	9.21e-15	1.05e-13	-5.61676	0.724766	2.65883
Chromosome_1	33225639	33229549	Ot_Chr1_14359	9.31e-15	1.06e-13	2.0931	0.270135	5.49337
Chromosome_3	28489833	28491674	Ot_Chr3_17916	9.35e-15	1.06e-13	-6.65534	0.858998	2.63452
Chromosome_3	748658	750707	Ot_Chr3_09947	9.44e-15	1.07e-13	-3.3776	0.436015	3.8781
Chromosome_5	18320925	18323458	Ot_Chr5_03724	9.64e-15	1.09e-13	-2.26658	0.292694	4.48351
Chromosome_9	15560597	15563980	Ot_Chr9_14469	9.67e-15	1.1e-13	-2.22405	0.287216	4.54508
Chromosome_5	13332664	13336489	Ot_Chr5_n35993	9.69e-15	1.1e-13	1.73165	0.223634	5.50162
Chromosome_4	3698820	3701552	Ot_Chr4_07598	9.74e-15	1.1e-13	-1.78241	0.230207	5.39432
Chromosome_6	20143381	20145923	Ot_Chr6_02036	9.89e-15	1.12e-13	1.54059	0.199026	6.43296
Chromosome_3	20402155	20405564	Ot_Chr3_22311	9.99e-15	1.13e-13	1.52902	0.197563	6.45222
Chromosome_2	18838841	18839341	Ot_Chr2_25262	1.01e-14	1.14e-13	4.87046	0.629382	6.30647
Chromosome_1	32441645	32447788	Ot_Chr1_18355	1.02e-14	1.15e-13	-3.02867	0.39147	3.82351
Chromosome_7	6648926	6650647	Ot_Chr7_13362	1.04e-14	1.17e-13	-2.15183	0.278208	4.72492
Chromosome_1	32240714	32242769	Ot_Chr1_18394	1.05e-14	1.18e-13	-4.34499	0.561848	1.47935
Chromosome_1	620547	625728	Ot_Chr1_04715	1.05e-14	1.18e-13	1.53531	0.198541	6.45413
Chromosome_5	15541986	15544346	Ot_Chr5_n36072	1.08e-14	1.21e-13	-2.1254	0.27497	4.72033
Chromosome_6	17716642	17718477	Ot_Chr6_01586	1.08e-14	1.22e-13	2.84741	0.368391	4.02503
Chromosome_4	6927828	6928499	Ot_Chr4_n35831	1.08e-14	1.22e-13	1.9671	0.254513	4.9539
Chromosome_4	20075933	20076571	Ot_Chr4_00905	1.11e-14	1.25e-13	-2.0063	0.259687	7.58109
Chromosome_7	17766621	17770868	Ot_Chr7_09551	1.12e-14	1.26e-13	-2.63603	0.341257	4.05941
Chromosome_5	17485915	17492725	Ot_Chr5_03565	1.18e-14	1.32e-13	-2.82056	0.365448	3.99392
Chromosome_1	11796206	11800418	Ot_Chr1_11148	1.2e-14	1.34e-13	4.33171	0.561363	1.47271
Chromosome_1	9664795	9665097	Ot_Chr1_n32018	1.21e-14	1.35e-13	4.33185	0.561451	1.47278
Chromosome_4	390793	399632	Ot_Chr4_23575	1.26e-14	1.41e-13	3.17522	0.411816	3.7055
Chromosome_6	15388825	15393062	Ot_Chr6_12171	1.27e-14	1.42e-13	-1.93017	0.250386	5.71156
Chromosome_3	13381164	13384571	Ot_Chr3_23922	1.28e-14	1.43e-13	1.84793	0.239746	5.14971
Chromosome_5	16724118	16725515	Ot_Chr5_03423	1.28e-14	1.43e-13	-4.32534	0.561162	1.46952
Chromosome_5	777081	779104	Ot_Chr5_15348	1.31e-14	1.46e-13	-4.33013	0.562002	1.47192
Chromosome_3	3849313	3850835	Ot_Chr3_12842	1.33e-14	1.48e-13	-2.46138	0.319523	6.43435
Chromosome_1	33671185	33681347	Ot_Chr1_14274	1.33e-14	1.49e-13	-3.2464	0.421471	5.61963
Chromosome_1	8456888	8457979	Ot_Chr1_02724	1.34e-14	1.5e-13	-4.2384	0.550325	4.89828
Chromosome_4	17280802	17281716	Ot_Chr4_n34979	1.36e-14	1.52e-13	4.34818	0.564701	1.48094
Chromosome_9	15100482	15105076	Ot_Chr9_14563	1.36e-14	1.52e-13	-2.49129	0.32355	4.39478
Chromosome_10	1645288	1645644	Ot_Chr10_24971	1.43e-14	1.59e-13	2.281	0.296482	6.07761
Chromosome_3	11057228	11059395	Ot_Chr3_11845	1.44e-14	1.6e-13	2.76773	0.359771	5.5872
Chromosome_3	20141020	20147075	Ot_Chr3_n33848	1.48e-14	1.64e-13	1.51484	0.197001	7.13638
Chromosome_5	18917262	18917915	Ot_Chr5_03845	1.49e-14	1.65e-13	-4.33634	0.563994	1.47502
Chromosome_4	18460781	18461680	Ot_Chr4_01193	1.59e-14	1.76e-13	3.70995	0.483045	3.8579
Chromosome_2	28314150	28316745	Ot_Chr2_10751	1.59e-14	1.77e-13	1.99558	0.259851	4.94938
Chromosome_8	14305018	14306655	Ot_Chr8_n39099	1.6e-14	1.78e-13	-4.72754	0.61564	2.21422
Chromosome_4	25748457	25749630	Ot_Chr4_22608	1.61e-14	1.78e-13	-3.34469	0.43559	3.68608
Chromosome_2	29244534	29249730	Ot_Chr2_10878	1.65e-14	1.83e-13	-2.02077	0.263276	4.8358
Chromosome_3	5535214	5538761	Ot_Chr3_18643	1.66e-14	1.83e-13	2.05129	0.267274	4.82423
Chromosome_2	5969337	5971752	Ot_Chr2_05550	1.68e-14	1.86e-13	-2.29298	0.298846	4.3687
Chromosome_7	5593666	5595680	Ot_Chr7_n38114	1.73e-14	1.91e-13	-1.50264	0.195925	6.90937
Chromosome_9	3915283	3926286	Ot_Chr9_n39883	1.73e-14	1.91e-13	3.01987	0.39376	4.57671
Chromosome_3	9837398	9841197	Ot_Chr3_11633	1.73e-14	1.91e-13	1.896	0.247226	5.17432
Chromosome_4	1190531	1193339	Ot_Chr4_24803	1.76e-14	1.94e-13	-3.33228	0.434605	3.77532
Chromosome_2	29716262	29720060	Ot_Chr2_10955	1.77e-14	1.95e-13	-5.13373	0.669643	2.41732
Chromosome_5	18383327	18388262	Ot_Chr5_03735	1.78e-14	1.96e-13	-4.11793	0.537176	4.93077
Chromosome_1	12001982	12007035	Ot_Chr1_11119	1.8e-14	1.98e-13	-2.66233	0.347373	4.10206
Chromosome_1	3034191	3035393	Ot_Chr1_04302	1.81e-14	1.99e-13	-2.10561	0.274758	4.70957
Chromosome_3	963403	967273	Ot_Chr3_09918	1.82e-14	2.01e-13	-1.89526	0.24734	5.01525
Chromosome_10	1878329	1881315	Ot_Chr10_23991	1.9e-14	2.09e-13	1.73403	0.226466	5.45726
Chromosome_7	1406902	1418225	Ot_Chr7_10345	1.93e-14	2.12e-13	1.59426	0.208261	6.00083
Chromosome_8	16418794	16419707	Ot_Chr8_08517	1.97e-14	2.16e-13	-5.08132	0.664005	2.97294
Chromosome_1	8824210	8826992	Ot_Chr1_02657	1.99e-14	2.19e-13	1.61565	0.211168	5.853
Chromosome_8	321223	322864	Ot_Chr8_25904	2.06e-14	2.26e-13	-3.32042	0.434234	3.67478
Chromosome_7	7494040	7495169	Ot_Chr7_13259	2.14e-14	2.35e-13	-4.75494	0.622216	2.22792
Chromosome_6	12093922	12096253	Ot_Chr6_n36779	2.18e-14	2.39e-13	1.62956	0.213308	5.81439
Chromosome_10	2025717	2026840	Ot_Chr10_24020	2.2e-14	2.41e-13	4.31048	0.56434	1.4621
Chromosome_2	11580863	11584182	Ot_Chr2_n32103	2.21e-14	2.42e-13	-2.63087	0.344451	3.8375
Chromosome_2	11601928	11605247	Ot_Chr2_n32107	2.21e-14	2.42e-13	-2.63087	0.344451	3.8375
Chromosome_3	25908812	25909507	Ot_Chr3_06916	2.21e-14	2.42e-13	-4.34574	0.568998	1.47972
Chromosome_4	19159467	19161975	Ot_Chr4_01086	2.3e-14	2.51e-13	-4.29254	0.562394	1.45312
Chromosome_10	10256517	10260461	Ot_Chr10_18239	2.32e-14	2.53e-13	-2.87737	0.377036	3.91525
Chromosome_9	1870702	1871665	Ot_Chr9_n39487	2.34e-14	2.56e-13	-5.00475	0.655912	1.80923
Chromosome_5	18975366	18979271	Ot_Chr5_03858	2.39e-14	2.6e-13	1.90812	0.250152	8.86652
Chromosome_2	10864157	10865058	Ot_Chr2_n32073	2.42e-14	2.64e-13	5.95186	0.780465	3.06257
Chromosome_4	16550773	16551264	Ot_Chr4_n34948	2.47e-14	2.69e-13	-4.96623	0.651434	1.78997
Chromosome_1	34550096	34553053	Ot_Chr1_25722	2.52e-14	2.74e-13	-7.58881	0.995787	4.06686
contig_136	4646	4789	Ot_Un136_n40166	2.52e-14	2.74e-13	4.26231	0.559289	1.43801
contig_171	9807	9950	Ot_Un171_n40694	2.52e-14	2.74e-13	4.26231	0.559289	1.43801
Chromosome_1	28303707	28305780	Ot_Chr1_n31124	2.56e-14	2.78e-13	1.87145	0.245628	5.05876
Chromosome_1	945261	948384	Ot_Chr1_04655	2.63e-14	2.86e-13	1.5132	0.198703	7.32294
Chromosome_2	10049021	10058476	Ot_Chr2_06785	2.69e-14	2.92e-13	-6.07615	0.798207	3.14279
Chromosome_1	26479402	26483057	Ot_Chr1_21746	2.71e-14	2.94e-13	1.79951	0.236415	7.08907
Chromosome_3	25203428	25207801	Ot_Chr3_n34030	2.73e-14	2.96e-13	-4.7295	0.621445	3.60609
Chromosome_5	18279388	18284980	Ot_Chr5_03712	2.94e-14	3.19e-13	1.65147	0.217275	5.63953
Chromosome_4	214563	217750	Ot_Chr4_n35081	2.95e-14	3.19e-13	3.09704	0.407478	3.80353
Chromosome_4	17330834	17347313	Ot_Chr4_01362	3.05e-14	3.3e-13	1.56404	0.205897	6.04303
Chromosome_6	12739419	12741377	Ot_Chr6_20762	3.07e-14	3.32e-13	-4.86283	0.640229	4.35386
Chromosome_10	10973736	10986305	Ot_Chr10_26045	3.07e-14	3.32e-13	1.48632	0.195689	6.79209
Chromosome_7	5048381	5051227	Ot_Chr7_n38062	3.12e-14	3.37e-13	-4.31642	0.568446	1.46506
Chromosome_1	3190262	3198589	Ot_Chr1_04285	3.12e-14	3.37e-13	-2.85908	0.376534	3.98057
Chromosome_6	19827211	19828624	Ot_Chr6_01969	3.2e-14	3.45e-13	4.9605	0.653563	3.10124
Chromosome_5	14444271	14452771	Ot_Chr5_05060	3.24e-14	3.49e-13	-1.77548	0.233969	5.60184
Chromosome_4	19389623	19395141	Ot_Chr4_n35058	3.42e-14	3.68e-13	2.65889	0.350708	4.01249
Chromosome_4	22116172	22117585	Ot_Chr4_00578	3.5e-14	3.77e-13	4.86396	0.641834	3.20572
Chromosome_4	4476280	4479472	Ot_Chr4_07473	3.76e-14	4.05e-13	2.37033	0.313166	4.33153
Chromosome_1	9153874	9154586	Ot_Chr1_02592	3.86e-14	4.15e-13	8.13342	1.07504	4.4444
Chromosome_2	11354263	11357779	Ot_Chr2_06558	3.99e-14	4.29e-13	-1.89819	0.251044	5.0552
Chromosome_1	13133370	13135829	Ot_Chr1_19911	4e-14	4.3e-13	1.51129	0.199884	6.31409
Chromosome_10	1729469	1730884	Ot_Chr10_24992	4.02e-14	4.32e-13	2.62402	0.347076	4.71082
Chromosome_3	6070489	6072760	Ot_Chr3_12751	4.15e-14	4.46e-13	-3.88121	0.513648	3.47997
contig_197	34538	35029	Ot_Un197_01507	4.17e-14	4.48e-13	-4.75096	0.628811	1.68233
Chromosome_9	4508762	4512135	Ot_Chr9_23274	4.25e-14	4.55e-13	1.55035	0.205258	7.6965
Chromosome_6	12863235	12863889	Ot_Chr6_n36805	4.25e-14	4.56e-13	-1.85614	0.245749	5.3489
contig_161	8260	9501	Ot_Un161_n40329	4.34e-14	4.64e-13	4.33701	0.574409	3.16534
contig_166	7824	9065	Ot_Un166_n40521	4.34e-14	4.64e-13	4.33701	0.574409	3.16534
contig_136	65662	66723	Ot_Un136_n40179	4.35e-14	4.65e-13	4.07139	0.539258	6.67364
contig_3	47783	48844	Ot_Un3_n40930	4.35e-14	4.65e-13	4.07139	0.539258	6.67364
Chromosome_5	5130717	5132384	Ot_Chr5_14118	4.64e-14	4.96e-13	4.42905	0.587277	1.92735
Chromosome_4	651481	655896	Ot_Chr4_25888	4.78e-14	5.11e-13	1.57913	0.209496	5.8862
Chromosome_9	15673667	15675255	Ot_Chr9_14447	4.8e-14	5.12e-13	4.26881	0.566354	1.44126
Chromosome_3	19544433	19544900	Ot_Chr3_n33821	4.81e-14	5.13e-13	4.24526	0.563258	1.42948
Chromosome_7	11141474	11142866	Ot_Chr7_n37570	4.93e-14	5.26e-13	-6.06504	0.805055	4.26722
Chromosome_7	5596851	5598673	Ot_Chr7_13524	4.99e-14	5.32e-13	1.62005	0.215087	5.747
Chromosome_3	23365536	23368501	Ot_Chr3_07321	5.11e-14	5.44e-13	2.1381	0.283979	5.86335
Chromosome_2	10394566	10396498	Ot_Chr2_06719	5.33e-14	5.66e-13	-3.65881	0.486307	3.68631
Chromosome_3	1136751	1139079	Ot_Chr3_09883	5.33e-14	5.66e-13	3.60145	0.478681	6.18992
Chromosome_7	10965061	10967643	Ot_Chr7_n37560	5.38e-14	5.72e-13	2.17092	0.288599	4.51651
Chromosome_10	7557685	7560879	Ot_Chr10_24185	5.72e-14	6.08e-13	2.99607	0.398719	4.24414
Chromosome_6	18957953	18961082	Ot_Chr6_01800	5.77e-14	6.13e-13	2.07651	0.276382	5.01429
Chromosome_9	2629485	2629832	Ot_Chr9_n39529	5.8e-14	6.16e-13	-2.08002	0.276878	5.05661
Chromosome_4	16526449	16526808	Ot_Chr4_19684	5.87e-14	6.23e-13	-5.22266	0.695345	1.91818
Chromosome_1	34188571	34192493	Ot_Chr1_14174	6.07e-14	6.43e-13	-2.47972	0.330341	4.19468
Chromosome_2	166246	168243	Ot_Chr2_16345	6.07e-14	6.43e-13	-4.06234	0.541168	6.14329
Chromosome_5	11661750	11668993	Ot_Chr5_05417	6.22e-14	6.58e-13	-2.19278	0.292237	4.77472
Chromosome_3	25469138	25472380	Ot_Chr3_06986	6.26e-14	6.63e-13	-4.27482	0.569791	5.83684
Chromosome_2	25498456	25504085	Ot_Chr2_17235	6.27e-14	6.63e-13	1.58538	0.211322	5.83789
Chromosome_10	7736674	7742149	Ot_Chr10_n30263	6.36e-14	6.72e-13	2.58432	0.344557	5.64455
Chromosome_1	11164184	11165800	Ot_Chr1_11234	6.37e-14	6.73e-13	-4.2787	0.570482	1.4462
Chromosome_2	4875819	4879190	Ot_Chr2_28061	6.37e-14	6.73e-13	1.55182	0.206905	6.01713
Chromosome_7	13943754	13950517	Ot_Chr7_24486	6.46e-14	6.81e-13	-4.62106	0.616271	2.16098
Chromosome_2	598836	599907	Ot_Chr2_16261	6.62e-14	6.97e-13	1.57344	0.209926	5.8245
Chromosome_3	26187952	26188997	Ot_Chr3_n34063	6.62e-14	6.97e-13	-2.4144	0.322126	4.24644
Chromosome_4	531363	533573	Ot_Chr4_23541	6.67e-14	7.03e-13	-3.48332	0.464804	3.73091
Chromosome_1	8599090	8600160	Ot_Chr1_02699	6.8e-14	7.16e-13	-2.07109	0.276452	7.06314
Chromosome_2	28521441	28523074	Ot_Chr2_10779	6.97e-14	7.34e-13	5.33279	0.712144	4.59269
Chromosome_1	3722904	3725791	Ot_Chr1_04192	7.18e-14	7.55e-13	-4.5566	0.608799	2.12875
Chromosome_1	14459745	14462417	Ot_Chr1_20957	7.19e-14	7.55e-13	1.90023	0.253894	5.00182
Chromosome_2	774082	776492	Ot_Chr2_16225	7.2e-14	7.56e-13	1.54092	0.205892	6.00741
Chromosome_1	13044870	13054569	Ot_Chr1_19898	7.39e-14	7.76e-13	1.66892	0.223098	5.53402
Chromosome_9	12632612	12634451	Ot_Chr9_20443	7.42e-14	7.78e-13	1.47512	0.197203	7.18698
Chromosome_4	5036613	5040932	Ot_Chr4_07966	7.51e-14	7.87e-13	-3.21582	0.429999	3.56784
Chromosome_5	15138568	15148170	Ot_Chr5_n36064	7.51e-14	7.87e-13	-4.24591	0.567735	1.42981
Chromosome_5	2079953	2088592	Ot_Chr5_02951	7.64e-14	8e-13	-1.68513	0.225393	5.99437
Chromosome_1	21008551	21010578	Ot_Chr1_n30848	7.73e-14	8.09e-13	2.02914	0.271464	4.76543
Chromosome_3	8551497	8552408	Ot_Chr3_27302	7.75e-14	8.1e-13	-2.23274	0.298711	4.52703
Chromosome_3	25194974	25199351	Ot_Chr3_07030	7.76e-14	8.11e-13	1.47136	0.196856	6.49463
contig_168	39051	39304	Ot_Un168_n40545	7.95e-14	8.3e-13	4.51485	0.6043	3.24266
Chromosome_1	10062672	10066567	Ot_Chr1_n30497	7.97e-14	8.32e-13	1.46494	0.196089	6.94925
Chromosome_8	8013720	8021322	Ot_Chr8_n38752	8.06e-14	8.41e-13	-2.70112	0.361628	3.9887
Chromosome_8	1813533	1814045	Ot_Chr8_15006	8.21e-14	8.56e-13	-4.22273	0.565526	1.41822
Chromosome_3	11795295	11795777	Ot_Chr3_19427	8.3e-14	8.65e-13	4.23218	0.566894	1.42294
Chromosome_10	4302054	4304617	Ot_Chr10_n30144	8.41e-14	8.76e-13	-4.57013	0.61231	1.59192
Chromosome_8	11665090	11671082	maker-Chromosome_8-exonerate_est2genome-gene-132.0	8.61e-14	8.97e-13	-4.21652	0.565172	4.77204
Chromosome_2	5625518	5627322	Ot_Chr2_n32977	8.71e-14	9.06e-13	-4.06297	0.544694	3.37299
Chromosome_10	8684201	8686352	Ot_Chr10_21854	9.05e-14	9.41e-13	1.97899	0.265491	5.54419
Chromosome_4	18189110	18189526	Ot_Chr4_01227	9.1e-14	9.46e-13	-3.46461	0.464843	3.69048
Chromosome_5	1938558	1944141	Ot_Chr5_02926	9.21e-14	9.57e-13	1.46464	0.19655	7.01215
Chromosome_9	14392671	14393777	Ot_Chr9_14708	9.59e-14	9.95e-13	5.0033	0.6719	2.43553
Chromosome_7	6197941	6206199	Ot_Chr7_13427	9.86e-14	1.02e-12	1.52634	0.205079	6.0717
Chromosome_3	21865651	21866415	Ot_Chr3_22883	1.02e-13	1.06e-12	5.36697	0.721555	2.61737
Chromosome_7	1711108	1713463	Ot_Chr7_n37739	1.03e-13	1.06e-12	-1.61089	0.216591	5.64341
Chromosome_7	8118821	8129357	Ot_Chr7_n38224	1.04e-13	1.08e-12	1.4641	0.196902	6.59354
Chromosome_1	26593233	26595657	Ot_Chr1_n31050	1.05e-13	1.08e-12	-2.47328	0.332662	4.39098
Chromosome_6	17748773	17749936	Ot_Chr6_01591	1.06e-13	1.1e-12	1.5008	0.201915	6.2023
Chromosome_1	11435385	11443992	Ot_Chr1_11196	1.1e-13	1.14e-12	1.46991	0.197884	6.48177
Chromosome_1	29257849	29263877	Ot_Chr1_09594	1.1e-13	1.14e-12	-2.04955	0.275926	5.69865
Chromosome_7	14427134	14428561	Ot_Chr7_n37642	1.13e-13	1.16e-12	-4.48314	0.60377	4.09201
Chromosome_1	26726229	26727552	Ot_Chr1_21708	1.14e-13	1.17e-12	3.48823	0.469865	3.49718
Chromosome_8	1109610	1111083	Ot_Chr8_15125	1.15e-13	1.19e-12	-4.6689	0.629071	2.1849
Chromosome_2	10167299	10170562	Ot_Chr2_06757	1.17e-13	1.2e-12	4.46478	0.601683	3.70505
Chromosome_5	13820848	13821907	Ot_Chr5_05139	1.2e-13	1.24e-12	-3.12433	0.42128	5.69156
Chromosome_9	13285288	13289597	Ot_Chr9_20336	1.23e-13	1.27e-12	1.86917	0.252148	7.57972
Chromosome_1	11081164	11081403	Ot_Chr1_n31697	1.25e-13	1.28e-12	2.91032	0.392657	5.14611
Chromosome_2	29966790	29970115	Ot_Chr2_10986	1.25e-13	1.28e-12	-4.91874	0.663662	3.31366
Chromosome_10	1192262	1193280	Ot_Chr10_17047	1.25e-13	1.29e-12	1.87837	0.253449	7.09362
Chromosome_3	1158503	1159534	Ot_Chr3_09878	1.27e-13	1.31e-12	2.80341	0.378374	6.82602
Chromosome_2	3413019	3415543	Ot_Chr2_17504	1.28e-13	1.32e-12	-1.76912	0.238812	6.17347
Chromosome_2	30812772	30814342	Ot_Chr2_22155	1.29e-13	1.32e-12	1.45613	0.19657	6.56265
Chromosome_1	11791353	11791833	Ot_Chr1_11150	1.32e-13	1.36e-12	5.25607	0.709909	4.57676
Chromosome_9	14627933	14630228	Ot_Chr9_14665	1.34e-13	1.37e-12	1.82433	0.246461	6.33404
Chromosome_4	17833176	17835150	Ot_Chr4_01286	1.36e-13	1.39e-12	4.13988	0.559428	3.54261
Chromosome_2	7675807	7678317	Ot_Chr2_05838	1.37e-13	1.41e-12	-4.63229	0.626092	2.1666
Chromosome_2	23596709	23597239	Ot_Chr2_n32464	1.38e-13	1.42e-12	-2.17771	0.29437	4.51734
Chromosome_5	6490756	6491419	Ot_Chr5_n36450	1.41e-13	1.44e-12	2.21228	0.299124	5.06655
Chromosome_7	4448687	4453501	Ot_Chr7_16578	1.43e-13	1.46e-12	1.663	0.224929	5.44897
Chromosome_1	2575206	2575499	Ot_Chr1_04373	1.45e-13	1.48e-12	2.57281	0.348061	4.06763
Chromosome_7	102730	105015	Ot_Chr7_10119	1.45e-13	1.48e-12	4.23218	0.572545	1.42294
Chromosome_2	8139556	8140167	Ot_Chr2_05912	1.47e-13	1.5e-12	3.94552	0.5339	3.32028
Chromosome_4	4411948	4414759	Ot_Chr4_07485	1.52e-13	1.55e-12	-1.67262	0.226482	5.40802
Chromosome_1	31859680	31861790	Ot_Chr1_18447	1.53e-13	1.56e-12	3.05289	0.413407	6.05924
Chromosome_2	5292937	5294417	Ot_Chr2_24267	1.53e-13	1.56e-12	-4.86965	0.659445	1.74168
Chromosome_2	2692893	2694958	Ot_Chr2_15833	1.55e-13	1.58e-12	-1.4757	0.199888	6.29851
Chromosome_1	9897022	9898981	Ot_Chr1_11445	1.56e-13	1.59e-12	-3.26716	0.442585	3.54195
Chromosome_4	8508930	8510819	Ot_Chr4_08475	1.56e-13	1.59e-12	2.20699	0.298985	4.49788
Chromosome_5	1244568	1246481	Ot_Chr5_15431	1.57e-13	1.6e-12	-3.32841	0.450947	3.72794
Chromosome_1	34185829	34187845	Ot_Chr1_14175	1.6e-13	1.62e-12	-1.77643	0.24075	5.14188
Chromosome_1	14151441	14152458	Ot_Chr1_20917	1.61e-13	1.63e-12	-3.22381	0.436943	3.50757
Chromosome_3	8735171	8739891	Ot_Chr3_26355	1.61e-13	1.63e-12	2.62218	0.355416	6.34745
Chromosome_2	2005590	2010704	Ot_Chr2_15707	1.63e-13	1.65e-12	-2.76992	0.375524	3.79339
Chromosome_5	1313879	1316148	Ot_Chr5_27345	1.63e-13	1.65e-12	1.46065	0.198026	6.46914
Chromosome_2	26903690	26904266	Ot_Chr2_n33382	1.66e-13	1.69e-12	-4.20533	0.570337	1.40952
Chromosome_2	28306447	28312939	Ot_Chr2_10750	1.68e-13	1.7e-12	2.48574	0.337175	4.03551
Chromosome_8	10515914	10517107	Ot_Chr8_n38683	1.7e-13	1.72e-12	-4.19359	0.568981	1.40365
Chromosome_7	3392490	3393029	Ot_Chr7_16754	1.71e-13	1.73e-12	-2.7817	0.377444	3.90604
Chromosome_6	18293524	18297254	Ot_Chr6_01680	1.75e-13	1.77e-12	-1.53721	0.208674	5.95828
Chromosome_10	1240309	1252353	Ot_Chr10_17053	1.75e-13	1.77e-12	2.34279	0.318034	4.17717
Chromosome_10	1053880	1060965	Ot_Chr10_17024	1.81e-13	1.83e-12	1.44565	0.196367	6.94618
Chromosome_2	4794478	4796451	Ot_Chr2_17718	1.84e-13	1.85e-12	-4.18186	0.568171	1.39778
Chromosome_6	133954	136432	Ot_Chr6_23777	1.86e-13	1.88e-12	-1.67201	0.22723	5.45175
Chromosome_10	948143	950404	Ot_Chr10_17005	1.9e-13	1.91e-12	-4.18102	0.568393	1.39736
Chromosome_1	13237357	13243113	Ot_Chr1_19929	1.93e-13	1.94e-12	-1.78802	0.243141	5.24063
Chromosome_2	5622366	5624135	Ot_Chr2_n32976	1.94e-13	1.96e-12	-3.13223	0.425999	4.13073
Chromosome_1	24716317	24726254	Ot_Chr1_20142	1.95e-13	1.96e-12	1.95317	0.265655	4.76221
Chromosome_1	30279474	30280338	Ot_Chr1_19001	1.97e-13	1.98e-12	-3.35853	0.456902	3.57493
Chromosome_7	18119083	18123639	Ot_Chr7_n37809	1.97e-13	1.98e-12	-4.18328	0.569104	1.39849
Chromosome_1	26371318	26372389	Ot_Chr1_n31033	1.99e-13	2e-12	2.94314	0.400459	3.70274
Chromosome_4	17261573	17264252	Ot_Chr4_26723	2.01e-13	2.02e-12	-2.14575	0.292018	6.22409
Chromosome_2	26351110	26355314	Ot_Chr2_17387	2.05e-13	2.05e-12	1.5261	0.207755	7.31164
Chromosome_8	15563935	15568826	Ot_Chr8_18043	2.05e-13	2.05e-12	1.73659	0.23641	5.26908
Chromosome_8	3493891	3495219	Ot_Chr8_25223	2.12e-13	2.13e-12	-4.17887	0.569262	1.39629
Chromosome_4	6907829	6910963	Ot_Chr4_08262	2.18e-13	2.18e-12	-4.53878	0.618567	2.11984
Chromosome_4	18159168	18161909	Ot_Chr4_01232	2.21e-13	2.22e-12	1.52175	0.207455	7.0691
Chromosome_4	20439453	20441694	Ot_Chr4_00837	2.31e-13	2.31e-12	1.61805	0.220756	6.08288
Chromosome_7	3971084	3977346	Ot_Chr7_n38007	2.33e-13	2.33e-12	1.48038	0.202001	6.13831
Chromosome_6	16266754	16268540	Ot_Chr6_n36953	2.35e-13	2.35e-12	-1.92911	0.263273	5.26518
Chromosome_7	16581371	16581808	Ot_Chr7_n38322	2.4e-13	2.4e-12	-4.15502	0.567279	1.38436
Chromosome_1	5325375	5326637	Ot_Chr1_19297	2.4e-13	2.4e-12	-4.15502	0.567294	1.38436
Chromosome_5	16124985	16129631	Ot_Chr5_03316	2.42e-13	2.42e-12	1.55547	0.212408	5.8173
Chromosome_1	379027	381841	Ot_Chr1_26414	2.46e-13	2.46e-12	-1.81178	0.247479	5.0843
Chromosome_9	12584335	12584995	Ot_Chr9_20452	2.47e-13	2.46e-12	-5.90429	0.806534	3.05686
Chromosome_9	11927375	11928571	Ot_Chr9_02240	2.47e-13	2.46e-12	3.56631	0.487173	5.85103
Chromosome_3	6223116	6229307	Ot_Chr3_12717	2.53e-13	2.52e-12	-2.35311	0.321572	4.27354
Chromosome_1	8579839	8584191	Ot_Chr1_02703	2.55e-13	2.54e-12	1.57412	0.215155	5.67958
Chromosome_5	18288297	18289886	Ot_Chr5_03714	2.59e-13	2.58e-12	3.41897	0.467447	3.7511
Chromosome_7	15575378	15576989	Ot_Chr7_26435	2.62e-13	2.61e-12	4.16318	0.569319	1.38844
Chromosome_5	19388068	19389545	Ot_Chr5_n36235	2.64e-13	2.63e-12	4.14837	0.567373	1.38104
Chromosome_1	10278470	10282370	Ot_Chr1_11380	2.64e-13	2.63e-12	2.6725	0.365526	7.11632
Chromosome_2	17818281	17837282	Ot_Chr2_n32275	2.66e-13	2.65e-12	1.47854	0.202251	6.22692
Chromosome_4	449927	452532	Ot_Chr4_23557	2.73e-13	2.71e-12	3.52297	0.482139	4.30473
Chromosome_10	7936663	7939260	Ot_Chr10_24124	2.92e-13	2.89e-12	-2.98337	0.408782	5.56489
Chromosome_6	19413670	19416398	Ot_Chr6_01896	2.92e-13	2.9e-12	-3.20474	0.439134	3.58277
Chromosome_4	15042176	15045093	Ot_Chr4_26495	2.94e-13	2.91e-12	-3.29826	0.451993	4.4647
Chromosome_2	2555692	2560778	Ot_Chr2_15805	2.97e-13	2.94e-12	1.8683	0.256075	6.77314
Chromosome_4	2925901	2928236	Ot_Chr4_n35384	2.99e-13	2.96e-12	-2.71346	0.371965	5.14118
Chromosome_2	14858606	14868696	Ot_Chr2_26217	2.99e-13	2.96e-12	1.61745	0.221727	5.52501
Chromosome_1	1022571	1024228	Ot_Chr1_04644	3e-13	2.97e-12	-2.46566	0.338023	4.104
Chromosome_2	1805833	1807402	Ot_Chr2_15675	3.01e-13	2.98e-12	-6.5886	0.903317	3.14475
Chromosome_5	6019720	6023392	Ot_Chr5_n36439	3.04e-13	3e-12	-4.15205	0.56935	1.38288
Chromosome_5	3132059	3132457	Ot_Chr5_03102	3.05e-13	3.01e-12	1.77665	0.243637	5.15009
Chromosome_10	2187278	2188458	Ot_Chr10_24046	3.06e-13	3.02e-12	-2.05365	0.281647	4.64129
Chromosome_7	1426805	1428309	Ot_Chr7_n37626	3.07e-13	3.03e-12	4.16925	0.57181	1.39148
Chromosome_3	10544670	10544906	Ot_Chr3_11758	3.11e-13	3.07e-12	4.14327	0.568391	1.37849
Chromosome_4	21805734	21811120	Ot_Chr4_00619	3.11e-13	3.07e-12	1.86993	0.256524	6.94046
Chromosome_7	14237469	14244195	Ot_Chr7_24476	3.19e-13	3.14e-12	-2.22725	0.30568	4.36966
Chromosome_4	26289468	26292220	Ot_Chr4_21374	3.27e-13	3.22e-12	2.0692	0.284123	4.56287
Chromosome_2	3981097	3983425	Ot_Chr2_17597	3.3e-13	3.24e-12	-7.11466	0.977066	3.82979
Chromosome_3	20626308	20626706	Ot_Chr3_22298	3.3e-13	3.24e-12	-3.65213	0.501548	5.66271
Chromosome_3	6254765	6256828	Ot_Chr3_12712	3.3e-13	3.24e-12	2.41028	0.331011	4.22812
Chromosome_3	4286201	4286857	Ot_Chr3_12765	3.3e-13	3.24e-12	2.36614	0.324956	4.16868
Chromosome_4	15688703	15698123	Ot_Chr4_19772	3.34e-13	3.27e-12	-4.51136	0.619684	2.10613
Chromosome_5	4097930	4101230	Ot_Chr5_n36372	3.49e-13	3.42e-12	-2.43371	0.334579	4.17047
Chromosome_7	8512744	8513514	Ot_Chr7_26627	3.5e-13	3.43e-12	-3.39509	0.466762	8.31909
Chromosome_6	13296976	13302326	Ot_Chr6_22713	3.53e-13	3.46e-12	1.99205	0.27392	5.21274
Chromosome_5	3478365	3480860	Ot_Chr5_03165	3.67e-13	3.59e-12	1.60936	0.221451	5.56233
Chromosome_5	17451838	17453492	Ot_Chr5_03556	3.82e-13	3.74e-12	6.66683	0.918055	3.5369
Chromosome_9	14333070	14333997	Ot_Chr9_14725	3.83e-13	3.75e-12	1.8612	0.256313	4.88395
Chromosome_1	30753210	30756414	Ot_Chr1_n31265	3.84e-13	3.75e-12	1.42282	0.195949	6.78438
Chromosome_1	23775141	23775878	Ot_Chr1_24621	3.85e-13	3.77e-12	-2.04206	0.281253	6.89261
Chromosome_2	24689572	24689835	Ot_Chr2_n32521	3.92e-13	3.83e-12	-2.19343	0.302202	4.37329
Chromosome_2	21044947	21056024	Ot_Chr2_n32361	3.98e-13	3.89e-12	1.83286	0.252594	4.99357
Chromosome_7	19914042	19914236	Ot_Chr7_n38380	3.99e-13	3.9e-12	4.37837	0.603429	1.902
Chromosome_9	8099464	8104115	Ot_Chr9_25960	4.01e-13	3.91e-12	2.17039	0.299147	6.03601
Chromosome_8	16107170	16111835	Ot_Chr8_08567	4.02e-13	3.92e-12	2.11298	0.291245	4.96869
Chromosome_6	15029438	15032231	Ot_Chr6_12113	4.04e-13	3.93e-12	1.48682	0.204956	6.04838
Chromosome_4	23425697	23428952	Ot_Chr4_00355	4.17e-13	4.06e-12	-5.55831	0.766659	5.91701
Chromosome_1	32621479	32626453	Ot_Chr1_18323	4.19e-13	4.08e-12	1.42814	0.197006	6.53469
Chromosome_9	13170899	13172366	Ot_Chr9_20358	4.22e-13	4.11e-12	1.50677	0.207883	5.89895
Chromosome_3	15024397	15025370	Ot_Chr3_25459	4.26e-13	4.14e-12	-1.98081	0.273331	4.67863
Chromosome_10	10157511	10160909	Ot_Chr10_18224	4.55e-13	4.43e-12	2.79709	0.386447	4.74774
Chromosome_2	343721	346969	Ot_Chr2_16315	4.62e-13	4.48e-12	-2.74087	0.378774	6.3648
Chromosome_1	7246922	7252347	Ot_Chr1_n31563	4.65e-13	4.52e-12	-1.6885	0.233377	5.2611
Chromosome_6	10528632	10532114	Ot_Chr6_08806	4.66e-13	4.52e-12	-1.7826	0.246388	5.07309
Chromosome_9	5228577	5233404	Ot_Chr9_25504	4.69e-13	4.54e-12	1.50613	0.208199	5.96755
Chromosome_8	16439211	16440868	Ot_Chr8_n39019	4.72e-13	4.57e-12	1.52448	0.210764	5.86019
Chromosome_6	13544655	13549718	Ot_Chr6_22762	4.81e-13	4.65e-12	1.51167	0.209064	5.86373
Chromosome_2	2449496	2452763	Ot_Chr2_15789	4.91e-13	4.76e-12	-1.69848	0.234998	5.26813
Chromosome_1	3806707	3809164	Ot_Chr1_04176	4.96e-13	4.79e-12	-5.80034	0.802657	3.00488
Chromosome_10	6438155	6443406	Ot_Chr10_25544	4.96e-13	4.79e-12	1.45257	0.201007	6.23384
Chromosome_3	11714848	11717771	Ot_Chr3_n33628	4.97e-13	4.8e-12	-2.06035	0.285125	4.5765
Chromosome_4	25940803	25944434	Ot_Chr4_22568	4.99e-13	4.82e-12	-3.87926	0.536871	4.46889
Chromosome_3	5097075	5097755	Ot_Chr3_n34329	5.03e-13	4.85e-12	4.36741	0.604518	1.89652
Chromosome_5	17099579	17102948	Ot_Chr5_03500	5.12e-13	4.94e-12	1.48814	0.206058	6.00785
Chromosome_2	25619310	25619965	Ot_Chr2_17253	5.18e-13	5e-12	-4.13558	0.572762	1.37464
Chromosome_9	3023751	3024916	Ot_Chr9_23254	5.19e-13	5e-12	-3.77883	0.523362	4.4239
Chromosome_9	9614235	9618386	Ot_Chr9_02461	5.23e-13	5.04e-12	-1.42803	0.197813	6.43157
Chromosome_3	10362488	10369744	Ot_Chr3_11729	5.36e-13	5.16e-12	-1.46646	0.203226	6.12626
Chromosome_4	24681825	24683559	Ot_Chr4_n35274	5.36e-13	5.16e-12	2.39427	0.331802	4.34342
Chromosome_1	1566414	1569026	Ot_Chr1_04544	5.39e-13	5.18e-12	-1.56177	0.216459	6.01632
Chromosome_1	10435435	10436082	Ot_Chr1_11350	5.51e-13	5.3e-12	-3.00327	0.416423	4.14263
Chromosome_6	16490830	16492054	Ot_Chr6_01371	5.57e-13	5.35e-12	-3.5808	0.496595	3.61536
Chromosome_2	21090098	21098931	Ot_Chr2_23444	5.66e-13	5.43e-12	1.83661	0.254782	5.71096
Chromosome_1	27009695	27010483	Ot_Chr1_n31865	5.72e-13	5.49e-12	4.10718	0.569885	1.36044
Chromosome_3	29024167	29025905	Ot_Chr3_17833	5.77e-13	5.53e-12	2.42131	0.336019	4.14672
Chromosome_2	9239159	9241556	Ot_Chr2_n33128	5.83e-13	5.59e-12	-4.12739	0.572891	1.37055
Chromosome_1	1629596	1633402	Ot_Chr1_n30737	5.96e-13	5.71e-12	1.62164	0.225182	6.23214
Chromosome_7	17517483	17517695	Ot_Chr7_n38338	6.07e-13	5.81e-12	5.80391	0.806217	2.9886
Chromosome_8	2289946	2291571	Ot_Chr8_n38896	6.08e-13	5.82e-12	1.41787	0.196963	7.02814
Chromosome_9	13229176	13232804	Ot_Chr9_20344	6.09e-13	5.83e-12	-1.63541	0.227188	5.39467
Chromosome_2	11148184	11151764	Ot_Chr2_06589	6.23e-13	5.96e-12	-2.44511	0.339816	6.1508
Chromosome_5	19042550	19046943	Ot_Chr5_27088	6.31e-13	6.04e-12	-2.99186	0.415909	4.88404
Chromosome_5	19214714	19217869	Ot_Chr5_03898	6.35e-13	6.06e-12	-1.42699	0.198391	6.4137
Chromosome_3	2009498	2010157	Ot_Chr3_13168	6.35e-13	6.06e-12	-4.3607	0.606264	3.03464
Chromosome_1	14319415	14320149	Ot_Chr1_20933	6.38e-13	6.09e-12	4.53498	0.63055	3.04123
Chromosome_9	10809625	10810214	Ot_Chr9_n39793	6.4e-13	6.1e-12	4.11427	0.572087	1.36399
Chromosome_4	18223139	18226161	Ot_Chr4_01219	6.53e-13	6.22e-12	-1.97332	0.274491	4.7221
Chromosome_1	34691596	34693191	Ot_Chr1_25688	6.57e-13	6.26e-12	-2.59925	0.361603	4.27928
contig_136	61861	62657	Ot_Un136_n40124	6.67e-13	6.35e-12	3.97955	0.553789	2.09167
contig_3	43982	44778	Ot_Un3_n40893	6.67e-13	6.35e-12	3.97955	0.553789	2.09167
Chromosome_1	13278351	13281461	Ot_Chr1_27810	6.72e-13	6.4e-12	1.59177	0.221541	5.51634
Chromosome_9	12953244	12957590	Ot_Chr9_20397	6.75e-13	6.42e-12	1.97469	0.274861	4.79587
Chromosome_9	11347740	11350958	Ot_Chr9_02305	6.77e-13	6.43e-12	-4.10866	0.571913	1.36118
Chromosome_4	6460557	6463604	Ot_Chr4_08193	6.91e-13	6.57e-12	-2.10595	0.29326	6.0886
Chromosome_1	1643721	1644065	Ot_Chr1_n31762	6.95e-13	6.6e-12	2.3599	0.328658	4.43378
Chromosome_2	26576432	26578523	Ot_Chr2_28240	7.07e-13	6.71e-12	-1.83095	0.255079	4.92991
contig_113	9401	12545	Ot_Un113_07113	7.12e-13	6.75e-12	1.60383	0.223463	5.83632
Chromosome_4	18448849	18451241	Ot_Chr4_01196	7.12e-13	6.75e-12	-2.21451	0.308555	4.37754
Chromosome_10	8507340	8513008	Ot_Chr10_21881	7.24e-13	6.86e-12	1.62549	0.226554	5.45217
Chromosome_1	15442046	15444667	Ot_Chr1_21055	7.52e-13	7.12e-12	-1.50404	0.209778	5.94376
Chromosome_3	11088374	11091619	Ot_Chr3_n33591	7.53e-13	7.13e-12	-4.62101	0.644547	2.99705
Chromosome_7	5314186	5316292	Ot_Chr7_13551	7.61e-13	7.2e-12	-4.23549	0.590884	3.35909
Chromosome_9	969136	972402	Ot_Chr9_13829	7.71e-13	7.29e-12	2.01198	0.280755	5.39769
Chromosome_1	14444603	14447531	Ot_Chr1_n30687	7.83e-13	7.4e-12	-1.4471	0.201992	6.11622
Chromosome_3	27884981	27889546	Ot_Chr3_18010	7.87e-13	7.43e-12	-1.98881	0.277634	5.10121
Chromosome_1	4724493	4728959	Ot_Chr1_19189	8.15e-13	7.69e-12	1.5213	0.212512	5.79072
contig_168	62860	63265	Ot_Un168_n40599	8.19e-13	7.73e-12	2.59159	0.362062	4.17057
contig_169	6346	6751	Ot_Un169_n40640	8.19e-13	7.73e-12	2.59159	0.362062	4.17057
Chromosome_7	16401113	16403723	Ot_Chr7_27989	8.21e-13	7.74e-12	-4.11829	0.575377	1.366
Chromosome_1	30426301	30429432	Ot_Chr1_18979	8.29e-13	7.81e-12	-4.80845	0.671928	4.06867
Chromosome_7	6323796	6325292	Ot_Chr7_13413	8.3e-13	7.81e-12	-4.15325	0.580381	1.38348
Chromosome_8	16235820	16239921	Ot_Chr8_08549	8.3e-13	7.81e-12	1.41396	0.197588	6.42152
Chromosome_9	1638986	1640128	Ot_Chr9_13902	8.32e-13	7.83e-12	-6.3479	0.887103	3.0244
Chromosome_4	21744822	21746372	Ot_Chr4_n35155	8.5e-13	8e-12	3.13887	0.438833	3.73157
Chromosome_8	12041879	12045371	Ot_Chr8_21510	8.58e-13	8.06e-12	-4.41538	0.617398	2.05814
Chromosome_9	4047220	4050555	Ot_Chr9_23356	8.59e-13	8.07e-12	-2.16754	0.303094	4.43485
Chromosome_5	19847368	19850694	Ot_Chr5_04025	8.63e-13	8.11e-12	1.39886	0.195626	6.86413
Chromosome_4	4684173	4686309	Ot_Chr4_n35453	8.86e-13	8.32e-12	4.56879	0.639251	4.94888
Chromosome_2	26623161	26624018	Ot_Chr2_10582	9.12e-13	8.55e-12	2.01839	0.282562	4.58572
Chromosome_4	17847172	17848185	Ot_Chr4_n35009	9.21e-13	8.63e-12	4.28423	0.599876	1.85494
Chromosome_6	15071434	15074359	Ot_Chr6_n36907	9.23e-13	8.65e-12	-4.07261	0.570271	1.34316
Chromosome_4	26737165	26739566	Ot_Chr4_n35376	9.26e-13	8.68e-12	-1.63092	0.228388	5.47982
Chromosome_4	22740003	22741449	Ot_Chr4_00488	9.31e-13	8.71e-12	2.92896	0.410198	3.56274
Chromosome_3	13537479	13540894	Ot_Chr3_23894	9.48e-13	8.87e-12	1.56708	0.219547	5.59404
Chromosome_3	5636382	5639446	Ot_Chr3_18624	9.64e-13	9.01e-12	-1.76749	0.247701	5.00752
Chromosome_8	163544	167578	Ot_Chr8_n39007	9.72e-13	9.09e-12	-2.96477	0.415563	5.1767
Chromosome_3	8675892	8680519	Ot_Chr3_25744	1.01e-12	9.43e-12	1.56455	0.219458	5.63685
Chromosome_4	26655127	26659486	Ot_Chr4_26810	1.04e-12	9.73e-12	2.78692	0.391159	3.90728
Chromosome_5	12544898	12548298	Ot_Chr5_n35952	1.05e-12	9.76e-12	-3.23518	0.454109	3.71683
Chromosome_10	6027027	6028786	Ot_Chr10_n30193	1.05e-12	9.77e-12	-3.94768	0.554132	3.31534
Chromosome_1	7649964	7655487	Ot_Chr1_n31577	1.05e-12	9.82e-12	-3.14705	0.441798	4.00927
Chromosome_1	4779971	4782982	Ot_Chr1_19195	1.05e-12	9.83e-12	-2.33936	0.328416	4.12588
Chromosome_6	15295729	15297215	Ot_Chr6_12150	1.06e-12	9.9e-12	-1.95817	0.274945	5.23559
Chromosome_4	1471801	1472622	Ot_Chr4_n35651	1.08e-12	1e-11	4.03181	0.566227	5.57853
Chromosome_6	8611043	8614666	Ot_Chr6_n37278	1.08e-12	1e-11	-6.39979	0.898836	3.35025
Chromosome_1	7040606	7043522	Ot_Chr1_21257	1.08e-12	1e-11	1.53449	0.215522	5.68418
Chromosome_3	23185499	23186371	Ot_Chr3_07344	1.11e-12	1.03e-11	4.06712	0.571572	1.34041
Chromosome_3	11544763	11546219	Ot_Chr3_11929	1.12e-12	1.04e-11	4.31669	0.606751	1.88671
Chromosome_2	6450467	6461995	Ot_Chr2_05631	1.13e-12	1.05e-11	-4.04634	0.568856	3.31002
Chromosome_1	23912563	23914841	Ot_Chr1_n30940	1.15e-12	1.07e-11	-3.23222	0.454526	5.19772
Chromosome_3	25216294	25219585	Ot_Chr3_07026	1.18e-12	1.1e-11	-2.85453	0.401624	3.89245
Chromosome_10	8303805	8311175	Ot_Chr10_n30283	1.19e-12	1.1e-11	-1.81373	0.25523	5.44493
Chromosome_7	12912232	12935674	Ot_Chr7_27110	1.2e-12	1.11e-11	1.39493	0.196318	6.65873
Chromosome_1	5038171	5040214	Ot_Chr1_n31482	1.22e-12	1.13e-11	1.39127	0.195861	6.9732
Chromosome_7	19825445	19826755	Ot_Chr7_21944	1.22e-12	1.13e-11	-4.42853	0.623439	3.06855
Chromosome_10	9818249	9818935	Ot_Chr10_18181	1.22e-12	1.13e-11	-2.39065	0.336569	5.00705
Chromosome_1	25409709	25412847	Ot_Chr1_20071	1.26e-12	1.17e-11	1.82547	0.257164	4.88487
Chromosome_2	7419777	7421113	Ot_Chr2_05791	1.28e-12	1.18e-11	-2.8805	0.405899	4.47168
Chromosome_3	27921379	27924631	Ot_Chr3_18002	1.31e-12	1.21e-11	2.06161	0.290658	4.58069
Chromosome_8	12603525	12604980	Ot_Chr8_21579	1.33e-12	1.23e-11	-1.47158	0.207537	5.89808
Chromosome_4	17558879	17560859	Ot_Chr4_01322	1.36e-12	1.25e-11	4.06744	0.573838	1.34057
Chromosome_8	11888713	11892352	Ot_Chr8_n38643	1.36e-12	1.25e-11	-1.835	0.258885	4.89603
Chromosome_1	29511171	29512335	Ot_Chr1_19132	1.36e-12	1.26e-11	-1.44195	0.203445	6.13782
Chromosome_1	9732363	9734492	Ot_Chr1_02469	1.39e-12	1.28e-11	-1.58449	0.223636	5.49702
contig_1	281250	286534	Ot_Un1_16428	1.4e-12	1.29e-11	-1.83319	0.258775	4.85622
Chromosome_1	34666722	34668690	Ot_Chr1_25697	1.46e-12	1.35e-11	-2.10482	0.297385	6.25413
Chromosome_1	24430905	24436081	Ot_Chr1_n30965	1.49e-12	1.37e-11	-1.6572	0.234205	5.30395
Chromosome_6	12551080	12562428	Ot_Chr6_20803	1.5e-12	1.38e-11	-1.89784	0.268256	4.72726
Chromosome_2	3502048	3507251	Ot_Chr2_n32863	1.52e-12	1.4e-11	1.3991	0.197831	6.41093
Chromosome_1	27282558	27286666	Ot_Chr1_21641	1.53e-12	1.4e-11	1.63906	0.231776	5.31805
Chromosome_7	6606276	6609842	Ot_Chr7_13370	1.53e-12	1.4e-11	1.63718	0.231509	5.37822
Chromosome_8	13389297	13396967	Ot_Chr8_20526	1.53e-12	1.41e-11	1.55041	0.219247	5.58063
[truncated: 16,345 more rows]
