# Supplementary material for: Regulatory dynamics distinguishing desiccation tolerance strategies within resurrection grasses
Source: Plant Direct. 2022 Dec 13;6(12):e457. doi: 10.1002/pld3.457 (PMC9748243; doi:10.1002/pld3.457)
Supplement: Supplementary file 3 — Table S2: Differential gene expression in E. nindensis [file PLD3-6-e457-s004.xlsx]

## Sheet: Supplemental_table_2
seqnames	start	end	genes		strand	pval	qval	b	se_b	mean_obs	var_obs	tech_var	sigma_sq	smooth_sigma_sq	final_sigma_sq
Contig_1	9558	17956	En_0000001		+	0.372966	0.555314	1.2177	1.36677	2.03083	1.58475	1.01472	0.621013	0.853354	0.853354
Contig_1	46946	51811	En_0000004		+	0.387929	0.569834	1.85378	2.14712	3.44595	4.21893	3.27418	1.33596	0.43317	1.33596
Contig_1	48763	53066	En_0000005		-	0.00502284	0.0203892	2.23065	0.795082	4.5035	1.76349	0.407302	-0.249977	0.224853	0.224853
Contig_1	81691	85988	En_0000009		+	0.847321	0.919589	-0.131543	0.683206	3.5148	0.0979642	0.0524484	0.0858461	0.414322	0.414322
Contig_1	86054	88327	En_0000010		+	0.00131198	0.00673917	-1.24974	0.388923	5.38425	0.55156	0.00761668	0.0387948	0.143644	0.143644
Contig_1	89361	90506	En_0000011		+	0.00011405	0.000844892	3.56043	0.922732	3.22731	4.79317	0.163982	0.687452	0.494881	0.687452
Contig_1	92040	98495	En_0000012		+	0.33609	0.519292	-0.622173	0.646804	3.61451	0.192187	0.0309087	0.0638217	0.387447	0.387447
Contig_1	108289	110854	En_0000013		+	0.975884	0.988007	-0.0369911	1.22369	1.69559	0.943173	0.582012	0.832063	0.915416	0.915416
Contig_1	116120	121821	En_0000014		+	0.000734004	0.00413249	-0.807157	0.239048	7.58038	0.21972	0.000740545	0.00308856	0.0564033	0.0564033
Contig_1	131368	132861	En_0000015		+	7.39e-07	9.78e-06	-1.48434	0.29981	7.56713	0.794341	0.000653805	0.0892323	0.0566284	0.0892323
Contig_1	148846	162998	En_0000016		-	0.875453	0.936254	-0.0583947	0.372567	6.4147	0.0936742	0.00207212	0.136734	0.0874344	0.136734
Contig_1	163329	166567	En_0000017		-	0.000329632	0.00209985	1.08298	0.301597	6.36735	0.425407	0.00165756	0.0500288	0.0893031	0.0893031
Contig_1	167431	171264	En_0000018		-	0.0194682	0.0610505	0.858221	0.367319	6.12919	0.335463	0.00210237	0.132821	0.0996298	0.132821
Contig_1	174087	177323	En_0000019		+	0.113291	0.238449	0.53419	0.337333	5.90583	0.147188	0.00294979	0.0751532	0.110844	0.110844
Contig_1	182949	184295	En_0000020		+	0.114402	0.240246	-2.15587	1.36558	1.42604	2.79247	0.306291	1.55853	0.947459	1.55853
Contig_1	186457	190196	En_0000021		-	0.568132	0.727359	-0.303842	0.532304	4.24259	0.0314049	0.0253003	-0.0243529	0.258047	0.258047
Contig_1	203801	207011	En_0000024		-	0.912926	0.956634	0.0770969	0.70506	3.417	0.172137	0.0560103	0.199223	0.441099	0.441099
Contig_1	229003	232425	En_0000029		+	5.27e-10	1.29e-08	1.77075	0.285104	6.65844	1.05184	0.00257545	0.00740953	0.0787087	0.0787087
Contig_1	251157	254381	En_0000031		+	0.0924904	0.205017	-0.733412	0.435931	4.91042	0.1928	0.00801786	0.0122348	0.182018	0.182018
Contig_1	254711	263155	En_0000032		-	0.605383	0.75614	0.192601	0.372771	6.01567	0.105004	0.00214541	0.136813	0.105133	0.136813
Contig_1	265385	271175	En_0000033		+	0.267335	0.443978	-0.26509	0.238988	7.56814	0.0465156	0.000504044	0.0341329	0.0566111	0.0566111
Contig_1	273992	283477	En_0000034		+	0.0745387	0.17419	-1.82644	1.0242	2.18734	1.66149	0.231453	0.592832	0.817525	0.817525
Contig_1	295817	297654	En_0000035		+	0.00014835	0.0010588	-2.2417	0.590882	3.97056	1.69782	0.0456988	-0.0115756	0.303443	0.303443
Contig_1	328610	337125	En_0000039		-	0.000317181	0.00203069	1.35977	0.377624	5.60526	0.625718	0.0140198	7.51e-05	0.12858	0.12858
Contig_1	379751	386681	En_0000044		-	7.56e-06	7.78e-05	4.49813	1.00467	1.55592	6.74973	0.0752724	-0.0672499	0.934086	0.934086
Contig_1	396794	399665	En_0000045		+	0.00110826	0.00587365	2.38812	0.732215	3.34567	2.06431	0.0756549	0.169268	0.460484	0.460484
Contig_1	415370	419636	En_0000048		-	0.410324	0.591174	1.05611	1.28274	1.98079	1.46874	0.146332	1.4991	0.86402	1.4991
Contig_1	438239	440759	En_0000052		-	1.17e-05	0.000115035	-4.28814	0.97844	1.45092	6.15585	0.0121469	0.0275468	0.945199	0.945199
Contig_1	465678	469018	En_0000056		+	0.156163	0.301882	1.76121	1.24195	2.31869	1.23182	0.757309	-0.460502	0.785137	0.785137
Contig_1	469028	476746	En_0000057		-	0.120276	0.249331	1.38625	0.892271	3.71212	0.646006	0.433986	-0.425817	0.362162	0.362162
Contig_1	470707	475591	En_0000058		+	0.000441235	0.00268976	1.64116	0.467021	4.81632	0.987219	0.0268677	0.107254	0.191241	0.191241
Contig_1	477217	478788	En_0000059		+	0.00481637	0.0197048	2.50572	0.888849	6.41633	2.61959	0.0052999	0.784753	0.087371	0.784753
Contig_1	493874	500022	En_0000060		+	0.00288802	0.012965	2.60702	0.875011	5.33489	2.77594	0.0115118	0.754132	0.147193	0.754132
Contig_1	504766	505143	En_0000061		+	0.616427	0.764576	0.276767	0.552516	7.4176	0.229049	0.000744733	0.304529	0.0593355	0.304529
Contig_1	508106	516241	En_0000062		-	0.462483	0.639556	0.373282	0.50803	4.3819	0.100732	0.0186292	0.0627989	0.239465	0.239465
Contig_1	533689	536636	En_0000064		+	0.141129	0.280388	-1.66965	1.13458	1.39352	0.993943	0.337078	-0.240026	0.950197	0.950197
Contig_1	537173	538484	En_0000065		-	0.12285	0.253322	-1.17397	0.760878	3.20374	0.62085	0.0766609	0.165506	0.502274	0.502274
Contig_1	574405	577962	En_0000067		+	0.0237942	0.0714932	0.619155	0.27391	6.85251	0.129127	0.00229597	-0.000281529	0.0727305	0.0727305
Contig_1	575179	581781	En_0000068		-	2.13e-05	0.000194783	1.54259	0.362855	5.69081	0.795951	0.00846291	-0.00432251	0.123201	0.123201
Contig_1	585623	586267	En_0000069		-	0.128732	0.261923	1.71464	1.12871	1.21928	1.75988	0.313325	0.856493	0.960654	0.960654
Contig_1	594541	598931	En_0000072		+	0.00113249	0.00597821	-1.49617	0.459603	4.73147	0.753399	0.0112309	-0.000398353	0.200004	0.200004
Contig_1	599642	604763	En_0000073		+	0.198443	0.359588	0.53007	0.412185	6.79899	0.206922	0.00116262	0.168734	0.0742998	0.168734
Contig_1	606719	616121	En_0000074		+	0.609147	0.75907	0.213635	0.417833	5.22276	0.0207794	0.0190243	-0.0106752	0.15556	0.15556
Contig_1	616816	620107	En_0000075		+	0.00214239	0.0101537	3.22905	1.05189	1.46778	3.68665	0.162892	0.153713	0.943586	0.943586
Contig_1	621587	623126	En_0000076		+	0.716065	0.835405	0.230264	0.633075	3.66829	0.149301	0.0274267	0.170015	0.373357	0.373357
Contig_1	623907	629921	En_0000077		-	0.439713	0.61895	0.431102	0.557932	4.09502	0.129069	0.030586	0.0700923	0.280703	0.280703
Contig_1	641904	648547	En_0000078		+	4.78e-07	6.62e-06	-1.81624	0.360739	5.73518	1.15369	0.00961603	0.0715535	0.120517	0.120517
Contig_1	692722	700938	En_0000081		+	0.000115553	0.00085456	-1.66336	0.431439	5.02136	0.978757	0.0141647	0.0705871	0.171975	0.171975
Contig_1	707483	712561	En_0000084		+	5.59e-26	7.88e-24	2.91163	0.276221	6.89161	2.8369	0.00467771	0.0118798	0.0716203	0.0716203
Contig_1	713014	716398	En_0000085		+	0.516236	0.685028	0.337236	0.519497	4.48701	0.183593	0.0431127	0.175412	0.226765	0.226765
Contig_1	716909	722106	En_0000086		+	0.0834956	0.189726	-2.06493	1.19308	3.89968	2.37028	0.416511	1.00693	0.318122	1.00693
Contig_1	721532	723922	En_0000087		-	0.0793695	0.182804	-1.27523	0.726893	4.04473	0.894319	0.147909	0.380465	0.289406	0.380465
Contig_1	725127	729363	En_0000088		+	0.0635387	0.154368	-0.812758	0.438049	4.9605	0.22662	0.0145046	-0.00486147	0.177383	0.177383
Contig_1	732620	736912	En_0000089		+	0.0050689	0.0205435	-1.0825	0.386246	6.73529	0.490061	0.00243154	0.146754	0.0762453	0.146754
Contig_1	740646	746407	En_0000091		+	0.252826	0.427166	-0.612773	0.535869	4.21326	0.175042	0.0248799	0.0499381	0.262276	0.262276
Contig_1	747671	748030	En_0000092		+	3.11e-12	1.07e-10	-5.84076	0.83764	3.0373	11.8392	0.0779038	0.623737	0.55849	0.623737
Contig_1	749029	753261	En_0000093		-	0.381683	0.563502	0.862813	0.986299	2.68962	0.354355	0.290378	-0.131068	0.682409	0.682409
Contig_1	753366	758945	En_0000094		-	9.05e-06	9.15e-05	-1.46633	0.330345	6.04164	0.770129	0.00528864	0.0748457	0.103839	0.103839
Contig_1	764283	768054	En_0000095		+	0.0107482	0.0378036	-2.73955	1.074	1.3747	2.83635	0.201817	0.300147	0.951668	0.951668
Contig_1	768566	779101	En_0000096		-	0.388305	0.570237	0.211779	0.245485	7.39981	0.0212997	0.000584435	0.00894	0.0596786	0.0596786
Contig_1	791666	802611	En_0000100		-	0.969779	0.985294	-0.040361	1.06535	3.31373	0.0129875	0.665687	-0.647021	0.469287	0.469287
Contig_1	809927	813326	En_0000101		+	1.42e-08	2.7e-07	3.65024	0.643732	4.17062	4.55228	0.145739	0.0205353	0.268652	0.268652
Contig_1	814426	824092	En_0000102		+	0.127322	0.25978	0.802666	0.526426	4.23865	0.246031	0.018517	0.0283925	0.258607	0.258607
Contig_1	835875	839740	En_0000103		+	0.000127994	0.000931855	-4.00196	1.04482	2.62554	5.41526	0.388738	-0.273686	0.70291	0.70291
Contig_1	840180	855687	En_0000104		+	0.254951	0.429773	-0.472388	0.414955	5.09828	0.136774	0.00672622	0.0868604	0.165461	0.165461
Contig_1	907759	913960	En_0000109		+	0.0145917	0.048465	-4.39176	1.79816	3.27791	8.58479	1.09856	2.13483	0.479593	2.13483
Contig_1	908019	915533	En_0000110		-	0.0930907	0.206023	-1.20641	0.718393	4.47644	0.593954	0.288089	-0.124868	0.228001	0.228001
Contig_1	943023	947160	En_0000115		-	0.615794	0.7641	0.318546	0.634781	3.68006	0.106402	0.032624	0.0762433	0.370323	0.370323
Contig_1	951236	953622	En_0000116		-	0.164712	0.314126	1.88499	1.35669	1.45637	2.41147	0.200928	1.63969	0.944685	1.63969
Contig_1	954253	954378	En_0000117		-	0.00725449	0.0274553	2.91468	1.08557	1.28252	3.24077	0.220779	0.392701	0.957681	0.957681
Contig_1	954676	958621	En_0000118		-	0.000264409	0.00173977	1.34066	0.367518	5.67492	0.660972	0.010891	0.0818766	0.124179	0.124179
Contig_1	958649	964821	En_0000119		-	3.78e-05	0.000321867	2.41506	0.586066	4.13637	1.99774	0.0694846	0.0108632	0.273988	0.273988
Contig_1	964892	966222	En_0000120		+	0.895451	0.947134	-0.354795	2.6999	1.20771	4.9016	0.0231233	7.26634	0.961097	7.26634
Contig_1	969976	973092	En_0000121		+	0.134372	0.270368	1.59634	1.0663	3.67638	1.60743	0.100037	1.03696	0.371269	1.03696
Contig_1	975644	977886	En_0000122		+	0.517512	0.686219	0.391495	0.604919	3.89672	0.295041	0.0252953	0.340632	0.318761	0.340632
Contig_1	982839	987992	En_0000123		+	0.178527	0.332608	1.43506	1.06672	6.09479	1.44506	0.00421125	1.13368	0.101256	1.13368
Contig_1	1006982	1011106	En_0000127		+	0.425873	0.605999	-0.822628	1.0331	2.00667	0.576409	0.208732	0.317522	0.858556	0.858556
Contig_1	1011140	1014764	En_0000128		+	0.972259	0.986208	0.0416039	1.19635	1.97122	0.0756618	0.565246	-0.452619	0.86601	0.86601
Contig_1	1022048	1029154	En_0000130		+	0.00105837	0.00564433	-3.61398	1.10366	1.11384	4.35525	0.254539	-0.252075	0.96353	0.96353
Contig_1	1034294	1037963	En_0000132		+	0.00943607	0.0339862	-1.64146	0.632345	3.98199	1.0402	0.0986688	0.114428	0.301191	0.301191
Contig_1	1040990	1048613	En_0000134		-	0.867577	0.931695	0.285088	1.7098	2.86089	1.97604	0.412142	2.51128	0.622312	2.51128
Contig_1	1051634	1052368	En_0000135		+	0.0419943	0.111841	-2.10946	1.03732	0.915354	1.71848	0.114089	0.238723	0.961936	0.961936
Contig_1	1089975	1093211	En_0000147		-	0.706573	0.829053	0.318209	0.84526	4.51649	0.510062	0.0149664	0.699499	0.223361	0.699499
Contig_1	1123869	1129871	En_0000154		+	0.329283	0.51213	-1.54609	1.58482	1.64545	2.47124	0.0726995	2.43896	0.922622	2.43896
Contig_1	1131074	1135241	En_0000155		-	0.706439	0.828957	0.1775	0.471269	5.2858	0.158565	0.0115725	0.210522	0.1508	0.210522
Contig_1	1131100	1133785	En_0000156		+	1.87e-16	1.11e-14	6.7897	0.825004	2.7017	15.3682	0.00224897	2.62e-05	0.678383	0.678383
Contig_1	1137115	1161365	En_0000158		+	0.420707	0.601155	0.548653	0.681391	5.13232	0.409869	0.00810869	0.456185	0.162681	0.456185
Contig_1	1155356	1162177	En_0000159		-	0.314795	0.496466	-1.73331	1.72432	3.92782	2.98364	0.154279	2.819	0.312152	2.819
Contig_1	1164902	1167470	En_0000160		+	2.46e-06	2.87e-05	-3.08724	0.655303	3.80513	3.41392	0.0899621	0.265374	0.33946	0.33946
Contig_1	1168366	1172089	En_0000161		+	0.221905	0.389865	0.522451	0.42772	5.01973	0.154794	0.0108266	0.084887	0.172118	0.172118
Contig_1	1172129	1176472	En_0000162		-	3.6e-11	1.08e-09	1.85715	0.28055	6.72547	1.16647	0.0021557	0.023048	0.0765528	0.0765528
Contig_1	1177027	1177504	En_0000163		-	0.760044	0.865022	-0.648506	2.1233	2.96184	3.1458	1.26979	3.23863	0.585578	3.23863
Contig_1	1179853	1185160	En_0000166		-	0.00364196	0.0156976	-4.07698	1.40217	2.44254	6.85132	0.08291	1.88318	0.753219	1.88318
Contig_1	1187049	1189269	En_0000167		-	0.26441	0.440579	-1.34515	1.2053	2.30438	1.19116	0.664002	0.218018	0.78875	0.78875
Contig_1	1206719	1210645	En_0000169		-	1.55e-20	1.41e-18	-5.54673	0.597083	4.80051	10.4374	0.163646	0.109423	0.192861	0.192861
Contig_1	1222393	1245062	En_0000170		-	0.036474	0.100011	-1.22687	0.586568	5.80177	0.731109	0.00500241	0.339059	0.116622	0.339059
Contig_1	1247901	1251416	En_0000171		-	0.00166847	0.00823826	-1.95418	0.621624	3.85381	1.34325	0.0581821	0.0472843	0.328235	0.328235
Contig_1	1252290	1257041	En_0000172		-	0.0777799	0.179991	1.12082	0.635487	3.84845	0.514004	0.0743966	0.0684915	0.329447	0.329447
Contig_1	1268071	1274663	En_0000175		+	0.155341	0.30088	1.72799	1.21611	6.18975	1.98127	0.00465013	1.47427	0.0968515	1.47427
Contig_1	1285119	1289831	En_0000178		+	0.0795562	0.183147	1.33076	0.759016	5.15947	0.974374	0.0124872	0.563618	0.160504	0.563618
Contig_1	1292781	1298079	En_0000179		+	0.111015	0.234749	4.05007	2.54138	3.84246	9.77343	1.17475	5.28388	0.330807	5.28388
Contig_1	1298645	1299427	En_0000180		+	0.675225	0.807296	0.606745	1.44812	3.4279	1.52075	0.558933	1.53811	0.438116	1.53811
Contig_1	1306134	1307481	En_0000181		+	0.1744	0.327023	-1.59803	1.17658	1.34808	0.879427	0.43074	-0.388456	0.953609	0.953609
Contig_1	1308008	1319584	En_0000182		+	0.792019	0.88595	0.572973	2.17291	0.816386	3.25712	0.628954	4.09258	0.957782	4.09258
Contig_1	1325580	1326652	En_0000184		+	0.0236608	0.0711836	2.39221	1.05729	5.06127	2.65279	0.25623	0.861623	0.168554	0.861623
Contig_1	1326024	1327974	En_0000185		-	0.0338814	0.0942422	3.10293	1.46262	4.91499	4.63556	0.037691	2.10158	0.181587	2.10158
Contig_1	1328847	1332697	En_0000186		+	0.446086	0.624501	1.12147	1.47183	1.6677	1.00207	1.24679	-0.372541	0.919493	0.919493
Contig_1	1333870	1338705	En_0000189		+	0.54584	0.709587	1.26345	2.09178	2.01024	3.44913	0.353733	4.02181	0.857793	4.02181
Contig_1	1334855	1340064	En_0000190		-	0.295105	0.475162	1.4553	1.38998	4.09582	1.994	0.179898	1.75215	0.280569	1.75215
Contig_1	1342801	1345085	En_0000191		-	0.000853053	0.00469689	1.05393	0.316024	6.38069	0.436839	0.00327109	0.0966	0.0887705	0.0966
Contig_1	1346884	1350599	En_0000192		+	0.737789	0.849732	0.156038	0.466087	4.81816	0.0471466	0.026183	0.0323629	0.191054	0.191054
Contig_1	1364046	1366001	En_0000196		+	0.0542781	0.136637	2.67481	1.38979	1.57702	3.67255	0.13337	1.79815	0.931548	1.79815
Contig_1	1373366	1376863	En_0000201		-	5.46e-08	9.32e-07	4.26074	0.783842	8.66354	6.4609	0.00129645	0.613112	0.0446285	0.613112
Contig_1	1377959	1381506	En_0000202		+	0.0503052	0.128805	-0.573702	0.2931	6.53418	0.128908	0.00293113	0.0258644	0.0829765	0.0829765
Contig_1	1380334	1383084	En_0000203		-	0.76929	0.871013	0.262332	0.894404	3.18509	0.306949	0.291716	0.134298	0.508242	0.508242
Contig_1	1383179	1383937	En_0000204		-	0.182249	0.337606	1.38924	1.04152	1.97104	0.79128	0.218715	0.00320529	0.866048	0.866048
Contig_1	1389933	1397791	En_0000205		+	0.88566	0.941899	-0.175544	1.22078	4.2146	1.0038	0.994537	0.495755	0.26208	0.495755
Contig_1	1406221	1407021	En_0000206		-	0.0021275	0.0100942	-3.64037	1.18508	1.12704	5.35372	0.0365997	1.36782	0.963312	1.36782
Contig_1	1417957	1423574	En_0000210		+	0.28141	0.459784	-1.65106	1.53279	1.64615	2.47496	0.403357	1.94609	0.922525	1.94609
Contig_1	1460796	1472983	En_0000213		-	0.00504971	0.0204775	2.05754	0.733829	3.25364	1.47773	0.0516832	0.048166	0.486822	0.486822
Contig_1	1472997	1476255	En_0000215		-	1.52e-08	2.86e-07	2.68918	0.475145	4.68684	2.4193	0.0210717	-0.00796323	0.204691	0.204691
Contig_1	1539513	1545700	En_0000233		+	0.78893	0.883937	0.549559	2.05289	1.62237	2.91025	0.263105	3.95126	0.925751	3.95126
Contig_1	1554424	1581461	En_0000235		-	0.342911	0.525846	0.871958	0.919371	2.56937	0.609303	0.12579	0.40801	0.719453	0.719453
Contig_1	1586259	1611083	En_0000236		-	0.415609	0.596236	-0.383199	0.470724	4.65606	0.126348	0.0136192	0.102482	0.207962	0.207962
Contig_1	1624261	1633077	En_0000240		-	0.132726	0.268032	3.83198	2.54881	3.76375	9.22567	0.40124	6.09521	0.349369	6.09521
Contig_1	1633835	1634594	En_0000241		+	0.00580552	0.0229456	0.915249	0.331784	5.97005	0.338533	0.00262303	0.0863362	0.107458	0.107458
Contig_1	1648346	1648674	En_0000243		-	0.348103	0.5312	0.364424	0.388398	5.31574	0.0528191	0.00226254	0.0105637	0.148591	0.148591
Contig_1	1648972	1653089	En_0000244		+	0.591003	0.745234	1.02458	1.90661	2.68051	2.77338	0.127411	3.50777	0.685414	3.50777
Contig_1	1658469	1662783	En_0000245		+	0.101572	0.219893	-1.71941	1.05016	2.38711	1.26261	0.335202	0.0805208	0.76764	0.76764
Contig_1	1662847	1671688	En_0000246		+	0.00174124	0.00853237	-2.38279	0.760994	4.03428	2.27863	0.0501447	0.528968	0.2913	0.528968
Contig_1	1671722	1672569	En_0000247		+	1.65e-05	0.000156125	-4.22503	0.980947	1.41937	5.95072	0.0142152	-0.0135583	0.948041	0.948041
Contig_1	1687646	1692387	En_0000250		+	0.00168155	0.00829046	-2.99032	0.951914	2.70511	3.15269	0.228903	0.0291187	0.677239	0.677239
Contig_1	1692391	1692969	En_0000251		+	2.46e-05	0.000221214	-4.33097	1.02669	2.17041	6.57852	0.232536	0.25657	0.821561	0.821561
Contig_1	1693026	1693226	En_0000252		+	0.00939708	0.0338783	-2.59979	1.00097	0.606748	2.27168	0.0600824	-0.032022	0.941867	0.941867
Contig_1	1702884	1715589	En_0000254		+	0.00904163	0.0328136	-2.17228	0.832138	3.71718	2.03457	0.0779793	0.614475	0.360889	0.614475
Contig_1	1718098	1723681	En_0000255		-	0.000372419	0.00232617	-2.03161	0.570853	5.19763	1.59306	0.01006	0.315814	0.157502	0.315814
Contig_1	1726192	1731179	En_0000256		-	6.27e-13	2.39e-11	-1.94506	0.270355	6.91249	1.30287	0.00205201	0.0606244	0.0710399	0.0710399
Contig_1	1735812	1736992	En_0000258		-	1.52e-12	5.52e-11	-6.18852	0.874993	2.40111	12.9232	0.00159767	0.234295	0.764015	0.764015
Contig_1	1747747	1750626	En_0000259		+	0.586159	0.741622	-0.286115	0.525551	4.22305	0.143646	0.0153532	0.159184	0.26085	0.26085
Contig_1	1750887	1752487	En_0000260		+	0.979867	0.989995	0.0189023	0.749035	3.15846	0.112525	0.0441307	0.124479	0.516923	0.516923
Contig_1	1752821	1756823	En_0000261		+	0.237243	0.408238	-1.31118	1.10938	1.067	1.39354	0.182443	1.04827	0.963975	1.04827
Contig_1	1762827	1764318	En_0000263		-	2.87e-24	3.57e-22	-7.52429	0.740283	3.069	19.0452	0.000682513	0.259544	0.547337	0.547337
Contig_1	1765155	1768680	En_0000264		+	2.81e-08	5.08e-07	-5.16911	0.930849	2.70148	9.48421	0.085576	0.780905	0.678459	0.780905
Contig_1	1771052	1772169	En_0000265		+	0.463863	0.640612	-0.656125	0.895733	2.60949	0.524163	0.094549	0.476445	0.707789	0.707789
Contig_1	1772147	1775912	En_0000266		-	0.432352	0.611961	-0.562024	0.715797	3.31835	0.110995	0.0443742	-0.035818	0.467991	0.467991
Contig_1	1788867	1793637	En_0000267		+	0.000862771	0.00474157	3.98247	1.19528	1.29809	5.29181	0.471886	-0.464183	0.956805	0.956805
Contig_1	1789427	1794937	En_0000268		-	0.00379074	0.0162182	1.08516	0.37483	5.51344	0.423839	0.00583236	0.0411415	0.134665	0.134665
Contig_1	1799730	1804868	En_0000269		-	5.42e-21	5.14e-19	2.8443	0.302564	6.41924	2.72676	0.0042867	0.0408223	0.0872585	0.0872585
Contig_1	1809222	1813964	En_0000270		-	0.48383	0.65784	0.341384	0.487582	6.02397	0.197339	0.00299706	0.234739	0.104717	0.234739
Contig_1	1815151	1819350	En_0000271		-	0.169471	0.320495	0.486528	0.354121	7.73963	0.162504	0.000471295	0.12493	0.0538735	0.12493
Contig_1	1820912	1824350	En_0000272		-	0.0529422	0.133977	0.52414	0.270818	6.87072	0.0963926	0.00113302	0.00609463	0.0722096	0.0722096
Contig_1	1826128	1835660	En_0000273		-	0.00506398	0.020528	-1.04345	0.372272	5.55678	0.425606	0.00683492	0.0871754	0.131752	0.131752
Contig_1	1837766	1841975	En_0000274		-	0.761275	0.865658	-0.130293	0.428869	5.16148	0.0476852	0.023585	0.0394546	0.160344	0.160344
Contig_1	1845959	1852264	En_0000275		+	3.36e-06	3.79e-05	-1.4157	0.304621	6.41241	0.675942	0.00527036	0.00654374	0.0875234	0.0875234
Contig_1	1853623	1858801	En_0000276		+	0.0258589	0.0764024	-1.39318	0.625212	4.55271	0.668925	0.17163	-0.138711	0.21926	0.21926
Contig_1	1861161	1862758	En_0000277		+	1.21e-26	1.84e-24	4.14555	0.388009	7.20629	5.8289	0.0035964	0.146955	0.0637181	0.146955
Contig_1	1865411	1885072	En_0000279		-	3.69e-05	0.000315444	1.62027	0.392693	7.09094	0.977892	0.00497577	0.149232	0.0664114	0.149232
Contig_1	1890596	1897496	En_0000285		+	0.181229	0.33626	2.06438	1.54406	3.2458	3.00998	0.202632	2.1815	0.489198	2.1815
Contig_1	1902776	1906948	En_0000286		+	0.0613613	0.15017	1.91965	1.02606	7.4109	1.93022	0.00178227	1.05103	0.0594643	1.05103
Contig_1	1907825	1912050	En_0000287		+	0.000143601	0.0010283	3.79504	0.998199	1.20437	4.85844	0.0351828	0.0513306	0.961219	0.961219
Contig_1	1914004	1920086	En_0000288		+	0.944124	0.972885	0.0784594	1.11945	2.74787	0.35063	0.590547	-0.0676797	0.662621	0.662621
Contig_1	1932652	1934243	En_0000292		+	0.0221973	0.0677361	-2.69081	1.17658	1.12138	3.12911	0.420936	0.652479	0.96341	0.96341
Contig_1	1947574	1949068	En_0000295		-	0.292759	0.472627	1.46438	1.39188	3.47428	2.00635	0.194978	1.74235	0.425405	1.74235
Contig_1	1953950	1960687	En_0000298		-	0.349987	0.533047	1.12118	1.19962	3.7647	1.3784	0.0386164	1.40047	0.349138	1.40047
Contig_1	2048225	2061725	En_0000302		+	0.32043	0.502435	-0.915812	0.921735	2.58575	0.512352	0.134809	0.214363	0.714787	0.714787
Contig_1	2068651	2085361	En_0000304		+	0.0201411	0.0626897	-1.52205	0.655009	3.6592	0.851744	0.0533248	0.0659709	0.375712	0.375712
Contig_1	2090734	2093385	En_0000306		+	0.106452	0.227686	1.76512	1.09339	1.5402	1.17738	0.259594	-0.0513426	0.935911	0.935911
Contig_1	2096493	2100457	En_0000309		+	0.666054	0.80088	-0.448526	1.03929	2.25454	0.366371	0.278941	0.170028	0.801177	0.801177
Contig_1	2101163	2105548	En_0000310		-	2.27e-08	4.18e-07	1.32973	0.23789	7.6024	0.596367	0.000557665	0.00989654	0.056034	0.056034
Contig_1	2234117	2238587	En_0000326		-	0.273583	0.450759	1.71059	1.5624	1.49978	2.60278	0.38837	2.05273	0.940343	2.05273
Contig_1	2259186	2262403	En_0000328		+	0.0901187	0.201101	-1.89304	1.11699	1.78573	1.3405	0.346599	-0.127657	0.901068	0.901068
Contig_1	2262663	2270672	En_0000329		-	5.04e-07	6.93e-06	3.39249	0.675133	3.77264	4.1402	0.0635381	0.392266	0.347213	0.392266
Contig_1	2274222	2276214	En_0000330		+	0.595317	0.748323	-0.424746	0.799676	3.06576	0.210257	0.0910127	0.134168	0.548469	0.548469
Contig_1	2276211	2279153	En_0000332		-	0.0161804	0.0527047	0.866423	0.360286	5.64664	0.308762	0.00386274	0.083936	0.125943	0.125943
Contig_1	2281691	2287172	En_0000334		+	0.796906	0.88878	0.0768513	0.298621	6.42036	0.0038226	0.00195952	0.000821321	0.0872151	0.0872151
Contig_1	2287557	2304286	En_0000335		-	0.0560743	0.140155	-0.846477	0.443076	4.88587	0.262407	0.0119589	0.023389	0.184357	0.184357
Contig_1	2306393	2312195	En_0000337		+	1.17e-07	1.86e-06	-2.39925	0.452867	5.37556	2.05552	0.0174981	0.187591	0.144264	0.187591
Contig_1	2315312	2316854	En_0000339		+	0.103718	0.223317	-1.99007	1.22309	3.41823	2.31743	0.47412	1.02182	0.440764	1.02182
Contig_1	2316933	2322468	En_0000340		+	0.529973	0.69653	-0.386957	0.616126	3.79873	0.273948	0.0386399	0.297414	0.340971	0.340971
Contig_1	2322857	2323045	En_0000341		+	0.364636	0.547481	-0.848179	0.935594	2.2138	0.344096	0.0641865	0.0922537	0.811149	0.811149
Contig_1	2324416	2327064	En_0000342		+	0.0100941	0.0358894	1.3186	0.512557	5.99984	0.754711	0.00383109	0.258884	0.105932	0.258884
Contig_1	2327344	2330156	En_0000343		+	0.629027	0.774044	0.83135	1.72088	2.68228	2.20466	0.183409	2.77801	0.684832	2.77801
Contig_1	2334545	2336310	En_0000345		-	0.00126681	0.00655324	-3.21662	0.997898	0.915163	3.48393	0.0338707	0.0187046	0.96193	0.96193
Contig_1	2336592	2337464	En_0000346		-	0.00266002	0.0121225	-3.08948	1.02828	0.851594	3.30471	0.097846	0.0867726	0.959512	0.959512
Contig_1	2338023	2345920	En_0000348		-	0.74333	0.853596	-0.343879	1.05018	2.06331	0.123197	0.256668	-0.130999	0.846212	0.846212
Contig_1	2347793	2351138	En_0000349		+	0.155024	0.300452	1.38158	0.971569	2.33351	0.796936	0.162567	0.0784553	0.781381	0.781381
Contig_1	2352090	2355192	En_0000350		+	0.403402	0.584798	0.423191	0.506475	4.78654	0.230709	0.00970532	0.246812	0.194298	0.246812
Contig_1	2489001	2498232	En_0000358		+	0.146413	0.288129	1.66286	1.14497	1.63454	1.08258	0.38684	-0.145524	0.924117	0.924117
Contig_1	2680466	2684263	En_0000363		+	0.367804	0.550398	1.11501	1.23808	4.94472	1.43631	0.0173637	1.51548	0.178824	1.51548
Contig_1	2683721	2702276	En_0000364		-	0.58315	0.739226	0.196814	0.358633	6.67376	0.0986567	0.00172276	0.126895	0.0782072	0.126895
Contig_1	2730102	2733313	En_0000367		+	0.855164	0.924477	0.256026	1.40262	5.84269	1.33341	0.00924872	1.9581	0.114306	1.9581
Contig_1	2741980	2746128	En_0000369		+	0.154064	0.299108	-1.98898	1.39546	1.59077	2.61689	0.0738405	1.87347	0.92984	1.87347
Contig_1	2747171	2751644	En_0000370		-	2.73e-07	3.98e-06	-1.41022	0.274283	6.83021	0.673227	0.00185358	0.0136242	0.0733774	0.0733774
Contig_1	2752095	2754604	En_0000371		-	4.79e-05	0.000396583	-1.73138	0.425836	5.03262	1.03902	0.0103355	0.0493604	0.171001	0.171001
Contig_1	2754600	2759375	En_0000372		+	0.0255768	0.0757598	-1.33314	0.597132	6.42238	0.830136	0.00284848	0.353719	0.087137	0.353719
Contig_1	2758957	2764377	En_0000373		-	0.00397618	0.0168627	-1.36596	0.474283	4.63598	0.64851	0.0148273	0.025019	0.210117	0.210117
Contig_1	2771840	2772827	En_0000374		+	0.463217	0.640104	-0.812734	1.10793	3.30872	1.03852	0.212289	1.01522	0.470701	1.01522
Contig_1	2773380	2782969	En_0000375		+	0.311512	0.492907	-0.409235	0.404361	5.30764	0.0625371	0.0143227	-0.00425375	0.149185	0.149185
Contig_1	2778145	2783298	En_0000376		-	0.350825	0.533803	-2.36195	2.53159	3.00974	6.13225	1.4932	4.91576	0.56831	4.91576
Contig_1	2783556	2784590	En_0000377		+	0.806421	0.894811	-0.297013	1.21207	3.77069	1.00882	0.240264	1.22885	0.347684	1.22885
Contig_1	2787383	2794802	En_0000378		+	0.421668	0.601963	-0.208617	0.259626	7.11078	0.034946	0.00147367	0.0291848	0.065932	0.065932
Contig_1	2800138	2805058	En_0000379		-	2.5e-10	6.43e-09	-5.41346	0.855577	3.69035	9.82475	0.364323	-0.279993	0.367688	0.367688
Contig_1	2828401	2828874	En_0000382		-	0.0985088	0.215009	-0.525469	0.318056	6.59794	0.159479	0.00197664	0.0991829	0.0807415	0.0991829
Contig_1	2829518	2836259	En_0000383		-	0.00273088	0.0123761	-2.52135	0.841428	3.50457	2.30501	0.290886	-0.0119702	0.417114	0.417114
Contig_1	2843815	2845347	En_0000385		-	8.88e-11	2.48e-09	-5.76187	0.888509	2.74156	11.2883	0.124639	0.208214	0.66481	0.66481
Contig_1	2850815	2853691	En_0000386		+	0.0684545	0.163452	-2.61828	1.43703	2.03889	3.66184	0.0407532	2.02431	0.851597	2.02431
Contig_1	2855103	2858274	En_0000387		+	0.164835	0.314265	-1.58926	1.14418	1.63384	1.39876	0.384943	0.450314	0.924211	0.924211
Contig_1	2858461	2861025	En_0000389		-	0.681797	0.811394	-0.275691	0.672397	5.51356	0.326747	0.00424452	0.447873	0.134657	0.447873
Contig_1	2870168	2877449	En_0000391		-	3.3e-15	1.68e-13	3.59858	0.456725	4.8528	4.41975	0.0210162	0.13372	0.187582	0.187582
Contig_1	2890492	2893727	En_0000392		+	0.796643	0.888548	-0.0629769	0.244387	7.42996	0.00152466	0.000625058	-0.000321122	0.0590998	0.0590998
Contig_1	2894175	2901363	En_0000393		-	0.898683	0.949089	-0.478119	3.75511	2.81333	9.47675	1.54711	12.5537	0.639489	12.5537
Contig_1	2894683	2900636	En_0000394		+	0.381975	0.563784	-2.19925	2.51555	2.71453	5.83088	0.762017	5.56595	0.674061	5.56595
Contig_1	2905058	2906411	En_0000395		-	0.784476	0.880716	-0.284397	1.03988	1.90617	0.202075	0.202255	0.0604163	0.879094	0.879094
Contig_1	2910601	2914306	En_0000396		+	0.906013	0.952962	-0.0519167	0.439717	5.73473	0.129799	0.00361877	0.189732	0.120544	0.189732
Contig_1	2915307	2916940	En_0000397		-	1.14e-15	6.11e-14	3.58533	0.447549	4.91178	4.28971	0.0184106	-0.0111301	0.181889	0.181889
Contig_1	2920987	2923950	En_0000398		-	5.43e-08	9.28e-07	4.51539	0.830541	3.13099	7.00764	0.163726	0.153369	0.526072	0.526072
Contig_1	2925144	2925551	En_0000399		-	0.640047	0.782007	0.420911	0.900089	2.56309	0.131284	0.088954	0.0193886	0.721206	0.721206
Contig_1	2926355	2961176	En_0000400		-	0.000175621	0.00122405	-2.56477	0.683624	5.39284	2.50424	0.00774244	0.459599	0.143034	0.459599
Contig_1	2961470	2965383	En_0000401		-	1.53e-06	1.88e-05	-3.48005	0.723829	3.54388	4.13308	0.11752	0.0267087	0.406409	0.406409
Contig_1	2965525	2974280	En_0000402		-	0.0576595	0.143042	-1.0683	0.562776	4.01557	0.397128	0.0219572	0.00309776	0.294759	0.294759
Contig_1	2976246	2980464	En_0000403		+	0.838712	0.914091	-0.162644	0.799072	2.97108	0.136407	0.0562855	0.135098	0.582231	0.582231
Contig_1	2981177	2983445	En_0000404		+	0.0487551	0.125695	-1.34328	0.681617	3.53221	0.623133	0.055022	-0.0225246	0.40958	0.40958
Contig_1	2983496	2987420	En_0000405		-	0.228198	0.397443	-0.814239	0.67571	3.71796	0.493372	0.0958899	0.312676	0.360694	0.360694
Contig_1	2983510	2998572	En_0000406		+	0.898684	0.949089	-0.0872262	0.685073	3.49249	0.140858	0.0489066	0.158576	0.420418	0.420418
Contig_1	2998580	3004414	En_0000407		+	0.000497978	0.00297912	-1.40807	0.404404	5.22513	0.666968	0.00816367	0.000956907	0.155379	0.155379
Contig_1	3009806	3011634	En_0000408		+	6.14e-11	1.76e-09	2.95926	0.452459	4.80644	2.92854	0.0124673	0.0017344	0.192252	0.192252
Contig_1	3015261	3028017	En_0000409		-	3.06e-05	0.00026793	-1.1646	0.279352	6.7207	0.460076	0.00133466	0.0106349	0.0767031	0.0767031
Contig_1	3037492	3037861	En_0000410		-	4.67e-14	2.07e-12	3.90094	0.517306	4.42454	5.23138	0.033409	0.205004	0.234196	0.234196
Contig_1	3038982	3039554	En_0000411		+	6.46e-73	9.55e-70	4.25551	0.235618	7.73751	6.04542	0.00161074	0.0118283	0.0539051	0.0539051
Contig_1	3042785	3050866	En_0000413		+	0.0298988	0.0855938	0.990977	0.456371	4.75273	0.345659	0.0104823	0.0169883	0.197792	0.197792
Contig_1	3052429	3054861	En_0000414		-	2.38e-26	3.5e-24	-3.81791	0.359463	5.79113	4.93322	0.0119795	0.0996251	0.117234	0.117234
Contig_1	3064084	3067239	En_0000415		-	0.000832248	0.00460315	-2.75699	0.824991	3.4969	2.9874	0.120892	0.559719	0.419211	0.559719
Contig_1	3073307	3074028	En_0000416		+	0.961869	0.981515	0.0995013	2.08125	0.777676	2.89103	1.75237	2.57923	0.955563	2.57923
Contig_1	3075730	3077941	En_0000417		-	4.22e-05	0.000355788	-4.02996	0.984149	1.32183	5.43774	0.0131887	0.0231498	0.95536	0.95536
Contig_1	3082447	3083960	En_0000420		-	0.141144	0.280408	1.62785	1.10622	1.31369	1.01204	0.267858	-0.0747602	0.95587	0.95587
Contig_1	3091688	3109377	En_0000421		-	0.140948	0.280107	0.335594	0.227943	7.90144	0.0408963	0.000339195	0.00469375	0.0516188	0.0516188
Contig_1	3126217	3135028	En_0000422		+	0.00033764	0.00214309	-1.60866	0.448774	4.83972	0.894213	0.012518	0.0349065	0.18888	0.18888
Contig_1	3149254	3153482	En_0000424		+	0.432989	0.612585	-0.568625	0.725207	3.30942	0.218043	0.055423	0.109974	0.470502	0.470502
Contig_1	3157122	3157967	En_0000425		+	0.284662	0.463565	-0.781726	0.730649	3.23865	0.285472	0.042465	0.0801956	0.491383	0.491383
Contig_1	3161851	3163185	En_0000426		-	0.800728	0.891257	0.195811	0.775782	3.06814	0.0193977	0.0542016	-0.0442761	0.547636	0.547636
Contig_1	3172422	3184639	En_0000427		+	0.490741	0.663589	-0.331709	0.481344	4.55549	0.138884	0.012743	0.140567	0.218949	0.218949
Contig_1	3183583	3185265	En_0000429		-	0.807388	0.895478	-0.105359	0.43216	4.93819	0.0430228	0.00733738	0.0516466	0.179425	0.179425
Contig_1	3185357	3188661	En_0000430		+	0.970051	0.985375	-0.0330048	0.879086	4.3073	0.515558	0.0185921	0.7542	0.249129	0.7542
Contig_1	3190494	3195459	En_0000431		+	0.000395119	0.00244631	-4.15217	1.17183	1.47935	5.76958	0.430745	-0.396647	0.942441	0.942441
Contig_1	3192173	3192824	En_0000432		-	0.00502256	0.0203892	-2.95087	1.05179	1.76087	3.54612	0.201049	0.764308	0.905203	0.905203
Contig_1	3193297	3196564	En_0000433		-	0.00206658	0.00985344	-2.26826	0.736329	3.50416	1.92593	0.124954	0.191443	0.417226	0.417226
Contig_1	3198944	3199657	En_0000434		+	3.63e-07	5.14e-06	2.38691	0.469162	4.83754	2.04586	0.0120095	0.208103	0.189098	0.208103
Contig_1	3215486	3216651	En_0000436		+	0.0366892	0.100443	0.965745	0.462254	4.65507	0.361795	0.00561153	0.0707494	0.208068	0.208068
Contig_1	3229273	3231433	En_0000438		-	0.250616	0.424324	-1.01764	0.885786	5.40888	0.868275	0.0107395	0.773878	0.1419	0.773878
Contig_1	3237359	3237922	En_0000439		-	0.962811	0.981952	0.194751	4.17689	3.5708	11.6436	0.0540429	17.3923	0.399131	17.3923
Contig_1	3270445	3275997	En_0000441		-	2.87e-05	0.000253273	-4.14856	0.991664	1.9349	5.95888	0.109984	0.223047	0.873413	0.873413
Contig_1	3285457	3285882	En_0000442		+	0.800441	0.891079	0.855522	3.38451	3.08719	7.88056	0.0187624	11.4361	0.541017	11.4361
Contig_1	3300116	3303625	En_0000445		+	4.2e-23	4.82e-21	3.71852	0.375639	6.35274	4.70321	0.00519641	0.135908	0.0898914	0.135908
Contig_1	3303881	3306921	En_0000446		-	0.000322627	0.00206037	-1.46865	0.408365	5.19452	0.774745	0.00901733	0.0746305	0.157745	0.157745
Contig_1	3363693	3366369	En_0000450		+	0.551538	0.713873	0.438532	0.736464	3.30659	0.303959	0.0710727	0.28871	0.471306	0.471306
Contig_1	3381511	3390289	En_0000452		-	0.0560146	0.140037	0.487231	0.254972	7.20574	0.114572	0.00128006	0.0518806	0.0637304	0.0637304
Contig_1	3398973	3403870	En_0000453		-	9.26e-05	0.000704826	1.63684	0.418721	6.84588	1.00996	0.00610661	0.16922	0.0729217	0.16922
Contig_1	3399055	3406501	En_0000454		+	0.194267	0.354047	0.398458	0.306965	6.36836	0.057753	0.00496507	0.00227983	0.0892625	0.0892625
Contig_1	3406292	3409624	En_0000455		-	0.529221	0.695982	0.229981	0.365516	8.19827	0.106698	0.00033387	0.133268	0.0482311	0.133268
Contig_1	3410289	3412270	En_0000456		+	0.570945	0.729467	-0.529078	0.933678	2.37207	0.215238	0.10024	0.0826562	0.771516	0.771516
Contig_1	3416898	3420168	En_0000457		+	0.0503288	0.12886	0.918627	0.469368	4.7919	0.382178	0.0265595	0.12477	0.193746	0.193746
Contig_1	3420854	3423758	En_0000458		+	0.410126	0.59104	-0.210261	0.255273	7.20091	0.0262215	0.00132532	0.0159021	0.0638388	0.0638388
Contig_1	3427948	3429604	En_0000460		+	0.00341772	0.0148967	1.47033	0.502261	4.41655	0.772775	0.0170946	0.0611259	0.235171	0.235171
Contig_1	3443267	3448319	En_0000461		+	0.635722	0.778803	0.878409	1.8544	1.57642	2.54974	0.689912	2.74889	0.931621	2.74889
Contig_1	3443315	3448925	En_0000462		-	0.412746	0.593394	0.549362	0.670714	4.66652	0.400504	0.0118345	0.438022	0.206846	0.438022
Contig_1	3455578	3459096	En_0000463		-	7.03e-06	7.3e-05	1.93373	0.430407	4.99069	1.36339	0.0105793	0.164854	0.174671	0.174671
Contig_1	3467970	3471323	En_0000468		-	0.749783	0.858053	0.331459	1.0393	2.27546	0.645823	0.284152	0.629649	0.795991	0.795991
Contig_1	3489321	3490157	En_0000473		-	0.368636	0.551142	-1.45164	1.61467	1.62023	2.44052	0.0941098	2.51304	0.926034	2.51304
Contig_1	3503633	3509808	En_0000475		-	0.200224	0.361713	-0.598815	0.467491	4.6753	0.253423	0.0126343	0.188211	0.205913	0.205913
Contig_1	3509883	3529936	En_0000476		-	0.101234	0.219363	0.430623	0.262751	7.04116	0.0874671	0.00139398	0.0370884	0.0676442	0.0676442
Contig_1	3546811	3552982	En_0000479		-	0.799284	0.890267	-0.339628	1.33568	5.90197	1.22781	0.0112657	1.77277	0.111051	1.77277
Contig_1	3554127	3559823	En_0000481		-	0.350351	0.533406	0.294611	0.31546	6.70531	0.0952754	0.00449079	0.0950245	0.077191	0.0950245
Contig_1	3560846	3562775	En_0000482		+	0.188922	0.34688	-1.272	0.968202	3.44401	0.831248	0.503714	-0.0658349	0.433701	0.433701
Contig_1	3566998	3569292	En_0000484		-	0.887782	0.942885	0.130156	0.922369	3.41706	0.572823	0.101534	0.749231	0.441083	0.749231
Contig_1	3583674	3595777	En_0000488		-	0.00152546	0.0076477	-3.37261	1.06398	1.70986	4.15099	0.218799	0.320422	0.913264	0.913264
Contig_1	3605849	3611981	En_0000491		-	0.00417165	0.0175408	2.88969	1.00866	0.751696	2.78581	0.0635039	-0.0599316	0.953888	0.953888
Contig_1	3650748	3666741	En_0000497		+	0.774684	0.874611	-0.283688	0.991042	2.1619	0.503385	0.158587	0.556251	0.823577	0.823577
Contig_1	3671788	3672782	En_0000500		-	0.232948	0.403169	-1.65413	1.38676	1.49418	2.19412	0.0931455	1.82997	0.940928	1.82997
Contig_1	3680071	3713750	En_0000502		-	0.458837	0.636331	1.78544	2.41028	5.08618	4.93556	0.161384	5.64805	0.166464	5.64805
Contig_1	3717989	3724758	En_0000504		-	0.0390639	0.105537	-3.1284	1.51606	2.38644	4.79459	0.0537525	2.24468	0.767812	2.24468
Contig_1	3731746	3737484	En_0000506		-	0.997192	0.998689	0.00979358	2.78252	1.92006	5.16164	0.451442	7.29097	0.876369	7.29097
Contig_1	3750180	3754458	En_0000510		+	0.161292	0.309262	0.683636	0.488054	5.92398	0.314584	0.00276802	0.235428	0.109873	0.235428
Contig_1	3754676	3756445	En_0000511		+	0.052521	0.13315	-2.75209	1.41946	1.94199	3.86791	0.181315	1.83354	0.871988	1.83354
Contig_1	3770170	3773263	En_0000515		-	0.00774269	0.0289251	1.28085	0.480964	4.60556	0.589428	0.01791	0.0459446	0.213416	0.213416
Contig_1	3777373	3784489	En_0000516		-	0.176726	0.330315	-1.70941	1.26538	3.47094	2.04149	0.509279	1.09191	0.426319	1.09191
Contig_1	3785715	3792623	En_0000517		+	0.35137	0.534371	-0.288309	0.309366	6.26485	0.0827721	0.0021545	0.0804425	0.0935529	0.0935529
Contig_1	3795736	3809675	En_0000518		-	0.172362	0.324435	1.11963	0.820454	2.95493	0.542187	0.085061	0.101428	0.588084	0.588084
Contig_1	3830285	3834862	En_0000520		+	0.00023361	0.00156385	-2.22728	0.605305	5.01162	1.89785	0.0217627	0.344632	0.172826	0.344632
Contig_1	3841561	3845050	En_0000521		+	0.286198	0.465216	1.52662	1.43143	1.2572	1.76732	1.09001	0.395689	0.958984	0.958984
Contig_1	3845397	3848418	En_0000522		-	0.892821	0.945544	0.576949	4.28207	2.32096	12.335	0.0505761	18.2855	0.784564	18.2855
Contig_1	3884967	3895829	En_0000526		-	0.581311	0.737646	0.142877	0.259083	7.13801	0.0232716	0.00183893	0.0228615	0.0652853	0.0652853
Contig_1	3902561	3904464	En_0000527		-	0.379565	0.561524	1.8396	2.09355	2.89265	4.05	0.124804	4.25814	0.61076	4.25814
Contig_1	3940885	3944315	En_0000531		-	0.894884	0.946731	-0.588052	4.45067	2.44019	13.3209	0.00275502	19.8057	0.753835	19.8057
Contig_1	3970169	3972406	En_0000534		+	0.485223	0.659029	1.29059	1.84918	4.93814	2.83485	0.016852	3.40261	0.17943	3.40261
Contig_1	3972150	3976035	En_0000535		-	0.204343	0.367188	2.08726	1.64445	4.64114	3.25502	0.0202821	2.68393	0.209561	2.68393
Contig_1	3976253	3979764	En_0000536		-	0.854765	0.924241	-0.22133	1.20917	5.69344	0.99106	0.00737358	1.45472	0.123039	1.45472
Contig_1	3980318	3982498	En_0000537		+	0.0200168	0.0623917	-2.87369	1.23545	5.07036	3.77026	0.031794	1.49454	0.167787	1.49454
Contig_1	3982603	3993888	En_0000538		+	0.148677	0.291499	-0.683962	0.473585	5.9341	0.305457	0.00511664	0.219167	0.109337	0.219167
Contig_1	3994802	4020117	En_0000539		+	0.000197488	0.0013548	-1.98138	0.532312	4.28869	1.39473	0.0317172	0.0974539	0.251639	0.251639
Contig_1	4020130	4026919	En_0000541		+	0.000108628	0.000809848	-3.82656	0.988658	1.22013	4.88259	0.0168233	-0.0142351	0.96062	0.96062
Contig_1	4044401	4047072	En_0000546		+	4.29e-05	0.000360347	1.79805	0.439461	5.92044	1.20641	0.003724	0.189402	0.110062	0.189402
Contig_1	4050271	4052434	En_0000548		-	0.0101478	0.0360484	2.86627	1.11495	0.739989	2.77731	0.29004	-0.231824	0.953084	0.953084
Contig_1	4051215	4054141	En_0000549		+	0.000879597	0.00482084	1.07713	0.323809	6.07359	0.408949	0.0025758	0.0307396	0.102276	0.102276
Contig_1	4055361	4058491	En_0000550		+	0.00556924	0.0221764	2.98437	1.07656	1.31596	3.33624	0.203261	0.347881	0.955729	0.955729
Contig_1	4057766	4059497	En_0000551		-	0.684737	0.813237	0.441367	1.08709	2.6383	0.510392	0.48281	0.185376	0.698954	0.698954
Contig_1	4066238	4068841	En_0000552		-	0.00931372	0.0336187	1.08257	0.416323	5.11241	0.411243	0.00902517	0.021856	0.1643	0.1643
Contig_1	4073013	4075909	En_0000553		+	0.0975078	0.213321	-1.98006	1.19493	4.67026	2.25878	0.0584249	1.36942	0.206448	1.36942
Contig_1	4082243	4091144	En_0000554		+	0.175062	0.32801	1.67573	1.23568	1.32512	1.95396	0.310293	1.21661	0.955149	1.21661
Contig_1	4085899	4091540	En_0000555		-	0.0485873	0.125343	2.29812	1.16526	1.47845	2.4781	0.415296	0.661185	0.942531	0.942531
Contig_1	4102054	4113584	En_0000556		-	0.595661	0.748605	0.217938	0.410699	6.50201	0.128282	0.00174109	0.166933	0.0841415	0.166933
Contig_1	4113878	4117298	En_0000557		-	0.925118	0.962787	-0.0229135	0.243791	7.46234	0.00219782	0.000941101	0.00209312	0.058493	0.058493
Contig_1	4120832	4127992	En_0000559		-	8.27e-06	8.44e-05	-4.4608	1.0006	2.23533	6.97618	0.195298	0.319592	0.805903	0.805903
Contig_1	4134318	4138784	En_0000560		-	0.98462	0.992513	-0.00707817	0.367173	7.03907	0.0898942	0.00192038	0.132896	0.0676969	0.132896
Contig_1	4139640	4142564	En_0000561		+	0.0103527	0.0366788	-4.96438	1.93632	3.25975	10.7146	0.0737187	3.67562	0.484983	3.67562
Contig_1	4143350	4172463	En_0000562		+	1.1e-13	4.65e-12	-1.94954	0.262441	7.10756	1.27523	0.00286563	0.00962815	0.0660094	0.0660094
Contig_1	4151801	4163606	En_0000563		-	0.133421	0.26897	-0.663314	0.441989	5.84237	0.276898	0.0169401	0.178414	0.114324	0.178414
Contig_1	4179156	4181427	En_0000564		+	0.212014	0.377203	-0.658421	0.527561	4.39913	0.330053	0.024706	0.253615	0.237315	0.253615
Contig_1	4180191	4181504	En_0000565		-	0.181119	0.336167	-3.235	2.41902	3.28726	7.38952	0.0126207	5.83905	0.476859	5.83905
Contig_1	4181930	4186796	En_0000566		-	0.000705206	0.00399852	-1.78842	0.527941	4.29601	1.08705	0.0280751	0.00326736	0.250646	0.250646
Contig_1	4187105	4188220	En_0000567		+	0.0220791	0.0674507	-2.31119	1.00969	2.36555	2.45827	0.246288	0.770311	0.773193	0.773193
Contig_1	4195945	4196502	En_0000569		-	0.0182495	0.0580187	-2.27311	0.962972	2.5793	1.74536	0.210673	-0.176156	0.716642	0.716642
Contig_1	4223565	4226774	En_0000571		-	0.0684425	0.163437	-1.7926	0.983817	3.99369	1.7164	0.0469026	0.920993	0.298916	0.920993
Contig_1	4285927	4290027	En_0000575		+	0.0214417	0.0659082	0.753208	0.327465	6.63056	0.260596	0.00184996	0.105384	0.0796349	0.105384
Contig_1	4292773	4297171	En_0000577		+	0.479103	0.653911	-0.660499	0.933243	2.49977	0.206482	0.132796	-0.0412021	0.738147	0.738147
Contig_1	4302740	4304016	En_0000579		-	0.0136336	0.0458435	-0.908997	0.368496	6.07877	0.365951	0.00415276	0.131637	0.102026	0.131637
Contig_1	4310301	4311115	En_0000581		+	0.164615	0.313985	-1.28602	0.925386	4.72741	1.12218	0.0213402	0.834999	0.200428	0.834999
Contig_1	4314564	4326246	En_0000583		+	0.175652	0.328831	0.666513	0.492158	4.48806	0.263229	0.0155778	0.157145	0.226642	0.226642
Contig_1	4325141	4329175	En_0000585		-	0.961384	0.981397	0.0347318	0.717343	3.64776	0.343456	0.0643137	0.450267	0.378693	0.450267
Contig_1	4330600	4332982	En_0000586		-	0.887411	0.942654	0.0957879	0.676559	3.49802	0.212177	0.038826	0.274852	0.418906	0.418906
Contig_1	4334711	4340168	En_0000587		-	0.349032	0.532068	0.581416	0.62086	6.64223	0.369659	0.00526915	0.380198	0.0792453	0.380198
Contig_1	4342405	4343799	En_0000588		+	7.73e-05	0.000602764	-4.57566	1.15766	2.75188	7.87233	0.06432	1.27585	0.661229	1.27585
Contig_1	4344340	4352579	En_0000589		-	0.292713	0.472573	1.06303	1.01031	2.12679	0.740827	0.188928	0.357292	0.831793	0.831793
Contig_1	4358265	4362998	En_0000591		-	0.281342	0.459755	-0.975291	0.905302	4.69979	0.863445	0.0167315	0.80284	0.203324	0.80284
Contig_1	4385278	4389309	En_0000594		+	0.713281	0.833777	0.201507	0.548387	4.16536	0.0454471	0.0312692	0.0165989	0.269459	0.269459
Contig_1	4390386	4395610	En_0000595		-	4.84e-05	0.000400644	1.76259	0.433792	7.55221	1.16103	0.0472325	0.140943	0.0568848	0.140943
Contig_1	4397838	4399436	En_0000596		+	1.59e-05	0.000151094	-4.27435	0.990435	1.44403	6.3067	0.035121	0.289883	0.94584	0.94584
Contig_1	4404108	4408881	En_0000597		-	0.0046365	0.0190982	-2.55403	0.902082	2.92974	2.6777	0.216506	0.53851	0.597247	0.597247
Contig_1	4419995	4423211	En_0000600		+	0.00017216	0.00120261	-1.96281	0.522481	4.46642	1.37362	0.0438074	0.090303	0.229179	0.229179
Contig_1	4426164	4435374	En_0000601		+	4.8e-06	5.2e-05	1.32582	0.289898	8.43848	0.641956	0.000777599	0.0832632	0.0461288	0.0832632
Contig_1	4453096	4454075	En_0000604		-	0.099983	0.21734	1.57656	0.958433	2.2314	0.872696	0.11173	-0.0454576	0.806863	0.806863
Contig_1	4456488	4465799	En_0000605		-	0.78214	0.879432	-0.102629	0.37113	5.65817	0.0953361	0.00945417	0.128284	0.125221	0.128284
Contig_1	4496221	4498844	En_0000612		-	0.110746	0.234339	-1.62169	1.01683	5.55951	1.56592	0.0154742	1.01846	0.131571	1.01846
Contig_1	4525543	4532606	En_0000615		-	0.813133	0.899077	-0.101027	0.427383	5.51542	0.125173	0.0179295	0.164726	0.13453	0.164726
Contig_1	4525736	4531278	En_0000616		+	0.489506	0.662512	1.82356	2.63865	2.80749	5.7501	1.20405	5.75842	0.641582	5.75842
Contig_1	4533281	4545031	En_0000617		-	8.82e-06	8.95e-05	-1.42113	0.319771	6.14906	0.680017	0.00354752	0.0066688	0.0987061	0.0987061
Contig_1	4547452	4553751	En_0000618		+	6.93e-06	7.21e-05	1.09148	0.242781	7.47653	0.411159	0.000711129	0.0203596	0.0582315	0.0582315
Contig_1	4553198	4558220	En_0000619		-	0.542451	0.706676	0.327689	0.537979	4.16943	0.0643394	0.0205876	0.0222314	0.268834	0.268834
Contig_1	4582443	4587895	En_0000622		+	0.1733	0.325711	-0.563715	0.413986	5.11938	0.113527	0.00765336	0.00374961	0.163731	0.163731
Contig_1	4591684	4594726	En_0000625		-	0.936781	0.969022	0.0394929	0.497917	4.42392	0.122123	0.0136498	0.168754	0.234272	0.234272
Contig_1	4622564	4627782	En_0000628		+	0.677228	0.808563	-0.424998	1.02102	2.94575	0.755194	0.0740883	0.968391	0.591419	0.968391
Contig_1	4627812	4632176	En_0000629		+	0.489844	0.662845	0.56626	0.820005	6.13951	0.555155	0.00293706	0.66947	0.0991485	0.66947
Contig_1	4634248	4640301	En_0000630		+	5.22e-05	0.000428218	-1.7861	0.44151	6.59519	1.19334	0.0186647	0.176267	0.0808359	0.176267
Contig_1	4642720	4643236	En_0000631		-	0.643382	0.784528	0.151427	0.327073	6.00358	0.0670137	0.0012342	0.0878213	0.105743	0.105743
Contig_1	4645875	4694787	En_0000632		-	0.561447	0.722044	0.470427	0.810111	2.96447	0.0881152	0.0716534	-0.0501312	0.584627	0.584627
Contig_1	4695066	4699693	En_0000633		-	0.460876	0.638317	0.303172	0.411134	5.5229	0.143325	0.0138686	0.155162	0.134023	0.155162
Contig_1	4700023	4705523	En_0000634		-	0.0695847	0.165433	-2.55209	1.40642	1.98546	3.48973	0.0717583	1.90625	0.863043	1.90625
Contig_1	4709666	4710889	En_0000635		+	0.00592045	0.0233062	2.6218	0.952634	2.53983	2.74867	0.180002	0.506089	0.72751	0.72751
Contig_1	4712109	4714107	En_0000636		+	0.388017	0.569948	-0.380174	0.440414	4.92491	0.0982812	0.0133066	0.0618492	0.180658	0.180658
Contig_1	4714992	4720449	En_0000637		+	1.16e-10	3.18e-09	-2.29908	0.356743	5.74157	1.80069	0.00712933	0.0510246	0.120137	0.120137
Contig_1	4722052	4728059	En_0000638		-	0.712973	0.833597	0.118368	0.321769	6.12375	0.0232586	0.00365033	0.0242322	0.0998847	0.0998847
Contig_1	4731944	4735627	En_0000639		+	0.0721278	0.170014	-0.653586	0.363445	6.13521	0.230453	0.00307897	0.129013	0.0993487	0.129013
Contig_1	4736405	4742125	En_0000640		+	0.485704	0.659483	0.307829	0.441548	4.86825	0.0337146	0.00890022	-0.00570756	0.186065	0.186065
Contig_1	4743459	4747690	En_0000642		+	5.66e-12	1.89e-10	2.07839	0.301739	6.39432	1.49914	0.0028151	0.0860325	0.0882315	0.0882315
Contig_1	4759692	4762609	En_0000644		+	0.340296	0.523188	-1.04169	1.0924	1.81136	0.841463	0.296689	0.422941	0.896655	0.896655
Contig_1	4776997	4782350	En_0000648		-	1.11e-18	8.31e-17	2.67217	0.302834	8.96311	2.44131	0.000236115	0.0914722	0.0432817	0.0914722
Contig_1	4783744	4790274	En_0000649		-	0.540377	0.70493	-0.251152	0.410217	5.15168	0.116771	0.00715337	0.136465	0.161125	0.161125
Contig_1	4793162	4795253	En_0000650		-	8.42e-11	2.37e-09	2.40232	0.369994	5.5817	1.97098	0.00678538	0.0641246	0.13011	0.13011
Contig_1	4798200	4803135	En_0000651		-	0.739863	0.851137	0.142166	0.428166	6.78382	0.128955	0.00887174	0.174455	0.0747555	0.174455
Contig_1	4803234	4811102	En_0000652		+	0.0238014	0.0715112	-0.727469	0.321843	6.11857	0.188292	0.00345534	0.0143769	0.100128	0.100128
Contig_1	4806751	4811499	En_0000653		-	0.934708	0.968	0.153173	1.86973	0.62673	2.33841	0.435015	3.06087	0.943789	3.06087
Contig_1	4811722	4817570	En_0000654		-	0.621764	0.76832	-0.492812	0.998905	2.14024	0.138498	0.169147	-0.0828309	0.828665	0.828665
Contig_1	4824310	4827766	En_0000657		-	0.131423	0.265973	-1.28961	0.854883	2.79962	0.672719	0.086435	0.0911022	0.644391	0.644391
Contig_1	4839710	4842607	En_0000659		+	0.0145094	0.0482374	-2.45146	1.00289	2.56023	2.26831	0.283789	0.113844	0.721998	0.721998
Contig_1	4843756	4846396	En_0000660		-	0.018096	0.0576546	-2.1615	0.914475	3.00281	1.93792	0.265471	0.305374	0.570793	0.570793
Contig_1	4848561	4853477	En_0000662		+	0.0155736	0.0510984	-1.54435	0.638488	3.73758	0.889055	0.0518704	0.0892059	0.355797	0.355797
Contig_1	4855019	4860544	En_0000663		-	3.89e-14	1.75e-12	2.18929	0.289416	6.5795	1.60472	0.00238352	0.00819905	0.081378	0.081378
Contig_1	4861220	4866575	En_0000664		+	0.122888	0.253389	-2.28332	1.48002	3.62537	3.19814	0.342193	1.84826	0.384573	1.84826
Contig_1	4863210	4866694	En_0000665		-	0.764449	0.867857	0.263804	0.880392	4.05016	0.539924	0.0623473	0.712743	0.288436	0.712743
Contig_1	4868774	4869903	En_0000666		-	0.00127799	0.00659819	-3.28417	1.01965	0.94894	4.28839	0.0499966	0.989694	0.962842	0.989694
Contig_1	4870032	4871404	En_0000667		-	0.000903495	0.00492828	-3.96688	1.19521	4.43999	6.19772	0.180253	1.24828	0.232328	1.24828
Contig_1	4875752	4876541	En_0000669		-	6.15e-05	0.00049444	-3.95762	0.987657	1.28566	5.23347	0.0179587	0.000858553	0.957508	0.957508
Contig_1	4895760	4899712	En_0000672		-	0.400572	0.582123	1.67157	1.98854	2.11579	3.56758	0.0458121	3.90849	0.834333	3.90849
Contig_1	4904508	4906082	En_0000675		+	0.00907791	0.0329219	-1.40883	0.539966	4.18568	0.723491	0.0251946	0.0676432	0.266368	0.266368
Contig_1	4907755	4910025	En_0000676		-	0.773877	0.874201	-0.13337	0.464206	5.40378	0.149587	0.0050391	0.210448	0.14226	0.210448
Contig_1	4911642	4919100	En_0000677		-	0.114705	0.240675	0.465134	0.294875	6.48688	0.0942268	0.00225318	0.030912	0.0846982	0.0846982
Contig_1	4918974	4923828	En_0000678		+	0.435195	0.614386	1.3195	1.69094	4.43366	2.48655	0.0323263	2.82696	0.233091	2.82696
Contig_1	4921490	4926825	En_0000679		-	0.329048	0.511906	-0.401888	0.411756	7.46666	0.166867	0.00106629	0.168477	0.0584131	0.168477
Contig_1	4927149	4930984	En_0000680		-	0.413764	0.594362	1.09247	1.3367	2.49318	0.418767	1.04688	-1.01547	0.739891	0.739891
Contig_1	4931357	4934441	En_0000681		-	0.000123034	0.000901464	3.80166	0.990017	2.14297	5.42895	0.152107	0.764997	0.828026	0.828026
Contig_1	4935663	4941863	En_0000682		-	3.33e-05	0.000288691	1.67424	0.403469	6.6131	1.04288	0.0020308	0.160756	0.0802244	0.160756
Contig_1	4950656	4955724	En_0000683		-	0.00532159	0.0213857	0.818512	0.293701	6.49247	0.262569	0.00176819	0.0571035	0.0844919	0.0844919
Contig_1	4955851	4963245	En_0000684		-	0.793281	0.886669	0.201019	0.767093	3.17739	0.0956035	0.0777001	0.0455009	0.510732	0.510732
Contig_1	4966454	4967959	En_0000685		+	0.0621398	0.151686	-2.04998	1.09901	1.02992	1.96155	0.243855	0.59727	0.963965	0.963965
Contig_1	4968758	4971020	En_0000686		+	0.538531	0.703158	1.62667	2.64483	2.74803	5.54545	0.0280654	6.96709	0.662568	6.96709
Contig_1	4970044	4980893	En_0000687		-	0.968522	0.984719	-0.0317713	0.805096	4.27776	0.432457	0.0176066	0.630574	0.253132	0.630574
Contig_1	4982548	4983588	En_0000688		+	0.934636	0.967978	-0.171751	2.09419	0.785174	2.93358	0.0704323	4.31519	0.956018	4.31519
Contig_1	4983670	4986355	En_0000689		+	0.992749	0.996562	-0.0153945	1.6939	1.69801	1.91295	0.263132	2.60617	0.915054	2.60617
Contig_1	4985102	4990127	En_0000690		-	0.00507042	0.0205482	-1.96027	0.699467	5.51376	1.60706	0.00617678	0.483077	0.134643	0.483077
Contig_1	4990726	4991799	En_0000691		-	5.28e-05	0.000432452	1.2599	0.31164	6.75307	0.593865	0.00146022	0.0956593	0.0756937	0.0956593
Contig_1	4994783	5005604	En_0000692		+	0.561057	0.721788	-0.173859	0.2991	6.41017	0.04415	0.00185041	0.0492612	0.0876104	0.0876104
Contig_1	5004679	5008882	En_0000694		-	0.176231	0.32963	0.448347	0.331507	6.19051	0.14027	0.00200881	0.107888	0.0968172	0.107888
Contig_1	5062828	5068793	En_0000700		-	0.759248	0.864291	-0.33696	1.09949	1.75071	0.717083	0.302023	0.716831	0.906854	0.906854
Contig_1	5076464	5077841	En_0000702		-	0.0431877	0.114361	-1.8699	0.924828	3.77844	1.73571	0.0634782	0.791828	0.345813	0.791828
Contig_1	5078021	5081011	En_0000703		-	2.72e-10	6.96e-09	-2.10416	0.333269	6.00631	1.52023	0.00546298	0.0611414	0.105605	0.105605
Contig_1	5086239	5092531	En_0000704		-	0.00556613	0.0221671	-1.48348	0.535107	5.03212	0.924461	0.0125718	0.273767	0.171044	0.273767
Contig_1	5092655	5093812	En_0000705		-	0.386884	0.568774	-0.878429	1.01519	3.0246	0.94429	0.0863943	0.944222	0.563002	0.944222
Contig_1	5101185	5101808	En_0000708		+	0.471734	0.647412	-0.6299	0.875273	2.81619	0.424974	0.127642	0.311431	0.638461	0.638461
Contig_1	5105657	5111944	En_0000709		+	0.083527	0.189777	0.85264	0.492691	6.902	0.404161	0.00101518	0.241729	0.0713303	0.241729
Contig_1	5119065	5122848	En_0000712		+	0.885787	0.941947	0.133363	0.928477	2.46032	0.305568	0.113514	0.335945	0.748555	0.748555
Contig_1	5176838	5179048	En_0000724		-	0.000109342	0.00081471	-3.99059	1.03146	1.9999	5.64171	0.203917	0.296249	0.859996	0.859996
Contig_1	5184949	5188036	En_0000726		-	0.186892	0.344142	0.63549	0.481494	4.52707	0.191465	0.00968153	0.075592	0.222155	0.222155
Contig_1	5195309	5202468	En_0000728		+	0.631393	0.775563	-0.198197	0.41311	5.17849	0.0527004	0.0116608	0.0477488	0.158999	0.158999
Contig_1	5203227	5210691	En_0000729		+	0.536329	0.701489	-0.216879	0.350725	5.83365	0.0180246	0.00819524	-0.00467649	0.114813	0.114813
Contig_1	5211242	5215192	En_0000730		+	0.555814	0.717371	0.217171	0.368666	5.55334	0.0337445	0.00393462	0.0231005	0.13198	0.13198
Contig_1	5215468	5221533	En_0000731		+	0.286667	0.46575	-0.604052	0.56694	4.13157	0.218191	0.0466691	0.0981784	0.274752	0.274752
Contig_1	5236316	5240899	En_0000734		+	0.000290109	0.00188373	-0.809509	0.223376	8.08003	0.221128	0.000426248	0.00361368	0.0494706	0.0494706
Contig_1	5241250	5245290	En_0000735		+	8.98e-07	1.16e-05	2.32542	0.473334	4.65622	1.95145	0.0161006	0.20729	0.207945	0.207945
Contig_1	5248694	5251056	En_0000736		-	0.000302465	0.00195123	-2.3182	0.641595	3.73604	1.82548	0.0554656	-0.00426726	0.356178	0.356178
Contig_1	5284642	5287956	En_0000738		+	0.00234336	0.0109129	-2.50982	0.824822	3.75311	2.55329	0.0659126	0.614418	0.351968	0.614418
Contig_1	5288229	5294078	En_0000739		-	0.737558	0.849703	0.202925	0.605586	4.3796	0.258216	0.0150526	0.351682	0.239754	0.351682
Contig_1	5294250	5299832	En_0000740		-	0.0726839	0.171041	-0.865459	0.482201	4.56793	0.31911	0.0149561	0.0891998	0.217562	0.217562
Contig_1	5301175	5310861	En_0000741		-	0.000557401	0.00327912	-1.1795	0.341731	5.87679	0.515928	0.00436056	0.0739257	0.112419	0.112419
Contig_1	5315947	5320735	En_0000743		+	2.27e-05	0.000206086	1.01453	0.239471	7.71455	0.381324	0.00050902	0.0568373	0.0542508	0.0568373
Contig_1	5321016	5321861	En_0000744		-	0.740551	0.851598	-0.358108	1.0815	1.95749	0.145881	0.300793	-0.146092	0.868838	0.868838
Contig_1	5325858	5330253	En_0000746		+	0.0221358	0.067576	-2.75076	1.20224	0.682231	2.5305	0.49669	-0.484275	0.948687	0.948687
Contig_1	5325935	5330670	En_0000747		-	0.255112	0.42993	-1.05745	0.929204	2.87421	0.442376	0.245948	-0.141486	0.617471	0.617471
Contig_1	5331290	5332411	En_0000748		-	0.0983414	0.214727	1.87702	1.13556	1.20704	1.18746	0.328375	-0.308788	0.961122	0.961122
Contig_1	5333412	5334596	En_0000749		-	0.00157219	0.00784071	2.86701	0.906991	2.7489	2.74898	0.160368	-0.146792	0.662264	0.662264
Contig_1	5335268	5338943	En_0000750		+	6.42e-07	8.61e-06	3.65085	0.733389	6.80224	4.80146	0.0106664	0.527193	0.0742029	0.527193
Contig_1	5340592	5344084	En_0000751		-	0.487455	0.660767	0.490625	0.706583	3.48895	0.413077	0.0595972	0.439662	0.421387	0.439662
Contig_1	5359273	5360279	En_0000753		+	0.00144922	0.00733154	3.26342	1.02473	1.80194	4.17395	0.151778	0.784177	0.898294	0.898294
Contig_1	5365840	5369334	En_0000754		-	0.834026	0.91132	0.222036	1.05963	1.88992	0.194959	0.240588	0.0271996	0.882236	0.882236
Contig_1	5383603	5383978	En_0000756		+	0.0287446	0.0830381	-1.40149	0.640835	3.68701	0.924461	0.0421284	0.362478	0.368541	0.368541
Contig_1	5384476	5389441	En_0000757		-	2.13e-07	3.19e-06	1.20667	0.232616	7.75611	0.510933	0.00048056	0.0378952	0.0536298	0.0536298
Contig_1	5394343	5404016	En_0000758		-	7.39e-05	0.000578705	-1.27138	0.320772	7.636	0.607402	0.000554567	0.10234	0.055483	0.10234
Contig_1	5411273	5413108	En_0000759		-	0.0239148	0.0717711	-1.59676	0.707001	3.51722	1.18311	0.0709335	0.428917	0.413663	0.428917
Contig_1	5430457	5449667	En_0000763		+	3.53e-08	6.27e-07	1.42979	0.25936	7.13605	0.719705	0.001936	0.0554726	0.0653315	0.0653315
Contig_1	5459176	5462729	En_0000765		-	0.00380085	0.0162454	1.30101	0.449516	7.07033	0.698915	0.00121288	0.200852	0.0669165	0.200852
Contig_1	5476706	5480801	En_0000768		+	0.0026539	0.0120985	-3.08498	1.02654	2.3817	3.65436	0.284751	0.438236	0.769037	0.769037
Contig_1	5484004	5493238	En_0000770		+	1.35e-06	1.69e-05	1.31735	0.27264	6.83595	0.614205	0.00112269	0.0524767	0.07321	0.07321
Contig_1	5496398	5499721	En_0000771		-	0.033136	0.0926434	-1.77565	0.833472	3.15561	1.1779	0.176811	0.0135607	0.517864	0.517864
Contig_1	5505788	5509556	En_0000772		+	0.132293	0.267354	-0.935146	0.62131	3.79743	0.389844	0.0447473	0.10277	0.341278	0.341278
Contig_1	5511881	5516425	En_0000774		+	0.937124	0.969216	0.0841969	1.06733	4.78791	0.761831	0.0109582	1.12824	0.194157	1.12824
Contig_1	5518932	5519234	En_0000775		-	1.48e-29	2.84e-27	4.42331	0.391804	7.20735	6.62422	0.00327049	0.15024	0.0636944	0.15024
Contig_1	5520737	5529428	En_0000776		-	0.773686	0.874073	0.27559	0.958387	2.51531	0.398687	0.184478	0.375578	0.734028	0.734028
Contig_1	5530058	5533979	En_0000777		-	0.45485	0.632809	-1.02071	1.36577	3.92794	1.59084	0.0286769	1.83665	0.312126	1.83665
Contig_1	5537741	5538333	En_0000779		+	0.00740735	0.0279135	-2.80157	1.04616	0.854528	2.67455	0.13481	-0.0473899	0.959644	0.959644
Contig_1	5538703	5545285	En_0000780		+	0.0342607	0.0951207	-1.92786	0.910663	4.00402	1.79176	0.0439626	0.785345	0.296938	0.785345
Contig_1	5545358	5548989	En_0000781		-	0.118943	0.247216	0.853469	0.547368	6.28037	0.442545	0.00231197	0.2973	0.0928912	0.2973
Contig_1	5549691	5552919	En_0000782		-	0.0131073	0.0444248	-1.78721	0.720406	3.4757	1.09313	0.0939705	-0.0513351	0.425014	0.425014
Contig_1	5554381	5554803	En_0000783		-	0.000336005	0.00213512	-3.56675	0.994677	1.09023	4.24278	0.0255651	-0.02223	0.963818	0.963818
Contig_1	5559550	5562685	En_0000785		-	0.0288657	0.083311	2.36631	1.08282	1.00834	2.15975	0.208692	0.231225	0.963814	0.963814
Contig_1	5562763	5568508	En_0000786		+	0.163109	0.311831	-0.716128	0.513467	5.9945	0.346712	0.0029411	0.260707	0.106204	0.260707
Contig_1	5570043	5577941	En_0000787		-	0.895533	0.947173	-0.0699248	0.532533	5.07856	0.190691	0.00706579	0.276526	0.167099	0.276526
Contig_1	5586013	5594047	En_0000789		+	0.220839	0.388381	-1.23978	1.01264	3.15684	1.19598	0.170031	0.855411	0.517458	0.855411
Contig_1	5598839	5604383	En_0000790		-	0.650239	0.789652	-1.3277	2.92812	2.30892	6.30352	0.0789315	8.49495	0.787606	8.49495
Contig_1	5606401	5610054	En_0000792		-	0.113186	0.238298	1.38552	0.874677	3.31734	1.14993	0.0496458	0.715414	0.468273	0.715414
Contig_1	5611440	5617088	En_0000793		-	0.21684	0.383294	0.675775	0.547197	5.77249	0.35184	0.0102486	0.289176	0.118315	0.289176
Contig_1	5619411	5624707	En_0000794		-	0.544854	0.708713	0.201266	0.332403	6.16113	0.0871637	0.0033395	0.107152	0.0981512	0.107152
Contig_1	5630638	5634501	En_0000795		+	0.413733	0.594339	0.219216	0.268206	6.91614	0.0452934	0.000995507	0.0429168	0.0709391	0.0709391
Contig_1	5635408	5637280	En_0000796		-	0.108577	0.230963	-1.58389	0.98708	2.68439	0.882034	0.29019	-0.221494	0.684138	0.684138
Contig_1	5635486	5644267	En_0000797		+	0.793316	0.88667	0.688579	2.62809	1.13302	4.76263	0.571365	6.33552	0.9632	6.33552
Contig_1	5637294	5644594	En_0000798		-	0.60694	0.757414	0.656007	1.27517	2.81342	0.195277	0.986607	-0.908864	0.639455	0.639455
Contig_1	5645155	5660991	En_0000799		-	0.296384	0.47659	-0.441169	0.422487	5.107	0.144944	0.0137522	0.106348	0.164743	0.164743
Contig_1	5656244	5659010	En_0000800		+	0.71342	0.833777	-1.36359	3.71281	1.84213	9.80975	0.112976	13.672	0.891164	13.672
Contig_1	5661484	5664758	En_0000801		+	0.863191	0.929187	-0.644214	3.73861	1.93075	9.45646	0.00890486	13.9683	0.874244	13.9683
Contig_1	5684341	5690965	En_0000805		-	0.00506334	0.020528	4.80338	1.71367	3.42165	9.6486	0.366178	2.57049	0.439827	2.57049
Contig_1	5727464	5730801	En_0000808		-	0.400058	0.581735	-1.75679	2.08764	2.208	3.93426	0.0421313	4.31611	0.812555	4.31611
Contig_1	5735785	5737400	En_0000810		-	0.982442	0.991296	0.022719	1.03232	1.94429	0.0386014	0.194157	-0.136513	0.871523	0.871523
Contig_1	5753771	5757608	En_0000816		-	0.00483338	0.0197643	-2.45964	0.872852	3.12139	2.21057	0.232558	0.0583954	0.529312	0.529312
Contig_1	5758345	5767909	En_0000817		-	0.936686	0.968968	-0.143692	1.8089	3.82255	2.1883	0.05405	3.21808	0.335388	3.21808
Contig_1	5784859	5788467	En_0000821		+	0.849258	0.920926	0.0577548	0.303867	6.3387	0.00954684	0.00187269	0.0107798	0.0904625	0.0904625
Contig_1	5797701	5808590	En_0000824		+	0.646016	0.786461	0.247672	0.539233	6.73101	0.214296	0.00126297	0.28951	0.0763792	0.28951
Contig_1	5807897	5813428	En_0000825		-	0.468481	0.644687	-0.253997	0.350362	6.60464	0.103341	0.00162514	0.121129	0.0805121	0.121129
Contig_1	5815544	5820833	En_0000826		-	0.340302	0.523188	-0.868474	0.910763	3.65951	0.357694	0.453857	-0.294439	0.375631	0.375631
Contig_1	5815653	5820189	En_0000827		+	0.358883	0.541853	-1.44349	1.57329	3.79889	2.34473	0.760441	1.71481	0.340933	1.71481
Contig_1	5821670	5832318	En_0000828		+	0.66213	0.797869	-0.232772	0.532691	4.75284	0.207234	0.0100147	0.273745	0.197781	0.273745
Contig_1	5836881	5838849	En_0000830		+	2.33e-11	7.2e-10	-4.74764	0.710331	3.88319	7.74963	0.182867	0.171541	0.321704	0.321704
Contig_1	5838939	5844434	En_0000831		-	0.00176234	0.0086133	-1.48897	0.476073	5.11709	0.890106	0.0104094	0.216236	0.163918	0.216236
Contig_1	5844934	5849909	En_0000832		-	0.0177232	0.0567203	-2.33223	0.983503	2.59394	2.19825	0.254876	0.322856	0.712403	0.712403
Contig_1	5850988	5862741	En_0000833		+	3.81e-05	0.000324529	-1.87066	0.4542	4.82435	1.17282	0.0158713	-0.00632531	0.190426	0.190426
Contig_1	5868287	5884072	En_0000835		+	0.525079	0.692374	-1.24967	1.96632	1.56986	3.09818	1.15887	2.70757	0.93242	2.70757
Contig_1	5869149	5886962	En_0000837		-	0.333302	0.516437	1.18858	1.22852	3.0841	0.643209	0.967182	-0.708725	0.542086	0.542086
Contig_1	5891606	5897385	En_0000839		+	0.425941	0.606061	0.468192	0.588065	5.1616	0.303615	0.00695914	0.338862	0.160334	0.338862
Contig_1	5897138	5902326	En_0000840		-	0.950859	0.976361	-0.0284605	0.461812	4.70145	0.0520517	0.0101216	0.0675509	0.203149	0.203149
Contig_1	5915478	5923233	En_0000841		+	0.439921	0.619197	-1.30495	1.68964	1.48796	2.47088	0.0900369	2.76484	0.941569	2.76484
Contig_1	5925616	5929240	En_0000842		+	0.234374	0.404688	2.9193	2.45491	3.11961	6.85851	0.0278544	5.99875	0.529915	5.99875
Contig_1	5933361	5937144	En_0000844		-	0.377352	0.559547	0.735043	0.83264	6.67802	0.642289	0.00237833	0.690911	0.0780686	0.690911
Contig_1	5939411	5943007	En_0000845		+	0.0215753	0.0662449	0.880694	0.383283	5.51892	0.349435	0.012613	0.123728	0.134293	0.134293
Contig_1	5947444	5948928	En_0000847		-	0.881349	0.939487	-0.198312	1.32864	2.63853	0.166448	1.0664	-0.83639	0.698881	0.698881
Contig_1	5953204	5957473	En_0000848		-	0.425456	0.605755	2.56407	3.21719	3.78663	9.09172	0.0184008	10.3319	0.343849	10.3319
Contig_1	5958437	5962499	En_0000849		-	0.168654	0.319444	0.647724	0.470544	4.73454	0.191353	0.0217283	0.0555272	0.199684	0.199684
Contig_1	5962771	5965900	En_0000850		-	0.107309	0.229004	0.627845	0.389867	5.34008	0.176732	0.00517996	0.0628232	0.146816	0.146816
Contig_1	5968336	5972431	En_0000853		-	0.0689765	0.164425	0.999052	0.54936	4.08406	0.378041	0.019255	0.0487534	0.282542	0.282542
Contig_1	5976402	5980470	En_0000854		+	0.235208	0.405688	0.841727	0.709092	5.71579	0.571376	0.00539316	0.497418	0.121681	0.497418
Contig_1	5981035	5990517	En_0000855		+	0.829033	0.908354	-0.0874384	0.404917	5.21727	0.0206167	0.00797568	0.0191267	0.155982	0.155982
Contig_1	5992285	5992887	En_0000857		+	0.2166	0.38301	-1.23647	1.00069	2.18684	0.566366	0.183737	-0.0986212	0.817644	0.817644
Contig_1	6003693	6003959	En_0000858		+	0.817014	0.901207	-0.512433	2.21461	0.851714	3.35719	0.0639701	4.84052	0.959518	4.84052
Contig_1	6004520	6005555	En_0000859		+	4.45e-05	0.000371931	4.03855	0.989178	1.32613	5.45395	0.0233895	0.00257523	0.955084	0.955084
Contig_1	6005585	6008854	En_0000860		+	0.000426039	0.0026093	3.83195	1.08757	1.22283	4.9001	0.222298	-0.21407	0.960512	0.960512
Contig_1	6006370	6009067	En_0000861		-	0.633559	0.777109	-0.192062	0.402879	5.22307	0.0160136	0.00677475	-0.00119822	0.155536	0.155536
Contig_1	6011399	6013846	En_0000862		-	0.172818	0.32502	0.680098	0.498897	5.98746	0.32011	0.00487562	0.244022	0.106563	0.244022
Contig_1	6014545	6020579	En_0000863		-	3.74e-11	1.12e-09	1.50501	0.227544	7.92711	0.775969	0.000487406	0.0309408	0.0512887	0.0512887
Contig_1	6023365	6027085	En_0000864		+	0.00263817	0.0120444	0.748786	0.249012	7.4337	0.207711	0.00297797	0.0282481	0.059029	0.059029
Contig_1	6031619	6035563	En_0000867		+	0.00670115	0.0257354	3.28613	1.21199	0.949918	3.82851	0.506064	-0.16262	0.962865	0.962865
Contig_1	6033261	6038362	En_0000868		-	0.698654	0.823243	-0.203999	0.526941	6.67958	0.198983	0.00118096	0.276486	0.0780181	0.276486
Contig_1	6038574	6045010	En_0000869		+	0.084964	0.192246	-0.508074	0.294949	6.48162	0.0928851	0.00210145	0.00815675	0.0848934	0.0848934
Contig_1	6060767	6064196	En_0000871		-	0.585525	0.7411	0.666725	1.2226	5.30489	1.14468	0.0203892	1.47437	0.149388	1.47437
Contig_1	6064676	6069071	En_0000872		-	0.224919	0.393494	2.14754	1.76963	4.58478	3.62505	0.0705636	3.06104	0.215696	3.06104
Contig_1	6111928	6113239	En_0000876		-	0.288103	0.467272	0.978382	0.92101	2.54538	0.388692	0.122229	-0.0178058	0.726031	0.726031
Contig_1	6120004	6130151	En_0000878		-	0.431606	0.611259	2.78592	3.54242	5.82944	10.953	0.126538	12.4222	0.11505	12.4222
Contig_1	6132313	6132790	En_0000879		+	0.330758	0.513543	-0.502841	0.517013	4.99646	0.262485	0.00781632	0.259487	0.174159	0.259487
Contig_1	6133209	6133844	En_0000880		+	0.637945	0.780473	1.47429	3.13296	3.15348	7.26813	0.0147757	9.80065	0.51857	9.80065
Contig_1	6138088	6147241	En_0000881		+	0.861086	0.927857	-0.160958	0.919804	4.69774	0.572662	0.0155622	0.830477	0.20354	0.830477
Contig_1	6156230	6157907	En_0000884		-	0.00882939	0.032168	-2.65766	1.01492	1.61437	3.04021	0.103257	0.925471	0.926807	0.926807
Contig_1	6163017	6170051	En_0000885		+	2.64e-08	4.81e-07	3.09488	0.556285	4.24888	3.27931	0.0522974	0.0775215	0.257155	0.257155
Contig_1	6165983	6173988	En_0000886		-	0.244835	0.417568	-1.64973	1.41853	1.13244	1.62947	1.04902	0.0343727	0.963211	0.963211
Contig_1	6180930	6187784	En_0000889		-	9.48e-05	0.00072013	-4.09639	1.04941	2.01054	6.15356	0.243526	0.5966	0.85773	0.85773
Contig_1	6207949	6216201	En_0000891		+	0.00181068	0.00880511	1.18808	0.380839	5.81508	0.567206	0.00454388	0.140494	0.115862	0.140494
Contig_1	6216540	6220405	En_0000892		-	0.00504577	0.0204631	1.75241	0.624945	5.19842	1.28401	0.0250874	0.365468	0.157441	0.365468
Contig_1	6223947	6226808	En_0000893		-	0.952149	0.976953	0.050089	0.834697	3.17776	0.465315	0.0670978	0.629621	0.510612	0.629621
Contig_1	6231788	6251455	En_0000894		+	0.494917	0.666942	-0.552598	0.809657	3.04578	0.277229	0.100052	0.163109	0.555493	0.555493
Contig_1	6248049	6252487	En_0000895		-	0.00998756	0.0355984	1.13435	0.44031	4.90258	0.493537	0.011113	0.0858132	0.18276	0.18276
Contig_1	6252992	6258189	En_0000896		-	0.0468728	0.121939	1.0781	0.542456	4.13	0.415212	0.0192564	0.0224092	0.275002	0.275002
Contig_1	6258449	6261393	En_0000897		-	9.3e-33	2.17e-30	2.68667	0.22539	8.00279	2.41286	0.00044316	0.00973718	0.0503576	0.0503576
Contig_1	6267011	6269764	En_0000899		+	0.216509	0.382915	-1.3974	1.13071	1.73057	0.846729	0.368448	-0.074724	0.91006	0.91006
Contig_1	6275417	6277881	En_0000901		+	0.0594902	0.146703	-1.2072	0.640575	3.69063	0.542862	0.0427205	0.0429096	0.367616	0.367616
Contig_1	6278237	6284815	En_0000902		-	0.399354	0.581134	0.265696	0.315263	6.20338	0.0374645	0.00314949	0.0177502	0.0962411	0.0962411
Contig_1	6284924	6289539	En_0000903		+	0.483491	0.657567	-0.590289	0.84243	2.91887	0.21569	0.108482	0.0408325	0.601206	0.601206
Contig_1	6296444	6299608	En_0000905		+	0.636415	0.779364	-0.194678	0.411827	5.23618	0.0902399	0.0150678	0.101342	0.154534	0.154534
Contig_1	6299862	6304087	En_0000906		+	0.978916	0.989411	0.0418532	1.58364	4.52321	1.67254	0.10962	2.39831	0.222595	2.39831
Contig_1	6300488	6305206	En_0000907		-	0.00779415	0.0290903	3.17325	1.19256	1.74728	3.84447	0.514803	0.217161	0.907407	0.907407
Contig_1	6306507	6309442	En_0000908		-	0.777673	0.876625	0.252278	0.893484	4.14912	0.553423	0.160395	0.637918	0.271978	0.637918
Contig_1	6309643	6312251	En_0000909		-	0.171809	0.323741	-1.22206	0.894357	3.50359	0.735296	0.382492	-0.0262639	0.417382	0.417382
Contig_1	6319519	6324089	En_0000911		+	0.397299	0.579072	1.39563	1.64879	5.13331	2.4616	0.136892	2.58162	0.162601	2.58162
Contig_1	6324237	6332852	En_0000912		+	0.470544	0.646324	-0.626264	0.86789	3.08305	0.289924	0.210783	0.0280009	0.542451	0.542451
Contig_1	6354869	6357330	En_0000914		+	9.66e-05	0.000731837	4.17616	1.07106	5.48477	6.57822	0.206228	0.940952	0.136624	0.940952
Contig_1	6423732	6437774	En_0000923		-	0.213048	0.37854	-0.741711	0.595642	3.8666	0.37018	0.0294204	0.250782	0.325369	0.325369
Contig_1	6444040	6445201	En_0000926		-	0.000143377	0.00102708	-3.8642	1.01629	2.21753	5.6417	0.222598	0.773943	0.810243	0.810243
Contig_1	6446438	6453140	En_0000927		-	0.137899	0.275636	-1.40214	0.945056	2.58555	0.665804	0.178286	-0.162583	0.714844	0.714844
Contig_1	6453161	6461415	En_0000928		-	0.926322	0.963382	-0.0537152	0.58087	3.97232	0.118783	0.0343155	0.142417	0.303095	0.303095
Contig_1	6461484	6471173	En_0000929		-	0.114816	0.240828	2.1351	1.35398	1.70639	2.74173	0.8079	1.02536	0.913792	1.02536
Contig_1	6477014	6482951	En_0000930		-	0.212055	0.377253	2.61628	2.09649	2.43319	5.21182	0.068097	4.32717	0.755665	4.32717
Contig_1	6490583	6495119	En_0000933		+	0.224925	0.393494	-1.13427	0.934684	3.74041	1.01128	0.0578772	0.815756	0.355097	0.815756
Contig_1	6512744	6514373	En_0000937		-	0.209466	0.373996	1.2852	1.02403	2.19848	1.17986	0.233791	0.710134	0.814852	0.814852
Contig_1	6537228	6545300	En_0000940		-	0.575568	0.732675	-0.255042	0.455538	4.92662	0.13527	0.0270157	0.143366	0.180499	0.180499
Contig_1	6550997	6558018	En_0000941		-	0.0080998	0.0300059	-1.33562	0.504411	4.66314	0.764249	0.040736	0.213695	0.207206	0.213695
Contig_1	6551294	6559779	En_0000942		+	0.798006	0.889372	0.62251	2.43235	0.998387	4.07339	0.63827	5.27806	0.963707	5.27806
Contig_1	6581488	6584066	En_0000943		-	0.650524	0.789896	0.274243	0.605347	5.75065	0.269366	0.0061948	0.36025	0.119598	0.36025
Contig_1	6585538	6589711	En_0000944		+	0.602316	0.753934	0.560918	1.07647	5.53382	0.877397	0.0203811	1.1384	0.133286	1.1384
Contig_1	6586282	6597634	En_0000945		-	0.873069	0.935075	-0.191042	1.1958	4.37161	0.965451	0.0210497	1.40888	0.240762	1.40888
Contig_1	6602411	6607478	En_0000948		-	0.462469	0.639556	-1.40993	1.91882	1.7102	3.11722	0.40911	3.27277	0.913212	3.27277
Contig_1	6608989	6610611	En_0000949		+	8.06e-35	2.16e-32	7.94861	0.645736	5.20877	21.0892	0.260337	-0.216774	0.156638	0.156638
Contig_1	6610810	6612539	En_0000950		+	1.44e-07	2.25e-06	4.91433	0.934281	2.86349	8.38773	0.251511	0.254788	0.62137	0.62137
Contig_1	6624008	6626599	En_0000954		-	0.285223	0.464076	0.744187	0.696375	3.48946	0.507897	0.0487846	0.436154	0.421246	0.436154
Contig_1	6629592	6630056	En_0000955		-	0.620083	0.767119	0.498044	1.00466	2.42303	0.209309	0.251031	-0.0610913	0.758316	0.758316
Contig_1	6630491	6635943	En_0000956		-	0.388784	0.570644	-0.494868	0.574211	5.68558	0.301443	0.0211711	0.308547	0.123522	0.308547
Contig_1	6637220	6643769	En_0000957		-	0.359875	0.542869	-0.497363	0.543207	5.80157	0.279173	0.00493169	0.290142	0.116634	0.290142
Contig_1	6651296	6652362	En_0000960		-	0.611737	0.761063	-0.763331	1.50382	2.46249	1.70187	0.212394	2.04908	0.747985	2.04908
Contig_1	6662814	6670897	En_0000962		-	0.00289872	0.0130026	-1.5066	0.505862	4.82583	0.761407	0.0656199	-0.0584271	0.190276	0.190276
Contig_1	6674937	6677941	En_0000963		+	0.10506	0.225458	-0.821568	0.50689	4.44675	0.261343	0.0254199	0.0291074	0.231518	0.231518
Contig_1	6678279	6680769	En_0000964		+	0.00660571	0.025431	1.43446	0.528135	4.18816	0.744297	0.0129316	0.0746719	0.265995	0.265995
Contig_1	6702655	6708745	En_0000967		-	0.746204	0.8557	0.55311	1.70899	4.72814	2.04906	0.19221	2.72842	0.200352	2.72842
Contig_1	6712211	6714988	En_0000968		-	2.12e-05	0.000194395	-2.93259	0.68974	6.95016	3.18386	0.00939679	0.466345	0.0700137	0.466345
Contig_1	6724263	6726632	En_0000971		-	0.193862	0.353525	-1.96256	1.51054	3.71229	2.80503	0.126724	2.15501	0.36212	2.15501
Contig_1	6741228	6746736	En_0000973		-	1.1e-11	3.54e-10	-3.55987	0.524022	5.52967	4.40729	0.0301949	0.244404	0.133566	0.244404
Contig_1	6749093	6749652	En_0000974		-	0.000651883	0.00374441	-2.88424	0.846054	3.73069	3.1001	0.3583	0.132422	0.357508	0.357508
Contig_1	6752474	6753323	En_0000975		+	0.830103	0.909083	0.242915	1.1321	1.24373	0.364567	0.322045	0.195302	0.959616	0.959616
Contig_1	6789516	6801768	En_0000977		+	0.210389	0.375157	-1.02015	0.814491	5.31632	0.789162	0.0174199	0.645975	0.148548	0.645975
Contig_1	6805578	6810972	En_0000981		-	0.108374	0.230626	-1.60009	0.996605	3.72697	0.877564	0.634785	-0.598588	0.358437	0.358437
Contig_1	6811493	6811852	En_0000982		-	0.330073	0.512933	-1.13219	1.16245	1.03026	1.32814	0.0734255	1.27786	0.963967	1.27786
Contig_1	6813880	6817343	En_0000983		-	0.000527668	0.00313042	-3.03384	0.875238	3.0573	3.15131	0.214608	-0.0897371	0.551433	0.551433
Contig_1	6817834	6828292	En_0000984		-	0.969781	0.985294	-0.0182382	0.48144	6.80132	0.133175	0.157554	0.0420425	0.0742303	0.0742303
Contig_1	6817880	6828230	En_0000985		+	0.13467	0.270809	-4.08417	2.73017	4.06096	10.5294	0.919595	6.53424	0.286525	6.53424
Contig_1	6828437	6829250	En_0000986		-	0.383809	0.565749	0.666552	0.765361	3.13388	0.312393	0.0606764	0.185767	0.525101	0.525101
Contig_1	6830143	6834103	En_0000987		+	0.481762	0.656358	0.396329	0.56339	5.99785	0.263964	0.00307718	0.314331	0.106033	0.314331
Contig_1	6834216	6836172	En_0000988		-	0.0540924	0.136237	1.27286	0.660851	4.39264	0.831208	0.0117172	0.425006	0.238121	0.425006
Contig_1	6841161	6844861	En_0000990		+	0.0570986	0.142024	-4.08279	2.14595	5.05138	8.62647	0.769148	3.83596	0.169393	3.83596
Contig_1	6845620	6847862	En_0000991		-	0.536004	0.701303	-2.05731	3.32432	4.15446	8.77826	0.395638	10.6555	0.271145	10.6555
Contig_1	6857478	6862335	En_0000994		-	0.0677606	0.162229	-1.55692	0.852359	4.43949	1.29234	0.0340122	0.692504	0.232388	0.692504
Contig_1	6862814	6865482	En_0000995		-	0.0115925	0.0401872	-1.54286	0.611202	3.84432	0.872373	0.0431824	0.075161	0.330385	0.330385
Contig_1	6871488	6882792	En_0000997		+	0.788606	0.883662	-0.354381	1.32172	1.38714	1.20649	0.352762	1.39418	0.950705	1.39418
Contig_1	6899471	6904296	En_0001001		-	0.295197	0.475253	-1.18405	1.13113	1.60985	0.969773	0.352056	0.401611	0.927398	0.927398
Contig_1	6907387	6911013	En_0001002		-	0.000147472	0.00105387	-4.03603	1.06343	3.30938	5.48309	0.660373	-0.580501	0.470513	0.470513
Contig_1	6916272	6922168	En_0001003		-	0.0026373	0.0120428	-3.07465	1.02245	1.75695	3.78919	0.139567	0.817487	0.905843	0.905843
Contig_1	6925510	6932686	En_0001004		+	0.790149	0.88472	-0.190601	0.71623	5.4667	0.3541	0.00823546	0.50475	0.137868	0.50475
Contig_1	6937673	6940764	En_0001007		+	0.225866	0.394604	2.5632	2.11647	2.66328	5.17629	0.470078	4.00935	0.691019	4.00935
Contig_1	6945371	6949087	En_0001008		-	0.637672	0.780239	0.599631	1.27322	2.13698	0.783674	0.791666	0.204066	0.829425	0.829425
Contig_1	6953643	6956304	En_0001009		+	0.0630762	0.153505	2.9785	1.6025	2.39403	4.66917	0.328957	2.23906	0.765851	2.23906
Contig_1	6954120	6956238	En_0001010		-	0.965271	0.983035	0.147541	3.38862	1.70183	7.66243	0.0644499	11.4183	0.91448	11.4183
Contig_1	6959645	6970843	En_0001011		+	0.0302791	0.086335	-3.37087	1.55596	1.54606	5.40161	0.20163	2.21939	0.935237	2.21939
Contig_1	6971614	6972747	En_0001012		-	0.0499564	0.128134	2.16056	1.10214	2.05131	1.63723	0.365837	-0.243999	0.848869	0.848869
Contig_1	6976372	6984081	En_0001013		-	0.0400664	0.107748	-2.91149	1.41812	2.17007	4.1663	0.336457	1.6746	0.821642	1.6746
Contig_1	6995757	6996464	En_0001016		-	0.0149702	0.04952	-2.50771	1.03067	0.56071	2.10199	0.125153	-0.116489	0.937121	0.937121
Contig_1	7002954	7006121	En_0001017		+	0.266831	0.443384	0.603901	0.543864	6.24193	0.318757	0.00204987	0.293738	0.0945428	0.293738
Contig_1	7008135	7010748	En_0001018		-	0.639597	0.781626	0.442746	0.945507	2.35094	0.10741	0.11705	-0.0539463	0.776935	0.776935
Contig_1	7015675	7018893	En_0001019		-	1.63e-08	3.07e-07	-5.28738	0.936299	1.95054	9.31889	0.00640049	-0.00624763	0.870255	0.870255
Contig_1	7037044	7037703	En_0001021		+	0.0698033	0.165813	-3.74488	2.06536	3.02471	7.5185	0.483227	3.78248	0.562964	3.78248
Contig_1	7039859	7044127	En_0001022		-	0.461332	0.63872	0.407989	0.55384	7.32109	0.259978	0.00087179	0.305867	0.0612524	0.305867
Contig_1	7053178	7059239	En_0001024		+	0.736341	0.848805	-0.269245	0.799652	4.40718	0.45046	0.0439558	0.595487	0.236321	0.595487
Contig_1	7055711	7067933	En_0001025		-	0.272122	0.448997	-0.993553	0.90472	2.58862	0.363381	0.104563	-0.0530651	0.713955	0.713955
Contig_1	7075609	7080681	En_0001028		-	0.0062675	0.0244154	-4.09376	1.49765	2.83637	7.08159	0.205521	2.03744	0.631194	2.03744
Contig_1	7090024	7096181	En_0001030		+	0.782035	0.879351	-0.16372	0.591755	3.98553	0.169721	0.0496749	0.191505	0.300499	0.300499
Contig_1	7103207	7103896	En_0001032		+	0.690037	0.817407	0.911041	2.28443	1.49331	3.75574	0.16633	5.05227	0.941018	5.05227
Contig_1	7108474	7114241	En_0001033		+	0.889195	0.943577	0.197869	1.42021	4.02964	1.35772	0.0877208	1.92929	0.292148	1.92929
Contig_1	7116912	7119228	En_0001034		+	0.840431	0.915275	0.65186	3.23758	1.57285	7.12959	0.410898	10.071	0.932058	10.071
Contig_1	7119680	7124572	En_0001035		-	0.885872	0.941971	-0.109707	0.764354	6.08205	0.221929	0.482369	-0.155493	0.101867	0.101867
Contig_1	7128343	7132250	En_0001036		+	0.619011	0.766367	-0.28332	0.569772	6.3854	0.243183	0.00221779	0.322422	0.0885836	0.322422
Contig_1	7136903	7137553	En_0001037		-	0.119262	0.247732	-1.71096	1.09827	1.8391	1.05293	0.314472	-0.198781	0.891714	0.891714
Contig_1	7154871	7175561	En_0001040		-	0.352068	0.535042	0.784	0.842481	2.8015	0.205621	0.0660523	-0.0649479	0.643721	0.643721
Contig_1	7208172	7217022	En_0001044		-	0.0483915	0.124924	-2.52804	1.28073	0.570875	2.13083	0.702055	-0.70132	0.938206	0.938206
Contig_10	293	4986	En_0005328		-	0.0681968	0.162996	-1.59462	0.874384	3.16016	1.25716	0.248182	0.366149	0.516366	0.516366
Contig_10	120984	123821	En_0005340		-	0.0149344	0.0494163	-1.72404	0.708325	3.51759	0.99149	0.0881634	-0.0870846	0.413561	0.413561
Contig_10	132388	132887	En_0005341		-	0.145926	0.287485	-1.81243	1.24645	1.37027	2.02054	0.601631	0.786731	0.952003	0.952003
Contig_10	135270	136025	En_0005342		-	0.426864	0.606945	-0.624166	0.785541	3.23782	0.191381	0.125437	-0.0331567	0.491638	0.491638
Contig_10	145291	153202	En_0005344		+	0.44021	0.619448	-1.01487	1.31487	2.70144	1.4959	0.278749	1.45012	0.67847	1.45012
Contig_10	153870	160068	En_0005345		-	0.441436	0.620553	0.500691	0.650442	3.61774	0.128892	0.0364828	0.0315092	0.386593	0.386593
Contig_10	161087	162209	En_0005346		-	0.265688	0.441987	2.01531	1.81062	2.11494	3.5394	0.0374668	3.24089	0.834527	3.24089
Contig_10	175780	189217	En_0005351		-	0.00153948	0.00770562	3.09527	0.977308	2.46183	3.26487	0.206973	-0.10001	0.748158	0.748158
Contig_10	247232	250579	En_0005358		+	0.895589	0.947173	0.0796316	0.606783	3.80127	0.242869	0.0278164	0.333317	0.340369	0.340369
Contig_10	263690	267630	En_0005359		+	0.0608786	0.149262	-2.50585	1.3369	3.06981	3.28462	0.217222	1.57007	0.547053	1.57007
Contig_10	278215	280971	En_0005361		+	0.476973	0.652045	-0.245463	0.345149	5.81514	0.039498	0.00326839	0.0258526	0.115859	0.115859
Contig_10	283187	289699	En_0005362		+	0.0250375	0.0744766	-0.835377	0.372799	5.55683	0.325055	0.00723087	0.131424	0.131748	0.131748
Contig_10	286844	292569	En_0005363		-	5.4e-24	6.59e-22	2.31204	0.228863	8.02953	1.81677	0.000590219	0.0517882	0.0500434	0.0517882
Contig_10	296083	302057	En_0005364		-	2.54e-05	0.00022737	1.15976	0.275403	7.71542	0.498912	0.000468205	0.0753787	0.0542376	0.0753787
Contig_10	303646	307696	En_0005365		-	0.729478	0.84427	-0.121026	0.349967	5.75664	0.0558055	0.00323208	0.0731525	0.119245	0.119245
Contig_10	310341	313617	En_0005366		+	0.227977	0.397193	-0.504151	0.41818	5.10467	0.201306	0.00900388	0.16587	0.164935	0.16587
Contig_10	314782	325959	En_0005367		+	0.778537	0.877206	-0.0625054	0.22226	8.11469	0.0085512	0.000306891	0.0105664	0.0490926	0.0490926
Contig_10	320073	327654	En_0005368		-	0.137702	0.275389	-0.414418	0.279182	6.72786	0.0617735	0.00146464	0.00532431	0.0764778	0.0764778
Contig_10	329772	338037	En_0005369		-	1.61e-07	2.48e-06	-5.77049	1.10142	6.79173	11.9083	0.0158844	1.19725	0.0745174	1.19725
Contig_10	353576	385284	En_0005370		-	1.11e-22	1.24e-20	-3.68549	0.376025	5.77877	4.61615	0.0234443	0.109379	0.11795	0.11795
Contig_10	370273	370794	En_0005373		+	0.0408331	0.109365	-2.42439	1.1854	1.18949	2.64384	0.443431	0.583482	0.96173	0.96173
Contig_10	386506	389988	En_0005375		-	0.963749	0.982256	0.0379066	0.834033	5.38513	0.464219	0.0096041	0.686006	0.143582	0.686006
Contig_10	390090	406421	En_0005376		-	0.559263	0.720371	-0.297216	0.508986	5.71662	0.202157	0.0130814	0.245986	0.121631	0.245986
Contig_10	408675	412906	En_0005377		-	0.000195356	0.00134181	-2.93096	0.786845	3.74833	3.27625	0.132231	0.486894	0.353141	0.486894
Contig_10	413450	418598	En_0005378		-	0.521168	0.689104	-0.296482	0.462136	4.73038	0.0556552	0.0134516	0.0260806	0.200118	0.200118
Contig_10	424006	424854	En_0005381		+	0.000142425	0.00102131	-3.76743	0.990407	1.19057	4.88684	0.0192107	0.214299	0.961695	0.961695
Contig_10	428505	449171	En_0005383		+	0.0559828	0.139994	-0.672739	0.352004	5.74096	0.167741	0.00373407	0.0215892	0.120172	0.120172
Contig_10	463959	467838	En_0005386		-	1.17e-05	0.000114863	-4.48548	1.02337	1.54959	6.70713	0.11245	-0.111536	0.934827	0.934827
Contig_10	472889	480336	En_0005389		+	0.000177538	0.00123573	-2.55493	0.681496	3.61701	2.27373	0.0776529	0.0691015	0.386784	0.386784
Contig_10	488604	492393	En_0005392		-	0.00337849	0.0147474	0.735036	0.250778	7.27892	0.183712	0.000755559	0.00467311	0.0621341	0.0621341
Contig_10	492786	498305	En_0005393		-	0.62946	0.774333	-0.163733	0.339353	5.88876	0.070848	0.00339348	0.0894742	0.111767	0.111767
Contig_10	499512	502814	En_0005394		+	0.641141	0.782748	-0.27477	0.589503	3.91326	0.139809	0.0322968	0.139668	0.315217	0.315217
Contig_10	521103	526282	En_0005395		+	0.00288457	0.0129536	1.85561	0.622735	6.64068	1.4063	0.00261129	0.385187	0.0792968	0.385187
Contig_10	528442	537904	En_0005396		+	0.344768	0.527786	-0.334133	0.35366	5.75657	0.0520837	0.0058266	0.0164764	0.119249	0.119249
Contig_10	531278	534827	En_0005397		-	5.24e-05	0.000429762	4.7908	1.18454	1.70226	8.26439	0.488714	0.431963	0.914417	0.914417
Contig_10	538382	540785	En_0005398		+	0.0835246	0.189777	-0.638625	0.369021	6.34354	0.226731	0.00217133	0.134005	0.090265	0.134005
Contig_10	544662	548751	En_0005400		+	0.149924	0.293259	0.522523	0.362914	5.62199	0.093113	0.00420079	-0.00104647	0.127506	0.127506
Contig_10	550468	554607	En_0005401		-	0.669636	0.803263	-0.227263	0.532671	4.18946	0.102695	0.0179388	0.110279	0.2658	0.2658
Contig_10	657089	660429	En_0005409		-	0.463147	0.64009	-0.409468	0.558106	7.53058	0.263543	0.000684328	0.310798	0.0572617	0.310798
Contig_10	658710	666253	En_0005410		+	0.176598	0.33013	-1.05368	0.779751	3.15545	0.476785	0.0900939	0.0699622	0.517917	0.517917
Contig_10	669272	673646	En_0005412		-	0.667925	0.802205	0.143085	0.333535	5.9558	0.0324346	0.00304802	0.0353672	0.108197	0.108197
Contig_10	674418	679252	En_0005413		-	0.857852	0.926062	-0.0899257	0.502072	5.60293	0.170746	0.0107993	0.241277	0.12873	0.241277
Contig_10	738997	743624	En_0005418		-	0.277143	0.454811	-1.01842	0.937113	4.0205	0.931179	0.0446202	0.833561	0.293838	0.833561
Contig_10	745471	747087	En_0005419		+	0.0069004	0.0263458	-2.87578	1.06447	1.29851	3.00584	0.176312	0.197394	0.95678	0.95678
Contig_10	747542	751963	En_0005420		-	0.0583015	0.144335	1.5006	0.79253	3.46504	0.955799	0.200169	0.107636	0.427935	0.427935
Contig_10	844350	882916	En_0005426		+	0.046156	0.120503	-0.606624	0.30423	6.34634	0.134233	0.00240504	0.0149484	0.090151	0.090151
Contig_10	870806	873672	En_0005427		-	0.180628	0.335488	2.36102	1.7635	2.24453	3.93143	0.253851	2.85609	0.803645	2.85609
Contig_10	885034	890175	En_0005428		+	9.73e-11	2.7e-09	-2.26322	0.34974	5.84519	1.75286	0.00815224	0.0600725	0.114166	0.114166
Contig_10	891105	891913	En_0005429		-	1.08e-07	1.72e-06	3.40028	0.639992	6.88768	4.12704	0.00254269	0.407048	0.0717305	0.407048
Contig_10	891925	892405	En_0005430		-	0.00046367	0.00280131	2.93764	0.839106	5.62724	3.34597	0.00791479	0.696185	0.127171	0.696185
Contig_10	893809	897755	En_0005431		-	0.620292	0.767252	-0.434257	0.876515	3.52838	0.575045	0.0409684	0.727309	0.410622	0.727309
Contig_10	905341	913363	En_0005433		+	0.0487832	0.12575	0.473298	0.240194	7.5326	0.112463	0.000466891	0.0562222	0.0572263	0.0572263
Contig_10	954788	969739	En_0005440		-	0.277663	0.455318	-1.67256	1.5407	1.65386	2.51499	0.0903338	2.28342	0.921453	2.28342
Contig_10	1005465	1014374	En_0005446		-	0.0542084	0.136486	1.64115	0.852469	2.89211	1.33085	0.115747	0.533847	0.610957	0.610957
Contig_10	1009217	1010028	En_0005447		+	0.0198515	0.0619875	4.45971	1.91474	1.53671	9.07384	0.082401	3.58384	0.936309	3.58384
Contig_10	1025672	1028756	En_0005448		-	0.41049	0.591337	0.880142	1.06939	2.67448	1.02061	0.131901	1.01169	0.687388	1.01169
Contig_10	1028761	1032838	En_0005449		-	0.0733882	0.172268	-2.04872	1.14428	1.19728	1.98201	0.347901	0.526484	0.961469	0.961469
Contig_10	1051530	1054343	En_0005451		-	0.143676	0.284251	-2.43576	1.66578	1.65969	3.82752	0.300088	2.47472	0.920633	2.47472
Contig_10	1064901	1067640	En_0005457		+	0.00658767	0.0253846	2.66858	0.982179	2.42826	2.63793	0.207724	0.188502	0.756953	0.756953
Contig_10	1069254	1073242	En_0005458		+	0.801629	0.891944	0.190679	0.758953	3.13917	0.323929	0.0526794	0.415035	0.52333	0.52333
Contig_10	1079622	1080795	En_0005461		-	0.00538273	0.0215804	3.03282	1.08969	0.823265	3.06965	0.22929	-0.223834	0.958142	0.958142
Contig_10	1095767	1107034	En_0005464		+	0.998128	0.999182	-0.00672595	2.86665	1.33872	5.47847	0.019844	8.19784	0.954252	8.19784
Contig_10	1108765	1139271	En_0005466		+	0.121857	0.251755	1.45768	0.942245	2.58292	1.10065	0.172221	0.416344	0.715604	0.715604
Contig_10	1197544	1204917	En_0005468		+	0.0026606	0.0121241	1.79612	0.597821	3.8539	1.10975	0.0291749	0.022424	0.328215	0.328215
Contig_10	1225982	1257471	En_0005472		-	0.08756	0.196734	-1.61184	0.943475	2.85185	1.02446	0.264553	-0.0268769	0.625591	0.625591
Contig_10	1226136	1234844	En_0005473		+	0.120635	0.249809	2.65526	1.71074	2.26612	4.30123	0.255058	2.67158	0.798312	2.67158
Contig_10	1298730	1312761	En_0005475		+	0.209719	0.37433	-0.904918	0.721431	3.34751	0.35934	0.0604731	0.0690988	0.459989	0.459989
Contig_10	1328551	1339758	En_0005479		-	0.303934	0.485063	-1.13066	1.09983	1.66294	0.744535	0.289455	0.188148	0.920172	0.920172
Contig_10	1359577	1365589	En_0005481		+	0.0986309	0.215225	1.09806	0.664873	3.52114	0.446733	0.0294627	0.0377735	0.412593	0.412593
Contig_10	1473117	1487400	En_0005484		+	0.197631	0.358657	0.839807	0.651857	3.59043	0.406217	0.0310552	0.225632	0.393863	0.393863
Contig_10	1541652	1544225	En_0005486		-	0.371203	0.553716	-1.25425	1.40262	1.32642	1.83593	0.168104	1.79923	0.955065	1.79923
Contig_10	1606592	1620873	En_0005487		+	0.807679	0.895694	-0.38425	1.57854	1.4857	1.7104	0.378448	2.11333	0.941799	2.11333
Contig_10	1663842	1671400	En_0005492		+	0.814819	0.899968	-0.0844372	0.360513	6.95275	0.089023	0.00136352	0.128606	0.0699441	0.128606
Contig_10	1671565	1676335	En_0005494		+	8.23e-25	1.06e-22	-4.09095	0.397756	5.56485	5.63611	0.0269922	0.0592151	0.131218	0.131218
Contig_10	1675908	1677729	En_0005495		-	6.37e-29	1.16e-26	-4.0021	0.3586	8.43267	5.42467	0.000976771	0.127617	0.0461733	0.127617
Contig_10	1677791	1686186	En_0005496		-	0.108742	0.231238	-0.598404	0.3731	5.53434	0.200223	0.00595214	0.115338	0.133251	0.133251
Contig_10	1704440	1710037	En_0005499		-	0.00150798	0.00757154	-3.30106	1.04031	1.58321	4.02956	0.151467	0.444361	0.930784	0.930784
Contig_10	1718994	1721173	En_0005502		+	0.0568608	0.141591	-1.74196	0.914715	2.87186	1.51454	0.218376	0.536221	0.618328	0.618328
Contig_10	1726736	1737736	En_0005503		+	0.0532515	0.134602	2.04849	1.05982	2.23205	1.40013	0.316506	-0.314475	0.806704	0.806704
Contig_10	1754247	1762521	En_0005506		-	0.630525	0.774959	-0.334963	0.696405	3.41215	0.053787	0.0425535	-0.0179731	0.442427	0.442427
Contig_10	1781130	1790959	En_0005508		-	0.911065	0.955754	0.109619	0.981414	2.41453	0.0700033	0.202644	-0.103648	0.76053	0.76053
Contig_10	1809213	1826099	En_0005509		-	0.2514	0.425281	1.72174	1.50114	2.45918	2.49042	0.175313	2.07812	0.748854	2.07812
Contig_10	1892590	1916927	En_0005518		-	0.162392	0.310894	-1.29312	0.925593	2.62955	0.660716	0.155048	-5.54e-05	0.701674	0.701674
Contig_10	1942994	1945776	En_0005519		-	0.0824692	0.188063	-1.09805	0.632323	3.69534	0.447355	0.0334192	0.0347545	0.366414	0.366414
Contig_10	1954220	1987693	En_0005520		-	0.128316	0.261267	-1.52915	1.00551	2.21342	1.42031	0.199806	0.761509	0.811241	0.811241
Contig_10	2033023	2035867	En_0005525		+	0.0132095	0.0447119	-2.47088	0.997098	0.542292	2.12865	0.0591037	0.0812571	0.9351	0.9351
Contig_10	2054860	2097697	En_0005528		+	0.844949	0.918232	-0.101985	0.521481	4.25935	0.0371953	0.0162583	0.0343342	0.255684	0.255684
Contig_10	2147233	2152080	En_0005540		-	0.00114968	0.00605204	-3.37868	1.03925	2.79386	3.80791	0.433595	-0.429471	0.646444	0.646444
Contig_10	2178529	2182926	En_0005544		+	0.737597	0.849713	1.07612	3.21195	2.87965	7.26377	0.738109	9.57853	0.615493	9.57853
Contig_10	2183930	2201752	En_0005545		-	0.817619	0.901585	0.233723	1.01351	2.15307	0.021089	0.201537	-0.197217	0.825659	0.825659
Contig_10	2203933	2205981	En_0005546		-	0.629327	0.774312	-0.232172	0.481011	6.22168	0.172216	0.00483257	0.226539	0.0954296	0.226539
Contig_10	2210312	2214226	En_0005547		-	0.0204112	0.0633853	-1.30362	0.562221	5.25439	0.777207	0.0110913	0.305002	0.153153	0.305002
Contig_10	2216176	2223544	En_0005549		-	0.835307	0.912081	0.475156	2.28551	3.58368	3.55762	0.568312	4.65523	0.39567	4.65523
Contig_10	2227300	2230048	En_0005550		+	0.551036	0.713486	0.12828	0.215159	8.45953	0.00976064	0.00032368	0.00608945	0.0459698	0.0459698
Contig_10	2231664	2244505	En_0005551		-	0.00409784	0.0173016	1.61701	0.563314	4.07141	1.04087	0.0326168	0.221331	0.284706	0.284706
Contig_10	2233672	2236218	En_0005552		+	0.398727	0.580491	-1.46657	1.73785	2.75764	2.73035	0.369864	2.65025	0.659221	2.65025
Contig_10	2245286	2246832	En_0005553		-	0.000148954	0.0010623	0.930163	0.245244	7.43126	0.304733	0.00106942	0.0234284	0.0590752	0.0590752
Contig_10	2251298	2251935	En_0005554		-	0.784572	0.880775	0.183295	0.670512	3.59234	0.0725765	0.0562332	0.035833	0.393353	0.393353
Contig_10	2271385	2281258	En_0005559		-	0.909663	0.954926	-0.257619	2.27049	0.907154	3.45886	0.302893	4.85222	0.961676	4.85222
Contig_10	2307241	2314812	En_0005562		+	2.38e-23	2.82e-21	2.07729	0.208652	8.9344	1.44653	0.000155809	0.0120551	0.04338	0.04338
Contig_10	2315079	2317996	En_0005563		+	0.00700508	0.0266784	1.228	0.455388	4.77138	0.629456	0.0115162	0.178675	0.195862	0.195862
Contig_10	2318086	2321195	En_0005564		-	0.629585	0.774399	-0.498647	1.03387	2.09878	0.209909	0.230663	-0.0401234	0.838226	0.838226
Contig_10	2323091	2329971	En_0005565		-	0.0950679	0.209181	1.55063	0.92894	2.57176	0.812882	0.144148	-0.127055	0.718782	0.718782
Contig_10	2324926	2330805	En_0005566		+	0.0548787	0.137841	2.20521	1.14865	1.13452	1.98329	0.356218	0.187239	0.963171	0.963171
Contig_10	2332269	2343662	En_0005567		+	1.85e-13	7.6e-12	1.95902	0.266187	7.00219	1.28529	0.00221495	0.00684887	0.0686405	0.0686405
Contig_10	2352191	2365652	En_0005573		-	0.375283	0.557686	0.886577	0.99995	2.85777	0.711121	0.376452	0.29722	0.623447	0.623447
Contig_10	2381673	2382250	En_0005587		+	0.0612926	0.150061	2.62374	1.40204	2.01891	3.60514	0.112925	1.85278	0.855932	1.85278
Contig_10	2407266	2408276	En_0005592		+	0.48714	0.660468	0.458466	0.659791	3.58764	0.109923	0.0407135	0.0190753	0.39461	0.39461
Contig_10	2409222	2413664	En_0005593		+	0.541508	0.70592	0.627652	1.02804	2.19071	0.155827	0.240146	-0.203379	0.816718	0.816718
Contig_10	2456009	2466014	En_0005596		+	0.421421	0.601762	0.52902	0.658019	3.5571	0.14751	0.0301597	0.0511744	0.40283	0.40283
Contig_10	2466998	2470600	En_0005598		+	0.00211628	0.0100512	-1.25194	0.407345	5.88955	0.633069	0.00432192	0.161608	0.111724	0.161608
Contig_10	2474069	2481963	En_0005600		+	0.767707	0.869886	-0.11135	0.376976	5.6145	0.0893582	0.0141257	0.113712	0.127985	0.127985
Contig_10	2482532	2487996	En_0005601		-	3.82e-06	4.24e-05	-1.83462	0.397005	5.34049	1.13494	0.0108266	0.00866655	0.146786	0.146786
Contig_10	2496188	2503956	En_0005602		+	6.25e-16	3.45e-14	2.39905	0.296752	6.57429	1.97411	0.00650271	0.0769551	0.0815591	0.0815591
Contig_10	2511234	2512720	En_0005605		+	0.000360688	0.00226205	3.57778	1.00294	1.09574	4.26823	0.0421284	-0.040058	0.963762	0.963762
Contig_10	2531650	2532384	En_0005606		+	0.0489971	0.12615	-2.05774	1.04527	3.04836	2.13982	0.130393	0.962197	0.554579	0.962197
Contig_10	2541880	2547226	En_0005608		+	0.0286184	0.0827432	-2.37849	1.08671	1.30617	2.67303	0.160252	1.02069	0.956328	1.02069
Contig_10	2608088	2615434	En_0005615		+	0.74153	0.852235	-0.352501	1.06875	1.75038	0.105552	0.235309	-0.13911	0.906908	0.906908
Contig_10	2664079	2665397	En_0005617		-	0.868696	0.93232	-0.242458	1.46664	1.4148	1.45362	0.308025	1.84301	0.948433	1.84301
Contig_10	2691195	2692393	En_0005618		+	0.0507638	0.12974	-2.05638	1.05268	1.35562	2.14833	0.11616	0.991977	0.953076	0.991977
Contig_10	2705745	2706126	En_0005619		+	0.37347	0.555828	1.52339	1.71169	1.47619	2.72684	0.166729	2.76316	0.942756	2.76316
Contig_10	2772743	2775852	En_0005629		+	0.589229	0.743952	0.8424	1.56013	1.10035	1.85922	0.241173	2.19284	0.96371	2.19284
Contig_10	2781622	2782790	En_0005630		+	3.35e-25	4.47e-23	7.47249	0.7205	3.56143	18.7924	0.117461	0.152131	0.40166	0.40166
Contig_10	2783747	2784576	En_0005631		+	0.0386166	0.104655	-1.23253	0.59593	3.97438	0.517599	0.0524454	-0.0356125	0.302687	0.302687
Contig_10	2813442	2815587	En_0005636		+	0.425493	0.605777	-2.20102	2.76189	3.14528	6.70017	0.0241159	7.60389	0.52129	7.60389
Contig_10	2820816	2822591	En_0005637		+	0.849638	0.921055	-0.194804	1.02755	2.35274	0.716561	0.15621	0.899657	0.776476	0.899657
Contig_10	2831226	2838745	En_0005641		-	8.24e-07	1.08e-05	-5.28436	1.07196	1.94903	9.30827	0.27854	-0.278372	0.870562	0.870562
Contig_10	2841544	2846882	En_0005642		-	5.16e-06	5.55e-05	-2.55237	0.559965	4.4888	2.19971	0.0870051	-0.0447465	0.226556	0.226556
Contig_10	2864288	2875220	En_0005644		-	0.62355	0.769832	0.150078	0.305767	6.3068	0.0102197	0.00171409	0.00235368	0.0917793	0.0917793
Contig_10	2879241	2881648	En_0005645		-	0.0809397	0.185463	-0.908942	0.520806	5.1453	0.456218	0.00762519	0.263614	0.161635	0.263614
Contig_10	2882057	2890356	En_0005646		-	0.0326061	0.0915124	-0.555996	0.260188	7.08306	0.107313	0.00109435	0.00530975	0.0666036	0.0666036
Contig_10	2896890	2909005	En_0005647		-	0.0333926	0.0931946	0.508234	0.238907	7.71537	0.0915871	0.00283811	0.00539167	0.0542384	0.0542384
Contig_10	2913023	2917551	En_0005648		+	0.749374	0.857753	-0.703332	2.2016	4.21151	3.39625	2.95198	1.89507	0.262531	1.89507
Contig_10	2917999	2920913	En_0005649		-	7.05e-06	7.32e-05	1.93914	0.431658	7.31553	1.37764	0.0194756	0.166853	0.0613671	0.166853
Contig_10	2941425	2944271	En_0005650		+	0.392598	0.574318	1.32511	1.54999	1.31365	1.86365	1.4466	0.470913	0.955873	0.955873
Contig_10	2943384	2951610	En_0005651		-	0.725941	0.842067	-0.458889	1.30913	2.32283	0.0735212	0.929734	-0.924741	0.78409	0.78409
Contig_10	2948246	2952709	En_0005652		+	0.433421	0.612917	-1.55004	1.97873	1.69819	3.41111	0.978894	2.93646	0.915028	2.93646
Contig_10	2962166	2965968	En_0005653		+	0.000498802	0.00298342	-3.67874	1.05668	3.46713	5.25543	0.169751	0.94683	0.427364	0.94683
Contig_10	2970597	2975325	En_0005654		+	0.760786	0.865394	-1.01573	3.33628	1.61065	7.76443	0.518628	10.6122	0.927294	10.6122
Contig_10	2971129	2978859	En_0005655		-	0.6621	0.797859	0.420409	0.962	2.81805	0.0733871	0.28765	-0.265941	0.637794	0.637794
Contig_10	2988197	2997078	En_0005657		-	0.50248	0.673789	0.703117	1.0485	1.73062	0.296651	0.189301	0.00848888	0.910052	0.910052
Contig_10	3032390	3041496	En_0005663		-	0.46372	0.640488	0.5991	0.817622	6.11824	0.565311	0.00356058	0.664945	0.100144	0.664945
Contig_10	3044041	3064281	En_0005664		+	3.5e-05	0.000301595	-4.0758	0.984985	1.34475	5.78906	0.0163563	0.361159	0.95384	0.95384
Contig_10	3066906	3067112	En_0005666		+	0.402173	0.583672	1.19329	1.42441	1.21742	1.82727	0.188681	1.84025	0.960728	1.84025
Contig_10	3067121	3076515	En_0005667		+	0.867307	0.931489	0.186522	1.11637	1.57582	0.242228	0.314576	0.0313715	0.931695	0.931695
Contig_10	3079134	3082026	En_0005668		+	0.73959	0.851027	-1.1717	3.52501	3.2839	8.74143	1.05786	11.3679	0.477839	11.3679
Contig_10	3084098	3089355	En_0005669		+	0.633476	0.777085	0.717571	1.50485	2.68832	1.68135	0.63425	1.63032	0.682839	1.63032
Contig_10	3114459	3118052	En_0005673		-	0.958774	0.980254	0.187395	3.62519	2.51225	8.77302	0.0984689	13.0435	0.734842	13.0435
Contig_10	3122920	3133296	En_0005674		+	0.954261	0.978103	-0.0587701	1.02465	4.14787	0.701086	0.0497275	1.00017	0.272174	1.00017
Contig_10	3133906	3137884	En_0005676		+	0.000539951	0.00319197	1.89015	0.546268	6.30216	1.38983	0.00317429	0.295235	0.091973	0.295235
Contig_10	3134489	3139017	En_0005677		-	0.000114421	0.000847084	4.1789	1.08324	1.39631	5.87599	0.223438	-0.141073	0.949972	0.949972
Contig_10	3152486	3156015	En_0005678		-	0.0597422	0.147111	-1.51563	0.805033	3.04536	0.770874	0.0924391	-0.084693	0.555639	0.555639
Contig_10	3209237	3212515	En_0005681		-	0.0237756	0.0714631	-2.08863	0.923872	3.00186	1.59042	0.282403	-0.0779609	0.571136	0.571136
Contig_10	3212858	3219016	En_0005682		-	0.00634477	0.0246583	-1.55752	0.570643	4.34933	0.978333	0.0820243	0.172542	0.243609	0.243609
Contig_10	3224502	3230023	En_0005683		-	0.0338088	0.0940949	1.11747	0.526526	6.60887	0.601066	0.00326245	0.273967	0.0803679	0.273967
Contig_10	3242885	3243643	En_0005684		+	0.00535051	0.0214806	-2.93211	1.05277	1.3443	3.08526	0.154456	0.174798	0.953871	0.953871
Contig_10	3291325	3292083	En_0005691		+	0.0508561	0.12992	1.02381	0.524308	4.43407	0.418705	0.0418579	0.0621027	0.233041	0.233041
Contig_10	3292503	3293231	En_0005692		+	1.78e-06	2.15e-05	1.71603	0.359237	5.66772	0.997693	0.00442589	0.0197266	0.124625	0.124625
Contig_10	3383282	3387022	En_0005699		-	0.0421962	0.112256	-1.36874	0.673733	4.20459	0.927096	0.0287395	0.425177	0.263549	0.425177
Contig_10	3405754	3410450	En_0005700		+	0.952818	0.977339	-0.0652627	1.10299	1.62932	0.615775	0.291763	0.62977	0.924822	0.924822
Contig_10	3504263	3511681	En_0005706		+	0.621448	0.768148	0.305033	0.617727	4.74226	0.285406	0.0632471	0.31834	0.198881	0.31834
Contig_10	3504999	3511926	En_0005707		-	0.0696839	0.165615	3.94767	2.17627	3.45584	8.35212	0.178221	4.55793	0.430459	4.55793
Contig_10	3514605	3519693	En_0005708		+	5.88e-08	9.95e-07	1.78607	0.32939	6.11749	1.10196	0.00831886	0.0495886	0.100179	0.100179
Contig_10	3520255	3521055	En_0005709		+	2.93e-16	1.7e-14	6.59345	0.806404	3.38565	14.9247	0.185511	0.464776	0.449657	0.464776
Contig_10	3520476	3524058	En_0005710		-	0.0127982	0.043582	1.41236	0.567365	4.26254	0.879525	0.0282803	0.293623	0.255239	0.293623
Contig_10	3524239	3534792	En_0005711		+	0.615356	0.763827	0.468236	0.931921	2.75367	0.568035	0.20787	0.53456	0.660606	0.660606
Contig_10	3525317	3535830	En_0005712		-	0.990018	0.995361	0.00532802	0.425887	5.02245	0.0489668	0.00949892	0.0639371	0.171881	0.171881
Contig_10	3548446	3554544	En_0005716		+	0.333747	0.516856	-0.679445	0.702927	3.46295	0.211154	0.0655948	0.0203137	0.428511	0.428511
Contig_10	3559651	3567471	En_0005719		-	0.436112	0.61533	1.11638	1.43351	1.04436	1.7854	0.549272	1.50568	0.964007	1.50568
Contig_10	3582086	3589820	En_0005721		-	0.0288512	0.0832947	2.45811	1.12473	1.15822	2.29576	0.302375	0.120124	0.962636	0.962636
Contig_10	3708979	3711097	En_0005722		-	0.996198	0.99808	-0.00299026	0.627546	4.50641	0.262545	0.0135935	0.38022	0.224518	0.38022
Contig_10	3715830	3721816	En_0005723		+	2.04e-06	2.43e-05	-4.8061	1.01195	1.7099	7.80298	0.110779	0.0443908	0.913257	0.913257
Contig_10	3818527	3822329	En_0005728		-	1.52e-06	1.88e-05	-4.64212	0.965468	1.62791	7.27666	0.00711808	0.133253	0.925011	0.925011
Contig_10	3855121	3860146	En_0005730		-	0.27056	0.447312	-0.915238	0.830695	4.12439	0.739256	0.0458483	0.644206	0.2759	0.644206
Contig_10	3865666	3871147	En_0005731		+	0.263882	0.440077	-0.744554	0.666409	3.60135	0.274862	0.0531549	0.0819574	0.390946	0.390946
Contig_100	8870	11576	En_0026434		-	0.0910944	0.202786	-1.81386	1.07351	2.68329	1.86498	0.168502	0.983922	0.684499	0.983922
Contig_100	35403	39775	En_0026437		-	0.462879	0.639912	-0.386312	0.526228	4.26608	0.204388	0.0221698	0.209793	0.254746	0.254746
Contig_100	42773	45865	En_0026438		-	0.000633982	0.00365976	-4.68878	1.37234	2.7558	8.58376	0.0787246	1.80458	0.659864	1.80458
Contig_100	47083	47781	En_0026440		+	0.00233684	0.0108916	-3.08079	1.01218	0.847246	3.72769	0.0652003	0.780717	0.959314	0.959314
Contig_100	49285	51914	En_0026441		-	0.75446	0.861126	-0.325914	1.04205	1.87636	0.717559	0.201044	0.822185	0.884818	0.884818
Contig_100	54465	55820	En_0026442		-	1.33e-05	0.0001289	-4.22113	0.969276	2.75583	6.23778	0.279643	0.16805	0.659853	0.659853
Contig_100	56497	77989	En_0026443		-	0.332694	0.515736	1.54655	1.59652	2.63467	2.49653	0.186494	2.36239	0.700087	2.36239
Contig_100	80091	84195	En_0026444		-	3.86e-07	5.44e-06	-5.41903	1.0676	2.99495	10.5485	0.194716	0.945045	0.573618	0.945045
Contig_100	95657	97725	En_0026449		-	0.000125644	0.000917714	-2.40193	0.626342	3.84457	2.05004	0.0619771	0.128457	0.330328	0.330328
Contig_100	100319	105505	En_0026450		-	0.66492	0.79991	0.198337	0.457915	6.04581	0.152903	0.00225282	0.207433	0.103634	0.207433
Contig_100	107658	116954	En_0026451		+	0.0731128	0.171751	-1.49091	0.831925	2.92737	0.788043	0.0939899	-0.0233365	0.598109	0.598109
Contig_100	118986	120377	En_0026452		+	0.000474243	0.00285442	1.50218	0.429822	6.62541	0.87535	0.00218716	0.18256	0.0798081	0.18256
Contig_100	122549	123237	En_0026453		+	0.708952	0.830607	-0.3721	0.996881	2.073	0.1667	0.149724	0.0310964	0.844048	0.844048
Contig_100	135859	158825	En_0026455		+	0.70924	0.830839	0.299504	0.803224	2.97155	0.10526	0.063106	0.0499332	0.582063	0.582063
Contig_100	159685	167689	En_0026458		+	0.000902122	0.00492221	3.2543	0.980388	3.79261	4.17093	0.346691	0.614471	0.342423	0.614471
Contig_100	161592	168383	En_0026459		-	0.527436	0.694387	0.19326	0.305828	6.34307	0.015977	0.00324694	0.00204377	0.090284	0.090284
Contig_100	170221	171812	En_0026460		-	5.49e-05	0.000447308	-1.89628	0.470097	4.66867	1.28026	0.0143742	0.108086	0.206617	0.206617
Contig_100	174088	186219	En_0026461		+	0.796131	0.888231	-0.0785942	0.304207	6.34259	0.0133625	0.00223781	0.0147174	0.0903038	0.0903038
Contig_100	190103	190750	En_0026462		-	0.171991	0.323958	1.48286	1.08568	2.24057	0.805892	0.374091	-0.264696	0.804618	0.804618
Contig_100	191744	196817	En_0026463		-	6.29e-05	0.000504255	3.3696	0.842072	3.0708	3.88068	0.162376	-0.0184557	0.54671	0.54671
Contig_100	198999	201130	En_0026464		+	0.723351	0.840225	0.339948	0.960347	2.27654	0.413434	0.126546	0.435822	0.79572	0.79572
Contig_100	203388	204834	En_0026466		+	0.00014912	0.00106334	-3.77715	0.995944	1.19543	5.11263	0.0303711	0.505148	0.961533	0.961533
Contig_100	209176	209887	En_0026467		-	0.00302024	0.0134348	-3.30101	1.11307	0.957356	3.76471	0.275901	-0.0771607	0.963029	0.963029
Contig_100	213031	219963	En_0026468		+	0.170437	0.321823	-0.860224	0.627534	3.90387	0.321386	0.0765764	0.0355092	0.317222	0.317222
Contig_100	235832	253291	En_0026469		+	0.000393045	0.00243428	-1.26082	0.355691	7.07744	0.614235	0.00162501	0.124891	0.0667415	0.124891
Contig_100	248181	253535	En_0026470		-	0.97283	0.986494	-0.0446467	1.31084	4.29174	1.1462	0.745472	0.972834	0.251224	0.972834
Contig_100	266886	279409	En_0026472		-	0.00609035	0.0238426	-0.991254	0.361392	5.64952	0.386716	0.00484182	0.0839393	0.125762	0.125762
Contig_100	282087	284825	En_0026473		+	0.00167342	0.00825981	-1.47609	0.469675	4.90604	0.762624	0.038162	0.0163505	0.182432	0.182432
Contig_100	282387	285289	En_0026474		-	0.00285255	0.0128303	1.64474	0.551335	4.36328	0.92577	0.0621492	-0.0260783	0.241821	0.241821
Contig_100	286479	293991	En_0026475		-	0.660667	0.796772	0.187264	0.426576	5.38457	0.133001	0.00615987	0.175807	0.143621	0.175807
Contig_100	295146	299732	En_0026477		-	0.0545391	0.137159	0.719048	0.374012	6.69947	0.2656	0.00128419	0.1386	0.0773774	0.1386
Contig_100	300739	320332	En_0026478		-	0.0611385	0.149751	1.9595	1.04646	2.02282	1.54718	0.239998	0.160955	0.85509	0.85509
Contig_100	323730	342240	En_0026480		-	0.377085	0.559283	-1.28494	1.45473	2.61859	1.96118	0.214207	1.90204	0.705037	1.90204
Contig_100	376051	386342	En_0026485		+	0.30394	0.485063	-0.547369	0.532449	5.03646	0.288873	0.0350496	0.248453	0.17067	0.248453
Contig_100	402733	406500	En_0026489		+	0.405649	0.587011	-0.780065	0.938057	2.48389	0.202851	0.137604	-0.137579	0.742347	0.742347
Contig_100	482028	486363	En_0026491		+	0.17642	0.329874	-2.65587	1.9646	2.50796	4.92433	0.0230799	3.83659	0.73598	3.83659
Contig_100	486628	487050	En_0026492		-	0.0689362	0.164371	-2.13775	1.17534	1.1858	2.44426	0.224959	1.15646	0.961849	1.15646
Contig_100	490409	493105	En_0026493		-	0.717244	0.83612	-0.831218	2.29527	1.99016	3.74248	0.0551541	5.2131	0.862056	5.2131
Contig_100	637097	639244	En_0026510		+	0.0389496	0.105309	-3.51441	1.70213	1.65486	6.04852	0.0855901	2.81165	0.921312	2.81165
Contig_100	675447	681156	En_0026514		+	0.950731	0.976301	-0.0340722	0.551435	4.08567	0.00975183	0.0218106	-0.00776333	0.28227	0.28227
Contig_100	729832	737402	En_0026518		-	0.020761	0.0642693	1.30972	0.566413	5.07713	0.78567	0.0071107	0.313713	0.167219	0.313713
Contig_100	793607	796982	En_0026524		-	0.823394	0.905139	0.255847	1.14636	1.08203	0.441707	0.350265	0.279566	0.963887	0.963887
Contig_100	806120	826019	En_0026525		+	0.0296575	0.0850633	1.83337	0.843072	2.89958	1.18348	0.102534	-0.00793903	0.608235	0.608235
Contig_100	855180	858044	En_0026529		-	0.278755	0.456603	-1.26512	1.16803	2.39318	1.01675	0.59822	0.126646	0.766069	0.766069
Contig_100	860211	863025	En_0026530		-	0.52679	0.693839	0.465497	0.735481	4.02686	0.432851	0.0319678	0.508965	0.292661	0.508965
Contig_100	863622	866601	En_0026531		+	0.115895	0.242431	2.14907	1.36688	3.18781	2.78508	0.0975106	1.77086	0.507366	1.77086
Contig_100	868551	879791	En_0026532		-	0.00666461	0.0256196	-2.51185	0.925805	4.14582	2.30399	0.584619	-0.28333	0.272496	0.272496
Contig_100	896461	921282	En_0026535		-	0.0596146	0.146909	-1.4718	0.781363	3.39242	0.82069	0.162717	-0.0147826	0.447812	0.447812
Contig_100	907562	913861	En_0026537		+	0.197517	0.358539	-0.983367	0.763093	4.31955	0.710545	0.0209189	0.561393	0.2475	0.561393
Contig_100	935069	946531	En_0026539		-	0.000599798	0.00349199	2.45651	0.715828	5.9021	2.35309	0.00566652	0.506744	0.111044	0.506744
Contig_100	963497	966413	En_0026543		+	0.42862	0.608424	0.439998	0.555864	4.5291	0.270523	0.0166267	0.292359	0.221925	0.292359
Contig_100	966148	969743	En_0026544		-	0.036084	0.0991252	-0.791782	0.377762	6.42853	0.304109	0.00344238	0.139262	0.0868999	0.139262
Contig_100	984839	987074	En_0026545		+	1.45e-30	2.92e-28	7.80116	0.678835	3.65078	20.4328	0.0829112	0.137333	0.377906	0.377906
Contig_100	997349	1015140	En_0026546		+	0.000702014	0.00398633	-3.38053	0.997563	0.997119	3.81666	0.0314395	-0.0204466	0.963692	0.963692
Contig_100	1037026	1038621	En_0026547		-	1.36e-06	1.7e-05	-3.86343	0.799828	3.62007	5.28155	0.25375	0.20553	0.385975	0.385975
Contig_100	1071056	1073822	En_0026548		+	0.7441	0.854083	-0.337737	1.03464	4.03468	0.751678	0.0359053	1.03458	0.291227	1.03458
Contig_100	1267582	1269477	En_0026555		-	0.776663	0.875885	-0.28315	0.998169	2.32452	0.580055	0.212679	0.617317	0.783661	0.783661
Contig_1000	244354	249897	En_0081716		-	0.957657	0.979761	-0.0720361	1.35678	1.73105	1.22896	0.292662	1.54818	0.909985	1.54818
Contig_1001	18031	23756	En_0081719		-	0.352709	0.535717	-0.7083	0.762147	3.12711	0.269271	0.0534888	0.0995728	0.527379	0.527379
Contig_1002	4831	13982	En_0081728		+	0.00922826	0.0333574	1.00698	0.386782	5.42007	0.362839	0.00848765	0.0287666	0.141113	0.141113
Contig_1002	15197	15804	En_0081729		-	2.91e-05	0.000255802	-2.32055	0.555051	4.6152	1.803	0.0957156	-0.0836921	0.212366	0.212366
Contig_1002	49655	61319	En_0081736		+	2.69e-05	0.000239345	1.65288	0.393719	5.67842	1.01401	0.00747331	0.147541	0.123962	0.147541
Contig_1002	50817	55127	En_0081737		-	0.000645386	0.00371317	-3.74313	1.09712	1.17842	4.96094	0.241586	0.194328	0.962077	0.962077
Contig_1002	61409	61702	En_0081739		-	0.00635685	0.0246935	0.944999	0.346308	5.79495	0.329655	0.0029152	0.0450559	0.117014	0.117014
Contig_1002	65523	71051	En_0081740		+	0.00202106	0.00967906	1.35171	0.437854	4.96507	0.633683	0.014748	0.02222	0.176968	0.176968
Contig_1002	76629	79380	En_0081742		+	0.649688	0.789263	-0.498641	1.09785	2.28806	0.20919	0.412439	-0.222976	0.792845	0.792845
Contig_1002	118455	120306	En_0081751		-	0.000682624	0.00389156	3.42716	1.00904	1.02043	3.91966	0.0542463	-0.0474721	0.963912	0.963912
Contig_1002	121537	125524	En_0081752		-	2.54e-10	6.53e-09	3.4612	0.547245	5.27819	4.19296	0.0123418	0.287136	0.151366	0.287136
Contig_1002	130336	132481	En_0081754		+	0.593284	0.746921	-1.1806	2.21051	1.84949	3.72219	0.0632743	4.8231	0.88982	4.8231
Contig_1002	138669	140063	En_0081755		+	0.000472827	0.00284745	3.51763	1.00628	1.06567	4.3435	0.048611	0.279765	0.96398	0.96398
Contig_1002	141416	146471	En_0081756		+	0.0916634	0.20369	1.3729	0.813961	2.95974	0.778986	0.0761917	0.149863	0.58634	0.58634
Contig_1002	147553	151451	En_0081757		+	0.2594	0.434899	-0.545956	0.484085	4.62524	0.207002	0.0230605	0.138409	0.211277	0.211277
Contig_1002	150378	155823	En_0081758		-	0.000202975	0.00138769	1.03669	0.279034	6.74139	0.36548	0.00180442	0.00905386	0.0760553	0.0760553
Contig_1002	157779	167998	En_0081759		+	0.190075	0.348383	1.07361	0.819323	4.65285	0.831737	0.0238584	0.647432	0.208305	0.647432
Contig_1002	168328	173022	En_0081760		-	0.260992	0.436735	0.588381	0.523448	6.35623	0.298062	0.0035522	0.270445	0.0897504	0.270445
Contig_1002	178338	185529	En_0081761		+	0.148342	0.291009	-0.685388	0.474182	4.71594	0.227702	0.023221	0.0834539	0.201627	0.201627
Contig_1002	188909	191282	En_0081762		+	3.17e-07	4.56e-06	-2.58334	0.505249	4.86298	2.23488	0.0686971	-0.053188	0.18658	0.18658
Contig_1002	206230	209293	En_0081765		+	0.65739	0.794719	0.216472	0.488079	4.51644	0.13302	0.0148542	0.161246	0.223367	0.223367
Contig_1002	230597	234726	En_0081770		+	0.0165805	0.053765	1.66755	0.696008	6.10019	1.24986	0.0117981	0.472629	0.100998	0.472629
Contig_1002	242430	245793	En_0081771		-	0.22916	0.398731	-1.60429	1.3341	3.1486	2.04447	0.348397	1.43143	0.520187	1.43143
Contig_1002	246732	254252	En_0081772		-	0.000236763	0.00158137	0.971351	0.264229	7.0102	0.319482	0.00138352	0.00607806	0.0684335	0.0684335
Contig_1002	254699	256116	En_0081773		-	0.00813294	0.0301148	-2.80821	1.0611	0.710958	2.7143	0.174976	-0.0465518	0.950964	0.950964
Contig_1003	3369	6696	En_0081776		-	0.892852	0.94556	-0.164191	1.21897	3.8628	0.99958	0.109593	1.3763	0.326216	1.3763
Contig_1003	9434	16918	En_0081777		-	0.114947	0.240969	-1.90759	1.21014	4.64088	1.86734	1.25484	-0.273272	0.20959	0.20959
Contig_1003	73633	80624	En_0081785		-	0.0498808	0.128004	-3.92947	2.00383	3.25927	7.82381	0.213987	3.80134	0.485127	3.80134
Contig_1003	89901	91747	En_0081788		+	0.0859538	0.194017	1.1283	0.657083	3.57619	0.595877	0.0340756	0.223207	0.397682	0.397682
Contig_1003	166290	170453	En_0081794		-	0.900801	0.950376	0.0812395	0.651742	3.97168	0.285378	0.0752485	0.349519	0.303221	0.349519
Contig_1003	178078	186975	En_0081797		+	0.0602825	0.148135	-1.9314	1.02804	3.80668	1.25754	0.717772	-0.696619	0.339094	0.339094
Contig_1003	233249	255719	En_0081804		-	0.578078	0.734806	-1.06762	1.91951	1.73411	2.83628	1.67692	2.0076	0.909503	2.0076
Contig_1004	4188	8401	En_0081806		+	1.01e-23	1.23e-21	-4.54891	0.453051	5.18216	7.03436	0.0454223	0.159833	0.158711	0.159833
Contig_1004	10448	28265	En_0081807		+	0.478942	0.653803	0.303307	0.428396	5.89769	0.153014	0.0177673	0.165756	0.111283	0.165756
Contig_1004	36350	39785	En_0081810		+	0.25135	0.425233	1.838	1.60234	1.5396	2.83774	0.11812	2.44936	0.935979	2.44936
Contig_1004	39428	45229	En_0081811		-	0.372171	0.554614	0.611166	0.684846	6.29302	0.437185	0.00256172	0.466453	0.0923565	0.466453
Contig_1004	47406	53242	En_0081812		+	0.0418673	0.111577	0.517201	0.254173	7.21398	0.12075	0.00105756	0.046319	0.0635464	0.0635464
Contig_1004	53760	57384	En_0081813		+	0.000669191	0.00382701	-2.11785	0.622548	4.67377	1.75347	0.0279228	0.359643	0.206075	0.359643
Contig_1004	59863	64023	En_0081814		+	0.526506	0.693595	0.224737	0.354839	5.95566	0.0875951	0.0177061	0.0884331	0.108205	0.108205
Contig_1004	65123	68866	En_0081817		-	0.7224	0.839606	-0.175134	0.492986	4.46301	0.0140692	0.0134525	-0.00768475	0.229582	0.229582
Contig_1004	91232	95850	En_0081820		+	0.848584	0.920429	0.0711935	0.372887	5.66639	0.059439	0.0143367	0.0722876	0.124708	0.124708
Contig_1004	96474	98420	En_0081822		+	0.000732034	0.00412347	-1.3676	0.404941	5.32255	0.677772	0.0158851	0.0656024	0.148092	0.148092
Contig_1004	98215	102728	En_0081823		-	0.151848	0.296043	0.652489	0.45532	5.25434	0.280125	0.033026	0.17429	0.153156	0.17429
Contig_1004	103394	115428	En_0081824		-	0.169609	0.320585	-0.527529	0.384087	5.39857	0.143508	0.004895	0.0712228	0.142628	0.142628
Contig_1004	116500	117258	En_0081826		-	0.00680505	0.0260536	1.61387	0.596352	4.29442	1.10528	0.0182029	0.337433	0.250862	0.337433
Contig_1004	119041	134397	En_0081827		-	0.307623	0.488776	0.218082	0.21376	8.52521	0.0164416	0.000194287	0.000688129	0.0454989	0.0454989
Contig_1004	141511	143044	En_0081828		+	0.337048	0.520219	-0.812501	0.846343	5.48526	0.697584	0.00615697	0.710139	0.136591	0.710139
Contig_1004	158055	162864	En_0081829		-	0.293865	0.473868	0.21732	0.207034	9.17765	0.0206287	0.000115756	0.00721331	0.0427475	0.0427475
Contig_1004	166700	167053	En_0081830		-	1.73e-05	0.000162946	-2.14841	0.500023	4.62914	1.70523	0.0189005	0.231123	0.210855	0.231123
Contig_1004	169160	171479	En_0081831		-	0.0166861	0.054048	-1.29706	0.541899	4.15021	0.588872	0.021847	0.0202734	0.271808	0.271808
Contig_1004	193780	201199	En_0081834		+	0.0724269	0.170578	1.3497	0.751328	3.40207	0.874664	0.119314	0.28183	0.44518	0.44518
Contig_1004	196263	201591	En_0081835		-	0.485956	0.659661	-0.426877	0.612664	4.8094	0.310979	0.0406028	0.334754	0.191948	0.334754
Contig_1004	210234	213023	En_0081837		+	0.727645	0.843043	-0.331024	0.950508	2.26535	0.102085	0.104962	-0.00662348	0.798504	0.798504
Contig_1004	220666	227530	En_0081841		-	0.0206697	0.0640182	0.896564	0.387458	5.41127	0.32566	0.00839214	0.0781838	0.141732	0.141732
Contig_1004	228967	236001	En_0081842		+	4.22e-09	8.81e-08	2.12827	0.362249	8.28174	1.59733	0.000334035	0.13089	0.0474391	0.13089
Contig_1005	39934	50437	En_0081845		+	0.646901	0.78718	0.412904	0.901395	2.55032	0.0712143	0.0878099	-0.0662331	0.724702	0.724702
Contig_1005	111912	118259	En_0081852		-	0.866043	0.930706	0.43461	2.57643	2.06916	4.48828	0.129007	6.50896	0.844907	6.50896
Contig_1005	194951	200063	En_0081856		-	0.177175	0.33083	1.33748	0.991088	2.21931	0.638699	0.172443	-0.108816	0.809812	0.809812
Contig_1006	4762	8812	En_0081861		-	0.851158	0.922026	-0.0823938	0.439103	4.88387	0.101711	0.00826156	0.14091	0.18455	0.18455
Contig_1006	10515	12966	En_0081862		-	2.54e-05	0.000227463	1.25466	0.297957	6.44547	0.535	0.00252687	0.0128825	0.0862517	0.0862517
Contig_1006	29705	30645	En_0081863		-	0.027647	0.0805407	-2.51923	1.14393	0.566467	2.13355	0.370835	-0.343771	0.937738	0.937738
Contig_1006	30185	31243	En_0081864		+	0.484595	0.658511	-0.677678	0.969591	2.36372	0.215919	0.166444	-0.0721891	0.773663	0.773663
Contig_1006	30676	32159	En_0081865		-	0.442443	0.621352	-0.896531	1.16725	1.52466	0.344845	0.424803	-0.309419	0.937659	0.937659
Contig_1006	36978	41847	En_0081866		+	0.659325	0.795752	-0.538586	1.22171	2.23705	1.09175	0.163932	1.32865	0.80548	1.32865
Contig_1006	101502	102678	En_0081870		-	0.000356228	0.00224284	-4.64958	1.3022	3.79398	8.33668	0.265688	1.43004	0.342098	1.43004
Contig_1006	102287	103519	En_0081871		+	2.08e-05	0.000191338	-6.38793	1.50105	2.50082	15.104	0.00495773	2.24818	0.73787	2.24818
Contig_1006	103220	104673	En_0081872		-	3.35e-22	3.58e-20	-7.89694	0.815013	3.9534	21.2301	0.174938	0.489308	0.306888	0.489308
Contig_1006	114168	118614	En_0081873		-	0.0281155	0.0816235	-2.49247	1.13517	1.36327	2.64872	0.336097	0.530783	0.952522	0.952522
Contig_1006	123134	130330	En_0081874		-	0.940003	0.970551	-0.021261	0.28248	6.7031	0.0207679	0.00253367	0.0283922	0.0772613	0.0772613
Contig_1006	131745	132891	En_0081875		+	0.4386	0.617863	-1.0079	1.30126	2.12116	0.692969	0.860178	-0.328658	0.833093	0.833093
Contig_1006	136453	143586	En_0081876		+	0.00156095	0.00779783	-0.797285	0.252058	7.25739	0.223932	0.000938067	0.0171285	0.0625949	0.0625949
Contig_1006	141186	149326	En_0081878		-	0.273695	0.450825	-1.22007	1.11463	3.18335	0.533432	0.733601	-0.677736	0.508803	0.508803
Contig_1006	155482	156339	En_0081879		+	0.181295	0.336338	-1.08606	0.812443	3.21024	0.445442	0.159842	-0.0814393	0.500222	0.500222
Contig_1006	172546	176712	En_0081881		-	0.615738	0.764048	0.405218	0.807368	3.05216	0.157225	0.0985999	0.0551372	0.553243	0.553243
Contig_1006	176698	179771	En_0081882		+	0.944668	0.973268	-0.0249762	0.359869	5.6964	0.00827955	0.0066471	0.00546032	0.122858	0.122858
Contig_1006	186248	187027	En_0081883		+	0.040885	0.109436	-2.36654	1.15741	1.04389	2.08237	0.375583	-0.0522843	0.964006	0.964006
Contig_1006	235077	239232	En_0081892		+	0.789254	0.884145	-0.278765	1.04297	1.94324	0.0957457	0.216057	-0.111293	0.871736	0.871736
Contig_1007	9924	15098	En_0081897		-	0.0463854	0.120989	3.02996	1.52116	1.9383	4.20208	1.4412	0.271595	0.872732	0.872732
Contig_1007	117519	123974	En_0081907		+	0.130377	0.264525	0.512329	0.338703	6.02484	0.115613	0.010046	0.0321335	0.104674	0.104674
Contig_1007	118341	125355	En_0081908		-	5.98e-12	1.99e-10	6.75479	0.981783	2.91072	15.3826	0.359724	-0.0994922	0.604175	0.604175
Contig_1007	125839	131388	En_0081909		-	2.38e-14	1.09e-12	4.42405	0.579961	5.30336	6.53526	0.186854	-0.170088	0.149501	0.149501
Contig_1007	131923	135356	En_0081910		+	0.0507071	0.129634	1.39597	0.714437	4.07472	0.989862	0.023584	0.486837	0.284136	0.486837
Contig_1007	135053	138092	En_0081911		-	0.325733	0.508368	1.12556	1.14533	2.46431	1.29682	0.181187	1.13059	0.747507	1.13059
Contig_1007	139080	148883	En_0081912		-	0.587821	0.742938	0.481677	0.888709	5.37434	0.603873	0.00863118	0.781172	0.144351	0.781172
Contig_1007	159598	160785	En_0081913		-	0.940325	0.970687	-0.137226	1.83307	0.601214	2.24638	0.178424	3.18173	0.941319	3.18173
Contig_1007	161847	168118	En_0081914		-	0.841463	0.915866	0.241684	1.20829	5.09413	0.992773	0.0131674	1.44679	0.165804	1.44679
Contig_1007	177583	178759	En_0081916		+	0.020307	0.063114	-2.53127	1.09077	0.572488	2.1358	0.251403	-0.251371	0.938377	0.938377
Contig_1007	189482	194394	En_0081919		-	0.680744	0.810825	-0.460589	1.11943	2.83496	0.906137	0.123293	1.12984	0.631702	1.12984
Contig_1007	195434	199047	En_0081920		-	0.511507	0.681214	-1.09212	1.66356	1.46877	2.24253	1.75896	1.00848	0.94349	1.00848
Contig_1007	213773	217614	En_0081924		+	1.98e-08	3.67e-07	2.8084	0.50026	4.50266	2.7321	0.0253106	0.12928	0.22495	0.22495
Contig_1007	218372	224280	En_0081927		+	0.0999795	0.21734	-1.20225	0.730871	4.13902	0.837916	0.0556331	0.47854	0.273567	0.47854
Contig_1008	3806	34362	En_0081930		-	0.984004	0.992302	-0.0220747	1.10099	1.9122	0.331425	0.334266	0.162628	0.877916	0.877916
Contig_1008	56276	67004	En_0081934		-	0.00544969	0.0217945	-2.5683	0.924122	3.18945	2.43264	0.347163	0.00371628	0.506839	0.506839
Contig_1008	110677	120364	En_0081939		-	0.958879	0.980283	0.0588105	1.14062	1.39842	0.376929	0.351213	0.21245	0.9498	0.9498
Contig_1008	138025	144573	En_0081946		-	0.00298788	0.0133239	-1.10738	0.372982	5.81958	0.501505	0.00407376	0.135042	0.115607	0.135042
Contig_1008	153283	155084	En_0081947		-	0.0621899	0.151795	-2.09579	1.12379	1.6218	1.52451	0.33707	-0.246477	0.925826	0.925826
Contig_1008	155521	155721	En_0081948		+	0.108207	0.230344	1.96727	1.22472	6.43083	2.29001	0.00134293	1.49859	0.0868115	1.49859
Contig_1008	198363	201349	En_0081950		-	0.763186	0.866914	-0.137953	0.457859	4.77899	0.0997627	0.0145591	0.12557	0.195076	0.195076
Contig_1008	232882	235058	En_0081953		+	0.0116229	0.0402854	-0.862826	0.341931	6.31029	0.326101	0.00349908	0.113418	0.091634	0.113418
Contig_1008	238903	244402	En_0081954		+	0.026784	0.0785372	0.763955	0.344955	6.08037	0.209753	0.0170455	0.00577012	0.101948	0.101948
Contig_1008	245196	246929	En_0081955		+	0.921475	0.960774	-0.0958439	0.97228	2.68712	0.350752	0.262093	0.259442	0.683236	0.683236
Contig_1008	249186	250181	En_0081956		+	0.0917738	0.203831	1.94086	1.15108	1.3651	2.04901	0.372607	0.817447	0.952387	0.952387
Contig_1009	1	7221	En_0081959		-	0.306326	0.487556	-0.702108	0.686348	3.57667	0.209346	0.07352	-0.00597914	0.397554	0.397554
Contig_1009	131845	133529	En_0081970		-	0.774484	0.874498	-0.21112	0.736859	3.34196	0.376832	0.0430274	0.499934	0.461488	0.499934
Contig_1009	135243	138515	En_0081971		+	0.187046	0.344359	1.00776	0.763823	5.18419	0.727479	0.00550224	0.577923	0.158552	0.577923
Contig_1009	139053	139856	En_0081973		+	0.0679339	0.162554	1.24879	0.6841	3.94362	0.831818	0.0228877	0.445105	0.308882	0.445105
Contig_1009	140686	145454	En_0081974		-	0.343037	0.525954	-0.627524	0.661819	7.21197	0.423265	0.00211421	0.43589	0.0635911	0.43589
Contig_1009	148637	157844	En_0081975		+	0.144717	0.285728	0.394143	0.270248	6.90385	0.0540088	0.00175515	0.00158365	0.0712789	0.0712789
Contig_1009	149370	151173	En_0081976		-	0.981676	0.990977	0.0937659	4.08251	2.19324	11.1142	0.0109358	16.6559	0.816111	16.6559
Contig_1009	160377	163383	En_0081979		-	0.600507	0.752466	0.150926	0.288207	6.57387	0.0375131	0.00148912	0.0433913	0.081574	0.081574
Contig_1009	164232	167265	En_0081980		-	0.00547044	0.0218619	-2.28132	0.821227	3.88652	1.84884	0.353438	-0.182385	0.320976	0.320976
Contig_1009	171315	174809	En_0081981		+	0.0502307	0.128661	0.701242	0.358143	5.7398	0.186394	0.00802454	0.0256962	0.120242	0.120242
Contig_1009	180900	185273	En_0081982		-	0.815991	0.900624	-0.138883	0.596824	3.92535	0.230709	0.0435299	0.29289	0.312669	0.312669
Contig_1009	180906	183187	En_0081983		+	0.250508	0.424243	0.648932	0.564723	4.10672	0.221041	0.0401406	0.0808653	0.278771	0.278771
Contig_1009	234029	238002	En_0081988		+	0.186045	0.342955	-1.93761	1.46525	1.49802	2.68275	0.0970838	2.04988	0.940528	2.04988
Contig_1009	238686	239087	En_0081989		-	0.044121	0.116318	-0.884832	0.439572	4.89109	0.28901	0.00936761	0.0326826	0.183856	0.183856
Contig_1009	240088	241240	En_0081990		+	0.942306	0.97191	-0.159699	2.20664	0.865138	3.25467	0.0698076	4.79945	0.960104	4.79945
Contig_101	1604	4481	En_0026559		-	0.970076	0.985375	-0.0208796	0.556592	4.05656	0.157799	0.0224953	0.213986	0.287299	0.287299
Contig_101	7285	15218	En_0026560		+	0.000387829	0.00240746	2.12741	0.599569	3.84942	1.56555	0.0302549	0.0551323	0.329228	0.329228
Contig_101	16753	20004	En_0026561		+	2.24e-05	0.000204035	-3.44422	0.812455	3.75671	3.95856	0.308998	-0.30249	0.351085	0.351085
Contig_101	25908	30587	En_0026563		-	0.149775	0.293008	1.40401	0.974789	2.38572	0.888418	0.182216	0.164782	0.767998	0.767998
Contig_101	31338	32645	En_0026564		-	0.151198	0.295153	-1.26587	0.881948	2.94357	0.725121	0.185621	0.100844	0.592211	0.592211
Contig_101	35894	42016	En_0026565		-	0.850245	0.921481	0.22733	1.20404	4.01093	0.117033	1.15408	-1.00437	0.295631	0.295631
Contig_101	36415	41521	En_0026566		+	0.0251402	0.0747305	-4.85677	2.16894	3.88813	10.9989	1.20006	3.50423	0.320625	3.50423
Contig_101	44503	49340	En_0026567		+	0.000311686	0.00200323	-3.35601	0.930831	3.09671	3.9043	0.328711	-0.103649	0.537734	0.537734
Contig_101	58472	68519	En_0026570		-	0.262767	0.438778	2.35141	2.0997	2.40407	4.78221	0.0349313	4.37382	0.763247	4.37382
Contig_101	73739	77520	En_0026572		-	0.154234	0.299314	-2.36287	1.65846	1.76772	3.69471	0.0620191	2.68847	0.904078	2.68847
Contig_101	80628	85122	En_0026573		+	0.933906	0.96765	0.056835	0.685326	3.64035	0.0899702	0.0890382	0.0443021	0.380634	0.380634
Contig_101	92657	95753	En_0026576		+	0.492885	0.665193	0.440488	0.642367	3.64899	0.116201	0.0342637	0.0430232	0.378371	0.378371
Contig_101	96234	102011	En_0026577		-	0.235646	0.406234	-0.387472	0.326721	6.91234	0.121209	0.00147214	0.105275	0.0710438	0.105275
Contig_101	102290	106600	En_0026578		-	0.234538	0.404884	-0.713692	0.600372	4.85638	0.410083	0.0110808	0.349366	0.187228	0.349366
Contig_101	107925	108746	En_0026579		-	2.83e-08	5.12e-07	-3.20582	0.577477	4.18934	3.59086	0.0676619	0.179965	0.265818	0.265818
Contig_101	109197	114580	En_0026580		+	0.391975	0.573783	-1.4369	1.67854	1.49539	2.56655	0.677864	2.13963	0.940802	2.13963
Contig_101	109893	115324	En_0026581		-	0.00176453	0.00861868	-1.29475	0.414024	5.1634	0.559307	0.0112244	-0.0104582	0.160191	0.160191
Contig_101	120098	145532	En_0026582		-	0.388765	0.570644	0.744463	0.863788	2.71504	0.326635	0.072241	0.140599	0.673888	0.673888
Contig_101	133072	136647	En_0026584		+	0.366869	0.549527	-0.930916	1.03165	3.15852	0.998408	0.207579	0.856731	0.516906	0.856731
Contig_101	136745	139804	En_0026585		+	0.10679	0.228224	-0.803803	0.498393	4.4497	0.33048	0.0172311	0.15544	0.231164	0.231164
Contig_101	146169	191476	En_0026586		-	0.497658	0.66924	0.589027	0.868542	2.72714	0.250101	0.0845978	0.117077	0.669768	0.669768
Contig_101	196417	200234	En_0026590		-	0.0498152	0.127859	1.02393	0.522002	4.27235	0.441599	0.018609	0.119572	0.253877	0.253877
Contig_101	252980	261966	En_0026592		+	0.00866166	0.031709	-1.81882	0.692851	3.93609	1.42273	0.0355636	0.444479	0.310433	0.444479
Contig_101	266080	267093	En_0026593		+	0.00020436	0.00139495	1.93393	0.520775	4.27898	1.32459	0.0182412	0.0985983	0.252965	0.252965
Contig_101	266364	271564	En_0026594		-	0.12086	0.2502	0.435922	0.281027	6.68799	0.065399	0.00123027	0.00185428	0.077746	0.077746
Contig_101	274797	276603	En_0026595		+	4.68e-18	3.33e-16	6.1352	0.708379	4.2634	12.5872	0.246682	-0.186268	0.255119	0.255119
Contig_101	277048	277608	En_0026596		+	2.62e-15	1.36e-13	6.63804	0.839432	2.62588	14.6879	0.00183831	-0.00179836	0.702808	0.702808
Contig_101	278191	278718	En_0026597		-	0.00216796	0.0102559	3.11439	1.01572	0.86405	3.35847	0.0716229	0.116347	0.960058	0.960058
Contig_101	311356	313233	En_0026600		-	0.469223	0.645246	0.576632	0.796734	2.97861	0.118119	0.0552758	-0.0443489	0.579509	0.579509
Contig_101	315505	325645	En_0026601		+	0.0160943	0.0524706	-2.45623	1.02055	2.79672	2.05601	0.396099	-0.328621	0.645425	0.645425
Contig_101	320252	321169	En_0026602		-	0.0124883	0.0427731	-2.61991	1.04879	0.616806	2.35084	0.157108	-0.0628027	0.942845	0.942845
Contig_101	354609	356352	En_0026605		+	8.54e-06	8.69e-05	-4.34318	0.975739	1.47844	6.2951	0.00953565	0.00151074	0.942532	0.942532
Contig_101	359843	365444	En_0026606		+	0.00458265	0.0189207	-1.68987	0.596075	3.90543	1.02731	0.0384177	0.0747217	0.316888	0.316888
Contig_101	360699	361796	En_0026607		-	0.0104725	0.03701	-1.29312	0.50516	4.39026	0.563931	0.0167686	-0.00695359	0.238418	0.238418
Contig_101	397876	398202	En_0026608		-	0.0356319	0.0981294	-2.10797	1.00327	2.59677	1.49719	0.294979	-0.270965	0.71157	0.71157
Contig_101	401462	407476	En_0026609		+	0.0120407	0.0414494	-1.04215	0.415041	5.11254	0.362762	0.00797006	-0.00686438	0.164289	0.164289
Contig_101	409005	411967	En_0026610		+	0.181868	0.337133	1.27341	0.953849	2.31434	0.610523	0.123591	-0.0185971	0.786237	0.786237
Contig_101	458381	464664	En_0026616		-	1.05e-05	0.000104839	-2.7469	0.62346	3.85599	2.65466	0.0609594	0.148307	0.327744	0.327744
Contig_101	466822	472512	En_0026617		-	0.463025	0.640016	-0.456282	0.621743	3.73809	0.12211	0.0308947	0.0481733	0.35567	0.35567
Contig_101	474690	479772	En_0026618		-	3.4e-05	0.00029362	1.70137	0.410443	5.22098	0.977973	0.0127662	0.00686715	0.155697	0.155697
Contig_101	487411	492911	En_0026619		+	0.032291	0.0908321	0.587169	0.274277	6.81433	0.13076	0.00138371	0.0223728	0.073844	0.073844
Contig_101	493208	494299	En_0026620		+	0.0953382	0.209619	1.3169	0.789561	3.11689	0.585921	0.0925681	-0.0807972	0.530838	0.530838
Contig_101	543972	551917	En_0026626		+	0.563927	0.724088	-1.09578	1.89904	1.73211	2.80447	0.287101	3.31924	0.909818	3.31924
Contig_101	568442	573004	En_0026630		+	0.128212	0.261113	-0.438285	0.28812	6.58118	0.0813664	0.00169354	0.0243093	0.0813195	0.0813195
Contig_101	572577	573811	En_0026631		-	0.872297	0.934568	0.107681	0.669903	3.62932	0.0736691	0.065239	0.039467	0.383531	0.383531
Contig_101	579092	589321	En_0026632		+	0.0189043	0.0596509	-0.633754	0.26998	6.90418	0.135663	0.00161924	0.00105329	0.0712698	0.0712698
Contig_101	585681	587049	En_0026633		-	4.38e-13	1.7e-11	-6.65055	0.918189	2.63213	14.7651	0.142195	-0.109477	0.700876	0.700876
Contig_101	587064	590351	En_0026634		-	9.14e-08	1.49e-06	-2.09994	0.393027	5.49353	1.47192	0.0184463	-0.015433	0.136024	0.136024
Contig_101	601971	610936	En_0026635		-	0.41524	0.595858	0.208631	0.256081	7.1766	0.0287664	0.00118737	0.0201989	0.0643901	0.0643901
Contig_101	630858	634197	En_0026637		-	0.350251	0.53329	1.05626	1.13077	1.53226	1.22432	0.190475	1.08817	0.936811	1.08817
Contig_101	634209	643585	En_0026639		-	0.106682	0.228082	-1.80073	1.11619	0.905293	1.41685	0.284257	0.2197	0.961615	0.961615
Contig_101	675627	676043	En_0026641		+	0.0032412	0.0142533	2.99565	1.01758	0.804675	3.02591	0.0783277	-0.0264041	0.957146	0.957146
Contig_101	677988	686992	En_0026642		+	3.63e-05	0.000310766	0.965844	0.233869	7.71309	0.327083	0.00042146	0.0237758	0.054273	0.054273
Contig_101	687929	691808	En_0026643		+	0.177122	0.330769	0.958422	0.710117	3.36183	0.350879	0.048144	0.0188881	0.456122	0.456122
Contig_101	693344	699345	En_0026644		+	0.0611229	0.149724	-0.943434	0.503808	4.40875	0.298242	0.017695	-0.0153659	0.236128	0.236128
Contig_101	702936	709297	En_0026646		+	0.018496	0.0586565	-1.24919	0.530323	4.49062	0.545132	0.054897	-0.0174415	0.226345	0.226345
Contig_101	706010	709414	En_0026647		-	0.88627	0.94217	0.0661406	0.462439	4.7587	0.0157243	0.0166765	0.00472269	0.197173	0.197173
Contig_101	713044	713265	En_0026648		-	0.00173855	0.00852145	-3.13695	1.00171	3.05761	3.41298	0.452095	-0.252868	0.551326	0.551326
Contig_101	714826	715436	En_0026650		-	0.143798	0.284443	-1.6098	1.10125	1.91384	1.03469	0.335152	-0.0788336	0.877594	0.877594
Contig_101	715512	720845	En_0026651		-	0.154377	0.299519	-2.42246	1.70088	2.16943	3.88476	0.041413	2.85157	0.821795	2.85157
Contig_101	732443	733900	En_0026653		-	0.00795527	0.0295562	-2.93575	1.10618	2.02657	2.92782	0.369348	-0.286928	0.854278	0.854278
Contig_101	735129	737725	En_0026654		+	0.984191	0.992365	-0.0171531	0.865644	2.81984	0.0588018	0.112189	-0.0241337	0.637151	0.637151
Contig_101	738348	742245	En_0026655		+	0.862321	0.928627	0.187689	1.08227	2.19925	0.0875227	0.35665	-0.24298	0.814665	0.814665
Contig_101	796369	799627	En_0026665		+	0.00016578	0.00116471	-2.18567	0.580346	4.4262	1.81692	0.0454616	0.29134	0.233994	0.29134
Contig_101	881970	886887	En_0026672		+	0.107788	0.229756	-1.76371	1.09669	1.11107	1.70258	0.239149	0.759385	0.96357	0.96357
Contig_101	893525	912545	En_0026674		+	0.00285988	0.0128592	-1.5585	0.522565	4.33074	0.861823	0.0270483	0.0512191	0.246026	0.246026
Contig_101	913912	918952	En_0026676		-	2.09e-08	3.87e-07	-5.2697	0.940314	2.57948	9.55718	0.167601	0.283302	0.716589	0.716589
Contig_101	926253	929523	En_0026677		+	0.684716	0.813237	-0.180923	0.445582	4.83098	0.0484189	0.00878703	0.0474749	0.189757	0.189757
Contig_101	931627	944666	En_0026678		+	0.17548	0.328619	1.95638	1.44403	1.47608	2.66595	0.170214	1.91501	0.942767	1.91501
Contig_101	980489	985273	En_0026685		-	0.386764	0.568687	-0.294423	0.340176	5.87966	0.0492956	0.00345735	0.0271437	0.112263	0.112263
Contig_101	985371	987763	En_0026686		-	0.00305581	0.0135622	-1.93659	0.653795	4.0812	1.53509	0.0340291	0.393419	0.283027	0.393419
Contig_101	987872	990984	En_0026687		+	0.00161972	0.00804256	-3.17209	1.00627	2.42525	3.4848	0.254837	-0.0587158	0.757737	0.757737
Contig_101	991874	992394	En_0026688		-	0.0280681	0.0815324	-2.34517	1.06777	1.45802	2.52337	0.195601	0.839529	0.944528	0.944528
Contig_101	999502	1004798	En_0026689		-	1.96e-05	0.000180911	-4.24775	0.994806	1.43073	6.31587	0.0425948	0.409535	0.947045	0.947045
Contig_101	1012030	1016633	En_0026692		-	0.00394061	0.016732	3.35581	1.16405	0.984756	3.75424	0.391483	-0.39084	0.963525	0.963525
Contig_101	1016729	1018202	En_0026693		-	4.26e-05	0.000358519	4.06052	0.992111	1.33711	5.49648	0.0299241	-0.0291373	0.95436	0.95436
Contig_101	1018157	1019671	En_0026694		+	1.91e-05	0.000177159	4.20329	0.983227	1.4085	5.90958	0.0177691	0.0127504	0.948966	0.948966
Contig_101	1021258	1021779	En_0026695		-	0.00118139	0.00618437	1.39589	0.430387	4.97425	0.716318	0.0090927	0.0911336	0.17614	0.17614
Contig_101	1023688	1027689	En_0026696		-	2.7e-28	4.68e-26	2.75546	0.24979	7.34236	2.54464	0.00157685	0.0191038	0.0608181	0.0608181
Contig_101	1028187	1031011	En_0026697		-	0.0546292	0.137337	1.16875	0.608148	3.82862	0.485942	0.035862	0.010065	0.333983	0.333983
Contig_101	1031144	1039380	En_0026698		+	0.104868	0.225141	-0.485858	0.299598	6.43753	0.0803364	0.00320445	-0.000728927	0.0865546	0.0865546
Contig_101	1035775	1039280	En_0026700		-	0.0189284	0.059701	3.85237	1.64144	1.23304	5.1014	1.73425	-1.50251	0.960087	0.960087
Contig_101	1040004	1044099	En_0026701		+	2.91e-26	4.24e-24	2.9587	0.279065	6.76841	2.93712	0.00265415	0.0260896	0.0752231	0.0752231
Contig_101	1047411	1062252	En_0026702		+	7.44e-05	0.000582449	-1.59523	0.402653	5.46441	0.911354	0.0241035	0.0705443	0.138026	0.138026
Contig_101	1051169	1062402	En_0026703		-	1.57e-17	1.07e-15	3.58726	0.420964	5.43364	4.29556	0.0370477	-0.0279033	0.140163	0.140163
Contig_101	1065629	1070597	En_0026705		-	0.0267841	0.0785372	-0.531859	0.240155	7.56681	0.122597	0.00104054	0.0414179	0.0566339	0.0566339
Contig_101	1071878	1074791	En_0026706		+	0.112714	0.237491	-0.86594	0.545951	4.11848	0.260842	0.0212082	-0.00487138	0.276855	0.276855
Contig_101	1087110	1091311	En_0026708		+	0.859076	0.926657	-0.0972112	0.547513	4.14849	0.19284	0.0276936	0.256842	0.272077	0.272077
Contig_101	1089119	1093724	En_0026709		-	2.21e-08	4.07e-07	3.70903	0.662957	3.89757	4.62193	0.120936	-0.0664846	0.318576	0.318576
Contig_101	1093758	1098652	En_0026710		-	0.148193	0.290762	-0.589997	0.408036	5.70481	0.227027	0.00561279	0.16088	0.122346	0.16088
Contig_101	1099843	1101369	En_0026711		+	0.396803	0.578565	-0.472137	0.557196	4.05031	0.0783056	0.022059	-0.0160573	0.288409	0.288409
Contig_101	1102490	1107959	En_0026713		+	0.355639	0.538502	-0.722163	0.781809	3.07437	0.279787	0.0657623	0.0931583	0.545463	0.545463
Contig_101	1124439	1128913	En_0026718		-	0.0224654	0.0683668	1.25487	0.549799	4.08893	0.531852	0.0205585	-0.0101245	0.281721	0.281721
Contig_101	1127832	1129391	En_0026719		+	0.0029562	0.0132046	3.11429	1.04779	1.8315	3.90336	0.204773	0.800859	0.893085	0.893085
Contig_101	1146544	1159767	En_0026725		+	0.650787	0.790092	-0.130592	0.288494	6.58564	0.0169586	0.00206353	0.0148471	0.0811652	0.0811652
Contig_101	1160378	1162627	En_0026726		+	0.390773	0.572669	0.338771	0.394738	5.29488	0.0410944	0.00569208	-0.00143318	0.150126	0.150126
Contig_101	1162855	1164390	En_0026727		-	0.160989	0.30881	-0.804131	0.573661	3.98828	0.219265	0.0291217	-0.0235372	0.299965	0.299965
Contig_101	1164763	1167806	En_0026728		-	0.00343701	0.0149657	-1.06121	0.362722	5.64821	0.387665	0.00572271	0.0126916	0.125845	0.125845
Contig_1010	3490	8471	En_0081994		-	0.999256	0.999612	-0.00318606	3.41876	1.72428	7.79195	1.10282	10.5851	0.911043	10.5851
Contig_1010	28519	32735	En_0081999		+	0.885032	0.941518	0.0763696	0.528167	5.56246	0.0288334	0.147585	-0.107251	0.131376	0.131376
Contig_1010	33542	37104	En_0082000		+	0.156201	0.301943	-3.1715	2.23666	3.09583	6.6879	0.131791	4.87085	0.538035	4.87085
Contig_1010	59112	60333	En_0082003		+	0.000279611	0.00182548	-3.61026	0.993607	1.11198	4.353	0.0236977	-0.0112025	0.963557	0.963557
Contig_1010	60828	63531	En_0082004		+	2.46e-07	3.63e-06	-4.92026	0.953371	1.76698	8.08323	0.00471563	0.015672	0.9042	0.9042
Contig_1010	71925	77999	En_0082005		-	0.902638	0.951281	-0.281142	2.29824	0.925859	3.5476	0.0695665	5.21232	0.962247	5.21232
Contig_1010	140475	144459	En_0082008		-	0.668225	0.802409	0.428797	1.00049	2.13103	0.283424	0.170176	0.163026	0.830809	0.830809
Contig_1010	196194	198174	En_0082015		+	6.15e-10	1.48e-08	-5.65214	0.913628	2.13292	10.7888	0.00434698	0.20553	0.830369	0.830369
Contig_1010	231437	235588	En_0082017		+	0.00742126	0.0279566	0.862692	0.322222	6.59796	0.317297	0.00451085	0.099316	0.0807409	0.099316
Contig_1010	236047	240984	En_0082018		+	0.0226423	0.0687763	3.93676	1.72709	1.27527	5.21143	2.02477	-1.95665	0.958069	0.958069
Contig_1010	238635	246698	En_0082019		-	0.40286	0.584283	-1.35306	1.61747	3.90477	1.91609	2.2992	-0.340452	0.317028	0.317028
Contig_1011	40665	45182	En_0082023		+	0.244096	0.416661	-1.64547	1.41265	1.33462	2.23292	0.130687	1.8649	0.954527	1.8649
Contig_1011	61337	68571	En_0082028		+	0.122416	0.25263	-1.00875	0.653037	3.60257	0.415229	0.0358352	0.078216	0.390622	0.390622
Contig_1011	72024	87410	En_0082029		+	0.060289	0.14814	2.0953	1.11531	1.34613	1.46512	0.290161	-0.287615	0.953745	0.953745
Contig_1011	88294	90173	En_0082030		+	0.812992	0.899068	0.570571	2.41187	0.988269	3.98658	0.0513566	5.76574	0.963576	5.76574
Contig_1011	94595	99002	En_0082031		+	0.0051814	0.020921	-0.975638	0.348999	5.8219	0.339682	0.0063248	0.0272631	0.115475	0.115475
Contig_1011	98076	101358	En_0082032		-	0.676442	0.808068	0.236542	0.566808	4.00512	0.0486249	0.0245422	0.020419	0.296729	0.296729
Contig_1011	106269	111910	En_0082034		+	0.0192116	0.0604276	1.13859	0.486288	4.6966	0.48597	0.0328156	0.0479409	0.20366	0.20366
Contig_1011	114361	127296	En_0082035		+	0.470883	0.646647	-0.817092	1.13321	5.76088	1.07865	0.00483704	1.27932	0.118996	1.27932
Contig_1011	156384	157021	En_0082039		-	0.53115	0.69754	-0.713561	1.13942	1.58977	0.252367	0.368305	-0.244338	0.929965	0.929965
Contig_1011	158696	164901	En_0082040		+	7.63e-12	2.52e-10	-6.06855	0.886516	2.34113	12.3074	0.00647024	0.0410365	0.779441	0.779441
Contig_1011	159097	163337	En_0082041		-	1.61e-05	0.000152504	-4.25333	0.986116	2.37236	6.67434	0.200983	0.765142	0.771441	0.771441
Contig_1011	166747	167368	En_0082042		-	0.000312995	0.00200935	-3.57873	0.992905	1.09622	4.27858	0.022104	-0.00789031	0.963757	0.963757
Contig_1012	1390	13163	En_0082049		+	0.0101304	0.0359958	-0.673542	0.261942	7.04639	0.161352	0.0011007	0.0140972	0.0675127	0.0675127
Contig_1012	14460	22194	En_0082051		-	1.21e-17	8.31e-16	2.37068	0.277202	6.87651	1.90202	0.00479557	0.0381665	0.0720455	0.0720455
Contig_1012	24562	28983	En_0082052		-	0.482176	0.656619	0.245276	0.348994	6.60447	0.101252	0.00145009	0.120347	0.0805179	0.120347
Contig_1012	29720	36734	En_0082053		-	0.0973736	0.213092	0.511529	0.308573	6.29124	0.122251	0.0027859	0.0497605	0.0924316	0.0924316
Contig_1012	37243	41985	En_0082054		-	0.833712	0.91121	-0.117452	0.559443	6.54742	0.213249	0.00402999	0.308946	0.0825045	0.308946
Contig_1012	90579	95339	En_0082058		+	0.0105189	0.0371447	-3.25782	1.27344	4.16229	4.61889	0.0949247	1.52672	0.269932	1.52672
Contig_1012	97612	101691	En_0082059		+	0.661278	0.79727	-0.170308	0.388699	5.44084	0.080039	0.0114255	0.0941307	0.139661	0.139661
Contig_1012	98664	103029	En_0082060		-	0.0479978	0.124199	-0.953401	0.482152	4.84353	0.438259	0.043969	0.158933	0.188501	0.188501
Contig_1012	112225	113681	En_0082061		+	0.00903584	0.0327969	2.68178	1.02723	1.45574	2.8418	0.110451	0.556287	0.944745	0.944745
Contig_1012	134429	139967	En_0082063		+	0.00605128	0.0237128	-2.95976	1.07824	0.786735	2.9303	0.206495	-0.191147	0.956112	0.956112
Contig_1012	143460	147511	En_0082066		+	0.833289	0.91103	0.123415	0.586339	5.63794	0.234273	0.00894708	0.334846	0.126492	0.334846
Contig_1012	145092	157911	En_0082067		-	2.97e-06	3.39e-05	1.68226	0.359987	5.80166	0.950786	0.0129616	-0.00178968	0.116629	0.116629
Contig_1012	170636	174131	En_0082070		-	0.04107	0.109832	-1.32513	0.648678	3.68081	0.596912	0.0506516	-0.033274	0.370132	0.370132
Contig_1012	175782	177467	En_0082071		+	0.554713	0.716305	1.36756	2.3151	2.30177	4.19653	0.139162	5.22052	0.789405	5.22052
Contig_1012	177539	182300	En_0082072		+	0.918776	0.959567	-0.0842087	0.825777	4.37449	0.456968	0.0656503	0.616257	0.240398	0.616257
Contig_1012	185508	191093	En_0082073		-	9.28e-07	1.2e-05	2.01334	0.410352	6.12597	1.46344	0.00409192	0.164297	0.0997801	0.164297
Contig_1012	232152	234995	En_0082079		-	1.71e-13	7.06e-12	4.11992	0.559031	4.27444	5.81744	0.0589258	0.180362	0.25359	0.25359
Contig_1012	249442	252379	En_0082081		-	0.659403	0.795789	-0.935252	2.12202	1.88943	3.29353	0.461569	4.04138	0.88233	4.04138
Contig_1012	253277	257356	En_0082082		-	0.467522	0.643795	1.19003	1.638	1.51552	2.26075	0.852828	1.83021	0.938661	1.83021
Contig_1013	174401	181357	En_0082098		+	0.398463	0.580198	-0.342113	0.40517	5.19253	0.0529462	0.00626377	0.0146348	0.157899	0.157899
Contig_1013	192553	193830	En_0082099		+	0.700752	0.824842	-0.19656	0.511467	4.32443	0.0671597	0.0147447	0.0666771	0.246854	0.246854
Contig_1013	196349	197839	En_0082101		-	5.56e-05	0.000452402	-2.78393	0.690659	3.53925	2.63762	0.0693431	0.0119536	0.407666	0.407666
Contig_1013	219998	229171	En_0082104		-	0.0641168	0.155365	-1.92992	1.04243	3.89763	1.96597	0.0430106	1.04365	0.318564	1.04365
Contig_1013	238167	240546	En_0082106		+	0.0294057	0.0844876	-2.20433	1.01209	0.409016	1.62748	0.105361	-0.0936763	0.918956	0.918956
Contig_1013	243489	244850	En_0082107		-	0.00920437	0.0332829	-2.79926	1.07483	1.40459	2.93691	0.205974	0.281456	0.949293	0.949293
Contig_1013	251048	252130	En_0082108		+	0.00261299	0.0119537	-2.09793	0.697002	3.49376	1.48323	0.065741	-0.0415615	0.420071	0.420071
Contig_1014	4634	7228	En_0082110		-	0.695057	0.820845	-0.287209	0.732672	3.3187	0.0932538	0.0689154	0.0297209	0.467893	0.467893
Contig_1014	57902	59674	En_0082115		-	7.93e-05	0.000616217	3.99926	1.01339	1.74983	5.53871	0.119972	0.191042	0.906996	0.906996
Contig_1014	91302	91855	En_0082121		+	0.621912	0.768429	0.693673	1.40664	1.00804	1.47948	0.291745	1.68689	0.963811	1.68689
Contig_1014	91797	98268	En_0082122		-	0.0163746	0.0532311	-0.770668	0.321051	6.11982	0.245098	0.00300432	0.0676777	0.100069	0.100069
Contig_1014	99730	105377	En_0082123		-	0.962267	0.981619	-0.0500544	1.05804	1.85391	0.747136	0.182036	0.937415	0.889008	0.937415
Contig_1014	157279	161206	En_0082127		+	0.132166	0.26716	2.24918	1.49386	3.90728	3.17402	0.0855358	2.14608	0.316491	2.14608
Contig_1014	169955	172085	En_0082130		-	0.6093	0.759143	1.07132	2.09621	2.81557	3.31197	0.127816	4.26628	0.638684	4.26628
Contig_1014	173610	181165	En_0082131		+	0.904103	0.952004	0.220713	1.83195	2.18254	2.25359	0.267649	3.08838	0.818673	3.08838
Contig_1014	181510	184687	En_0082132		+	0.480492	0.655187	-0.620602	0.879647	2.65579	0.158286	0.080354	-0.0354982	0.693425	0.693425
Contig_1014	194435	202469	En_0082133		+	0.0212787	0.0655004	-2.00089	0.868818	2.88448	1.82688	0.141109	0.597423	0.613736	0.613736
Contig_1014	207995	221131	En_0082135		-	0.000863817	0.00474685	-4.12245	1.23742	2.52528	6.68568	0.178324	1.35288	0.731382	1.35288
Contig_1015	4946	9811	En_0082142		+	0.074579	0.174253	-0.842892	0.472726	4.80566	0.320752	0.0311378	0.0947568	0.192332	0.192332
Contig_1015	51880	53083	En_0082150		+	1.02e-05	0.000101896	-4.37756	0.992001	1.49802	6.50718	0.0435381	0.135711	0.940527	0.940527
Contig_1015	62431	70389	En_0082152		+	0.388785	0.570644	2.51925	2.92316	3.46096	7.81211	0.079378	8.46549	0.429054	8.46549
Contig_1015	73189	77671	En_0082153		+	0.231866	0.401974	2.87295	2.403	3.0418	6.60088	1.71035	4.06405	0.556899	4.06405
Contig_1015	94642	97080	En_0082157		+	0.733644	0.847017	0.346323	1.01775	2.02151	0.637467	0.180451	0.715781	0.855373	0.855373
Contig_1015	98456	100805	En_0082159		+	0.0499289	0.128093	2.83712	1.44709	2.14771	4.07913	0.0561766	2.03789	0.826916	2.03789
Contig_1015	110214	112526	En_0082160		+	0.977494	0.98886	0.0597364	2.11753	0.803877	2.99049	0.304186	4.17976	0.957101	4.17976
Contig_1015	117694	130149	En_0082162		+	0.799803	0.890651	0.173804	0.685343	3.87251	0.0620349	0.145639	-0.0676904	0.324056	0.324056
Contig_1015	134031	142117	En_0082163		+	0.930649	0.965887	0.0686935	0.78932	3.15294	0.11471	0.104279	0.0654271	0.518747	0.518747
Contig_1015	144010	148253	En_0082164		+	0.083292	0.189401	-1.9153	1.1059	2.14397	1.49617	0.395217	0.0148523	0.827793	0.827793
Contig_1015	153405	156076	En_0082168		-	0.103036	0.222275	-1.06839	0.65533	5.50138	0.666791	0.00586146	0.423596	0.135487	0.423596
Contig_1015	167671	169721	En_0082169		-	0.161184	0.309113	-0.637115	0.454725	4.86368	0.209168	0.0202635	0.0905309	0.186511	0.186511
Contig_1015	181446	183303	En_0082170		-	0.54339	0.707485	0.648837	1.0677	1.73514	0.900321	0.224016	0.91597	0.90934	0.91597
Contig_1015	195724	202182	En_0082172		-	0.0501913	0.128601	0.502163	0.256424	7.15767	0.0948382	0.000927082	0.0152466	0.0648261	0.0648261
Contig_1015	246961	249939	En_0082176		-	0.050908	0.130023	0.901159	0.461599	4.75082	0.397314	0.0150831	0.174844	0.197991	0.197991
Contig_1015	250181	252966	En_0082177		-	0.00940355	0.0338908	0.91158	0.35101	5.75523	0.350878	0.0038798	0.106948	0.119328	0.119328
Contig_1016	4159	5119	En_0082178		+	0.0106886	0.0376365	-1.28478	0.5033	4.42718	0.656777	0.0194351	0.140399	0.233875	0.233875
Contig_1016	44478	48155	En_0082180		-	0.0553458	0.138753	-1.2347	0.644366	3.84609	0.708846	0.0852257	0.215798	0.329982	0.329982
Contig_1016	51077	57773	En_0082181		+	0.283958	0.462701	-0.666647	0.62218	3.79181	0.195491	0.044495	0.0265319	0.342613	0.342613
Contig_1016	75262	79190	En_0082185		+	0.193661	0.353303	-1.41817	1.09105	2.12545	1.16088	0.358283	0.377439	0.832102	0.832102
Contig_1016	194909	202319	En_0082201		-	0.0011186	0.00591757	1.34985	0.414209	5.1186	0.687997	0.00777487	0.113176	0.163794	0.163794
Contig_1016	203551	209404	En_0082202		+	0.551958	0.714169	0.8691	1.46109	3.19108	1.67497	0.366267	1.76852	0.506315	1.76852
Contig_1016	210876	215278	En_0082203		-	4.03e-10	1e-08	-5.62802	0.900096	2.67463	11.0184	0.122835	0.567445	0.687337	0.687337
Contig_1016	225127	230188	En_0082206		-	0.752121	0.859678	-0.196132	0.620976	6.1977	0.269897	0.00353106	0.38208	0.0964949	0.38208
Contig_1016	245442	255968	En_0082208		-	0.0214517	0.0659282	0.869311	0.377972	5.49327	0.290441	0.0068208	0.0509903	0.136042	0.136042
Contig_1017	5072	10386	En_0082210		-	0.0203258	0.0631691	-1.39135	0.599646	3.965	0.674521	0.0550248	-0.0111651	0.304551	0.304551
Contig_1017	15326	20202	En_0082212		+	0.477709	0.652767	-1.04923	1.47781	1.85371	1.82291	0.540639	1.64328	0.889045	1.64328
Contig_1017	20246	25574	En_0082213		+	0.326724	0.509447	0.654826	0.66769	3.50892	0.170477	0.0298837	0.011433	0.415926	0.415926
Contig_1017	40654	54602	En_0082215		-	0.25936	0.434845	-0.824464	0.730969	3.31204	0.559626	0.0645517	0.435016	0.469764	0.469764
Contig_1017	56678	62170	En_0082216		-	0.467673	0.643969	0.383242	0.527685	4.24274	0.0864447	0.0204258	0.035804	0.258025	0.258025
Contig_1017	62540	66633	En_0082217		-	0.560967	0.721741	-0.271425	0.466842	4.66914	0.0561025	0.0113747	0.0359434	0.206567	0.206567
Contig_1017	67262	72884	En_0082218		-	0.637808	0.780357	-0.446338	0.948113	3.80895	0.665684	0.0373364	0.861581	0.33856	0.861581
Contig_1017	75450	81869	En_0082219		+	0.774025	0.874225	0.210803	0.734213	4.88564	0.374192	0.0142525	0.524817	0.184379	0.524817
Contig_1017	79495	81991	En_0082220		-	0.761646	0.865841	-0.698471	2.30275	0.897252	3.69773	0.661284	4.64138	0.961341	4.64138
Contig_1017	86408	93193	En_0082222		+	0.060442	0.148418	0.601179	0.320192	6.12937	0.148001	0.00290188	0.0383912	0.0996213	0.0996213
Contig_1017	100896	105739	En_0082224		-	0.019004	0.0598891	-1.18431	0.504938	4.39181	0.592718	0.0167372	0.171048	0.238225	0.238225
Contig_1017	107425	112220	En_0082225		+	0.00580768	0.0229518	-2.03277	0.736925	3.37004	1.64575	0.089159	0.313386	0.453899	0.453899
Contig_1017	133947	137215	En_0082228		+	0.452936	0.631152	0.258469	0.344382	7.0581	0.101335	0.00106123	0.117538	0.0672198	0.117538
Contig_1017	138428	142423	En_0082229		-	0.00254764	0.0116976	-3.16019	1.04724	1.58502	3.65385	0.16616	0.321219	0.930559	0.930559
Contig_1017	144090	150219	En_0082230		+	0.180046	0.334679	-0.519585	0.387572	5.46845	0.190131	0.00498808	0.145224	0.137747	0.145224
Contig_1017	158422	162829	En_0082231		+	0.727619	0.843043	0.449419	1.29034	3.23074	1.17731	0.0651592	1.59982	0.493819	1.59982
Contig_1017	163881	186815	En_0082232		+	0.0836852	0.190049	1.83955	1.06351	4.42108	1.88201	0.0478191	1.08324	0.234618	1.08324
Contig_1017	198555	200532	En_0082235		-	0.49355	0.665738	-0.532612	0.777907	3.06182	0.288382	0.0552906	0.235444	0.549849	0.549849
Contig_1017	202081	207907	En_0082236		+	0.00531083	0.0213508	0.96217	0.345167	5.81045	0.323215	0.00301385	0.0189226	0.116126	0.116126
Contig_1017	209669	211737	En_0082237		+	0.61401	0.762708	0.504551	1.00038	2.02926	0.112513	0.147073	-0.10559	0.853695	0.853695
Contig_1017	213471	248247	En_0082238		+	0.30259	0.483513	0.475311	0.461066	4.70764	0.199308	0.0100837	0.175918	0.202498	0.202498
Contig_1017	213669	220705	En_0082239		-	1.22e-08	2.34e-07	-5.31807	0.933589	1.96589	9.42853	0.0044767	-0.00263079	0.867112	0.867112
Contig_1017	247953	250939	En_0082240		-	0.0549357	0.137921	0.514658	0.268137	6.91989	0.135497	0.00106156	0.0697467	0.070836	0.070836
Contig_1018	4625	9604	En_0082244		-	0.792326	0.886099	0.30562	1.16077	2.68954	0.929386	0.206027	1.14135	0.682436	1.14135
Contig_1018	25466	30716	En_0082248		+	0.610686	0.76033	-0.542158	1.06494	1.72607	0.147303	0.223341	-0.149354	0.910764	0.910764
Contig_1018	30572	36309	En_0082250		-	0.904192	0.952028	-0.0550517	0.457364	4.75343	0.0666579	0.0114617	0.0870098	0.19772	0.19772
Contig_1018	50561	53368	En_0082253		-	0.0726273	0.170942	-2.17454	1.21133	1.09104	1.96615	0.503507	0.0814123	0.96381	0.96381
Contig_1018	126685	129720	En_0082258		-	0.0110089	0.0385108	2.48656	0.978028	4.52643	2.69868	0.0229992	0.93354	0.222227	0.93354
Contig_1018	170887	174197	En_0082261		-	0.390384	0.572214	-0.97156	1.13114	4.00685	1.16763	0.0468112	1.23267	0.296402	1.23267
Contig_1018	186538	187346	En_0082265		+	2.57e-06	2.98e-05	-4.57754	0.973371	1.59562	7.09421	0.0182258	0.146174	0.929226	0.929226
Contig_1018	188651	190783	En_0082266		-	0.194581	0.354515	-2.28704	1.76313	2.20608	3.81594	0.0600007	3.04864	0.813017	3.04864
Contig_1018	200491	202311	En_0082268		+	0.684291	0.812982	0.704934	1.73366	1.18109	2.16937	0.20677	2.79882	0.961996	2.79882
Contig_1018	202693	203552	En_0082269		-	0.26228	0.438159	1.41251	1.26003	1.27263	1.72351	0.191005	1.39666	0.958208	1.39666
Contig_1018	204615	206477	En_0082270		+	0.843154	0.916997	-0.137704	0.695965	3.43673	0.195321	0.0486705	0.234829	0.435697	0.435697
Contig_1018	206487	206732	En_0082272		+	0.976231	0.988205	0.0205742	0.690546	3.38683	0.0476714	0.0275181	0.0437773	0.449336	0.449336
Contig_1018	208876	213294	En_0082273		+	0.352551	0.535557	1.51738	1.6322	1.46684	2.54354	0.290907	2.37318	0.943678	2.37318
Contig_1018	218388	224246	En_0082277		+	0.840657	0.915414	0.235561	1.17163	4.24657	0.933647	0.0418826	1.33084	0.257483	1.33084
Contig_1018	224275	231574	En_0082278		-	0.000102852	0.00077232	2.40326	0.618797	5.98975	2.18049	0.00668692	0.376223	0.106446	0.376223
Contig_1018	245278	247804	En_0082281		-	0.0361363	0.0992384	1.38762	0.662226	3.55098	0.745665	0.0340582	0.12169	0.404486	0.404486
Contig_1019	97915	106245	En_0082286		-	0.916199	0.95826	-0.0924693	0.878797	2.80265	0.078361	0.128976	-0.0157095	0.643309	0.643309
Contig_1019	170830	177305	En_0082288		-	0.687709	0.815698	-0.157977	0.393011	5.31228	0.080851	0.00561362	0.103184	0.148844	0.148844
Contig_1019	193292	207960	En_0082289		-	0.0730833	0.17171	-2.7126	1.51347	1.64184	3.97979	0.333973	1.95661	0.92312	1.95661
Contig_1019	217819	225941	En_0082291		-	0.388401	0.570302	-0.734678	0.85178	3.06616	0.448784	0.177201	0.226099	0.548328	0.548328
Contig_1019	244199	255246	En_0082294		+	4.46e-13	1.73e-11	2.32373	0.320928	6.2581	1.82666	0.00915181	0.0309686	0.093843	0.093843
Contig_102	6684	9019	En_0026730		-	0.0038709	0.0164834	2.41383	0.835672	5.44935	2.40776	0.00678466	0.691562	0.139069	0.691562
Contig_102	16252	20661	En_0026732		-	0.226685	0.395547	-1.40396	1.16131	2.01633	1.01078	0.492153	0.0384669	0.856488	0.856488
Contig_102	40635	47907	En_0026733		+	0.32668	0.509413	-0.318252	0.324475	6.07064	0.098401	0.00286465	0.0940946	0.102419	0.102419
Contig_102	60259	72451	En_0026737		+	0.320829	0.502903	0.352395	0.354966	6.12468	0.125395	0.00266797	0.123333	0.099841	0.123333
Contig_102	74261	78879	En_0026739		-	0.0118321	0.0408642	1.14845	0.456256	4.82864	0.578424	0.0128214	0.195348	0.189992	0.195348
Contig_102	79766	86920	En_0026741		-	0.00812072	0.0300715	-3.59302	1.35739	2.45871	5.53159	0.525749	1.31675	0.748977	1.31675
Contig_102	80128	86294	En_0026742		+	0.0904283	0.201655	-2.36122	1.39458	2.50743	2.03909	1.20873	-0.937762	0.73612	0.73612
Contig_102	97350	100047	En_0026744		-	0.361183	0.544194	0.281635	0.308434	6.28246	0.0491851	0.00232875	0.0317898	0.0928025	0.0928025
Contig_102	119739	128749	En_0026745		+	0.0175484	0.056264	2.1169	0.891322	2.73245	1.61395	0.126505	0.0537923	0.66795	0.66795
Contig_102	127888	130350	En_0026746		-	1.27e-84	2.64e-81	5.48518	0.281398	6.88133	10.0558	0.00727567	0.032879	0.0719093	0.0719093
Contig_102	132185	139186	En_0026749		-	1.27e-25	1.74e-23	2.87321	0.274586	7.50395	2.80205	0.000957408	0.07444	0.0577345	0.07444
Contig_102	175792	188027	En_0026756		-	0.451774	0.630089	0.158666	0.210863	8.73709	0.0370718	0.000232337	0.0427878	0.044231	0.044231
Contig_102	194844	198669	En_0026758		+	0.00375704	0.0161071	-3.82878	1.32124	1.22125	5.26759	0.7851	-0.213508	0.960576	0.960576
Contig_102	198730	200364	En_0026759		+	0.0109963	0.0384789	-2.69485	1.05979	1.24331	2.54985	0.163516	0.0301556	0.959635	0.959635
Contig_102	215533	216333	En_0026764		-	7.13e-19	5.44e-17	-4.60512	0.519017	5.1773	7.24863	0.0392815	0.230097	0.159093	0.230097
Contig_102	217652	223199	En_0026765		-	2.75e-40	1.03e-37	-5.21867	0.392761	5.74471	9.10647	0.0343114	0.00813962	0.11995	0.11995
Contig_102	258613	270002	En_0026771		+	0.293299	0.473255	-1.01303	0.963955	2.50799	0.380898	0.193237	-0.135006	0.735971	0.735971
Contig_102	289404	293959	En_0026775		-	0.387777	0.569677	-0.289739	0.33548	5.93445	0.030231	0.00322887	0.00014314	0.109318	0.109318
Contig_102	295682	303138	En_0026776		-	0.434162	0.613549	0.328929	0.420577	5.67974	0.153988	0.0070664	0.169819	0.123881	0.169819
Contig_102	307981	311055	En_0026777		-	7.44e-06	7.67e-05	6.31232	1.40878	3.87113	14.6049	0.0632241	1.92144	0.324362	1.92144
Contig_102	311939	313591	En_0026778		-	0.19381	0.353464	2.12889	1.63838	1.93648	3.157	1.81118	0.658231	0.873098	0.873098
Contig_102	337434	339798	En_0026780		-	0.38722	0.569104	0.561477	0.649354	3.59652	0.354798	0.0294271	0.345141	0.392234	0.392234
Contig_102	342527	349800	En_0026782		-	0.538442	0.703074	-0.299981	0.487638	6.5426	0.188524	0.00513785	0.232653	0.0826757	0.232653
Contig_102	354264	359830	En_0026783		+	0.220152	0.387439	0.362069	0.295296	6.46725	0.0492139	0.00177036	0.00650334	0.0854292	0.0854292
Contig_102	359283	363052	En_0026784		-	0.042115	0.112093	-2.15755	1.06159	1.36432	2.19202	0.174525	0.785991	0.952445	0.952445
Contig_102	383457	389881	En_0026785		-	0.513108	0.682666	-0.476491	0.728573	3.28593	0.156343	0.0535721	0.0674198	0.477246	0.477246
Contig_102	390777	394065	En_0026786		-	0.797243	0.888985	-0.291136	1.13319	2.03575	0.355146	0.43184	0.0584988	0.852282	0.852282
Contig_102	399782	402508	En_0026787		+	0.123645	0.254485	0.990542	0.643355	3.71495	0.521241	0.052456	0.238819	0.361449	0.361449
Contig_102	399842	404381	En_0026788		-	0.440777	0.61992	0.814829	1.05701	2.45269	0.255162	0.366711	-0.31594	0.750559	0.750559
Contig_102	405900	408790	En_0026789		+	0.920133	0.960141	0.0399722	0.398662	5.27936	0.0166117	0.00765213	0.0164665	0.151279	0.151279
Contig_102	408124	421853	En_0026790		-	0.815585	0.900407	0.15047	0.645165	5.35809	0.285039	0.00993449	0.406303	0.145516	0.406303
Contig_102	427192	431648	En_0026792		+	0.000277305	0.00181232	-2.48109	0.682439	3.59563	2.13316	0.0732512	0.048578	0.392471	0.392471
Contig_102	446185	449876	En_0026793		-	0.559957	0.720934	0.982008	1.68468	1.4516	2.21354	0.146972	2.69116	0.945135	2.69116
Contig_102	457110	457322	En_0026798		-	0.0187664	0.0592965	-3.41161	1.45166	2.37292	5.28459	0.0491903	2.05814	0.771297	2.05814
Contig_102	459000	459209	En_0026799		+	0.000841223	0.00464231	-2.12467	0.636346	3.93688	1.55995	0.0946666	-0.0118531	0.31027	0.31027
Contig_102	466347	467258	En_0026801		-	5.73e-06	6.09e-05	-4.49628	0.991189	2.25307	7.11028	0.180913	0.376252	0.801542	0.801542
Contig_102	467930	471823	En_0026802		-	0.159434	0.306632	1.65405	1.17561	1.19499	1.83333	0.16672	1.21533	0.961547	1.21533
Contig_102	492797	497949	En_0026805		+	0.784457	0.880716	0.0961975	0.351707	6.25016	0.0855501	0.00169807	0.122	0.0941858	0.122
Contig_102	531460	533162	En_0026810		-	1.53e-22	1.68e-20	6.54594	0.670076	5.40903	14.5824	0.20459	0.244412	0.14189	0.244412
Contig_102	535243	543369	En_0026811		+	0.234107	0.404414	-1.23728	1.03987	3.23628	1.23117	0.207755	0.873568	0.492113	0.873568
Contig_102	535769	543559	En_0026812		-	0.578902	0.735486	0.180242	0.324766	6.06258	0.0206794	0.00266179	0.0121137	0.102811	0.102811
Contig_102	545072	547447	En_0026813		-	0.118057	0.245747	-2.76578	1.76956	2.41308	4.6374	0.0343774	3.09695	0.760906	3.09695
Contig_102	608337	613796	En_0026824		-	0.905418	0.952674	0.127618	1.07404	1.8468	0.360887	0.263249	0.269939	0.890312	0.890312
Contig_102	631978	632421	En_0026825		+	7.12e-08	1.18e-06	-3.14827	0.584309	4.22056	3.4496	0.0802066	0.138395	0.261211	0.261211
Contig_102	650539	651951	En_0026827		+	0.175256	0.328287	0.716067	0.528264	4.20884	0.205014	0.0161396	0.0350061	0.262924	0.262924
Contig_102	669609	673789	En_0026828		+	0.048816	0.125806	-2.67767	1.35909	1.72625	3.6214	0.111323	1.73581	0.910736	1.73581
Contig_102	670277	677159	En_0026829		-	0.831775	0.910275	-0.220721	1.03905	4.16502	0.735992	0.033148	1.04648	0.269512	1.04648
Contig_102	696683	702632	En_0026831		+	0.0313543	0.0887568	3.3714	1.56623	3.5633	5.42416	0.113771	2.33932	0.401155	2.33932
Contig_102	1185827	1249714	En_0026858		+	0.313273	0.494912	0.680298	0.674645	3.49242	0.155094	0.034708	-0.0334688	0.420438	0.420438
Contig_102	1280229	1286012	En_0026866		+	0.736862	0.849232	0.456054	1.35726	3.06413	0.310765	1.29311	-0.930956	0.54904	0.54904
Contig_102	1287103	1293608	En_0026867		-	0.00643981	0.0249517	0.841749	0.308955	6.33946	0.238887	0.0050216	-0.000961275	0.0904315	0.0904315
Contig_102	1302126	1304312	En_0026868		-	0.000689837	0.0039279	3.8711	1.14071	3.65124	5.01035	0.923438	-0.900637	0.377785	0.377785
Contig_102	1302153	1304045	En_0026869		+	0.317302	0.499113	1.63893	1.6389	2.81811	0.949392	2.04821	-1.96717	0.637771	0.637771
Contig_102	1308578	1311472	En_0026870		-	0.376578	0.558738	-0.807576	0.913321	2.34639	0.412038	0.0560576	0.23591	0.778098	0.778098
Contig_102	1311515	1312228	En_0026871		-	0.0324898	0.0912405	-2.1782	1.01865	1.20603	2.03047	0.0764803	0.596933	0.961159	0.961159
Contig_102	1328093	1332647	En_0026872		+	9.49e-05	0.000720985	-2.93192	0.751162	3.89239	2.87797	0.244547	-0.225656	0.319697	0.319697
Contig_1020	13502	17461	En_0082296		+	0.299995	0.480636	-1.8823	1.81611	1.73658	3.37985	0.112792	3.18546	0.909113	3.18546
Contig_1020	16298	21885	En_0082297		-	0.00300389	0.0133825	1.04737	0.352966	5.75023	0.443709	0.00496243	0.112107	0.119623	0.119623
Contig_1020	113097	117946	En_0082303		+	0.0277893	0.0808686	1.70458	0.774721	3.10557	1.19497	0.0654967	0.274162	0.534696	0.534696
Contig_1020	122528	124493	En_0082306		+	0.15323	0.297911	-1.63666	1.14595	1.37703	1.17191	0.361705	0.0568396	0.951491	0.951491
Contig_1020	134038	141058	En_0082307		-	0.324152	0.506687	1.49173	1.51297	3.78334	2.26782	0.151246	2.13784	0.344636	2.13784
Contig_1020	137821	142000	En_0082308		+	0.345778	0.5288	1.35161	1.4336	2.26261	1.74103	1.25603	0.44208	0.799183	0.799183
Contig_1020	142242	144972	En_0082309		+	0.937527	0.969454	0.0424421	0.541498	4.11246	0.0430927	0.0153877	0.0483507	0.277833	0.277833
Contig_1021	24878	25903	En_0082320		+	0.0524764	0.133049	-2.23969	1.15496	3.06463	2.56136	0.19578	1.13814	0.548864	1.13814
Contig_1021	111986	113295	En_0082325		+	1.38e-06	1.71e-05	-4.66933	0.967055	1.64152	7.44056	0.0120324	0.247472	0.923164	0.923164
Contig_1021	139963	146403	En_0082330		-	0.0627003	0.152754	-1.19771	0.643477	4.96711	0.754212	0.0265195	0.387543	0.176783	0.387543
Contig_1021	164733	167947	En_0082331		+	1.13e-06	1.44e-05	-5.92847	1.2181	3.45235	12.7048	0.479644	1.00411	0.431415	1.00411
Contig_1021	167319	170969	En_0082332		-	0.412071	0.592733	1.27147	1.5501	4.99108	2.14075	0.838355	1.56445	0.174636	1.56445
Contig_1021	180015	191012	En_0082336		-	0.0350138	0.0967527	1.61665	0.766838	3.51174	1.13389	0.172883	0.221187	0.415156	0.415156
Contig_1021	216249	220051	En_0082340		+	0.94599	0.973762	-0.149697	2.20976	3.20881	3.26282	0.430932	4.45209	0.500672	4.45209
Contig_1021	225239	232519	En_0082342		+	0.100205	0.217673	0.615491	0.374418	5.85227	0.208992	0.0264173	0.0976566	0.113772	0.113772
Contig_1022	7915	18091	En_0082345		+	0.00246954	0.0113986	3.95496	1.30654	3.2887	6.35194	0.136731	1.57032	0.476442	1.57032
Contig_1022	20886	21357	En_0082348		-	0.00113791	0.00600052	2.73198	0.839575	5.9959	2.95783	0.00307317	0.701813	0.106132	0.701813
Contig_1022	22215	22545	En_0082349		+	4.94e-05	0.000407533	2.8691	0.706916	4.33422	3.07708	0.021983	0.477748	0.245571	0.477748
Contig_1022	39408	40123	En_0082355		+	0.109044	0.231661	2.84093	1.7728	2.26764	4.78551	0.886726	2.25611	0.797934	2.25611
Contig_1022	54490	55062	En_0082358		+	0.00266554	0.0121427	2.23531	0.744138	4.48376	2.03469	0.016559	0.537182	0.227144	0.537182
Contig_1022	56541	59181	En_0082359		+	0.140384	0.279351	2.84659	1.93073	2.60063	5.18617	1.09551	2.6322	0.710431	2.6322
Contig_1022	59398	60088	En_0082360		-	0.0136973	0.0460222	2.0565	0.834243	3.14893	1.58197	0.175884	0.0824844	0.520078	0.520078
Contig_1022	68736	69419	En_0082365		+	0.0560125	0.140037	1.74389	0.912584	2.35304	1.25614	0.0564122	0.307211	0.776398	0.776398
Contig_1022	80772	81291	En_0082367		+	0.0239927	0.0719398	2.04277	0.904984	2.61344	1.93097	0.112398	0.697595	0.706599	0.706599
Contig_1022	81992	82291	En_0082368		+	0.0273351	0.0798405	2.24699	1.01826	2.11156	1.96313	0.201552	0.218657	0.835303	0.835303
Contig_1022	89825	99098	En_0082373		-	0.0817927	0.186922	1.97184	1.133	5.23136	2.15185	0.00528914	1.2784	0.154902	1.2784
Contig_1022	114167	115642	En_0082379		-	0.0121686	0.0418353	3.19169	1.273	5.49702	4.47598	0.174056	1.44648	0.135785	1.44648
Contig_1022	124726	126227	En_0082381		+	0.0664041	0.159709	1.85148	1.0086	2.51976	1.82084	0.11175	0.905529	0.732848	0.905529
Contig_1022	127253	128050	En_0082382		+	0.0083982	0.030942	2.94925	1.119	3.59951	3.16055	0.860714	-0.468934	0.391437	0.391437
Contig_1022	135622	136239	En_0082385		+	2.26e-05	0.000205459	2.69131	0.635127	4.67812	2.68331	0.0153809	0.388005	0.205614	0.388005
Contig_1022	145832	152578	En_0082386		+	0.0739522	0.173188	1.56937	0.878258	2.94626	1.3352	0.0859024	0.685435	0.591234	0.685435
Contig_1022	154164	155897	En_0082387		-	0.0521048	0.132304	2.85106	1.4679	3.88668	4.14601	0.226037	1.9287	0.320942	1.9287
Contig_1022	178572	184620	En_0082394		+	0.0303057	0.0863945	1.94322	0.897116	5.2647	1.79524	0.00379529	0.801022	0.152376	0.801022
Contig_1022	186052	186276	En_0082395		-	0.12319	0.253808	1.51301	0.981507	1.87973	0.914415	0.0791763	0.147842	0.884179	0.884179
Contig_1022	187238	188675	En_0082396		+	0.0677844	0.162265	2.21665	1.21365	3.897	2.61982	0.0220159	1.45093	0.318699	1.45093
Contig_1022	199989	200189	En_0082399		-	0.00575923	0.0227956	2.29004	0.829369	5.56178	2.20667	0.00137963	0.686474	0.131421	0.686474
Contig_1022	201314	201587	En_0082400		+	0.00468833	0.0192608	2.84765	1.00705	0.730676	2.70344	0.0617312	-0.0611195	0.952424	0.952424
Contig_1022	203659	204213	En_0082401		+	0.00102631	0.0055005	3.51474	1.07052	1.50757	4.32384	0.206493	0.102553	0.939518	0.939518
Contig_1022	219446	221541	En_0082405		-	0.0411104	0.109898	2.54106	1.24414	3.31567	3.18426	0.101725	1.44617	0.468742	1.44617
Contig_1022	229435	230980	En_0082410		-	0.00593996	0.0233661	1.91643	0.696612	3.80021	1.54775	0.0380318	0.447237	0.340619	0.447237
Contig_1022	232276	234916	En_0082412		-	0.000119496	0.000879898	1.8902	0.491324	5.11217	1.35189	0.0138302	0.227569	0.16432	0.227569
Contig_1022	251334	252049	En_0082416		-	0.00846923	0.0311425	2.6693	1.01388	4.73049	3.06034	0.0140949	1.01385	0.200106	1.01385
Contig_1022	252298	253158	En_0082417		-	5.25e-05	0.00042992	4.21153	1.04134	1.41262	6.0691	0.135774	0.0993727	0.948619	0.948619
Contig_1023	6478	13826	En_0082418		+	0.3373	0.52045	1.04895	1.09321	2.62597	0.618479	0.492327	-0.114757	0.702779	0.702779
Contig_1023	48462	52882	En_0082422		+	0.859482	0.926916	0.382703	2.16175	0.823414	3.16425	0.27404	4.39911	0.95815	4.39911
Contig_1023	144103	150264	En_0082425		-	0.126467	0.258531	-0.914216	0.598237	4.01017	0.487391	0.0621133	0.251078	0.295774	0.295774
Contig_1023	162374	165472	En_0082426		-	0.0318931	0.089956	1.24556	0.58048	6.45948	0.741781	0.00176597	0.335191	0.0857214	0.335191
Contig_1023	176037	183277	En_0082428		-	2.12e-27	3.44e-25	2.41781	0.22295	8.12853	1.95514	0.000761597	0.00904673	0.0489451	0.0489451
Contig_1023	184314	184829	En_0082429		-	5.75e-20	4.95e-18	3.33821	0.364875	5.63901	3.77232	0.00670873	0.0799366	0.126425	0.126425
Contig_1023	185195	191978	En_0082430		-	0.00130048	0.00669152	-1.01015	0.314115	6.2555	0.392084	0.00471324	0.0732059	0.0939551	0.0939551
Contig_1023	185343	188312	En_0082431		+	1.09e-19	9.13e-18	8.43484	0.929036	3.52427	23.7452	0.451369	-0.406799	0.411739	0.411739
Contig_1023	192047	197549	En_0082433		+	0.0318254	0.0898192	0.7293	0.339747	5.90037	0.222299	0.00429049	0.0632183	0.111138	0.111138
Contig_1023	223135	232722	En_0082434		+	0.0248451	0.0740139	0.523441	0.233283	7.75433	0.102602	0.000765165	0.0161424	0.0536558	0.0536558
Contig_1023	233322	236108	En_0082435		-	0.000953272	0.00516222	1.24985	0.378286	5.50397	0.563047	0.00779034	0.0557222	0.13531	0.13531
Contig_1024	2795	6100	En_0082440		+	0.897803	0.948604	0.164036	1.27717	2.16224	0.109985	0.807656	-0.656132	0.823497	0.823497
Contig_1024	4100	8133	En_0082441		-	0.289788	0.469206	2.14913	2.03019	2.08573	4.28738	1.26205	2.85963	0.841186	2.85963
Contig_1024	31509	42416	En_0082443		+	0.714777	0.834716	-0.218548	0.598029	3.90802	0.0232177	0.0413054	-0.0303604	0.316333	0.316333
Contig_1024	45470	50433	En_0082445		+	0.772591	0.873434	-0.379871	1.31449	2.40818	0.0821594	0.965705	-0.914616	0.76218	0.76218
Contig_1024	66744	70063	En_0082447		+	0.769619	0.871298	-0.195173	0.66641	3.75772	0.245073	0.0932645	0.255298	0.350838	0.350838
Contig_1024	67049	71929	En_0082448		-	0.0631869	0.153721	-1.13055	0.608517	4.75814	0.595632	0.173061	0.0813162	0.197232	0.197232
Contig_1024	73472	87504	En_0082449		+	0.645763	0.786294	-0.18445	0.401277	5.83722	0.118689	0.0154302	0.145593	0.114612	0.145593
Contig_1024	96481	103035	En_0082452		+	0.0814099	0.186282	-3.23541	1.8567	2.71029	5.78751	0.519986	2.92734	0.675497	2.92734
Contig_1024	99704	104802	En_0082453		-	0.993968	0.997144	-0.0177763	2.3514	0.969522	3.68617	1.16038	4.36871	0.963271	4.36871
Contig_1024	109849	112260	En_0082454		+	0.896774	0.947999	-0.176136	1.35764	1.77207	0.0216223	0.939835	-0.922913	0.903358	0.903358
Contig_1024	114589	115081	En_0082455		-	0.110991	0.234723	-1.27906	0.802543	5.70728	0.974712	0.00306758	0.641007	0.122196	0.641007
Contig_1024	125085	126223	En_0082456		-	0.0714232	0.16867	-3.0786	1.7077	0.846154	3.37672	1.95698	-1.6308	0.959263	0.959263
Contig_1025	108334	117523	En_0082476		+	0.0193214	0.0606919	2.48774	1.06347	1.00662	2.20362	0.167169	0.0438297	0.963797	0.963797
Contig_1025	118176	120020	En_0082479		-	0.0694988	0.165313	2.49689	1.37557	1.92759	3.33962	0.0461321	1.84607	0.874874	1.84607
Contig_1025	138107	151377	En_0082480		+	2.79e-07	4.07e-06	3.51167	0.683593	3.67849	4.15578	0.0965724	-0.0288024	0.370726	0.370726
Contig_1025	212301	220564	En_0082482		+	0.0512419	0.130656	3.30223	1.69393	2.65087	5.54783	0.0210214	2.84837	0.694992	2.84837
Contig_1026	492	20197	En_0082484		-	0.917904	0.958919	-0.0905131	0.878135	3.65839	0.516812	0.108506	0.662616	0.375923	0.662616
Contig_1026	34313	48808	En_0082490		+	0.000574054	0.00336266	3.55858	1.03339	1.08614	4.28421	0.104045	-0.00946187	0.963854	0.963854
Contig_1026	43759	50022	En_0082491		-	0.0686196	0.16379	0.985029	0.540952	6.96655	0.518514	0.00207311	0.290556	0.0695756	0.290556
Contig_1026	74961	79707	En_0082494		-	0.0388884	0.105189	1.72348	0.834466	7.40181	1.45435	0.00126432	0.695069	0.0596397	0.695069
Contig_1026	116923	126234	En_0082495		+	0.710782	0.832044	0.375412	1.01242	2.07334	0.25817	0.181024	0.135765	0.843971	0.843971
Contig_1026	140879	143896	En_0082500		-	0.389145	0.570969	0.827808	0.96126	5.36007	0.844436	0.0075628	0.916459	0.145373	0.916459
Contig_1026	144060	146859	En_0082501		+	0.0966296	0.211877	0.894955	0.53867	4.27612	0.451293	0.0368064	0.23966	0.253358	0.253358
Contig_1026	144636	151109	En_0082502		-	0.00640117	0.0248362	-4.29435	1.57505	1.45403	6.16207	1.53586	-1.51346	0.944907	0.944907
Contig_1026	151587	156734	En_0082503		+	0.360262	0.543284	-0.534235	0.583949	4.43731	0.314563	0.108345	0.220796	0.232651	0.232651
Contig_1026	159045	165951	En_0082506		-	0.116335	0.243124	-0.603401	0.384247	5.60974	0.201954	0.019355	0.101529	0.128291	0.128291
Contig_1026	177389	182738	En_0082509		+	0.177628	0.331448	0.898028	0.666146	4.78702	0.564652	0.0308621	0.412888	0.194249	0.412888
Contig_1026	183413	187075	En_0082510		-	0.0162723	0.0529641	-1.03799	0.432	4.90886	0.376763	0.00445865	0.0219759	0.182165	0.182165
Contig_1026	194425	204605	En_0082511		-	0.534467	0.700089	-0.26419	0.425288	5.06595	0.143779	0.0127119	0.168059	0.168158	0.168158
Contig_1026	206371	213747	En_0082512		+	0.00301632	0.0134251	1.44465	0.487058	4.97037	0.704179	0.0607361	-0.0479718	0.176489	0.176489
Contig_1026	224517	229221	En_0082517		-	0.705455	0.828252	-0.576901	1.52632	3.05404	1.66405	1.23681	1.09286	0.552581	1.09286
Contig_1026	235594	243466	En_0082518		-	0.815236	0.90024	-0.27918	1.19472	2.35394	0.624966	0.651196	0.247282	0.776168	0.776168
Contig_1026	249811	252824	En_0082520		-	0.672795	0.805698	-0.443963	1.05126	2.15567	0.241164	0.2801	-0.0169053	0.825047	0.825047
Contig_1027	40845	48566	En_0082526		+	0.00033948	0.00215428	1.08529	0.302887	7.59851	0.453777	0.000838238	0.0909023	0.0560988	0.0909023
Contig_1027	44167	51537	En_0082527		-	0.289581	0.469032	-0.590274	0.557366	4.15384	0.21703	0.039415	0.111919	0.271242	0.271242
Contig_1027	52164	60394	En_0082528		-	0.628504	0.773634	0.253526	0.523995	6.03781	0.204472	0.00269306	0.271877	0.104029	0.271877
Contig_1027	108944	111729	En_0082529		+	0.170793	0.322258	0.83583	0.610246	8.67601	0.481138	0.000202649	0.372198	0.044558	0.372198
Contig_1027	114462	114680	En_0082530		+	7.9e-11	2.23e-09	-2.72941	0.41975	5.14286	2.53288	0.0143589	0.0601296	0.161831	0.161831
Contig_1027	131329	137065	En_0082534		-	0.0109158	0.0382495	-1.44063	0.565979	4.92109	0.905363	0.0156011	0.304731	0.181015	0.304731
Contig_1027	137586	139523	En_0082535		-	0.211482	0.37652	-1.34268	1.07457	1.88129	1.03317	0.270825	0.37753	0.883883	0.883883
Contig_1027	139845	148232	En_0082536		-	0.00359315	0.0155181	-3.17557	1.09057	0.894637	3.43262	0.228102	-0.121294	0.961249	0.961249
Contig_1027	151422	157077	En_0082538		-	0.855155	0.924477	0.137277	0.752015	5.59312	0.383299	0.00737053	0.558156	0.129365	0.558156
Contig_1027	162844	168925	En_0082539		+	6.99e-07	9.31e-06	5.09248	1.02639	5.93001	9.34676	0.0161591	1.03732	0.109553	1.03732
Contig_1027	171572	172823	En_0082541		+	0.504798	0.675915	-0.551405	0.826746	2.88975	0.279004	0.0716918	0.194791	0.611816	0.611816
Contig_1027	177496	182077	En_0082542		+	0.142622	0.282741	0.467263	0.318712	6.1629	0.0792748	0.00350761	0.00623712	0.0980699	0.0980699
Contig_1027	201509	207520	En_0082545		+	0.32968	0.512561	-0.510798	0.524026	5.09787	0.270041	0.0360791	0.238524	0.165495	0.238524
Contig_1027	210356	221157	En_0082547		+	0.00183577	0.00891628	2.31056	0.741611	3.52809	1.90241	0.139287	0.0449989	0.4107	0.4107
Contig_1027	233792	234724	En_0082551		-	1.89e-06	2.27e-05	-1.90839	0.400493	5.3202	1.2371	0.0121307	0.022545	0.148264	0.148264
Contig_1027	238586	241075	En_0082552		-	0.109195	0.231912	1.75714	1.09696	3.18242	1.8314	0.0882502	1.11508	0.509102	1.11508
Contig_1028	78200	82323	En_0082554		+	0.0369669	0.101037	1.93284	0.92652	2.53922	1.39109	0.130767	0.0879352	0.727673	0.727673
Contig_1028	126062	129354	En_0082556		+	0.944927	0.973268	-0.0892681	1.29227	3.69641	1.11596	0.0670833	1.60287	0.366141	1.60287
Contig_1028	144798	159084	En_0082561		+	0.531133	0.697533	-0.704255	1.12451	1.97531	0.944077	0.399361	0.768766	0.865161	0.865161
Contig_1028	165010	179531	En_0082562		+	0.848524	0.920415	0.232799	1.21883	2.45137	1.00843	0.333121	1.15242	0.750904	1.15242
Contig_1028	225674	233752	En_0082568		-	0.128169	0.261052	-1.83852	1.20847	1.78715	2.10032	0.396257	1.06414	0.900827	1.06414
Contig_1029	14401	15392	En_0082571		+	0.119063	0.247392	1.28007	0.821233	2.87943	0.836539	0.0588487	0.376671	0.615575	0.615575
Contig_1029	16007	16820	En_0082572		+	0.00214599	0.0101662	1.9982	0.651041	3.63577	1.4082	0.0420197	0.0738739	0.381834	0.381834
Contig_1029	26311	32853	En_0082574		-	1.8e-05	0.000168152	4.31527	1.00627	2.07305	6.46969	0.168545	0.225215	0.844037	0.844037
Contig_1029	40256	46128	En_0082575		-	0.807743	0.895721	-0.183515	0.754154	3.63781	0.0567047	0.18745	-0.119232	0.381299	0.381299
Contig_1029	49914	53327	En_0082576		+	0.986094	0.993286	0.0135412	0.776892	3.20678	0.319435	0.102247	0.376815	0.501314	0.501314
Contig_1029	80173	88366	En_0082584		-	0.36962	0.552234	-0.750342	0.836329	3.07348	0.279327	0.153673	-0.0161889	0.545773	0.545773
Contig_1029	95798	102148	En_0082587		-	0.169507	0.32052	1.02781	0.748159	3.1658	0.468182	0.0452292	0.128845	0.514512	0.514512
Contig_1029	168889	179156	En_0082595		+	0.255977	0.430935	0.722095	0.635674	3.68354	0.199543	0.0346529	0.00395143	0.369429	0.369429
Contig_1029	249289	252606	En_0082601		-	0.0316524	0.0894028	-2.32474	1.08189	1.1673	2.3819	0.20809	0.662564	0.962397	0.962397
Contig_103	17911	21419	En_0026874		-	0.826088	0.906518	0.119035	0.541757	5.26494	0.20039	0.011588	0.281912	0.152358	0.281912
Contig_103	50880	59965	En_0026879		-	0.926776	0.96362	0.0685435	0.745836	3.39763	0.128896	0.109878	0.0811164	0.446393	0.446393
Contig_103	71077	88965	En_0026882		-	0.598423	0.750888	-0.498742	0.946973	7.36503	0.680752	0.00104136	0.895716	0.0603625	0.895716
Contig_103	93820	105543	En_0026883		+	0.0387452	0.104898	1.80963	0.875534	2.87481	1.45675	0.149307	0.398446	0.617253	0.617253
Contig_103	105878	119931	En_0026884		+	0.498591	0.670158	0.654397	0.967031	2.33877	0.576313	0.155108	0.495244	0.78004	0.78004
Contig_103	124310	156482	En_0026888		-	0.0428466	0.11361	1.77771	0.877795	2.76177	1.14483	0.112749	0.0243608	0.657775	0.657775
Contig_103	178172	191201	En_0026894		-	0.000276957	0.00181047	-1.31376	0.361324	5.66458	0.602393	0.00573446	0.0348763	0.124821	0.124821
Contig_103	186204	197441	En_0026895		+	0.104884	0.225154	2.23541	1.3785	1.5073	2.93253	0.135764	1.7645	0.939547	1.7645
Contig_103	203993	209051	En_0026897		+	0.0784564	0.181116	-0.616946	0.350595	6.48378	0.208819	0.00173993	0.121177	0.0848131	0.121177
Contig_103	226476	233547	En_0026899		+	0.0472579	0.122719	-0.90187	0.454576	5.19254	0.351591	0.0487402	0.0719618	0.157899	0.157899
Contig_103	229066	234358	En_0026900		-	6.5e-06	6.82e-05	3.89993	0.864837	5.72794	5.56846	0.0187937	0.729149	0.12095	0.729149
Contig_103	240929	245752	En_0026901		+	0.377714	0.559818	-0.992736	1.1254	2.5703	1.17286	0.152165	1.11437	0.719192	1.11437
Contig_103	251610	252269	En_0026902		+	0.595273	0.748301	-0.528185	0.994303	2.15394	0.346891	0.163184	0.217664	0.825454	0.825454
Contig_103	266052	271164	En_0026904		+	0.541286	0.705707	0.581358	0.95169	2.29053	0.331657	0.113485	0.215011	0.792228	0.792228
Contig_103	271718	277778	En_0026905		-	0.86943	0.932705	0.0925244	0.562859	5.93351	0.21406	0.00266115	0.314149	0.109368	0.314149
Contig_103	289737	296639	En_0026907		-	0.0494758	0.127122	0.938271	0.477621	4.735	0.334113	0.0284856	0.0325083	0.199636	0.199636
Contig_103	296741	303646	En_0026908		-	0.000201067	0.00137615	1.13504	0.305309	6.73993	0.44527	0.0171127	0.00663743	0.0761007	0.0761007
Contig_103	305821	306503	En_0026909		+	0.487626	0.660968	-0.387994	0.558996	5.85188	0.258498	0.00510371	0.307373	0.113794	0.307373
Contig_103	309769	313789	En_0026910		+	0.0211586	0.0652379	0.875393	0.379757	5.50566	0.305819	0.00901992	0.0665518	0.135195	0.135195
Contig_103	313570	318917	En_0026911		-	0.179593	0.334073	0.669499	0.498878	4.45294	0.206872	0.0181009	0.0680921	0.230778	0.230778
Contig_103	579395	580332	En_0026934		-	0.977793	0.988958	-0.0757806	2.72239	1.2315	4.94285	0.762326	6.64908	0.960153	6.64908
Contig_103	696617	704003	En_0026945		+	0.00209993	0.00998692	-3.34108	1.08627	1.8011	4.46959	0.28155	0.841445	0.898439	0.898439
Contig_103	700925	704146	En_0026946		-	0.00149352	0.0075164	-3.48864	1.09846	2.58044	4.15624	0.4903	-0.341251	0.716313	0.716313
Contig_103	767009	776478	En_0026951		+	0.306319	0.487556	1.41778	1.38593	2.05117	1.6229	1.07191	0.357406	0.848899	0.848899
Contig_103	944481	951589	En_0026968		-	0.0451622	0.11842	-2.48869	1.24239	1.78558	3.09354	0.0605171	1.48302	0.901092	1.48302
Contig_103	956778	964974	En_0026971		-	0.0989032	0.215643	-1.92421	1.16605	1.03116	1.68798	0.395708	0.284964	0.963971	0.963971
Contig_103	1026343	1026818	En_0026974		-	0.0293546	0.0843797	3.34794	1.53668	2.48258	5.31049	0.0370944	2.32428	0.742693	2.32428
Contig_103	1054660	1069768	En_0026977		+	0.667186	0.801717	-0.935752	2.1761	1.8302	3.44882	0.299924	4.43549	0.893318	4.43549
Contig_103	1080939	1084188	En_0026979		-	0.92874	0.964754	0.133092	1.48821	0.765445	1.48243	0.348445	1.86634	0.954792	1.86634
Contig_103	1240470	1253264	En_0026994		+	0.199234	0.36048	-1.30038	1.01297	2.30328	0.775528	0.237075	0.0807218	0.789026	0.789026
Contig_1030	133054	154659	En_0082609		+	0.000100437	0.000756713	3.69309	0.949494	2.76823	4.77143	0.24603	0.0916662	0.65551	0.65551
Contig_1030	164476	171923	En_0082613		-	0.436237	0.615429	1.39011	1.78549	1.3742	2.76944	0.140863	3.0471	0.951706	3.0471
Contig_1030	202885	208420	En_0082619		-	0.0848736	0.192096	-0.691299	0.401199	5.25571	0.160937	0.00790719	-0.00544921	0.153053	0.153053
Contig_1030	211937	219270	En_0082621		+	0.0283125	0.0820429	0.823692	0.375613	5.4914	0.228401	0.00491566	-0.00154873	0.136169	0.136169
Contig_1030	221575	222732	En_0082622		-	0.000817046	0.0045324	-3.32477	0.993371	0.969237	3.7104	0.023521	0.0150418	0.963265	0.963265
Contig_1030	230439	237673	En_0082623		-	0.00485828	0.0198473	0.698517	0.248028	7.34072	0.172364	0.000666484	0.013917	0.0608514	0.0608514
Contig_1031	5625	6361	En_0082628		+	0.00469968	0.0193004	3.07952	1.08935	0.846612	3.16192	0.227402	-0.226246	0.959284	0.959284
Contig_1031	8630	17327	En_0082629		+	0.00136854	0.00698057	-1.20948	0.37782	5.57458	0.537295	0.0121712	0.062351	0.130577	0.130577
Contig_1031	14897	19651	En_0082630		-	0.226548	0.395413	-0.886493	0.733063	6.07149	0.620211	0.01981	0.517571	0.102378	0.517571
Contig_1031	28358	35719	En_0082632		-	0.809655	0.897001	0.78438	3.25642	2.94203	7.27461	0.0270118	10.5773	0.592773	10.5773
Contig_1031	37772	54999	En_0082634		-	0.706599	0.829053	1.08844	2.8915	2.72156	5.96876	0.0858378	8.27495	0.671675	8.27495
Contig_1031	39678	44037	En_0082635		+	0.0431533	0.114299	2.78214	1.37578	1.73351	3.59774	0.983176	0.543291	0.909597	0.909597
Contig_1031	56642	84626	En_0082636		+	0.0100996	0.0359067	1.1233	0.436673	5.07738	0.514528	0.0234852	0.117407	0.167198	0.167198
Contig_1031	85374	98835	En_0082638		+	0.888982	0.943484	-0.325592	2.33244	0.948084	3.66219	0.664634	4.77565	0.962823	4.77565
Contig_1032	16347	25895	En_0082647		+	0.695821	0.821334	-0.171736	0.439259	5.57699	0.138463	0.00537487	0.187574	0.130419	0.187574
Contig_1032	51461	58200	En_0082650		+	0.492545	0.664848	0.624364	0.909798	2.54993	0.237769	0.102926	0.0588134	0.724807	0.724807
Contig_1032	59356	66478	En_0082652		+	0.158394	0.305227	-0.494593	0.350653	5.77517	0.101468	0.00479777	0.0250929	0.11816	0.11816
Contig_1032	137389	142825	En_0082665		+	0.389074	0.570918	1.10465	1.28254	2.14263	0.768875	0.816804	-0.273617	0.828107	0.828107
Contig_1032	138937	143817	En_0082666		-	0.297663	0.478059	0.402809	0.386774	5.37284	0.054142	0.00513666	-0.00505125	0.144458	0.144458
Contig_1032	151604	158514	En_0082667		+	0.00138442	0.00704943	1.68084	0.525611	6.18892	1.12592	0.00425577	0.272011	0.0968889	0.272011
Contig_1032	159612	162374	En_0082668		+	0.220481	0.387897	0.600578	0.490168	4.47219	0.169392	0.0117646	0.061976	0.2285	0.2285
Contig_1032	162408	163071	En_0082669		+	0.760456	0.865177	-0.200954	0.659122	3.556	0.122648	0.0313148	0.132466	0.403127	0.403127
Contig_1032	164450	165591	En_0082670		-	0.00231425	0.0108078	1.49742	0.491502	4.50648	0.856758	0.0170641	0.146936	0.22451	0.22451
Contig_1032	168257	171387	En_0082671		+	0.0438561	0.115754	-2.1817	1.08248	2.10755	1.74054	0.335536	-0.104631	0.836224	0.836224
Contig_1032	170235	172459	En_0082672		-	0.0152358	0.0501869	-2.43636	1.00397	0.525035	2.03754	0.0748167	0.0135633	0.933144	0.933144
Contig_1032	173642	200860	En_0082673		+	0.0471046	0.122394	-0.73543	0.370427	6.53445	0.271763	0.00533792	0.131878	0.0829668	0.131878
Contig_1032	240517	243796	En_0082680		+	0.515064	0.684217	1.15697	1.7773	1.65844	2.55206	0.0707284	3.08806	0.920809	3.08806
Contig_1032	247365	252977	En_0082681		+	0.894186	0.946306	-0.331112	2.48938	1.05931	4.1679	0.680362	5.51668	0.963999	5.51668
Contig_1033	6599	8187	En_0082682		+	1.04e-08	2.02e-07	-5.67195	0.990995	2.39218	11.0182	0.215744	0.226112	0.766328	0.766328
Contig_1033	32616	34257	En_0082685		+	0.354707	0.537644	-1.5461	1.67056	1.75039	2.65731	0.543651	2.24711	0.906906	2.24711
Contig_1033	52528	56192	En_0082688		+	0.254808	0.42961	1.07683	0.945626	2.81535	0.708891	0.255446	0.228108	0.638761	0.638761
Contig_1033	55652	57234	En_0082689		-	0.00055065	0.00324586	3.5089	1.01565	1.0613	4.31951	0.0675535	0.255537	0.963994	0.963994
Contig_1033	57276	61180	En_0082690		-	0.65525	0.793167	-0.283847	0.635743	5.96611	0.296302	0.0131453	0.391024	0.107662	0.391024
Contig_1033	154601	156638	En_0082696		-	0.17381	0.326274	1.27238	0.935529	2.48771	0.571584	0.133878	-0.0859776	0.741337	0.741337
Contig_1033	157201	160077	En_0082697		-	0.968528	0.984719	0.0332372	0.842411	3.69334	0.473472	0.0928391	0.616817	0.366924	0.616817
Contig_1033	161979	167983	En_0082698		-	0.267017	0.443595	0.854548	0.769892	3.08009	0.400464	0.049259	0.186311	0.543475	0.543475
Contig_1033	203504	205316	En_0082702		-	0.0174527	0.0560115	-0.871757	0.366742	5.88548	0.342986	0.0131626	0.121337	0.111945	0.121337
Contig_1034	28499	54040	En_0082710		-	0.384274	0.566218	1.3206	1.51785	1.39975	2.11723	0.153791	2.15007	0.949691	2.15007
Contig_1034	223369	225718	En_0082714		+	0.265175	0.441364	2.54125	2.2807	2.80212	5.62038	0.0263964	5.1752	0.643501	5.1752
Contig_1034	227491	229252	En_0082716		+	0.250573	0.42429	-1.3271	1.15505	1.47855	0.595692	0.391608	-0.378667	0.942521	0.942521
Contig_1035	4552	11475	En_0082720		-	0.612264	0.761368	0.962279	1.89857	1.61764	2.71171	0.604251	3.00032	0.926377	3.00032
Contig_1035	14704	19723	En_0082721		+	0.135975	0.272849	-1.75244	1.17539	5.47589	1.10326	1.2443	-1.12493	0.137234	0.137234
Contig_1035	26809	29034	En_0082722		-	0.721326	0.838964	-0.152035	0.426241	6.31653	0.128826	0.0168865	0.164795	0.0913746	0.164795
Contig_1035	31162	32715	En_0082723		-	2.94e-16	1.71e-14	-2.26682	0.277266	6.82327	1.73461	0.00329567	0.0293792	0.0735807	0.0735807
Contig_1035	55929	56848	En_0082725		+	0.492282	0.664618	1.02085	1.48664	1.00266	1.82078	0.37274	1.83736	0.963756	1.83736
Contig_1035	77602	78219	En_0082727		+	0.0254703	0.0755274	-2.38183	1.06608	0.702736	2.04716	0.186193	0.0479921	0.950331	0.950331
Contig_1035	98766	101244	En_0082729		+	0.0511112	0.130423	1.99145	1.02097	5.53242	2.01687	0.0178849	1.02449	0.13338	1.02449
Contig_1035	100192	105711	En_0082730		-	0.181189	0.336248	1.08884	0.814331	7.22041	0.837285	0.00822174	0.654914	0.0634036	0.654914
Contig_1035	105875	107707	En_0082731		+	0.961625	0.981462	0.0427916	0.889376	6.17336	0.527936	0.0119416	0.779047	0.0975928	0.779047
Contig_1035	108556	110258	En_0082732		+	0.723233	0.840156	0.415724	1.17389	2.42672	0.21771	0.620667	-0.380515	0.757355	0.757355
Contig_1035	110915	116805	En_0082733		-	0.018131	0.0577316	2.03758	0.862308	4.46816	1.85926	0.514602	0.198424	0.228974	0.228974
Contig_1035	118884	122273	En_0082734		+	0.0107919	0.037904	-1.41195	0.553843	4.9859	0.869028	0.0115679	0.295174	0.175097	0.295174
Contig_1035	124258	129967	En_0082735		-	0.353498	0.536403	0.323532	0.3487	6.51976	0.115952	0.00365284	0.117939	0.0834956	0.117939
Contig_1035	148009	153623	En_0082740		+	3.81e-08	6.72e-07	1.5515	0.282112	6.6776	0.8348	0.00150493	0.0471212	0.0780824	0.0780824
Contig_1035	163168	173338	En_0082741		+	0.0620809	0.151601	-2.77507	1.4874	1.6725	4.04192	0.930813	1.28155	0.918805	1.28155
Contig_1035	165359	173876	En_0082742		-	0.221754	0.389648	1.80575	1.47785	1.22491	1.88551	1.2236	-0.0256978	0.960428	0.960428
Contig_1035	183336	188216	En_0082744		+	0.172358	0.324435	1.0122	0.741724	3.19732	0.546505	0.0458343	0.261644	0.50432	0.50432
Contig_1035	194743	195636	En_0082746		-	0.242658	0.414956	-0.719226	0.615581	3.74978	0.273518	0.0261553	0.125479	0.352785	0.352785
Contig_1035	198027	200520	En_0082747		-	0.453564	0.631802	0.243286	0.324604	6.05538	0.0684099	0.00220502	0.0708157	0.103163	0.103163
Contig_1035	234715	239317	En_0082751		-	0.936896	0.969106	-0.0486501	0.614493	3.79422	0.171097	0.0355604	0.219902	0.342041	0.342041
Contig_1036	4127	21047	En_0082754		-	0.11482	0.240828	-4.32547	2.74303	4.0982	11.2527	0.593129	6.93109	0.280175	6.93109
Contig_1036	32939	41768	En_0082759		-	0.658805	0.795506	0.355357	0.804769	5.74488	0.473861	0.0147994	0.632854	0.11994	0.632854
Contig_1036	42150	44840	En_0082760		-	7.24e-12	2.39e-10	2.24865	0.32813	6.82038	1.75726	0.00941919	0.09825	0.0736658	0.09825
Contig_1036	61430	69289	En_0082765		-	9.28e-18	6.43e-16	2.35872	0.274826	6.92045	1.87894	0.00470863	0.0319172	0.0708208	0.0708208
Contig_1036	71505	77351	En_0082766		-	7.36e-05	0.000577083	2.65531	0.669809	3.64006	2.40639	0.0679345	0.0163194	0.38071	0.38071
Contig_1036	97541	101707	En_0082771		+	0.380769	0.56258	0.268962	0.306866	6.3461	0.0355096	0.00400583	0.0130883	0.0901607	0.0901607
Contig_1036	101848	111060	En_0082772		+	0.78073	0.878484	0.693022	2.48959	1.03312	4.29214	2.56724	3.63083	0.963979	3.63083
Contig_1036	111442	117756	En_0082773		+	0.00126681	0.00655324	-5.18631	1.60896	4.54567	9.42819	2.3687	-1.67531	0.220052	0.220052
Contig_1036	120982	126349	En_0082776		-	0.0796718	0.183327	1.70103	0.97058	4.80965	1.59252	0.0701614	0.871864	0.191922	0.871864
Contig_1036	130052	138584	En_0082777		+	0.624564	0.770497	1.53439	3.13529	3.1433	7.33816	0.326206	9.50387	0.52195	9.50387
Contig_1036	138936	149656	En_0082778		+	0.000117349	0.000866018	3.24422	0.842305	3.0775	3.63647	0.165103	0.0271126	0.544374	0.544374
Contig_1036	149037	153349	En_0082779		-	0.0226136	0.068725	1.31526	0.576893	5.56364	0.798505	0.013577	0.319228	0.131297	0.319228
Contig_1036	161608	166694	En_0082782		+	0.000590981	0.00344708	-3.43313	0.999245	1.02342	3.98779	0.0345601	0.0539429	0.963931	0.963931
Contig_1036	172260	179096	En_0082783		+	0.938538	0.970043	0.0557105	0.722508	5.34691	0.349046	0.071594	0.450423	0.146322	0.450423
Contig_1036	172642	185269	En_0082784		-	0.878403	0.937872	-0.0701126	0.45827	5.47999	0.141646	0.015137	0.194875	0.136952	0.194875
Contig_1036	185678	188574	En_0082785		-	0.940836	0.971	-0.0329504	0.443961	4.92223	0.020531	0.016193	0.0140605	0.180908	0.180908
Contig_1036	200748	201734	En_0082787		-	0.00443025	0.0184105	3.04982	1.0717	1.61665	3.69561	0.222026	0.670694	0.926508	0.926508
Contig_1036	202814	211261	En_0082788		-	0.370264	0.552764	-0.245608	0.274122	6.84533	0.0548096	0.00220516	0.0498477	0.0729376	0.0729376
Contig_1036	212172	214902	En_0082789		-	0.0905865	0.20192	0.768349	0.454023	5.23034	0.261348	0.0511572	0.0456848	0.15498	0.15498
Contig_1036	215718	218901	En_0082790		+	0.000969884	0.00524157	-0.989763	0.300008	6.41582	0.363504	0.00261406	0.0528268	0.0873909	0.0873909
Contig_1037	52	2021	En_0082793		+	0.0426445	0.113149	-2.57229	1.2689	1.72841	3.10208	0.69972	0.64506	0.910399	0.910399
Contig_1037	2013	6471	En_0082794		-	0.614925	0.763437	0.681868	1.35545	3.93927	1.37981	0.836323	1.00093	0.309777	1.00093
Contig_1037	10408	15280	En_0082796		+	0.95615	0.978789	-0.0557722	1.01432	2.6124	0.0489441	0.321925	-0.250064	0.706913	0.706913
Contig_1037	21195	23565	En_0082797		+	0.360554	0.543529	2.36776	2.58967	3.07879	6.33971	0.0111694	6.69524	0.543927	6.69524
Contig_1037	78317	97432	En_0082799		+	0.938749	0.970191	0.0446071	0.580503	3.91781	0.0221657	0.0227294	0.00952426	0.314254	0.314254
Contig_1037	117845	124017	En_0082801		+	0.743352	0.853596	-0.366259	1.11863	1.67359	0.766055	0.332685	0.749324	0.918647	0.918647
Contig_1037	124502	129740	En_0082802		+	0.2661	0.442476	1.62137	1.45795	4.84026	2.29337	0.0356658	2.08996	0.188827	2.08996
Contig_1037	135684	148132	En_0082804		+	0.103063	0.222301	4.20016	2.5765	3.98197	10.306	0.00674884	6.63159	0.301193	6.63159
Contig_1037	145503	153176	En_0082805		-	0.493246	0.66552	1.36852	1.99738	1.90088	3.28397	0.0825085	3.90703	0.880123	3.90703
Contig_1037	157765	158582	En_0082806		-	0.0480855	0.124351	-2.15079	1.08812	2.83324	2.33131	0.376123	0.807884	0.632325	0.807884
Contig_1037	163610	168263	En_0082807		+	0.281584	0.459983	-2.37578	2.20639	2.54678	5.12689	0.217554	4.65062	0.725657	4.65062
Contig_1037	207326	210523	En_0082813		+	6.94e-06	7.22e-05	-2.70192	0.601036	4.45465	2.67429	0.0770171	0.284227	0.230575	0.284227
Contig_1037	224444	227435	En_0082814		+	0.681415	0.811212	-0.44059	1.07321	2.20942	0.832567	0.288479	0.863312	0.81221	0.863312
Contig_1037	234577	236938	En_0082816		+	6.4e-06	6.73e-05	3.1937	0.707688	4.01345	3.44806	0.205665	-0.133441	0.295157	0.295157
Contig_1037	237138	239583	En_0082817		-	8.21e-05	0.000633833	1.32692	0.336925	5.95476	0.605793	0.0052663	0.0230667	0.108252	0.108252
Contig_1037	241061	241771	En_0082818		-	0.0735704	0.172573	-1.25166	0.699534	3.45461	0.584109	0.0585513	0.0342856	0.430797	0.430797
Contig_1037	248188	249976	En_0082820		+	0.00722212	0.0273648	2.82161	1.05032	1.41551	3.02506	0.154801	0.402054	0.948373	0.948373
Contig_1038	14273	15821	En_0082821		-	0.393297	0.575029	0.499411	0.585029	3.87601	0.106677	0.0189759	0.0163335	0.323282	0.323282
Contig_1038	77283	86630	En_0082833		-	0.425853	0.605997	-1.00386	1.26065	4.87761	1.3954	0.0209353	1.5683	0.185154	1.5683
Contig_1039	26292	32392	En_0082838		+	0.0653136	0.157653	-2.31324	1.25508	1.2349	2.38661	0.615212	0.289165	0.960007	0.960007
Contig_1039	44136	48888	En_0082841		+	0.000211783	0.00143881	-3.73623	1.00856	1.17497	4.66373	0.0550071	-0.0391107	0.96218	0.96218
Contig_1039	48973	52887	En_0082842		+	0.768164	0.870211	-0.152545	0.517493	4.40404	0.173518	0.0310915	0.217551	0.236708	0.236708
Contig_1039	98570	104302	En_0082844		+	0.000218833	0.00147991	3.69897	1.00074	1.15634	4.56457	0.0388044	-0.0331365	0.962684	0.962684
Contig_1039	122313	128277	En_0082846		+	0.0745265	0.174176	-1.66556	0.933942	2.93863	1.22475	0.278237	0.171841	0.594011	0.594011
Contig_1039	148769	151160	En_0082849		-	0.434282	0.613619	0.578554	0.739947	3.19775	0.12051	0.0433418	-0.0299394	0.50418	0.50418
Contig_1039	152520	160448	En_0082850		-	9.58e-08	1.55e-06	-2.05413	0.385071	5.45603	1.42145	0.00967385	0.0127706	0.138606	0.138606
Contig_1039	172953	181410	En_0082854		-	0.301373	0.482152	0.811127	0.78484	3.2129	0.42421	0.11659	0.190761	0.499383	0.499383
Contig_1039	181805	187891	En_0082855		-	0.139582	0.278081	-0.751724	0.508833	4.38539	0.26751	0.0198842	0.0988369	0.239027	0.239027
Contig_1039	200148	201907	En_0082857		+	0.102671	0.221665	-1.95251	1.19636	2.46796	1.40639	0.684734	-0.481298	0.746544	0.746544
Contig_1039	209059	213417	En_0082859		-	0.603231	0.754653	0.483159	0.92958	2.39044	0.341407	0.0973407	0.298048	0.766778	0.766778
Contig_1039	225409	225846	En_0082861		+	0.0370355	0.101185	-2.30542	1.10552	1.28035	2.22086	0.264378	0.409428	0.957799	0.957799
Contig_1039	226807	232572	En_0082862		-	0.263641	0.439847	1.53864	1.37646	1.41614	2.05223	0.353688	1.54095	0.948319	1.54095
Contig_1039	232762	235194	En_0082863		-	0.991502	0.996092	-0.00827512	0.776953	3.09976	0.138467	0.0669708	0.140696	0.536685	0.536685
Contig_1039	237171	243450	En_0082864		-	0.605756	0.756421	-0.166457	0.322502	6.09973	0.0368653	0.00298722	0.0384568	0.10102	0.10102
Contig_104	15585	24705	En_0027005		-	0.0790965	0.182317	-1.95336	1.11242	2.93207	2.09686	0.300257	0.937226	0.596397	0.937226
Contig_104	44212	56738	En_0027011		-	0.576088	0.733071	-0.144103	0.257738	7.12989	0.0296844	0.000951947	0.0331918	0.0654769	0.0654769
Contig_104	78367	80882	En_0027013		+	0.241545	0.413652	2.04529	1.74642	2.06851	3.42772	0.0404497	3.00953	0.845051	3.00953
Contig_104	102935	105745	En_0027014		-	4.74e-09	9.8e-08	-2.0448	0.349168	5.82631	1.41808	0.00669238	0.0298349	0.115226	0.115226
Contig_104	120228	122934	En_0027015		-	0.485264	0.65904	0.339787	0.486897	6.33558	0.196531	0.00175957	0.235309	0.0905901	0.235309
Contig_104	122982	134291	En_0027016		-	0.52338	0.691082	0.574884	0.900869	2.56097	0.356869	0.089772	0.280285	0.721792	0.721792
Contig_104	163183	166903	En_0027020		+	0.00434506	0.0181208	-2.85641	1.00156	0.735058	2.75689	0.0503854	0.0054115	0.952737	0.952737
Contig_104	171659	184662	En_0027022		+	0.715312	0.835028	0.432047	1.18456	3.11205	0.152046	0.870703	-0.735967	0.532483	0.532483
Contig_104	187790	190757	En_0027023		-	0.0586576	0.145006	0.948515	0.50166	4.44124	0.426226	0.0194845	0.170014	0.232179	0.232179
Contig_104	190817	194909	En_0027024		+	0.88559	0.941879	0.124053	0.862159	2.97062	0.0583605	0.16092	-0.0810743	0.582397	0.582397
Contig_104	198996	199364	En_0027025		+	0.20225	0.364482	-1.39426	1.09339	0.814052	1.09325	0.237843	0.430057	0.957658	0.957658
Contig_104	203170	212331	En_0027026		+	0.018191	0.0578655	-0.972157	0.411633	7.10577	0.427991	0.0052215	0.16422	0.0660524	0.16422
Contig_104	215758	218980	En_0027027		-	0.0268983	0.0787966	-1.64891	0.745106	3.25739	1.02029	0.0694906	0.101493	0.485692	0.485692
Contig_104	253340	259250	En_0027030		-	0.00814162	0.0301449	1.20719	0.456206	4.8117	0.533332	0.0164116	0.054938	0.191713	0.191713
Contig_104	262191	275820	En_0027031		+	0.0186637	0.0590783	3.74201	1.59087	2.66748	6.3548	1.48634	1.04453	0.689663	1.04453
Contig_104	274663	283673	En_0027032		-	0.0626209	0.152589	-1.02411	0.550041	4.42769	0.383065	0.0687314	-0.0185318	0.233814	0.233814
Contig_104	295499	297329	En_0027036		-	0.590378	0.744831	0.475035	0.882493	2.66115	0.167429	0.0870895	0.0512252	0.691705	0.691705
Contig_104	314967	327019	En_0027041		-	0.173943	0.326426	0.389498	0.286471	6.62346	0.0544998	0.00219193	0.00370336	0.0798736	0.0798736
Contig_104	333067	346363	En_0027042		+	0.497359	0.668998	0.348052	0.512859	4.94687	0.21573	0.0488181	0.214206	0.178626	0.214206
Contig_104	347860	350785	En_0027043		-	3.74e-06	4.16e-05	-2.78513	0.602173	4.02047	2.62104	0.0687685	-0.0156914	0.293844	0.293844
Contig_104	409520	412114	En_0027048		+	0.100044	0.217448	1.71069	1.04016	2.95268	1.69678	0.0617029	1.02024	0.588902	1.02024
Contig_104	413938	427742	En_0027050		+	0.0166773	0.0540259	-0.92516	0.386491	5.41721	0.308072	0.00806075	0.026087	0.141314	0.141314
Contig_104	457479	458658	En_0027057		-	0.86292	0.928984	-0.417331	2.41709	1.45371	3.95294	0.397264	5.44506	0.944936	5.44506
Contig_104	548924	553675	En_0027061		+	0.91625	0.958277	0.155767	1.48125	1.31494	1.47083	0.404486	1.78963	0.955793	1.78963
Contig_104	554358	557157	En_0027062		+	5.86e-08	9.93e-07	2.06203	0.380234	5.72929	1.51371	0.00982895	0.134749	0.120869	0.134749
Contig_104	590758	595021	En_0027064		+	0.171056	0.322645	-0.566837	0.414106	5.12758	0.122553	0.00842004	0.0147576	0.163064	0.163064
Contig_104	664368	673569	En_0027068		+	0.320227	0.50227	-0.984283	0.990233	2.24484	0.76357	0.176992	0.483956	0.803569	0.803569
Contig_104	714311	714658	En_0027070		+	0.530296	0.696792	1.90763	3.03979	2.1993	7.37324	0.228436	9.01189	0.814653	9.01189
Contig_104	716494	720314	En_0027071		-	0.790006	0.8846	0.564582	2.12007	2.73687	3.10272	0.215777	4.27892	0.666427	4.27892
Contig_104	720517	746119	En_0027073		+	0.893029	0.945676	-0.381725	2.83869	1.99686	5.42066	0.765653	7.29249	0.86064	7.29249
Contig_104	746920	753154	En_0027075		-	0.392705	0.574431	0.422762	0.49462	4.50866	0.0851446	0.0203893	0.0179636	0.224259	0.224259
Contig_104	753768	761755	En_0027076		-	0.560699	0.721526	-0.239962	0.412446	5.29523	0.0637793	0.020011	0.0468669	0.150101	0.150101
Contig_104	767132	767485	En_0027077		-	2.84e-09	6.13e-08	5.52653	0.930344	2.39364	10.2541	0.0995884	0.010355	0.765951	0.765951
Contig_104	768847	779103	En_0027078		+	0.480288	0.655034	0.909432	1.28844	1.54952	1.38241	0.306057	1.35402	0.934835	1.35402
Contig_104	781763	785865	En_0027079		+	1.43e-05	0.000137291	-2.11183	0.486612	4.6883	1.53032	0.0322556	0.0333235	0.204536	0.204536
Contig_104	790998	799055	En_0027081		-	0.216553	0.382952	-0.72092	0.583388	4.35535	0.268262	0.0975077	0.0450225	0.242834	0.242834
Contig_104	804314	812302	En_0027083		-	0.0115414	0.0400395	-2.70123	1.06943	1.21894	2.71446	0.183005	0.24037	0.960668	0.960668
Contig_104	810352	815420	En_0027086		+	0.000456024	0.00276195	-4.99847	1.42596	2.78467	9.6838	0.150586	1.88277	0.649709	1.88277
Contig_104	815425	816071	En_0027087		+	0.000573611	0.00336089	-3.22663	0.93694	2.87756	3.69692	0.261603	0.0782062	0.616254	0.616254
Contig_104	869566	877485	En_0027094		-	0.609194	0.759102	-0.711581	1.39192	4.05532	1.46041	0.0350146	1.90242	0.287519	1.90242
Contig_104	878063	878824	En_0027095		+	0.0067174	0.0257908	3.46416	1.27803	1.03893	4.30775	0.669376	-0.207967	0.963997	0.963997
Contig_104	878063	878841	En_0027096		-	0.035435	0.0977197	-2.72394	1.29505	0.668824	2.58619	0.729586	-0.560238	0.947564	0.947564
Contig_104	921713	926249	En_0027099		-	1.5e-07	2.33e-06	-4.11313	0.783109	4.35936	6.04813	0.189978	0.423282	0.242322	0.423282
Contig_104	939382	939876	En_0027100		-	6.74e-05	0.000534573	-4.01404	1.00721	1.77596	5.59444	0.111758	0.223641	0.902709	0.902709
Contig_104	1005984	1011113	En_0027102		-	0.000946105	0.00512835	-3.4811	1.05294	1.0474	4.46374	0.144667	0.491921	0.964009	0.964009
Contig_104	1051361	1052211	En_0027106		+	0.00284983	0.0128212	-1.78402	0.597966	5.48795	1.29929	0.00653223	0.351031	0.136406	0.351031
Contig_104	1059907	1064826	En_0027107		-	0.537928	0.702779	0.407724	0.661944	3.63634	0.229824	0.0564827	0.205133	0.381686	0.381686
Contig_104	1071350	1082410	En_0027110		+	0.86021	0.927375	0.429889	2.44108	3.152	4.03417	0.211486	5.74737	0.51906	5.74737
Contig_104	1096693	1117007	En_0027112		-	0.592101	0.746016	-0.505766	0.943957	2.50262	0.174635	0.153663	-0.0196093	0.737393	0.737393
Contig_104	1120757	1122217	En_0027113		-	0.00374603	0.0160673	-1.40455	0.484528	4.53992	0.706226	0.0140679	0.0588949	0.2207	0.2207
Contig_104	1122285	1122538	En_0027114		-	0.165432	0.314966	-1.52953	1.10274	1.74838	0.836367	0.308804	-0.223992	0.907229	0.907229
Contig_104	1124452	1127191	En_0027115		+	0.271931	0.448773	-0.528624	0.481168	4.53556	0.156056	0.0103299	0.0840326	0.221193	0.221193
Contig_104	1127468	1128825	En_0027116		+	0.322909	0.505222	-0.510201	0.516138	4.29683	0.0911108	0.0158631	-0.00934946	0.250535	0.250535
Contig_104	1128850	1129453	En_0027117		+	0.605724	0.756421	-0.449852	0.87149	2.74116	0.338929	0.0945483	0.312662	0.664946	0.664946
Contig_104	1129728	1130723	En_0027118		+	0.803371	0.892925	-0.14675	0.589387	3.88378	0.0304628	0.0258027	0.00912373	0.321574	0.321574
Contig_104	1163733	1172278	En_0027119		+	0.0401762	0.107981	-2.36072	1.15049	5.35172	2.74009	0.0161039	1.30752	0.145975	1.30752
Contig_104	1223352	1225562	En_0027121		-	0.0476823	0.123558	-1.25283	0.632681	3.95093	0.57828	0.0928969	-0.010267	0.307389	0.307389
Contig_104	1279114	1281972	En_0027130		-	0.0218542	0.0669052	3.12393	1.36244	2.14261	4.49048	0.113662	1.74258	0.82811	1.74258
Contig_104	1282811	1284936	En_0027131		-	0.198704	0.35988	-0.773301	0.601672	3.91926	0.440671	0.0365437	0.325466	0.313949	0.325466
Contig_104	1287659	1314436	En_0027133		+	0.122977	0.253499	-1.00319	0.65041	5.00279	0.617487	0.201014	0.22202	0.1736	0.22202
Contig_104	1320728	1322857	En_0027136		-	0.368686	0.551175	-1.42117	1.58094	1.39823	1.94718	1.54956	0.361343	0.949816	0.949816
Contig_1040	7033	10683	En_0082867		+	0.142729	0.282878	1.73081	1.18087	1.98743	1.06198	0.531831	-0.436707	0.86263	0.86263
Contig_1040	11249	13682	En_0082868		-	6.54e-16	3.59e-14	4.21593	0.52185	7.10605	6.10623	0.00391385	0.268413	0.0660458	0.268413
Contig_1040	14254	17193	En_0082869		+	0.0361139	0.0991879	1.32217	0.630913	6.21036	0.767965	0.302121	-0.0242388	0.0959304	0.0959304
Contig_1040	17764	20643	En_0082870		+	0.247571	0.420741	2.71806	2.35072	3.01596	6.14654	0.219402	5.30648	0.566087	5.30648
Contig_1040	22067	25639	En_0082871		+	3.32e-05	0.00028782	-3.15941	0.761242	4.3681	3.71362	0.044515	0.534975	0.241207	0.534975
Contig_1040	28712	32261	En_0082872		+	2.1e-21	2.07e-19	-4.83227	0.508675	4.85821	7.89979	0.071703	0.102582	0.187048	0.187048
Contig_1040	45924	46543	En_0082873		+	0.0189591	0.0597747	-2.47933	1.05668	2.05467	2.12297	0.268452	-0.157546	0.848128	0.848128
Contig_1040	49298	49812	En_0082874		+	4.96e-05	0.000409474	-3.99306	0.984156	1.30338	5.33669	0.0120693	0.0207202	0.956494	0.956494
Contig_1040	72363	84707	En_0082877		+	5.89e-11	1.69e-09	-3.67522	0.561409	4.84745	4.51417	0.127069	-0.10945	0.188111	0.188111
Contig_1040	96513	101097	En_0082879		+	0.0117929	0.0407681	-1.71107	0.679461	4.50903	1.2837	0.0412224	0.420445	0.224217	0.420445
Contig_1040	101182	105092	En_0082880		+	0.517471	0.68621	0.655792	1.0132	3.95105	0.398354	0.719209	-0.336709	0.307364	0.307364
Contig_1040	105318	110210	En_0082881		+	0.198873	0.359989	-2.72242	2.119	2.78679	5.46397	0.162354	4.3278	0.648957	4.3278
Contig_1040	110339	114855	En_0082882		+	0.269157	0.445845	-1.68081	1.52108	1.54487	2.48417	0.254152	2.05954	0.935375	2.05954
Contig_1040	123805	129693	En_0082883		+	0.154064	0.299108	-2.38164	1.67095	2.15064	3.75211	0.154644	2.63742	0.826229	2.63742
Contig_1040	154792	158120	En_0082885		-	0.000267488	0.00175673	-2.66305	0.730621	3.41232	2.50379	0.0914265	0.118356	0.442381	0.442381
Contig_1040	170376	179384	En_0082889		+	0.955514	0.978532	-0.0337677	0.605327	4.59529	0.244661	0.0913926	0.275028	0.21454	0.275028
Contig_1040	186606	189305	En_0082891		-	0.0239433	0.0718453	-3.63041	1.60777	1.12931	4.39407	1.62166	-1.62049	0.963271	0.963271
Contig_1040	194220	199004	En_0082893		-	3.48e-13	1.38e-11	-2.63044	0.36161	5.85325	2.34364	0.0170448	0.0388083	0.113717	0.113717
Contig_1040	200503	209976	En_0082894		+	0.379656	0.561616	-2.3755	2.70395	3.18142	6.75525	0.121116	7.19025	0.509427	7.19025
Contig_1040	210645	217803	En_0082896		+	0.173695	0.326128	1.08648	0.798636	4.34881	0.818696	0.0292554	0.608564	0.243677	0.608564
Contig_1040	215561	219188	En_0082897		-	0.792678	0.886264	0.178747	0.680075	3.6075	0.182334	0.073193	0.184332	0.38931	0.38931
Contig_1040	219769	225665	En_0082898		-	0.727652	0.843043	-0.687182	1.97324	1.50364	2.7532	0.55782	3.33587	0.939936	3.33587
Contig_1041	2748	13784	En_0082899		+	0.810536	0.897552	-0.295064	1.23079	4.18409	0.382814	1.24824	-0.717551	0.266608	0.266608
Contig_1041	18355	20236	En_0082902		+	2e-14	9.31e-13	4.00069	0.522917	4.57704	5.42777	0.0568917	0.0819917	0.216551	0.216551
Contig_1041	20656	25073	En_0082903		-	0.446391	0.62476	1.03682	1.36164	6.09578	1.59437	0.00673825	1.84733	0.101209	1.84733
Contig_1041	25086	28950	En_0082904		-	0.853569	0.923463	0.430531	2.33266	1.84646	3.68933	0.156267	5.28504	0.890375	5.28504
Contig_1041	30954	51017	En_0082905		-	0.510238	0.680227	1.20299	1.82696	4.79363	2.70758	0.0686591	3.26912	0.193569	3.26912
Contig_1041	75700	77881	En_0082906		-	0.86547	0.930378	-0.178254	1.05217	1.94879	0.273979	0.236453	0.158629	0.870611	0.870611
Contig_1041	77133	85371	En_0082907		+	0.228922	0.398407	2.56345	2.13063	2.66186	5.21683	1.0802	3.4594	0.691479	3.4594
Contig_1041	79088	87505	En_0082908		-	0.647235	0.787434	0.318226	0.695415	6.78771	0.356157	0.00382522	0.479777	0.0746381	0.479777
Contig_1041	92137	95576	En_0082910		-	1.44e-09	3.27e-08	3.47523	0.574358	6.76049	4.24566	0.0108691	0.319018	0.0754656	0.319018
Contig_1041	100307	111134	En_0082912		-	0.339057	0.521967	0.382642	0.40024	5.3108	0.122801	0.0112393	0.0997551	0.148953	0.148953
Contig_1041	114365	116691	En_0082915		-	0.850967	0.921908	-0.126433	0.672929	3.51001	0.202681	0.0372055	0.258823	0.415628	0.415628
Contig_1041	117402	122628	En_0082916		-	0.378618	0.560699	0.358684	0.407389	5.20431	0.128602	0.0089825	0.119594	0.156984	0.156984
Contig_1041	141150	156738	En_0082922		+	0.311238	0.492625	0.267664	0.264326	7.05012	0.0440294	0.00244909	0.0277731	0.0674191	0.0674191
Contig_1041	156765	158893	En_0082923		-	1.09e-12	4.06e-11	1.96561	0.276144	7.42841	1.33871	0.000806007	0.0754494	0.0591294	0.0754494
Contig_1041	159253	162172	En_0082924		+	5.01e-05	0.000412715	1.94229	0.478952	4.59642	1.27938	0.0149787	0.0178508	0.214416	0.214416
Contig_1041	164705	165373	En_0082925		+	0.0100564	0.0357848	-2.83108	1.09992	1.97424	2.7026	0.344448	-0.298045	0.865385	0.865385
Contig_1041	168902	170917	En_0082926		+	0.00129427	0.00666584	-5.771	1.79377	3.91154	13.2465	0.148763	3.06884	0.315583	3.06884
Contig_1041	171800	172354	En_0082927		+	0.0484299	0.125001	-0.817372	0.414158	5.12182	0.323724	0.00799434	0.143543	0.163532	0.163532
Contig_1041	171985	172455	En_0082928		-	0.0946224	0.208428	-1.29375	0.774002	4.94767	0.957314	0.0107061	0.588374	0.178553	0.588374
Contig_1041	173540	176753	En_0082929		+	0.907324	0.953595	0.154561	1.32767	4.11867	1.1831	0.0293955	1.73332	0.276825	1.73332
Contig_1041	178595	182227	En_0082930		+	0.346779	0.529826	0.599196	0.636863	6.74197	0.390075	0.00142695	0.404168	0.0760372	0.404168
Contig_1041	191164	194293	En_0082931		+	0.296439	0.476652	-0.751594	0.719849	3.29049	0.284758	0.04226	0.10243	0.475922	0.475922
Contig_1041	194521	198027	En_0082932		+	0.00692188	0.0264153	-1.1634	0.430795	5.72935	0.574886	0.00437991	0.181204	0.120866	0.181204
Contig_1041	196318	201800	En_0082933		-	0.130996	0.265376	0.70607	0.467538	4.67789	0.239984	0.0129544	0.0977546	0.205638	0.205638
Contig_1041	202281	208529	En_0082934		-	0.0396678	0.106881	-1.98634	0.965558	3.07462	1.61916	0.386924	0.0690502	0.545379	0.545379
Contig_1041	215153	219081	En_0082935		-	0.373637	0.555975	0.339406	0.381492	5.42884	0.0386635	0.0050378	-0.00464091	0.140498	0.140498
Contig_1041	219550	226510	En_0082936		-	0.0534184	0.134945	0.579228	0.299882	7.84348	0.171788	0.000372051	0.0895569	0.0523915	0.0895569
Contig_1041	230452	239111	En_0082937		-	0.0537917	0.135674	0.980853	0.508606	5.67752	0.493144	0.0134158	0.245265	0.124018	0.245265
Contig_1041	239673	246520	En_0082938		+	0.826088	0.906518	-0.85726	3.90158	2.03218	10.3932	0.0203187	15.202	0.85306	15.202
Contig_1042	6475	19595	En_0082941		+	3.11e-09	6.65e-08	-2.01999	0.340884	6.05172	1.40666	0.0128592	0.056963	0.103343	0.103343
Contig_1042	20429	25791	En_0082942		-	0.0355066	0.0978787	-0.620924	0.295322	6.47255	0.13424	0.00198417	0.00660212	0.0852309	0.0852309
Contig_1042	27389	36507	En_0082943		+	0.246305	0.419285	-1.12642	0.971573	1.85427	0.508843	0.0550144	0.0738444	0.888941	0.888941
Contig_1042	59186	61393	En_0082947		+	0.000259656	0.00171331	0.799752	0.218958	8.32077	0.23125	0.000850931	0.0262223	0.0470915	0.0470915
Contig_1042	68039	69597	En_0082948		-	0.677571	0.808725	-0.612245	1.47252	0.9807	1.57049	0.185825	1.98249	0.963463	1.98249
Contig_1042	125851	132099	En_0082953		-	0.376729	0.558948	-1.10852	1.25407	2.56348	1.25061	0.851588	0.409927	0.721097	0.721097
Contig_1042	133858	143562	En_0082954		+	0.00253172	0.0116369	-1.15974	0.384081	5.54711	0.451802	0.0151225	-0.00991907	0.132396	0.132396
Contig_1042	143612	150020	En_0082955		-	0.0023702	0.0110106	3.08368	1.01456	2.57298	3.28277	0.310886	-0.141273	0.718438	0.718438
Contig_1042	148684	149853	En_0082956		+	0.247998	0.421316	1.32621	1.14801	2.17405	1.04805	0.497232	0.195422	0.820696	0.820696
Contig_1042	198907	200129	En_0082958		-	0.0633655	0.154061	-3.36072	1.81013	2.65491	5.94919	0.226999	3.04957	0.693705	3.04957
Contig_1042	204075	205244	En_0082959		+	0.449956	0.628365	1.64363	2.17558	1.60993	4.05595	0.243902	4.48927	0.927387	4.48927
Contig_1043	10460	23092	En_0082965		-	0.054503	0.137079	-1.31873	0.685832	6.17592	0.589544	0.37289	-0.358099	0.0974765	0.0974765
Contig_1043	63630	71872	En_0082972		-	0.0689907	0.164452	-1.07476	0.591023	3.91697	0.581106	0.0348767	0.259223	0.314432	0.314432
Contig_1043	75832	81937	En_0082974		+	0.541575	0.705935	1.3178	2.1588	2.12384	3.68581	0.218413	4.44199	0.832474	4.44199
Contig_1043	84135	84909	En_0082975		+	1.8e-05	0.000168454	-4.21811	0.983723	1.41591	6.01446	0.0193727	0.106097	0.948339	0.948339
Contig_1043	91625	95012	En_0082976		+	0.224343	0.392736	-2.38497	1.96284	2.45098	4.46452	0.830416	3.02232	0.751006	3.02232
Contig_1043	95931	104207	En_0082977		-	0.0697084	0.165657	0.979004	0.539753	5.2214	0.513705	0.0172089	0.274124	0.155665	0.274124
Contig_1043	99669	103538	En_0082978		+	0.281721	0.46012	-2.67057	2.48088	3.08282	6.48051	0.507941	5.64684	0.542527	5.64684
Contig_1043	105482	113728	En_0082979		+	0.309035	0.490381	-0.516127	0.507376	4.48748	0.124397	0.0307205	0.0226805	0.22671	0.22671
Contig_1043	107378	114290	En_0082980		-	0.561112	0.721815	0.284925	0.490244	5.13252	0.187287	0.00967479	0.230664	0.162664	0.230664
Contig_1043	114559	116926	En_0082981		-	0.00145319	0.00734829	1.02108	0.320705	7.43634	0.416106	0.000710177	0.102142	0.0589791	0.102142
Contig_1043	118574	122816	En_0082982		-	0.659979	0.796217	0.267031	0.606969	3.81333	0.0541488	0.0308769	0.0146935	0.337535	0.337535
Contig_1043	144014	148598	En_0082986		-	0.00616453	0.024086	-1.77217	0.647038	3.70047	1.05104	0.0535496	-0.0472867	0.365109	0.365109
Contig_1043	148923	163401	En_0082987		-	0.322947	0.505253	-0.47537	0.480939	4.54827	0.114384	0.0115439	0.0470436	0.219759	0.219759
Contig_1043	181987	195623	En_0082991		+	4.41e-08	7.68e-07	5.56043	1.01588	4.49109	10.9941	0.111842	0.920176	0.226289	0.920176
Contig_1043	237594	237917	En_0082993		-	0.00157784	0.007864	2.61513	0.827579	2.97829	2.30203	0.105264	-0.0716603	0.579623	0.579623
Contig_1043	239886	243378	En_0082994		+	0.0269913	0.0790003	1.65377	0.747756	3.22399	0.944187	0.0632258	-0.0144257	0.495914	0.495914
Contig_1043	243477	245678	En_0082995		-	0.00891821	0.0324327	-2.65637	1.01575	2.42369	2.40597	0.273608	-0.1928	0.758144	0.758144
Contig_1044	38940	62133	En_0082998		-	0.0135794	0.0456955	2.68015	1.08587	1.68796	3.18047	0.146416	1.0327	0.916549	1.0327
Contig_1044	137792	147542	En_0083005		-	1.07e-07	1.71e-06	5.04552	0.9494	1.82961	8.48862	0.00793917	-0.00366515	0.893422	0.893422
Contig_1044	180509	187510	En_0083010		-	6.59e-06	6.91e-05	4.32865	0.96054	2.71121	6.48057	0.247454	0.104806	0.675183	0.675183
Contig_1044	189091	192416	En_0083012		+	2.84e-09	6.12e-08	-5.4887	0.923933	2.0512	10.0434	0.00475836	-0.00253463	0.848894	0.848894
Contig_1044	194131	196429	En_0083013		+	0.0987037	0.215349	-2.45191	1.48495	2.01136	3.47401	0.0633943	2.14169	0.857554	2.14169
Contig_1044	197670	198835	En_0083014		+	3.21e-06	3.63e-05	-4.53162	0.973036	1.57266	7.02775	0.0147188	0.259104	0.93208	0.93208
Contig_1044	211653	225934	En_0083016		-	0.397535	0.579296	1.84537	2.1812	3.09525	4.30689	0.129619	4.62802	0.538237	4.62802
Contig_1045	174	757	En_0083025		-	0.000700102	0.00397748	2.359	0.695966	3.49231	2.17788	0.0448489	0.439519	0.420467	0.439519
Contig_1045	5232	11371	En_0083027		-	0.465913	0.642412	-1.19795	1.64296	1.41544	2.2779	0.551256	2.14805	0.948378	2.14805
Contig_1045	12016	14181	En_0083028		-	0.000202156	0.0013826	1.41805	0.381574	5.4331	0.670555	0.00539804	-0.00499205	0.140201	0.140201
Contig_1045	22665	33203	En_0083031		+	0.101521	0.219808	0.404028	0.246731	7.52645	0.0567017	0.00354171	-0.000108339	0.0573344	0.0573344
Contig_1045	33210	38610	En_0083032		+	0.240966	0.412956	-0.986858	0.841615	3.38279	0.702255	0.257882	0.308556	0.450435	0.450435
Contig_1045	43714	50153	En_0083035		+	0.559882	0.720855	0.230708	0.395714	5.31505	0.0267883	0.00794844	0.00562086	0.148641	0.148641
Contig_1045	54082	54366	En_0083037		-	0.0181219	0.0577209	2.60358	1.10176	1.23377	2.74357	0.253812	0.472232	0.960056	0.960056
Contig_1045	62008	64541	En_0083039		+	0.306797	0.487981	0.3782	0.370071	5.7461	0.0616342	0.0170852	0.00384825	0.119868	0.119868
Contig_1045	66609	70594	En_0083040		+	0.737805	0.849732	0.675227	2.01704	0.692582	2.86428	0.335322	3.73313	0.949528	3.73313
Contig_1045	71065	75448	En_0083041		+	0.130926	0.265274	-1.49529	0.989954	3.97662	1.27188	0.677764	0.112116	0.302245	0.302245
Contig_1045	78455	85308	En_0083042		+	0.670624	0.804101	-0.459747	1.08102	3.11136	0.138437	0.635875	-0.533904	0.53272	0.53272
Contig_1045	85318	92905	En_0083043		+	0.965567	0.983147	0.0578359	1.33977	1.55733	0.256574	0.861054	-0.477866	0.933919	0.933919
Contig_1045	96635	99134	En_0083044		+	1.22e-11	3.93e-10	-3.51891	0.519216	4.444	4.17619	0.0377382	0.0351923	0.231847	0.231847
Contig_1045	104449	107835	En_0083046		+	0.108093	0.230197	-0.662645	0.412394	5.22133	0.201829	0.014399	0.0687959	0.15567	0.15567
Contig_1045	107916	108701	En_0083047		-	0.035984	0.0988984	-2.33145	1.11175	1.17065	2.55588	0.273679	0.842297	0.962303	0.962303
Contig_1045	109231	112686	En_0083048		+	0.61836	0.765991	0.211509	0.424566	5.59461	0.0480416	0.0509878	-0.0012934	0.129269	0.129269
Contig_1045	113314	116386	En_0083049		+	0.0815307	0.186461	0.60225	0.345749	6.81215	0.200597	0.00182047	0.117722	0.0739087	0.117722
Contig_1045	117515	121679	En_0083050		+	0.0299477	0.0857033	0.57881	0.266637	6.9495	0.148996	0.0010637	0.05492	0.0700314	0.0700314
Contig_1045	123865	125548	En_0083051		+	0.000687234	0.00391426	3.39849	1.00114	1.0061	3.85146	0.0384879	-0.0361651	0.963792	0.963792
Contig_1045	128613	133008	En_0083052		-	0.463907	0.640642	-0.723164	0.987351	2.36891	0.176082	0.202534	-0.199894	0.772329	0.772329
Contig_1045	155479	157972	En_0083057		-	0.156044	0.301732	0.769354	0.54237	4.14367	0.221273	0.0213317	0.0146246	0.272834	0.272834
Contig_1045	158719	160513	En_0083059		+	0.453802	0.631992	-0.83914	1.12021	1.55108	0.310074	0.320216	-0.207183	0.934654	0.934654
Contig_1045	199210	202156	En_0083060		+	0.322176	0.504343	0.416571	0.42078	8.96485	0.175881	0.000139754	0.176916	0.043276	0.176916
Contig_1045	231518	233890	En_0083063		-	0.482187	0.656619	0.27987	0.398228	6.67017	0.131833	0.0014961	0.157089	0.0783244	0.157089
Contig_1045	234476	234745	En_0083064		+	0.475616	0.65081	0.664762	0.931859	2.47734	0.546211	0.124285	0.474077	0.744075	0.744075
Contig_1045	236343	238961	En_0083065		+	0.00330729	0.014494	1.81219	0.616889	3.7751	1.14756	0.0339345	0.0453844	0.346618	0.346618
Contig_1045	239690	239974	En_0083066		-	7.46e-07	9.86e-06	2.42721	0.490443	4.51979	2.02078	0.0175498	0.0679509	0.222984	0.222984
Contig_1045	241036	241787	En_0083067		-	0.514855	0.68409	0.383603	0.588983	3.89595	0.232901	0.0279735	0.247802	0.318927	0.318927
Contig_1045	243393	243557	En_0083068		-	0.0181315	0.0577316	3.42382	1.44898	2.46741	5.30721	0.0282613	2.07127	0.74669	2.07127
Contig_1045	244931	248187	En_0083069		-	0.424296	0.604623	-0.261098	0.326785	6.43297	0.0939161	0.00162647	0.105162	0.086729	0.105162
Contig_1046	66982	71446	En_0083074		+	0.000130786	0.000949814	-3.85665	1.00828	2.04719	4.97876	0.166854	-0.135583	0.849776	0.849776
Contig_1046	72380	76854	En_0083075		-	0.0196576	0.0614971	-1.03181	0.442302	5.37293	0.452002	0.051179	0.0945076	0.144452	0.144452
Contig_1046	145925	149292	En_0083079		+	0.681353	0.811169	0.269813	0.657091	5.42589	0.312112	0.00416665	0.427601	0.140705	0.427601
Contig_1046	147593	152190	En_0083080		-	0.0501258	0.128475	1.96051	1.00083	2.28508	1.47931	0.208062	0.0891037	0.793591	0.793591
Contig_1046	156660	165605	En_0083081		-	0.533364	0.699405	0.482085	0.773962	5.06198	0.476813	0.0219105	0.577106	0.168494	0.577106
Contig_1046	165658	168952	En_0083082		+	0.433228	0.612784	0.463156	0.591003	3.86846	0.302449	0.0243282	0.322088	0.324956	0.324956
Contig_1046	168226	174341	En_0083083		-	0.065383	0.157773	0.423832	0.230015	7.85333	0.0617264	0.000649319	0.00212337	0.0522575	0.0522575
Contig_1046	182060	199230	En_0083085		-	0.522601	0.690475	0.598532	0.936169	2.46806	0.685882	0.129893	0.719809	0.74652	0.74652
Contig_1047	39487	40872	En_0083089		+	0.0453799	0.118875	2.16276	1.08078	0.906563	1.74547	0.206426	0.073013	0.961657	0.961657
Contig_1047	214982	220895	En_0083104		-	0.878874	0.938217	-0.063457	0.416393	5.5687	0.116931	0.00685952	0.166524	0.130963	0.166524
Contig_1048	89567	103386	En_0083116		-	0.00037227	0.00232586	1.82283	0.512176	4.34996	1.22935	0.0187964	0.163868	0.243528	0.243528
Contig_1048	144697	144975	En_0083119		+	0.00128533	0.00662891	2.82017	0.876038	2.84818	2.70749	0.140518	-0.0559634	0.626924	0.626924
Contig_1048	145018	150525	En_0083120		+	0.0333217	0.093056	3.68853	1.73318	4.97694	6.53769	0.205282	2.79863	0.175898	2.79863
Contig_1048	154567	159558	En_0083121		+	0.0874064	0.196484	2.24635	1.31424	1.4903	2.83351	0.396526	1.3307	0.941329	1.3307
Contig_1048	154635	155591	En_0083122		-	0.291642	0.471406	0.76519	0.725624	3.35005	0.266991	0.067226	0.0405028	0.459305	0.459305
Contig_1048	167865	168395	En_0083123		+	0.000147962	0.0010567	3.1058	0.818508	3.06435	3.31604	0.120992	0.0300717	0.548963	0.548963
Contig_1048	205404	215918	En_0083128		+	0.172402	0.324487	-2.65355	1.94467	2.24165	4.86828	0.0513652	3.73037	0.804352	3.73037
Contig_1048	216859	221003	En_0083129		+	0.0072102	0.02733	-2.95216	1.09869	1.75173	3.5315	0.300433	0.639199	0.90669	0.90669
Contig_1049	6203	13105	En_0083136		+	0.997459	0.998768	-0.00444484	1.39542	3.2735	1.06551	1.46632	0.13194	0.480892	0.480892
Contig_1049	15246	20765	En_0083137		+	0.353425	0.536335	-0.498364	0.53705	7.36442	0.275071	0.00121645	0.287206	0.0603748	0.287206
Contig_1049	29848	32445	En_0083138		-	0.309106	0.490453	-1.47413	1.44935	4.229	2.12476	0.241202	1.8594	0.25999	1.8594
Contig_1049	34443	36161	En_0083139		+	0.743984	0.85399	0.143028	0.437953	5.45426	0.134688	0.00538016	0.186423	0.138729	0.186423
Contig_1049	53303	60151	En_0083142		+	0.674402	0.806724	-0.192795	0.45891	4.8126	0.0722996	0.0189775	0.0708869	0.191621	0.191621
Contig_1049	61358	64580	En_0083143		+	3.84e-10	9.59e-09	2.05823	0.32877	6.03319	1.46859	0.0038315	0.0809118	0.104258	0.104258
Contig_1049	71678	86004	En_0083145		+	0.985871	0.993213	-0.0129203	0.729582	5.55341	0.354916	0.00519707	0.527093	0.131975	0.527093
Contig_1049	91511	96217	En_0083147		+	0.000550484	0.00324557	1.10742	0.320535	6.16602	0.422239	0.00481501	0.0153567	0.0979276	0.0979276
Contig_1049	101776	103616	En_0083148		-	1.63e-10	4.34e-09	-5.78344	0.904654	2.19857	11.2803	0.00356982	0.192723	0.814829	0.814829
Contig_1049	112470	112910	En_0083150		+	0.0234191	0.0706116	-1.19518	0.527317	4.25856	0.627483	0.022268	0.20473	0.255795	0.255795
Contig_1049	113154	116045	En_0083151		-	1.23e-15	6.59e-14	3.19173	0.398894	6.46956	3.43016	0.0737734	-0.0221061	0.0853427	0.0853427
Contig_1049	116601	121643	En_0083152		-	9.48e-12	3.09e-10	1.71593	0.251818	7.7825	0.996346	0.0101659	0.0121443	0.0532462	0.0532462
Contig_1049	123322	128957	En_0083153		+	0.862738	0.928872	-0.0752983	0.435526	4.98268	0.0595957	0.0142992	0.0722595	0.175384	0.175384
Contig_1049	135128	139163	En_0083154		-	3.25e-05	0.000282054	-4.2002	1.01077	1.40695	5.88485	0.0725524	-0.0661042	0.949096	0.949096
Contig_1049	140410	148521	En_0083156		-	0.457589	0.635236	-0.317133	0.42693	6.0175	0.155037	0.00348825	0.178781	0.105041	0.178781
Contig_1049	151191	152616	En_0083157		+	1.9e-06	2.28e-05	-2.82957	0.593954	4.55484	2.904	0.0435402	0.309241	0.219022	0.309241
Contig_1049	169306	171245	En_0083160		-	0.0224202	0.0682662	-4.07784	1.78604	2.13181	7.66955	0.265884	2.92406	0.830628	2.92406
Contig_1049	184973	189643	En_0083161		+	0.000103786	0.000778604	-4.18772	1.07887	2.24543	6.32565	0.360545	0.359445	0.803423	0.803423
Contig_1049	197322	198575	En_0083163		+	2.84e-06	3.26e-05	-4.78348	1.02173	1.69859	7.83983	0.128967	0.189912	0.914967	0.914967
Contig_1049	202636	203301	En_0083164		-	1.45e-16	8.71e-15	3.18204	0.385207	7.19741	3.47404	0.00215807	0.146227	0.0639176	0.146227
Contig_1049	203538	206969	En_0083165		-	0.0571	0.142024	1.29427	0.680282	5.23435	0.866898	0.00607839	0.456705	0.154673	0.456705
Contig_105	19514	26024	En_0027140		+	0.913113	0.956634	0.234288	2.14721	0.820635	3.09197	0.134101	4.47642	0.958006	4.47642
Contig_105	33025	40425	En_0027142		-	0.824738	0.906029	-0.267243	1.20676	2.32534	0.99465	0.196567	1.2597	0.783455	1.2597
Contig_105	40609	44091	En_0027143		+	0.290756	0.470301	-1.82086	1.72354	1.9211	3.08557	0.0467006	2.92389	0.876163	2.92389
Contig_105	44112	49715	En_0027144		+	0.520274	0.688371	0.490531	0.76297	3.1212	0.187796	0.052747	0.108637	0.529376	0.529376
Contig_105	52740	53441	En_0027145		+	1.25e-05	0.000121755	-3.28568	0.752077	3.48069	3.74925	0.141972	0.0840698	0.423647	0.423647
Contig_105	58267	59974	En_0027146		-	0.99	0.995361	-0.0210791	1.68184	2.57575	1.88587	1.27975	1.54883	0.717651	1.54883
Contig_105	64331	73142	En_0027147		+	0.669914	0.803476	0.533996	1.25273	4.29156	1.14127	0.52532	1.04401	0.251248	1.04401
Contig_105	70846	77736	En_0027148		-	0.000304579	0.00196295	1.27864	0.35406	5.74323	0.609039	0.00532076	0.0907709	0.120038	0.120038
Contig_105	78898	83270	En_0027149		+	0.366086	0.548807	2.92656	3.23796	3.96683	9.84449	0.0039738	10.4804	0.304186	10.4804
Contig_105	88496	93168	En_0027152		-	0.353169	0.536062	-0.87308	0.940352	4.24924	0.843597	0.0131283	0.871133	0.257104	0.871133
Contig_105	177388	182231	En_0027161		-	0.131051	0.265432	-0.999206	0.661739	3.57852	0.340906	0.0408426	-0.0286896	0.397056	0.397056
Contig_105	194881	202565	En_0027164		+	8.9e-06	9.01e-05	1.20579	0.27143	7.11375	0.533763	0.000874093	0.0728	0.065861	0.0728
Contig_105	203135	207561	En_0027165		+	0.0772483	0.179078	-0.505245	0.285953	6.62881	0.130497	0.00207538	0.0660338	0.0796937	0.0796937
Contig_105	209066	211680	En_0027166		+	0.451826	0.630146	1.34458	1.78711	3.45162	2.73181	0.341052	2.85272	0.431615	2.85272
Contig_105	213369	221608	En_0027167		+	0.0561712	0.140341	1.19942	0.628068	4.76109	0.647031	0.197544	0.0536933	0.196926	0.196926
Contig_105	214685	222044	En_0027168		-	0.743335	0.853596	0.0957227	0.292337	6.56941	0.0395011	0.00373148	0.0509387	0.0817295	0.0817295
Contig_105	223801	229557	En_0027169		+	0.0430811	0.11414	1.63502	0.808246	2.95539	0.956236	0.0653417	0.0323689	0.587919	0.587919
Contig_105	230363	234841	En_0027170		+	0.424095	0.604413	0.625925	0.783055	5.96196	0.539377	0.00583734	0.607338	0.107877	0.607338
Contig_105	340918	345997	En_0027174		+	1.17e-07	1.85e-06	-2.16223	0.40806	5.21061	1.63693	0.0100169	0.107768	0.156496	0.156496
Contig_105	342005	342327	En_0027175		-	0.101017	0.219019	-1.73921	1.06053	2.07449	1.44929	0.281006	0.3805	0.843714	0.843714
Contig_105	345395	350669	En_0027176		-	0.000612331	0.00355321	-1.07239	0.313007	6.24273	0.396645	0.0034654	0.0164897	0.0945081	0.0945081
Contig_105	358925	369691	En_0027178		-	0.16097	0.30881	-0.668829	0.477116	4.58986	0.189341	0.0125033	0.0478424	0.215137	0.215137
Contig_105	369904	370519	En_0027180		+	0.0805557	0.184847	-1.96969	1.12717	1.27028	2.04966	0.312178	0.822464	0.958329	0.958329
Contig_105	373366	385605	En_0027181		+	0.529451	0.696171	-0.224948	0.357717	5.67834	0.0176211	0.00399393	-0.0028631	0.123967	0.123967
Contig_105	386481	394091	En_0027182		+	1.35e-06	1.69e-05	-5.29049	1.09488	2.98444	10.1289	0.3527	0.846065	0.577405	0.846065
Contig_105	394372	396762	En_0027183		+	0.0549292	0.137918	-3.00705	1.56663	2.2432	4.65035	0.0556069	2.39873	0.803971	2.39873
Contig_105	419545	425772	En_0027188		-	0.641383	0.782975	-0.506325	1.08708	2.12627	0.683543	0.349831	0.547301	0.831913	0.831913
Contig_105	426374	430060	En_0027189		-	0.183885	0.339897	-2.68497	2.02047	2.651	5.12455	0.0159683	4.06631	0.69495	4.06631
Contig_105	435684	441183	En_0027190		+	0.931165	0.966128	-0.126746	1.46731	1.98331	1.4407	0.412342	1.74067	0.863492	1.74067
Contig_105	462817	465595	En_0027193		+	0.584812	0.740532	0.162221	0.296906	6.43749	0.0590551	0.00159723	0.0738276	0.086556	0.086556
Contig_105	466156	468021	En_0027194		+	0.206424	0.369917	0.747524	0.591649	5.96719	0.41963	0.00352231	0.346526	0.107606	0.346526
Contig_105	494590	495644	En_0027197		+	0.170582	0.322023	0.910472	0.664415	3.55637	0.552465	0.0384222	0.375796	0.403025	0.403025
Contig_105	499265	536988	En_0027198		+	0.493114	0.665374	0.678589	0.990114	2.24588	0.532986	0.177013	0.392225	0.803314	0.803314
Contig_105	555085	560230	En_0027199		-	0.899274	0.949516	0.136989	1.08224	1.79108	0.24983	0.271088	0.0942742	0.900158	0.900158
Contig_105	573127	577868	En_0027202		+	0.15665	0.302582	0.390681	0.275821	6.83815	0.0519473	0.00293157	-0.00132626	0.0731458	0.0731458
Contig_105	578245	578928	En_0027203		+	0.00732195	0.0276585	2.83575	1.05739	1.06184	2.78708	0.154085	0.00578727	0.963992	0.963992
Contig_105	590025	598903	En_0027205		-	0.00559623	0.0222586	-3.03141	1.09415	1.47433	3.37155	0.254232	0.208377	0.942941	0.942941
Contig_105	607668	608363	En_0027207		+	0.00595664	0.0234203	2.872	1.0443	1.1862	2.89003	0.128732	0.082133	0.961837	0.961837
Contig_105	616234	619112	En_0027208		-	0.028508	0.0824862	-1.5724	0.717916	5.48246	1.16775	0.00963823	0.505765	0.136782	0.505765
Contig_105	622426	625737	En_0027209		+	0.599697	0.751879	-0.114409	0.21799	8.30363	0.00827873	0.000277158	0.00559622	0.0472424	0.0472424
Contig_105	628467	632173	En_0027211		+	0.947142	0.974342	-0.138378	2.08728	0.78116	2.91088	0.547418	3.80932	0.955776	3.80932
Contig_105	629097	632078	En_0027212		-	0.893602	0.946054	0.266695	1.99401	0.71051	2.67442	0.64308	3.33299	0.95093	3.33299
Contig_105	633880	638439	En_0027214		-	0.00587044	0.0231559	1.01323	0.367788	6.14342	0.43239	0.00492578	0.130342	0.0989672	0.130342
Contig_105	642418	645396	En_0027215		+	0.608414	0.758472	0.479994	0.936869	2.37337	0.442971	0.106542	0.442717	0.771181	0.771181
Contig_105	649680	657087	En_0027217		+	8.16e-26	1.14e-23	-3.60353	0.343018	5.958	4.32864	0.00957879	-0.00933664	0.108083	0.108083
Contig_105	660871	669000	En_0027220		+	0.366504	0.54917	1.72553	1.9108	2.42347	3.42658	0.157221	3.49393	0.758202	3.49393
Contig_105	673963	675904	En_0027222		+	0.173161	0.325503	-0.488233	0.358437	5.68653	0.119721	0.00501435	0.0553819	0.123463	0.123463
Contig_105	676854	678375	En_0027223		-	7.44e-05	0.000582562	4.26189	1.07577	1.44365	6.15272	0.211397	-0.0641603	0.945875	0.945875
Contig_105	685301	688470	En_0027225		-	0.161158	0.309089	-1.36203	0.972053	2.3681	0.777496	0.172352	0.0663293	0.772536	0.772536
Contig_105	690072	691175	En_0027227		-	8.24e-06	8.41e-05	-5.0596	1.13475	1.83665	8.54347	0.395496	-0.380078	0.892156	0.892156
Contig_105	702308	708723	En_0027228		+	0.83956	0.914636	0.258395	1.2763	2.13306	0.577751	0.798599	0.0346442	0.830338	0.830338
Contig_105	730551	748217	En_0027232		+	0.00939381	0.0338687	-2.56947	0.989255	2.9432	2.85314	0.350208	0.628417	0.592348	0.628417
Contig_105	751359	757000	En_0027235		-	0.467773	0.64406	-1.7127	2.35874	2.42735	4.68687	1.28084	4.28281	0.75719	4.28281
Contig_105	773444	780540	En_0027236		+	0.0283593	0.0821522	-2.48104	1.13172	1.91714	2.07364	0.403842	-0.371168	0.876945	0.876945
Contig_105	784825	785879	En_0027239		+	0.816393	0.900861	-0.110199	0.474613	4.61291	0.00988917	0.0126429	-0.00388106	0.212615	0.212615
Contig_105	786017	788738	En_0027240		+	0.676057	0.807793	0.122252	0.292573	6.50831	0.00531458	0.00168747	-0.00118832	0.0839114	0.0839114
Contig_105	831390	836924	En_0027243		+	0.39117	0.573046	-0.91924	1.072	1.89479	0.324274	0.267892	-0.203983	0.881301	0.881301
Contig_105	836937	843918	En_0027244		+	0.137124	0.274555	-2.61672	1.76022	2.34149	4.34799	0.0441153	3.05426	0.779349	3.05426
Contig_105	879477	880543	En_0027247		-	0.517614	0.686273	0.528272	0.816459	2.93458	0.177555	0.0711213	0.0556759	0.595484	0.595484
Contig_105	892008	893084	En_0027249		-	0.198579	0.359758	0.526605	0.409614	5.15444	0.0956404	0.00687976	-0.00207526	0.160904	0.160904
Contig_105	893760	898668	En_0027250		-	0.76763	0.869868	-0.141712	0.479605	4.63401	0.0987512	0.0196921	0.118394	0.210329	0.210329
Contig_105	902704	904083	En_0027252		-	0.0320783	0.090383	-3.77287	1.7602	2.95276	6.81039	0.0539316	3.04437	0.588873	3.04437
Contig_105	924494	928433	En_0027255		+	0.285634	0.464513	0.487178	0.456267	4.77605	0.125866	0.0127999	0.0573281	0.195379	0.195379
Contig_105	935841	947022	En_0027257		+	0.0888954	0.199003	-1.86768	1.09782	0.938766	1.48764	0.242623	0.244722	0.962595	0.962595
Contig_105	948438	973612	En_0027258		-	0.0126563	0.043209	1.51869	0.609109	3.78254	0.902069	0.0261866	0.173708	0.344828	0.344828
Contig_105	974141	979133	En_0027260		-	8.57e-05	0.000658366	-2.57242	0.654934	3.76721	2.25057	0.0804121	-0.0132247	0.348527	0.348527
Contig_105	979054	982061	En_0027261		+	0.012854	0.0437246	-2.21872	0.891842	3.03904	1.73246	0.237509	-0.10017	0.557874	0.557874
Contig_105	981345	986840	En_0027262		-	0.20575	0.369039	-0.931452	0.736129	3.28475	0.46871	0.0642958	0.204967	0.47759	0.47759
Contig_105	990001	994906	En_0027265		-	0.340213	0.523123	-1.09508	1.14819	2.59989	0.507902	0.607695	-0.445444	0.710652	0.710652
Contig_105	1000782	1008355	En_0027267		+	0.18511	0.341604	-0.918111	0.692818	3.76877	0.401513	0.131848	0.0489578	0.348148	0.348148
Contig_105	1021141	1025010	En_0027270		-	4.24e-07	5.92e-06	-2.19924	0.434825	5.10878	1.62101	0.0244762	-0.0112896	0.164597	0.164597
Contig_105	1037096	1040583	En_0027271		-	0.0128395	0.043694	-2.50062	1.005	0.557165	2.08736	0.0732817	-0.0688099	0.936737	0.936737
Contig_105	1074436	1096202	En_0027278		+	0.0339524	0.0944141	3.09464	1.4593	2.00904	4.61196	0.184047	1.9455	0.85805	1.9455
Contig_105	1154116	1159042	En_0027284		+	0.547323	0.710643	-1.13042	1.87848	1.57826	2.7784	0.374526	3.15415	0.931396	3.15415
Contig_105	1196969	1203833	En_0027289		-	0.0342216	0.095031	-2.72178	1.2854	1.70283	3.18368	0.737935	0.333539	0.91433	0.91433
Contig_105	1234781	1239674	En_0027291		+	0.165107	0.314606	-1.15754	0.8339	3.03875	0.801028	0.137412	0.394186	0.557977	0.557977
Contig_105	1245116	1251709	En_0027294		-	1.28e-05	0.000124388	-4.65541	1.06687	1.63456	7.22428	0.214104	-0.214094	0.924114	0.924114
Contig_105	1256224	1260607	En_0027295		+	0.644418	0.785226	-0.501271	1.08611	2.29441	0.719131	0.388372	0.564688	0.791255	0.791255
Contig_105	1272409	1280871	En_0027298		-	8.99e-06	9.09e-05	-4.33883	0.97716	1.47627	6.33642	0.0120925	0.0798119	0.942749	0.942749
Contig_1050	11611	32700	En_0083173		+	0.838809	0.91416	0.419049	2.06004	1.50431	2.88772	0.279648	3.96413	0.939866	3.96413
Contig_1050	50060	55382	En_0083175		+	0.808435	0.896281	0.190792	0.78695	3.07964	0.24853	0.075657	0.278936	0.543633	0.543633
Contig_1050	111326	111976	En_0083184		-	0.299288	0.479942	1.13549	1.09396	0.922714	1.19633	0.2346	0.915222	0.962157	0.962157
Contig_1050	125552	128818	En_0083186		+	0.137558	0.275209	-1.59395	1.0734	2.17607	1.39598	0.331978	0.491658	0.820217	0.820217
Contig_1050	131814	136210	En_0083187		-	0.317222	0.499054	0.827697	0.827546	4.29336	0.684916	0.0231991	0.661634	0.251005	0.661634
Contig_1050	146486	151732	En_0083188		+	0.0393636	0.106198	-2.36727	1.14896	1.39162	2.42955	0.369755	0.472572	0.950349	0.950349
Contig_1050	152083	153037	En_0083189		+	0.211823	0.377012	-0.793949	0.635887	3.77397	0.479686	0.033454	0.370898	0.346892	0.370898
Contig_1050	159327	161138	En_0083190		+	0.0530785	0.134249	-2.96195	1.53129	2.05641	4.48762	1.48911	0.855745	0.847742	0.855745
Contig_1050	177470	183273	En_0083194		+	0.238208	0.409565	1.35476	1.14861	2.10775	0.633727	0.483127	-0.450221	0.836178	0.836178
Contig_1050	185157	207664	En_0083197		-	0.584704	0.740462	-0.475666	0.870344	3.03735	0.171938	0.199027	-0.0542499	0.558472	0.558472
Contig_1050	215652	221767	En_0083199		-	0.0185342	0.0587509	2.48863	1.05685	0.994513	2.22527	0.153262	0.0880033	0.96366	0.96366
Contig_1050	236575	238869	En_0083201		+	0.143672	0.284251	-1.8084	1.23673	2.96753	2.10977	0.286571	1.24292	0.583516	1.24292
Contig_1051	46740	51027	En_0083206		+	0.803659	0.893087	-0.574823	2.31211	1.90621	3.67404	0.128451	5.2174	0.879088	5.2174
Contig_1051	67892	71206	En_0083208		+	0.614166	0.762788	-0.819539	1.62563	1.25725	1.98566	0.488228	2.15444	0.958982	2.15444
Contig_1051	73157	78040	En_0083210		-	0.0310292	0.088054	-0.773761	0.358771	6.22132	0.28538	0.0163249	0.112392	0.0954454	0.112392
Contig_1051	73182	77491	En_0083211		+	0.193498	0.353121	-1.82776	1.40565	5.6187	2.4308	1.61493	0.360911	0.127717	0.360911
Contig_1051	87946	91399	En_0083214		-	1.3e-06	1.63e-05	4.71852	0.975101	2.17182	7.74531	0.129594	0.35616	0.821228	0.821228
Contig_1051	91429	91719	En_0083215		-	0.000170936	0.00119585	3.85494	1.02566	1.64816	5.27156	0.12973	0.347323	0.922247	0.922247
Contig_1051	94291	98723	En_0083216		-	0.721307	0.83896	0.416777	1.16838	1.75764	0.967978	0.348492	1.01662	0.905731	1.01662
Contig_1051	121211	124484	En_0083217		+	0.0408678	0.10942	1.52935	0.747896	4.01107	1.02079	0.263745	0.0979805	0.295604	0.295604
Contig_1051	124429	129403	En_0083218		-	0.200083	0.361504	0.406679	0.317392	7.94139	0.122288	0.00086419	0.0998734	0.0511082	0.0998734
Contig_1051	129915	132702	En_0083219		-	0.158803	0.305708	2.97695	2.11265	2.36337	5.92961	0.102485	4.36081	0.773751	4.36081
Contig_1051	147902	149640	En_0083222		+	0.441752	0.620841	0.890961	1.15824	1.92798	0.299333	0.466717	-0.414623	0.874797	0.874797
Contig_1051	155627	156469	En_0083223		-	0.413599	0.594248	1.22343	1.49641	1.41139	1.99175	1.05238	1.18685	0.948723	1.18685
Contig_1051	176565	179957	En_0083225		-	0.884145	0.940923	0.0741682	0.508987	4.38921	0.109781	0.0205184	0.141402	0.23855	0.23855
Contig_1051	196300	201451	En_0083226		+	0.686091	0.81438	-0.579877	1.43475	2.32636	1.48442	0.285792	1.77271	0.783196	1.77271
Contig_1051	210277	217588	En_0083228		-	7.86e-08	1.29e-06	-5.6118	1.04495	2.37833	10.6986	0.322012	-0.0202199	0.769904	0.769904
Contig_1051	217631	219335	En_0083230		-	0.00916942	0.0331853	-2.74295	1.05268	0.678326	2.6441	0.159777	0.0445019	0.948364	0.948364
Contig_1052	73491	77465	En_0083237		+	0.971802	0.986066	-0.0414495	1.1726	2.95767	0.125342	0.787895	-0.60074	0.58709	0.58709
Contig_1052	112982	114949	En_0083241		-	0.0661813	0.159323	-2.12027	1.15408	1.37554	2.24506	0.380292	0.73953	0.951604	0.951604
Contig_1052	118077	120978	En_0083242		+	0.827789	0.907519	-0.222683	1.02365	2.7281	0.715102	0.0850419	0.962816	0.66944	0.962816
Contig_1052	167238	171114	En_0083244		-	0.283837	0.462609	2.37563	2.21661	4.10961	5.15679	0.0966615	4.81671	0.278298	4.81671
Contig_1052	177282	183310	En_0083245		-	0.59446	0.747703	-1.64078	3.08195	3.52928	7.22968	0.20751	9.29093	0.410375	9.29093
Contig_1052	226623	227201	En_0083248		+	0.00554606	0.0221107	2.22869	0.803572	4.75503	2.08617	0.018238	0.627489	0.197554	0.627489
Contig_1052	228673	232395	En_0083249		-	1.91e-05	0.00017676	4.14381	0.969166	2.21084	6.18543	0.127416	0.565138	0.811866	0.811866
Contig_1053	32977	37065	En_0083259		+	0.00527775	0.0212459	-2.93772	1.05311	2.79224	3.61608	0.318465	0.790567	0.647022	0.790567
Contig_1053	35046	40441	En_0083260		-	0.82183	0.904128	-0.133024	0.590714	5.45292	0.238527	0.00580526	0.343138	0.138821	0.343138
Contig_1053	50102	54506	En_0083261		+	0.914781	0.957632	-0.0311767	0.291344	6.55829	0.00427939	0.0027616	0.0031715	0.08212	0.08212
Contig_1053	56816	58652	En_0083262		+	0.0324142	0.091083	2.24127	1.04768	1.42198	2.34191	0.149828	0.851376	0.947815	0.947815
Contig_1053	60951	67022	En_0083263		+	0.114252	0.23999	0.473927	0.300074	6.3926	0.132362	0.00174532	0.0844938	0.0882991	0.0882991
Contig_1053	78102	79331	En_0083264		-	0.599999	0.752083	1.5794	3.0118	3.07073	6.8788	0.0332128	9.03775	0.546734	9.03775
Contig_1053	87387	91634	En_0083266		+	0.341688	0.524701	0.881792	0.927387	2.86483	0.83255	0.158652	0.701395	0.620882	0.701395
Contig_1053	96859	101822	En_0083267		+	2.94e-22	3.16e-20	3.6497	0.376161	5.60054	4.44895	0.0126129	0.000646229	0.128884	0.128884
Contig_1053	136448	139823	En_0083271		-	0.921071	0.960603	-0.230951	2.33084	0.950955	3.63965	1.10215	4.33066	0.962889	4.33066
Contig_1053	141075	149226	En_0083272		-	0.0939631	0.207439	-0.552457	0.329854	6.56017	0.13909	0.0267498	0.0292816	0.0820538	0.0820538
Contig_1053	149476	151570	En_0083273		-	0.00150399	0.00755763	-3.63706	1.14592	1.12538	4.87331	0.349797	0.346072	0.963342	0.963342
Contig_1053	154870	162011	En_0083274		+	0.783743	0.880442	0.0895159	0.326171	6.03199	0.0145959	0.00206946	0.0158178	0.104318	0.104318
Contig_1053	165262	172854	En_0083276		+	0.0755297	0.175928	2.26724	1.27571	1.71301	2.79842	0.0876862	1.53976	0.912783	1.53976
Contig_1053	181154	186447	En_0083280		-	0.0136913	0.046008	-1.58685	0.643683	4.32328	0.993935	0.167321	0.0645395	0.247006	0.247006
Contig_1054	1456	3866	En_0083291		+	0.700724	0.824834	0.414573	1.07865	1.59898	0.313808	0.234692	0.150084	0.928799	0.928799
Contig_1054	9840	10055	En_0083292		-	0.29784	0.478221	-0.822134	0.789697	3.62508	0.581522	0.23897	0.295361	0.384651	0.384651
Contig_1054	28314	29715	En_0083293		-	0.000115647	0.00085492	-2.48467	0.644503	4.7413	2.16765	0.216403	-0.0517253	0.198981	0.198981
Contig_1054	52430	56861	En_0083298		-	0.116384	0.2432	1.92589	1.22658	3.00096	2.23934	0.117792	1.3867	0.571458	1.3867
Contig_1054	67133	76042	En_0083300		-	0.497292	0.66894	2.13097	3.13951	3.15209	8.0847	0.555075	9.30147	0.519031	9.30147
Contig_1054	81899	92718	En_0083301		-	0.360569	0.543537	-0.513864	0.562041	4.05878	0.175319	0.0289825	0.101968	0.286908	0.286908
Contig_1054	105805	111859	En_0083304		+	0.000251173	0.00166496	-5.10029	1.39312	4.38236	9.96483	0.257749	1.68303	0.239406	1.68303
Contig_1054	124886	129519	En_0083308		+	0.193522	0.353146	-1.65603	1.27365	1.35249	1.9956	0.333811	1.28836	0.953299	1.28836
Contig_1054	164626	167071	En_0083312		-	0.0140855	0.0470788	-1.65789	0.67529	3.5555	0.951519	0.0527537	0.00022942	0.403263	0.403263
Contig_1054	172360	179927	En_0083313		-	0.593231	0.746905	-0.595307	1.11447	1.92404	0.740625	0.366467	0.567276	0.87558	0.87558
Contig_1054	180684	184566	En_0083314		-	0.165438	0.314966	-1.15554	0.833113	4.0744	0.907808	0.0448493	0.649228	0.284191	0.649228
Contig_1054	208557	219969	En_0083316		+	7.11e-07	9.46e-06	-2.98044	0.601106	4.5151	2.99721	0.137808	-0.083511	0.22352	0.22352
Contig_1055	13997	19843	En_0083323		-	0.69068	0.817755	-0.389258	0.9782	5.59476	0.688424	0.00638666	0.950489	0.129259	0.950489
Contig_1055	28844	39315	En_0083326		+	0.682882	0.812105	0.35239	0.862572	2.82597	0.16462	0.109086	0.0757538	0.634944	0.634944
Contig_1055	39333	59038	En_0083327		+	0.977675	0.988918	-0.0287015	1.02563	3.55389	0.701551	0.0459686	1.00595	0.403697	1.00595
Contig_1055	75906	84129	En_0083331		+	0.132954	0.268371	-2.40728	1.60212	2.06708	3.64286	0.279478	2.28732	0.845372	2.28732
Contig_1055	93103	98277	En_0083334		+	0.313463	0.495118	1.03132	1.02315	2.03847	0.848992	0.195143	0.54654	0.85169	0.85169
Contig_1055	98763	104610	En_0083335		+	0.0464891	0.121204	2.26901	1.13968	1.48225	2.58204	0.13668	1.16218	0.942149	1.16218
Contig_1055	149719	156272	En_0083342		-	0.353444	0.53635	-0.417573	0.450005	4.93295	0.193125	0.0166566	0.185848	0.17991	0.185848
Contig_1055	158262	164783	En_0083343		-	0.339426	0.52234	-0.336251	0.351984	5.75742	0.0803371	0.00469451	0.0592788	0.119198	0.119198
Contig_1055	169919	172674	En_0083344		+	0.300264	0.480917	1.23645	1.19364	8.32628	1.45945	0.000416032	1.42436	0.0470436	1.42436
Contig_1055	175197	175415	En_0083345		+	0.602481	0.754091	0.989164	1.89919	3.81601	2.73076	0.20666	3.40025	0.336909	3.40025
Contig_1055	181198	183347	En_0083346		-	0.614331	0.762874	-1.59108	3.15752	1.39301	7.49044	0.771202	9.1987	0.950237	9.1987
Contig_1055	198533	204542	En_0083351		-	0.836218	0.912632	-0.111379	0.538758	5.93857	0.197642	0.0117261	0.278534	0.109101	0.278534
Contig_1055	235572	246430	En_0083352		+	0.0377479	0.102757	-1.95835	0.942611	2.65917	1.54711	0.196174	0.20692	0.692341	0.692341
Contig_1056	109	3519	En_0083353		+	0.539834	0.70445	0.534056	0.871126	4.97956	0.600978	0.040984	0.717876	0.175663	0.717876
Contig_1056	3651	6029	En_0083354		+	4.04e-06	4.45e-05	1.12739	0.24458	7.43973	0.427527	0.000904319	0.00488743	0.0589151	0.0589151
Contig_1056	7085	19428	En_0083355		-	0.00913379	0.0330798	0.698845	0.268064	6.96709	0.207582	0.00229736	0.0648834	0.0695611	0.0695611
Contig_1056	117114	119910	En_0083360		+	0.174222	0.326784	-1.97109	1.45066	1.72515	2.69801	0.0606004	2.0438	0.910908	2.0438
Contig_1056	120364	123729	En_0083361		-	0.204461	0.367301	-3.20899	2.52887	3.34583	7.69599	0.00715508	6.38801	0.460441	6.38801
Contig_1056	125026	136497	En_0083363		-	0.600824	0.752724	-0.407747	0.77931	4.5606	0.460302	0.0236161	0.583708	0.218378	0.583708
Contig_1056	145018	145590	En_0083365		+	0.965907	0.983293	-0.0474837	1.11094	1.60835	0.318882	0.306589	0.170607	0.927592	0.927592
Contig_1056	186246	193181	En_0083368		-	0.377858	0.55993	-1.31502	1.4912	5.15181	2.05888	0.252142	1.97154	0.161115	1.97154
Contig_1057	4119	11905	En_0083371		+	0.46347	0.640253	0.321042	0.437898	5.10809	0.157847	0.0271008	0.158136	0.164654	0.164654
Contig_1057	13423	16572	En_0083372		-	0.681695	0.811356	-0.514771	1.25508	2.43877	0.313811	0.821013	-0.482792	0.754205	0.754205
Contig_1057	19627	21133	En_0083373		+	0.0475506	0.123297	-1.72827	0.872261	3.48683	1.50286	0.0602393	0.7006	0.421967	0.7006
Contig_1057	23628	27023	En_0083374		+	0.0050076	0.0203347	-2.7992	0.997382	2.9253	2.6984	0.39591	-0.266063	0.598861	0.598861
Contig_1057	27036	40844	En_0083375		+	0.807025	0.895199	0.126159	0.516483	4.27241	0.107528	0.0128843	0.140449	0.25387	0.25387
Contig_1057	41056	45464	En_0083376		+	0.737447	0.849627	0.140993	0.420577	5.13237	0.120431	0.0142086	0.156499	0.162677	0.162677
Contig_1057	62092	67636	En_0083381		+	0.0286975	0.0829363	1.89721	0.867252	4.247	1.70122	0.0358354	0.71629	0.257421	0.71629
Contig_1057	74754	80350	En_0083382		+	0.0871232	0.195957	-3.22453	1.88484	4.24031	5.83427	0.173371	3.37924	0.258372	3.37924
Contig_1057	80359	82848	En_0083383		+	0.490963	0.663745	0.613454	0.89064	2.65613	0.236001	0.0999238	0.0659152	0.693315	0.693315
Contig_1057	84137	84876	En_0083385		+	0.000818316	0.00453719	3.38855	1.01256	1.00113	3.94158	0.0615377	0.10968	0.963739	0.963739
Contig_1057	86292	96344	En_0083386		+	0.0167946	0.0543433	-1.0076	0.421381	5.07566	0.397658	0.0102198	0.078644	0.167342	0.167342
Contig_1057	108089	117307	En_0083391		-	0.00995374	0.0354913	2.62977	1.02031	0.621739	2.32368	0.09771	-0.0700491	0.943317	0.943317
Contig_1057	122238	129684	En_0083393		+	0.904144	0.952028	0.0421542	0.350034	5.78082	0.0310421	0.00469335	0.0409813	0.117831	0.117831
Contig_1057	128544	131573	En_0083394		-	0.0407369	0.109154	-2.56226	1.25221	1.74636	3.23375	0.309851	1.25817	0.907555	1.25817
Contig_1057	132024	138823	En_0083395		-	0.30159	0.482354	0.365551	0.353864	5.72839	0.084379	0.00429651	0.0554581	0.120923	0.120923
Contig_1057	150344	155910	En_0083396		-	0.836046	0.912556	0.194487	0.93976	3.31259	0.601374	0.0962537	0.786894	0.469607	0.786894
Contig_1057	173109	173228	En_0083401		-	0.790389	0.884865	-0.284471	1.07022	1.81131	0.0474483	0.248706	-0.217995	0.896663	0.896663
Contig_1057	197880	204737	En_0083403		+	0.890904	0.944565	0.0376231	0.2743	6.89559	0.0131372	0.00373111	0.015267	0.0715091	0.0715091
Contig_1058	9650	15338	En_0083408		-	0.140609	0.2797	-2.33789	1.5866	2.0458	3.50011	0.677864	1.83943	0.850082	1.83943
Contig_1058	50426	56538	En_0083417		-	0.618653	0.766224	-0.818074	1.64351	3.44096	2.02383	0.20288	2.49825	0.434539	2.49825
Contig_1058	64743	88534	En_0083418		+	0.833728	0.91121	-0.22497	1.07168	2.86142	0.782538	0.466065	0.682437	0.622122	0.682437
Contig_1058	96404	102007	En_0083420		+	2.21e-06	2.6e-05	5.27476	1.11434	4.21552	10.1022	0.633247	0.608514	0.261945	0.608514
Contig_1058	118706	130332	En_0083427		-	0.471586	0.647301	0.84721	1.17684	1.68331	0.757452	0.467728	0.309567	0.917232	0.917232
Contig_1058	160114	165747	En_0083430		-	0.00331531	0.0145224	3.34627	1.1394	1.43305	3.88967	0.351389	-0.115661	0.946837	0.946837
Contig_1058	168280	171255	En_0083432		-	0.0196716	0.0615272	-2.96187	1.2698	2.03482	3.99915	0.202129	1.41026	0.852486	1.41026
Contig_1058	171518	173296	En_0083433		+	0.000150471	0.00107121	-3.91209	1.03213	1.28255	5.13211	0.10762	-0.0616659	0.957679	0.957679
Contig_1058	179684	182025	En_0083435		+	0.00458429	0.0189247	-2.50232	0.882689	7.38685	2.60663	0.00527509	0.773866	0.0599314	0.773866
Contig_1058	182698	183964	En_0083436		-	0.0421383	0.112139	2.63405	1.29619	1.82235	3.43281	0.0597919	1.62031	0.894716	1.62031
Contig_1058	183987	198508	En_0083437		-	0.0193673	0.0608054	-1.10522	0.472643	4.66601	0.462552	0.0164914	0.066579	0.206901	0.206901
Contig_1058	221064	229397	En_0083441		+	0.69821	0.822892	0.150443	0.388001	5.37339	0.0330922	0.00612582	0.0321961	0.144419	0.144419
Contig_1058	231846	238561	En_0083442		+	0.562838	0.72307	0.171542	0.296462	6.565	0.0157997	0.0060056	0.00298055	0.0818842	0.0818842
Contig_1058	241364	245590	En_0083443		+	0.446161	0.62457	0.220177	0.289011	6.56834	0.0414481	0.00176025	0.0361728	0.0817669	0.0817669
Contig_1059	8208	10455	En_0083445		-	0.529029	0.695826	-0.29077	0.461915	4.69939	0.038825	0.00999948	0.00596437	0.203366	0.203366
Contig_1059	12294	17311	En_0083446		+	0.271392	0.448174	0.619844	0.563566	5.63839	0.339807	0.00554429	0.312062	0.126464	0.312062
Contig_1059	17924	21993	En_0083447		-	0.68762	0.815645	0.396704	0.986614	2.51848	0.138371	0.240221	-0.111351	0.733187	0.733187
Contig_1059	34984	36069	En_0083448		-	0.825713	0.906518	0.219164	0.995285	2.22519	0.382472	0.182211	0.367481	0.80838	0.80838
Contig_1059	52221	57440	En_0083450		-	0.0043321	0.0180788	0.941468	0.330003	6.13978	0.308004	0.00976587	0.00905849	0.099136	0.099136
Contig_1059	61979	63229	En_0083451		+	4.62e-39	1.62e-36	3.62242	0.277065	8.29731	4.42516	0.000790593	0.0759746	0.0472987	0.0759746
Contig_1059	65993	70516	En_0083452		+	0.0103471	0.0366613	-2.16353	0.843809	3.05405	1.65006	0.159435	-0.0247773	0.552578	0.552578
Contig_1059	81634	83020	En_0083454		+	0.493867	0.666006	-1.70028	2.48517	2.6421	5.08103	0.244448	5.93162	0.697764	5.93162
Contig_1059	82495	85989	En_0083455		-	0.0946592	0.208468	0.884885	0.529454	4.2736	0.305615	0.0266156	0.0402957	0.253706	0.253706
Contig_1059	91159	92739	En_0083457		+	0.000411525	0.00253421	-2.62074	0.741876	3.61195	2.4806	0.162253	0.124508	0.388127	0.388127
Contig_1059	92757	97791	En_0083458		-	0.833625	0.9112	0.131647	0.626728	4.85269	0.267636	0.0266725	0.366116	0.187592	0.366116
Contig_1059	104380	108759	En_0083460		-	0.0153187	0.0504091	-2.84292	1.17246	2.51703	3.6105	0.623359	0.751296	0.733572	0.751296
Contig_1059	121299	121679	En_0083462		+	0.000573267	0.00335945	-3.44287	0.999684	1.02829	4.01704	0.0354102	0.063485	0.963958	0.963958
Contig_1059	124045	125540	En_0083463		+	0.299627	0.480238	0.97508	0.940076	2.37303	0.461157	0.112473	0.103873	0.77127	0.77127
Contig_1059	127695	130870	En_0083465		+	0.161959	0.310267	-0.467321	0.334156	5.94934	0.116365	0.00312485	0.0622282	0.108535	0.108535
Contig_1059	128859	132782	En_0083466		-	0.367154	0.54981	0.499	0.553327	4.10338	0.238526	0.0268522	0.206436	0.279319	0.279319
Contig_1059	134249	134830	En_0083467		-	0.309072	0.490426	-1.17729	1.15741	1.05269	1.35506	0.188107	1.15149	0.964009	1.15149
Contig_1059	139049	140650	En_0083468		+	0.00367909	0.0158305	-3.01285	1.03732	0.813275	3.03465	0.118424	-0.105072	0.957616	0.957616
Contig_1059	144422	157116	En_0083469		+	0.00188554	0.0091201	-2.52331	0.811955	4.3979	2.56187	0.116687	0.542584	0.237468	0.542584
Contig_1059	153365	156629	En_0083470		-	9.07e-09	1.77e-07	-1.44576	0.251559	7.2874	0.731528	0.00132716	0.0508536	0.0619546	0.0619546
Contig_1059	160584	186235	En_0083471		-	0.0724876	0.170689	-1.07115	0.596394	3.90952	0.532496	0.0396711	0.185393	0.316014	0.316014
Contig_1059	193195	193479	En_0083474		+	4.54e-05	0.000378552	-2.77335	0.68004	3.72494	2.62151	0.103511	-0.01698	0.358943	0.358943
Contig_1059	196898	202010	En_0083475		-	0.0669576	0.160744	-0.964843	0.526673	4.28971	0.334889	0.0258839	0.0109886	0.2515	0.2515
Contig_1059	202923	211042	En_0083476		-	0.40894	0.589769	-0.795008	0.962759	3.27146	0.711265	0.445409	0.30547	0.481495	0.481495
Contig_1059	211476	215227	En_0083477		+	0.222148	0.390158	1.05348	0.862914	6.15781	0.866351	0.00788534	0.736735	0.0983036	0.736735
Contig_1059	219557	241659	En_0083479		-	0.00220101	0.0103729	0.75676	0.247172	7.42328	0.210289	0.00186694	0.0272234	0.059227	0.059227
Contig_106	10984	16126	En_0027302		+	0.00428948	0.0179329	1.11821	0.391523	5.31555	0.419541	0.00468595	-0.000570848	0.148605	0.148605
Contig_106	30324	34892	En_0027304		-	0.131092	0.265495	-0.90482	0.599294	3.86478	0.296493	0.0333796	0.00201061	0.325774	0.325774
Contig_106	35454	40947	En_0027305		+	0.00778727	0.0290684	1.58151	0.594293	3.87098	0.938669	0.0287906	0.128629	0.324394	0.324394
Contig_106	44839	51432	En_0027306		+	0.0914459	0.203328	0.484016	0.28677	6.61006	0.129148	0.00190957	0.0746763	0.0803274	0.0803274
Contig_106	61853	72133	En_0027310		+	0.935122	0.968254	-0.0828686	1.01802	6.66388	0.693195	0.00380473	1.03255	0.0785302	1.03255
Contig_106	67076	71981	En_0027312		-	0.135157	0.271585	-0.622055	0.416349	8.00189	0.244549	0.000458853	0.172888	0.0503683	0.172888
Contig_106	75639	79116	En_0027313		+	0.962967	0.981958	-0.0207688	0.447311	4.82466	0.00886949	0.00969289	0.00339567	0.190395	0.190395
Contig_106	92051	94901	En_0027316		-	0.00340571	0.0148533	-3.00154	1.02493	0.807622	3.15041	0.0931743	0.127822	0.957309	0.957309
Contig_106	107068	108989	En_0027319		+	0.0746828	0.174418	-0.636724	0.357227	5.6979	0.165924	0.00484453	0.0413329	0.122767	0.122767
Contig_106	110066	111997	En_0027320		-	0.00355633	0.0153839	-3.00629	1.0313	2.96894	3.17341	0.480576	-0.239353	0.583006	0.583006
Contig_106	110591	112282	En_0027321		+	0.000195184	0.00134095	-3.89602	1.04586	3.28969	5.09932	0.617679	-0.558195	0.476154	0.476154
Contig_106	113653	122125	En_0027322		+	0.000878726	0.00481701	-1.51265	0.454695	6.81507	0.900533	0.00216444	0.204584	0.0738224	0.204584
Contig_106	119177	123404	En_0027323		-	0.122146	0.252203	1.04462	0.675764	3.55845	0.59963	0.0541919	0.299643	0.402465	0.402465
Contig_106	124051	127112	En_0027324		-	0.00676867	0.0259504	-0.717694	0.265026	6.9834	0.195661	0.00110808	0.0348419	0.0691305	0.0691305
Contig_106	138061	145514	En_0027327		+	0.0645	0.156112	2.35136	1.27189	1.57627	2.92143	0.46006	1.15765	0.931639	1.15765
Contig_106	160850	170901	En_0027331		+	0.512809	0.682381	0.861741	1.3167	2.10563	1.40333	0.544423	1.18928	0.836662	1.18928
Contig_106	161490	181317	En_0027332		-	0.107651	0.229587	2.18377	1.35736	1.49409	2.44312	0.901477	0.378785	0.940937	0.940937
Contig_106	196520	199556	En_0027338		-	1.2e-07	1.9e-06	-3.41258	0.644654	3.85965	4.15895	0.0785787	0.337	0.326921	0.337
Contig_106	205390	207923	En_0027339		+	0.00919759	0.0332706	-1.96228	0.753383	3.16451	1.40729	0.0526503	0.133021	0.514936	0.514936
Contig_106	210014	228381	En_0027340		+	0.405818	0.587134	-0.332668	0.40019	5.3789	0.112242	0.016126	0.0969023	0.144026	0.144026
Contig_106	227775	229274	En_0027341		-	0.0343463	0.0952688	1.89501	0.895568	3.24695	1.26469	0.313194	-0.211684	0.488849	0.488849
Contig_106	231580	232828	En_0027342		+	0.0259544	0.0766239	0.883399	0.396696	5.34688	0.365043	0.00552231	0.151845	0.146325	0.151845
Contig_106	241754	247366	En_0027343		+	0.000505514	0.00301842	2.09165	0.601427	6.99238	1.69948	0.00959118	0.352123	0.0688953	0.352123
Contig_106	248312	253105	En_0027344		-	3.98e-13	1.56e-11	1.66428	0.229363	7.86837	0.929371	0.000552243	0.00859807	0.0520549	0.0520549
Contig_106	261434	276216	En_0027345		-	0.349396	0.532479	-0.276498	0.295479	6.46458	0.0445677	0.00177853	0.0268475	0.0855293	0.0855293
Contig_106	278407	284213	En_0027346		-	0.459124	0.636628	-0.418036	0.564693	5.1511	0.0634636	0.157707	-0.149888	0.161171	0.161171
Contig_106	292206	302487	En_0027349		+	1.5e-06	1.85e-05	-4.78651	0.994939	1.70011	7.64152	0.075163	-0.0682166	0.91474	0.91474
Contig_106	308510	311481	En_0027353		-	0.118876	0.247084	2.06255	1.32256	1.59692	2.48154	0.820115	0.775131	0.929062	0.929062
Contig_106	313900	319270	En_0027354		-	0.00692992	0.0264406	-2.74076	1.01502	0.677234	2.5042	0.0820009	-0.0815815	0.948273	0.948273
Contig_106	362418	367770	En_0027357		+	0.000151812	0.00107921	7.23931	1.91107	4.83052	19.904	0.893483	2.75872	0.189803	2.75872
Contig_106	455592	456002	En_0027371		+	0.00183296	0.00890498	3.51028	1.12652	2.18843	4.9534	0.0485848	1.22046	0.817266	1.22046
Contig_106	456054	461297	En_0027372		+	7.95e-05	0.00061758	-2.34006	0.593051	4.03374	1.93601	0.0603105	0.105758	0.291399	0.291399
Contig_106	463077	464753	En_0027373		+	0.00672447	0.0258144	-2.87776	1.06183	2.69195	3.51216	0.192871	0.934613	0.681636	0.934613
Contig_106	471353	473691	En_0027375		+	6.28e-08	1.06e-06	-3.91025	0.722678	7.90362	5.44486	0.00679574	0.515467	0.0515904	0.515467
Contig_106	477359	485962	En_0027378		-	0.591891	0.745852	-0.433846	0.809267	4.26335	0.49935	0.0223392	0.632574	0.255127	0.632574
Contig_106	517022	528927	En_0027384		+	0.809726	0.897026	0.131402	0.545734	4.18077	0.0294903	0.0307163	0.00488598	0.267109	0.267109
Contig_106	543719	547676	En_0027386		+	0.360481	0.543486	0.327103	0.357705	5.95802	0.118995	0.0198708	0.105123	0.108082	0.108082
Contig_106	551228	554236	En_0027387		+	0.661375	0.797335	-0.605815	1.38309	2.85288	0.779723	1.28772	-0.301638	0.625218	0.625218
Contig_106	552646	556474	En_0027388		-	7.93e-35	2.13e-32	8.39782	0.682154	3.50576	23.6194	0.0485447	0.118946	0.416789	0.416789
Contig_106	557392	564118	En_0027389		+	0.429555	0.609352	0.545376	0.69039	3.83916	0.416904	0.0667533	0.409885	0.33156	0.409885
Contig_106	566301	569219	En_0027390		+	0.173316	0.325716	0.946054	0.694797	3.45822	0.541048	0.0529349	0.311128	0.429808	0.429808
Contig_106	599943	600509	En_0027395		-	1.25e-06	1.57e-05	-4.67815	0.965014	1.64593	7.29525	0.00869538	-0.00834719	0.922557	0.922557
Contig_106	604527	604820	En_0027396		-	3.69e-08	6.54e-07	3.41694	0.620711	3.82708	3.94797	0.050945	0.0332668	0.334337	0.334337
Contig_106	613824	620207	En_0027397		-	0.00073144	0.00412054	0.977937	0.289543	6.71112	0.374677	0.00122472	0.0826107	0.0770061	0.0826107
Contig_106	622766	627212	En_0027398		+	0.534957	0.700427	-1.05609	1.70211	2.57987	2.30323	0.153088	2.7441	0.716478	2.7441
Contig_106	630569	638691	En_0027400		-	0.0375304	0.102298	-0.666638	0.320507	6.13056	0.167899	0.0031594	0.0264857	0.0995655	0.0995655
Contig_106	638194	643920	En_0027401		+	5.32e-05	0.000435476	1.37898	0.341247	6.00741	0.691642	0.0109008	0.0757689	0.105549	0.105549
Contig_106	644415	644847	En_0027402		+	0.802564	0.892402	0.231049	0.924085	2.45445	0.169973	0.103836	0.124431	0.750096	0.750096
Contig_106	645009	649358	En_0027403		-	0.000314834	0.00201908	3.96413	1.1003	1.28892	5.24154	0.253331	-0.248202	0.957328	0.957328
Contig_106	654062	662672	En_0027406		+	0.759599	0.864638	0.142084	0.464316	4.71823	0.0408955	0.014201	0.0370482	0.201388	0.201388
Contig_106	663629	666492	En_0027407		+	0.207813	0.37179	1.23504	0.9805	2.33737	1.1359	0.180984	0.760198	0.780397	0.780397
Contig_106	679396	679761	En_0027408		+	0.00529209	0.0212915	-1.17281	0.420557	5.00283	0.496089	0.00327204	0.0531241	0.173596	0.173596
Contig_106	680175	683025	En_0027409		+	0.657519	0.794762	-1.53165	3.4548	3.4297	8.73907	1.18652	10.7491	0.437624	10.7491
Contig_106	714129	717061	En_0027410		+	0.0025277	0.0116212	-3.35913	1.11229	1.965	4.58605	0.164245	1.07295	0.867295	1.07295
Contig_106	718352	718984	En_0027411		-	0.0109798	0.0384356	-0.977366	0.384285	5.40578	0.393818	0.0055558	0.107548	0.142119	0.142119
Contig_106	724498	726774	En_0027414		-	1.53e-34	4.03e-32	7.90193	0.64465	6.14239	20.9072	0.316558	-0.175921	0.099015	0.099015
Contig_106	725163	726876	En_0027415		+	1.28e-148	1.44e-144	8.20679	0.316089	7.12566	22.4563	0.0343352	-0.0255369	0.065577	0.065577
Contig_106	729754	731601	En_0027416		-	4.17e-05	0.000351879	-3.75843	0.917205	3.05157	5.02434	0.287817	0.185781	0.553448	0.553448
Contig_106	736579	740155	En_0027418		+	7.15e-13	2.7e-11	-3.70264	0.515942	5.49728	4.7473	0.0344623	0.231733	0.135767	0.231733
Contig_106	766069	776783	En_0027424		-	0.0439908	0.116031	-0.854472	0.424229	5.04622	0.312148	0.0101368	0.0930239	0.169833	0.169833
[truncated: 54,206 more rows]
