# Supplementary material for: Regulatory dynamics distinguishing desiccation tolerance strategies within resurrection grasses
Source: Plant Direct. 2022 Dec 13;6(12):e457. doi: 10.1002/pld3.457 (PMC9748243; doi:10.1002/pld3.457)
Supplement: Supplementary file 4 — Table S3: Differential chromatin openness in O. thomaeum [file PLD3-6-e457-s002.xlsx]

## Sheet: Supplemental_table_3
Chr	Start	End	peaks	width	strand	Conc	Conc_D	Conc_WW	Fold	p-value	FDR
Chromosome_7	3689842	3691490	Chromosome_7:3689842-3691490	1647	*	12.8385	13.7492	9.78079	3.8806	1.3071e-99	3.42792e-95
Chromosome_1	27469752	27471387	Chromosome_1:27469752-27471387	1634	*	12.6565	13.5463	9.89127	3.5773	4.82493e-94	6.32669e-90
Chromosome_1	28005910	28008571	Chromosome_1:28005910-28008571	2660	*	13.2855	14.1975	10.206	3.89634	2.5348e-91	2.21583e-87
Chromosome_1	12674036	12676201	Chromosome_1:12674036-12676201	2164	*	13.5321	14.4497	10.3615	3.98589	9.39149e-90	6.1573e-86
Chromosome_5	861591	862785	Chromosome_5:861591-862785	1193	*	12.2352	13.1221	9.50559	3.53273	3.1109e-85	1.63166e-81
Chromosome_3	8971033	8972620	Chromosome_3:8971033-8972620	1586	*	13.1942	14.0923	10.3199	3.67828	1.5247e-83	6.66423e-80
Chromosome_1	3964385	3965633	Chromosome_1:3964385-3965633	1247	*	11.7348	12.6319	8.87367	3.66373	4.73703e-83	1.77469e-79
Chromosome_4	24264080	24265629	Chromosome_4:24264080-24265629	1548	*	12.1306	13.0071	9.52253	3.40603	3.78824e-82	1.24183e-78
Chromosome_3	10952144	10953570	Chromosome_3:10952144-10953570	1425	*	12.3205	13.2025	9.65076	3.46517	2.1544e-81	6.27768e-78
Chromosome_4	22317782	22319407	Chromosome_4:22317782-22319407	1624	*	12.206	13.0925	9.48108	3.51887	1.78773e-79	4.68834e-76
Chromosome_9	5154666	5155252	Chromosome_9:5154666-5155252	585	*	11.7561	12.6618	8.774	3.77675	3.32129e-79	7.91825e-76
Chromosome_5	19381333	19384464	Chromosome_5:19381333-19384464	3130	*	13.7247	14.6202	10.8854	3.63691	4.41095e-78	9.63977e-75
Chromosome_8	2616929	2618040	Chromosome_8:2616929-2618040	1110	*	12.3309	13.1931	9.87445	3.24383	5.98133e-78	1.20662e-74
Chromosome_3	11790292	11792944	Chromosome_3:11790292-11792944	2651	*	13.4385	14.3387	10.5354	3.6993	2.31673e-77	4.33973e-74
Chromosome_6	14648931	14651137	Chromosome_6:14648931-14651137	2205	*	12.4071	13.2849	9.78571	3.40846	4.21439e-75	7.36816e-72
Chromosome_4	18461209	18462970	Chromosome_4:18461209-18462970	1760	*	12.5189	13.3987	9.87415	3.43415	8.24229e-75	1.35096e-71
Chromosome_2	6829562	6830541	Chromosome_2:6829562-6830541	978	*	11.0857	11.9892	8.13536	3.7387	2.42869e-74	3.74661e-71
Chromosome_4	25437923	25439139	Chromosome_4:25437923-25439139	1215	*	11.7602	12.6252	9.27586	3.27047	3.0504e-74	4.44426e-71
Chromosome_9	12019295	12020394	Chromosome_9:12019295-12020394	1098	*	11.9594	12.8855	8.63601	4.10842	1.02422e-73	1.41369e-70
Chromosome_4	5617241	5619526	Chromosome_4:5617241-5619526	2284	*	13.3324	14.2323	10.4328	3.69032	2.92168e-73	3.83105e-70
Chromosome_2	8132620	8133874	Chromosome_2:8132620-8133874	1253	*	11.6421	12.5221	8.99422	3.43167	2.10503e-72	2.62878e-69
Chromosome_10	10383877	10384771	Chromosome_10:10383877-10384771	893	*	10.7121	11.6204	7.69067	3.80914	1.24476e-71	1.48381e-68
Chromosome_3	5701948	5703838	Chromosome_3:5701948-5703838	1889	*	12.8223	13.6808	10.4024	3.19784	6.67765e-71	7.61397e-68
Chromosome_3	24066344	24068683	Chromosome_3:24066344-24068683	2338	*	14.2671	15.1842	11.1048	3.94879	1.10992e-69	1.21281e-66
Chromosome_5	16696734	16697966	Chromosome_5:16696734-16697966	1231	*	12.4104	13.2666	10.0125	3.17503	1.76823e-69	1.85487e-66
Chromosome_4	17709460	17711637	Chromosome_4:17709460-17711637	2176	*	13.3698	14.2495	10.7265	3.42536	3.2123e-69	3.2401e-66
Chromosome_3	10322734	10325502	Chromosome_3:10322734-10325502	2767	*	13.3468	14.1934	11.0373	3.0809	1.24759e-68	1.21178e-65
Chromosome_1	9170524	9171645	Chromosome_1:9170524-9171645	1120	*	11.8397	12.6953	9.44736	3.16589	2.08816e-68	1.95579e-65
Chromosome_7	4822506	4824185	Chromosome_7:4822506-4824185	1678	*	12.4701	13.3404	9.92996	3.31607	9.44136e-68	8.53792e-65
Chromosome_3	10487361	10489601	Chromosome_3:10487361-10489601	2239	*	12.85	13.7128	10.3873	3.23678	1.38361e-67	1.20951e-64
Chromosome_2	6136183	6137202	Chromosome_2:6136183-6137202	1018	*	11.3219	12.2028	8.66351	3.43672	1.60346e-67	1.35648e-64
Chromosome_4	18709703	18711800	Chromosome_4:18709703-18711800	2096	*	13.4877	14.3708	10.8032	3.46458	2.66937e-67	2.18763e-64
Chromosome_3	7698754	7700217	Chromosome_3:7698754-7700217	1462	*	12.4222	13.2628	10.1653	3.02319	3.06862e-67	2.43862e-64
Chromosome_2	633483	636740	Chromosome_2:633483-636740	3256	*	13.9257	14.8332	10.9169	3.79021	5.31227e-67	4.09748e-64
Chromosome_3	13055313	13057033	Chromosome_3:13055313-13057033	1719	*	12.6033	13.4892	9.88607	3.4929	5.66543e-66	4.24502e-63
Chromosome_5	16710041	16712098	Chromosome_5:16710041-16712098	2056	*	12.7508	13.6061	10.3619	3.15857	9.36302e-66	6.8207e-63
Chromosome_3	10299872	10301718	Chromosome_3:10299872-10301718	1845	*	13.5138	14.3903	10.907	3.38295	9.75273e-66	6.91258e-63
Chromosome_1	5436311	5440954	Chromosome_1:5436311-5440954	4642	*	14.1059	14.9842	11.4781	3.40375	4.30937e-65	2.97403e-62
Chromosome_8	12815015	12816750	Chromosome_8:12815015-12816750	1734	*	12.3598	13.1968	10.1337	2.98741	2.33585e-64	1.57071e-61
Chromosome_5	3577474	3578532	Chromosome_5:3577474-3578532	1057	*	11.4174	12.3138	8.56504	3.62029	1.15033e-63	7.54182e-61
Chromosome_4	4668396	4671744	Chromosome_4:4668396-4671744	3347	*	13.9094	14.8021	11.1073	3.57708	1.1982e-63	7.66412e-61
Chromosome_4	1481729	1483168	Chromosome_4:1481729-1483168	1438	*	12.9144	13.8126	10.0386	3.64974	1.244e-63	7.76759e-61
Chromosome_8	1752324	1753114	Chromosome_8:1752324-1753114	789	*	10.9652	11.8439	8.33273	3.40807	2.37231e-63	1.44683e-60
Chromosome_6	10458790	10461432	Chromosome_6:10458790-10461432	2641	*	12.7905	13.6496	10.364	3.19384	2.71363e-63	1.61738e-60
Chromosome_3	10373114	10374328	Chromosome_3:10373114-10374328	1213	*	12.1721	13.0234	9.81922	3.11658	4.01024e-63	2.33708e-60
Chromosome_3	28405419	28407154	Chromosome_3:28405419-28407154	1734	*	12.0843	12.9373	9.7163	3.13375	4.24398e-63	2.41953e-60
Chromosome_4	3339108	3341894	Chromosome_4:3339108-3341894	2785	*	13.1087	13.9724	10.6374	3.23965	4.40653e-63	2.45875e-60
Chromosome_6	17888693	17889803	Chromosome_6:17888693-17889803	1109	*	11.1959	12.06	8.71981	3.24442	5.49445e-63	3.00192e-60
Chromosome_4	151214	152472	Chromosome_4:151214-152472	1257	*	12.1049	12.9793	9.52086	3.3514	7.09678e-63	3.79822e-60
Chromosome_3	8342685	8344790	Chromosome_3:8342685-8344790	2104	*	12.581	13.4447	10.1099	3.23724	2.20744e-62	1.1578e-59
Chromosome_1	31454635	31455750	Chromosome_1:31454635-31455750	1114	*	12.0645	12.9176	9.69575	3.13122	2.95638e-62	1.52022e-59
Chromosome_1	1987976	1989876	Chromosome_1:1987976-1989876	1899	*	13.3632	14.2406	10.745	3.38788	4.42013e-62	2.22919e-59
Chromosome_1	25325740	25326767	Chromosome_1:25325740-25326767	1026	*	12.0566	12.9567	9.15462	3.66737	6.34687e-62	3.1405e-59
Chromosome_6	19452100	19453544	Chromosome_6:19452100-19453544	1443	*	12.3403	13.1981	9.92634	3.18049	9.82288e-62	4.77046e-59
Chromosome_1	27349855	27352629	Chromosome_1:27349855-27352629	2773	*	12.8056	13.6582	10.4416	3.12688	1.16039e-61	5.53293e-59
Chromosome_1	29847118	29847549	Chromosome_1:29847118-29847549	430	*	9.83329	10.763	6.43953	4.152	1.49905e-61	7.02011e-59
Chromosome_2	28519242	28521664	Chromosome_2:28519242-28521664	2421	*	13.9573	14.8349	11.337	3.38909	4.22647e-61	1.94455e-58
Chromosome_5	17449782	17452705	Chromosome_5:17449782-17452705	2922	*	13.1786	14.0073	11.0198	2.91248	2.04987e-60	9.26859e-58
Chromosome_7	5727529	5729452	Chromosome_7:5727529-5729452	1922	*	12.4561	13.3424	9.73406	3.48554	6.60943e-60	2.93783e-57
Chromosome_4	4810933	4812196	Chromosome_4:4810933-4812196	1262	*	12.1211	12.9916	9.57959	3.30456	2.71719e-59	1.18764e-56
Chromosome_4	3113931	3115236	Chromosome_4:3113931-3115236	1304	*	12.3822	13.2326	10.0386	3.10203	2.9155e-59	1.25343e-56
Chromosome_1	7367838	7369411	Chromosome_1:7367838-7369411	1572	*	11.9759	12.8416	9.48371	3.25168	3.92976e-59	1.66223e-56
Chromosome_6	9314026	9316495	Chromosome_6:9314026-9316495	2468	*	13.2403	14.0674	11.094	2.89752	4.65596e-59	1.93814e-56
Chromosome_1	32217090	32217933	Chromosome_1:32217090-32217933	842	*	10.7239	11.6088	8.01902	3.46412	1.35713e-58	5.56106e-56
Chromosome_8	13498185	13499696	Chromosome_8:13498185-13499696	1510	*	12.0222	12.8567	9.81668	2.95772	1.71324e-58	6.91225e-56
Chromosome_9	13039076	13041554	Chromosome_9:13039076-13041554	2477	*	13.0276	13.8675	10.7759	3.0084	2.10402e-58	8.36028e-56
Chromosome_4	7454526	7455989	Chromosome_4:7454526-7455989	1462	*	12.5968	13.4852	9.84872	3.5086	2.63347e-58	1.03079e-55
Chromosome_6	11887189	11888575	Chromosome_6:11887189-11888575	1385	*	12.6745	13.559	9.97504	3.45982	4.49461e-58	1.7334e-55
Chromosome_1	2418229	2420460	Chromosome_1:2418229-2420460	2230	*	12.4615	13.3021	10.2049	3.01025	7.49166e-58	2.84737e-55
Chromosome_4	5811954	5812722	Chromosome_4:5811954-5812722	767	*	11.3296	12.2243	8.50108	3.58254	8.94038e-58	3.34945e-55
Chromosome_8	12976214	12977104	Chromosome_8:12976214-12977104	889	*	11.6883	12.527	9.44745	2.99284	8.47279e-57	3.12956e-54
Chromosome_9	12970110	12972038	Chromosome_9:12970110-12972038	1927	*	12.8265	13.6595	10.6331	2.94367	9.31076e-57	3.39131e-54
Chromosome_3	12523854	12526275	Chromosome_3:12523854-12526275	2420	*	13.4728	14.3205	11.1541	3.07267	2.67729e-56	9.61808e-54
Chromosome_4	22028279	22031249	Chromosome_4:22028279-22031249	2969	*	13.4278	14.3072	10.787	3.39952	3.21733e-56	1.1402e-53
Chromosome_7	4665118	4667640	Chromosome_7:4665118-4667640	2521	*	12.7358	13.6288	9.93063	3.56106	3.61181e-56	1.26293e-53
Chromosome_3	9037608	9038280	Chromosome_3:9037608-9038280	671	*	11.0101	11.9019	8.22024	3.54027	3.97383e-56	1.37123e-53
Chromosome_4	24568006	24569089	Chromosome_4:24568006-24569089	1082	*	11.5504	12.3815	9.37195	2.9305	4.08344e-56	1.39075e-53
Chromosome_2	3801716	3802924	Chromosome_2:3801716-3802924	1207	*	11.484	12.3869	8.54294	3.68915	4.17166e-56	1.40259e-53
Chromosome_2	26189799	26191173	Chromosome_2:26189799-26191173	1373	*	11.9528	12.7799	9.8062	2.89525	4.41744e-56	1.46642e-53
Chromosome_5	15163185	15165369	Chromosome_5:15163185-15165369	2183	*	13.2776	14.1517	10.6971	3.33708	1.01242e-55	3.31882e-53
Chromosome_3	3484086	3486317	Chromosome_3:3484086-3486317	2230	*	13.0611	13.8961	10.8513	2.95869	1.47251e-55	4.76749e-53
Chromosome_3	15275233	15276797	Chromosome_3:15275233-15276797	1563	*	12.3285	13.1877	9.90179	3.17879	2.91472e-55	9.32176e-53
Chromosome_4	18679820	18681185	Chromosome_4:18679820-18681185	1364	*	12.6111	13.4577	10.3015	3.06143	2.96699e-55	9.37462e-53
Chromosome_1	27985453	27990545	Chromosome_1:27985453-27990545	5091	*	14.4618	15.3458	11.7675	3.4518	4.4224e-55	1.38068e-52
Chromosome_1	32448471	32450289	Chromosome_1:32448471-32450289	1817	*	12.9107	13.7081	10.9791	2.66441	7.42648e-55	2.29129e-52
Chromosome_4	23181330	23182408	Chromosome_4:23181330-23182408	1077	*	11.2932	12.1583	8.8072	3.23532	1.49183e-54	4.54921e-52
Chromosome_4	22322695	22323874	Chromosome_4:22322695-22323874	1178	*	12.0726	12.9379	9.58439	3.24055	2.9158e-54	8.78928e-52
Chromosome_7	3686615	3687822	Chromosome_7:3686615-3687822	1206	*	11.9159	12.7791	9.45007	3.2148	9.96754e-54	2.97044e-51
Chromosome_10	688279	688752	Chromosome_10:688279-688752	472	*	10.9099	11.7761	8.41354	3.25274	1.20541e-53	3.55188e-51
Chromosome_3	25365194	25365959	Chromosome_3:25365194-25365959	764	*	10.9282	11.7881	8.49472	3.18732	1.27966e-53	3.72878e-51
Chromosome_1	10898265	10901905	Chromosome_1:10898265-10901905	3639	*	13.1788	13.9854	11.1839	2.72934	4.65672e-53	1.34201e-50
Chromosome_1	32450653	32451301	Chromosome_1:32450653-32451301	647	*	10.2099	11.0952	7.49907	3.46322	7.49614e-53	2.13681e-50
Chromosome_3	3015786	3017775	Chromosome_3:3015786-3017775	1988	*	12.2952	13.1181	10.1809	2.85337	8.12158e-53	2.2902e-50
Chromosome_3	6989188	6991407	Chromosome_3:6989188-6991407	2218	*	13.3211	14.1307	11.3054	2.75121	9.06569e-53	2.52923e-50
Chromosome_5	19777440	19778512	Chromosome_5:19777440-19778512	1071	*	11.5132	12.343	9.34561	2.90837	9.41367e-53	2.59867e-50
Chromosome_7	6400043	6401121	Chromosome_7:6400043-6401121	1077	*	12.2483	13.0918	9.96641	3.02628	1.0812e-52	2.9536e-50
Chromosome_2	6128932	6130706	Chromosome_2:6128932-6130706	1773	*	11.3619	12.2051	9.08307	3.02284	1.22514e-52	3.31231e-50
Chromosome_4	7909196	7909776	Chromosome_4:7909196-7909776	579	*	10.0848	11.0096	6.7864	4.02652	1.44945e-52	3.87876e-50
Chromosome_1	13002146	13003645	Chromosome_1:13002146-13003645	1498	*	12.6463	13.4695	10.5302	2.85691	1.89997e-52	5.03301e-50
Chromosome_4	1476722	1477991	Chromosome_4:1476722-1477991	1268	*	12.6048	13.4685	10.1332	3.22	2.12904e-52	5.5834e-50
Chromosome_9	12815030	12816373	Chromosome_9:12815030-12816373	1342	*	12.0076	12.8396	9.82177	2.92784	2.58084e-52	6.70124e-50
Chromosome_8	2169212	2169798	Chromosome_8:2169212-2169798	585	*	9.94215	10.8697	6.5908	4.06435	2.75555e-52	7.08473e-50
Chromosome_4	3486593	3487988	Chromosome_4:3486593-3487988	1394	*	11.2858	12.1628	8.67344	3.36174	2.85562e-52	7.27075e-50
contig_139	17313	18534	contig_139:17313-18534	1220	*	10.9978	11.8557	8.58294	3.16021	3.14885e-52	7.94025e-50
Chromosome_1	32879855	32881314	Chromosome_1:32879855-32881314	1458	*	12.0073	12.8234	9.94455	2.79917	3.69982e-52	9.24074e-50
Chromosome_5	19530851	19531690	Chromosome_5:19530851-19531690	838	*	11.7619	12.5867	9.63305	2.86714	4.03132e-52	9.97371e-50
Chromosome_4	20517681	20518945	Chromosome_4:20517681-20518945	1263	*	11.2992	12.1408	9.03384	3.01526	4.12525e-52	1.01107e-49
Chromosome_8	3047732	3048487	Chromosome_8:3047732-3048487	754	*	10.4255	11.3102	7.72299	3.44392	7.09534e-52	1.72292e-49
Chromosome_3	10082555	10083705	Chromosome_3:10082555-10083705	1149	*	12.0661	12.8571	10.1757	2.61667	8.65827e-52	2.07473e-49
Chromosome_4	4635392	4636440	Chromosome_4:4635392-4636440	1047	*	11.1927	12.0942	8.27124	3.65607	8.70241e-52	2.07473e-49
Chromosome_9	14395381	14396837	Chromosome_9:14395381-14396837	1455	*	12.0623	12.8837	9.95987	2.83891	1.0724e-51	2.53366e-49
Chromosome_9	14391769	14393146	Chromosome_9:14391769-14393146	1376	*	12.0636	12.8587	10.1466	2.64349	1.58889e-51	3.72041e-49
Chromosome_8	1747414	1748613	Chromosome_8:1747414-1748613	1198	*	11.2188	12.0836	8.7366	3.22412	1.95759e-51	4.54316e-49
Chromosome_2	23631123	23632044	Chromosome_2:23631123-23632044	920	*	11.2188	12.0977	8.58403	3.37491	2.33566e-51	5.37304e-49
Chromosome_3	25285900	25287226	Chromosome_3:25285900-25287226	1325	*	12.245	13.1244	9.60487	3.38333	2.60435e-51	5.93906e-49
Chromosome_2	8138004	8138684	Chromosome_2:8138004-8138684	679	*	10.4639	11.3583	7.63948	3.55883	3.44667e-51	7.79214e-49
Chromosome_4	21775142	21777301	Chromosome_4:21775142-21777301	2158	*	13.0768	13.8838	11.0792	2.72947	3.69664e-51	8.28585e-49
Chromosome_4	20327850	20330274	Chromosome_4:20327850-20330274	2423	*	13.4365	14.3142	10.8157	3.36758	3.95421e-51	8.78807e-49
Chromosome_1	10597827	10599959	Chromosome_1:10597827-10599959	2131	*	13.843	14.7006	11.4321	3.15759	4.00308e-51	8.82192e-49
Chromosome_3	6687696	6690448	Chromosome_3:6687696-6690448	2751	*	13.6776	14.5069	11.5144	2.90361	4.12417e-51	9.01303e-49
Chromosome_1	2573879	2575590	Chromosome_1:2573879-2575590	1710	*	12.4115	13.2334	10.3053	2.84295	4.35059e-51	9.42927e-49
Chromosome_8	14945248	14946974	Chromosome_8:14945248-14946974	1725	*	13.2251	14.0886	10.7561	3.21503	5.00649e-51	1.07619e-48
Chromosome_1	8803139	8805401	Chromosome_1:8803139-8805401	2261	*	11.9366	12.7724	9.71986	2.95656	6.63038e-51	1.41367e-48
Chromosome_8	12693654	12694540	Chromosome_8:12693654-12694540	885	*	11.4614	12.3141	9.09699	3.10684	1.62834e-50	3.4438e-48
Chromosome_4	4303632	4304851	Chromosome_4:4303632-4304851	1218	*	11.9123	12.7279	9.85303	2.79152	2.15773e-50	4.52691e-48
Chromosome_3	10514380	10515694	Chromosome_3:10514380-10515694	1313	*	12.4609	13.3014	10.2041	2.99901	3.88963e-50	8.09567e-48
Chromosome_8	14297093	14298038	Chromosome_8:14297093-14298038	944	*	11.4031	12.2494	9.09618	3.04681	4.08554e-50	8.43649e-48
Chromosome_3	10517574	10520442	Chromosome_3:10517574-10520442	2867	*	13.8055	14.6381	11.6158	2.92994	4.15179e-50	8.50631e-48
Chromosome_3	6819551	6821382	Chromosome_3:6819551-6821382	1830	*	12.945	13.8083	10.4769	3.21104	5.01084e-50	1.01868e-47
Chromosome_4	24173766	24175375	Chromosome_4:24173766-24175375	1608	*	11.4126	12.2362	9.29303	2.85391	7.94033e-50	1.60181e-47
Chromosome_3	21866023	21867308	Chromosome_3:21866023-21867308	1284	*	12.5554	13.3715	10.4923	2.79566	8.09575e-50	1.62069e-47
Chromosome_6	10539417	10540701	Chromosome_6:10539417-10540701	1283	*	11.1977	12.0605	8.73534	3.2006	8.53423e-50	1.69553e-47
Chromosome_3	3486726	3488576	Chromosome_3:3486726-3488576	1849	*	12.2119	13.0362	10.0874	2.86004	1.06752e-49	2.10495e-47
Chromosome_1	11028333	11029850	Chromosome_1:11028333-11029850	1516	*	11.9481	12.7417	10.0404	2.63082	1.44004e-49	2.81828e-47
Chromosome_10	9414685	9415870	Chromosome_10:9414685-9415870	1184	*	11.6874	12.5046	9.61672	2.80283	1.47368e-49	2.86276e-47
Chromosome_8	5206776	5208530	Chromosome_8:5206776-5208530	1753	*	12.4444	13.2445	10.4941	2.67569	1.63722e-49	3.13894e-47
Chromosome_1	5430809	5432333	Chromosome_1:5430809-5432333	1523	*	12.0687	12.8798	10.0428	2.75559	1.63979e-49	3.13894e-47
Chromosome_5	15455068	15457584	Chromosome_5:15455068-15457584	2515	*	13.2026	14.0033	11.2485	2.68111	1.95017e-49	3.70603e-47
Chromosome_1	29716221	29717152	Chromosome_1:29716221-29717152	930	*	12.0637	12.8667	10.0937	2.69599	3.07378e-49	5.79927e-47
Chromosome_9	13622647	13626600	Chromosome_9:13622647-13626600	3952	*	13.4866	14.3366	11.1467	3.08044	5.21804e-49	9.77451e-47
Chromosome_2	23838219	23839485	Chromosome_2:23838219-23839485	1265	*	12.2626	13.0513	10.3868	2.5955	5.27845e-49	9.81755e-47
Chromosome_4	22440279	22442255	Chromosome_4:22440279-22442255	1975	*	12.3788	13.2045	10.2431	2.8698	8.0644e-49	1.48936e-46
Chromosome_3	13288279	13288981	Chromosome_3:13288279-13288981	701	*	10.9509	11.8176	8.44859	3.24041	9.12271e-49	1.67303e-46
Chromosome_6	20411768	20413349	Chromosome_6:20411768-20413349	1580	*	12.2288	13.0167	10.3584	2.59066	9.56652e-49	1.74224e-46
Chromosome_1	5285537	5287847	Chromosome_1:5285537-5287847	2309	*	13.0272	13.8637	10.8043	2.95967	9.97217e-49	1.80359e-46
Chromosome_8	2625232	2626041	Chromosome_8:2625232-2626041	808	*	11.2473	12.0665	9.16138	2.81925	1.09955e-48	1.97504e-46
Chromosome_6	17176697	17178515	Chromosome_6:17176697-17178515	1817	*	13.044	13.8838	10.7941	2.98797	1.16656e-48	2.08116e-46
Chromosome_7	5961541	5962914	Chromosome_7:5961541-5962914	1372	*	11.5747	12.3712	9.64885	2.64941	1.19025e-48	2.10908e-46
Chromosome_6	11052774	11054853	Chromosome_6:11052774-11054853	2078	*	13.1364	13.9958	10.707	3.16986	1.30785e-48	2.30191e-46
Chromosome_8	3605223	3606217	Chromosome_8:3605223-3606217	993	*	11.8243	12.6699	9.52309	3.03638	1.34543e-48	2.35225e-46
Chromosome_1	31312657	31313170	Chromosome_1:31312657-31313170	512	*	10.3417	11.2208	7.70573	3.3712	1.83921e-48	3.19426e-46
Chromosome_2	11522436	11524454	Chromosome_2:11522436-11524454	2017	*	12.9129	13.7079	10.9965	2.63888	2.30917e-48	3.98408e-46
Chromosome_2	25604835	25605736	Chromosome_2:25604835-25605736	900	*	11.101	11.9267	8.96486	2.86869	2.90481e-48	4.97899e-46
Chromosome_1	27586133	27587336	Chromosome_1:27586133-27587336	1202	*	11.5008	12.326	9.36976	2.86187	3.2705e-48	5.56941e-46
Chromosome_4	4084588	4085846	Chromosome_4:4084588-4085846	1257	*	11.3934	12.219	9.25866	2.86594	1.00187e-47	1.69509e-45
Chromosome_6	17889916	17891115	Chromosome_6:17889916-17891115	1198	*	12.1977	12.9758	10.3877	2.52396	1.20587e-47	2.02718e-45
Chromosome_8	14212314	14215259	Chromosome_8:14212314-14215259	2944	*	13.4411	14.2851	11.1552	3.02223	1.36137e-47	2.27401e-45
Chromosome_4	2792004	2792911	Chromosome_4:2792004-2792911	906	*	10.3792	11.2572	7.75403	3.3712	1.37167e-47	2.27672e-45
Chromosome_8	1749493	1751314	Chromosome_8:1749493-1751314	1820	*	11.9286	12.7363	9.92639	2.72667	1.39351e-47	2.29841e-45
Chromosome_2	6821788	6823353	Chromosome_2:6821788-6823353	1564	*	12.6059	13.4233	10.5331	2.80233	1.42742e-47	2.33964e-45
Chromosome_6	17463816	17465044	Chromosome_6:17463816-17465044	1227	*	11.2171	12.0361	9.1333	2.81273	1.45061e-47	2.36288e-45
Chromosome_10	760264	761691	Chromosome_10:760264-761691	1426	*	12.7357	13.5303	10.8217	2.63457	3.78352e-47	6.1041e-45
Chromosome_1	26724702	26726302	Chromosome_1:26724702-26726302	1599	*	12.8271	13.617	10.9438	2.60104	3.79397e-47	6.1041e-45
Chromosome_3	8772246	8773727	Chromosome_3:8772246-8773727	1480	*	12.0241	12.7994	10.2306	2.50574	5.97105e-47	9.54822e-45
Chromosome_4	18343939	18345324	Chromosome_4:18343939-18345324	1384	*	13.0026	13.8088	11.0107	2.71602	8.43757e-47	1.34106e-44
Chromosome_4	20483116	20484207	Chromosome_4:20483116-20484207	1090	*	12.0028	12.796	10.0985	2.62267	1.24118e-46	1.96085e-44
Chromosome_6	18849917	18852453	Chromosome_6:18849917-18852453	2535	*	13.787	14.6132	11.6479	2.87011	1.60027e-46	2.513e-44
Chromosome_2	12264961	12267812	Chromosome_2:12264961-12267812	2850	*	13.4038	14.2261	11.2946	2.83806	2.65727e-46	4.14803e-44
Chromosome_8	12696540	12698176	Chromosome_8:12696540-12698176	1635	*	12.3276	13.1286	10.3709	2.67686	3.13979e-46	4.87225e-44
Chromosome_3	4515098	4519803	Chromosome_3:4515098-4519803	4704	*	13.7745	14.6126	11.5382	2.96896	3.18684e-46	4.91617e-44
Chromosome_8	2868813	2871349	Chromosome_8:2868813-2871349	2535	*	13.2901	14.1174	11.1417	2.8777	4.03586e-46	6.1895e-44
Chromosome_2	21084504	21084941	Chromosome_2:21084504-21084941	436	*	9.53535	10.435	6.64034	3.62298	6.27605e-46	9.56915e-44
Chromosome_5	16199417	16200959	Chromosome_5:16199417-16200959	1541	*	12.4719	13.2807	10.4614	2.73295	1.04458e-45	1.58348e-43
Chromosome_1	33953206	33954510	Chromosome_1:33953206-33954510	1303	*	11.9903	12.7608	10.2252	2.4714	1.09215e-45	1.64607e-43
Chromosome_3	25257991	25259784	Chromosome_3:25257991-25259784	1792	*	12.4784	13.239	10.769	2.4106	1.22763e-45	1.83969e-43
contig_1	532634	534223	contig_1:532634-534223	1588	*	11.8307	12.6574	9.68759	2.86867	1.25472e-45	1.86961e-43
Chromosome_3	1589991	1591434	Chromosome_3:1589991-1591434	1442	*	12.037	12.8495	9.99985	2.75932	1.41882e-45	2.10218e-43
Chromosome_9	4638473	4641668	Chromosome_9:4638473-4641668	3194	*	13.5411	14.3626	11.4377	2.83097	1.63181e-45	2.40417e-43
Chromosome_1	1517611	1518406	Chromosome_1:1517611-1518406	794	*	10.6891	11.5534	8.2117	3.21094	1.93366e-45	2.83298e-43
Chromosome_3	784335	786115	Chromosome_3:784335-786115	1779	*	12.4031	13.2259	10.2907	2.83861	2.04741e-45	2.98296e-43
Chromosome_3	3407726	3408785	Chromosome_3:3407726-3408785	1058	*	11.7345	12.5122	9.92663	2.51732	2.15896e-45	3.12811e-43
Chromosome_8	12957106	12958383	Chromosome_8:12957106-12958383	1276	*	11.7804	12.5918	9.75204	2.75019	2.27705e-45	3.28108e-43
Chromosome_4	24173116	24173644	Chromosome_4:24173116-24173644	527	*	10.4866	11.3705	7.79386	3.41207	2.29647e-45	3.29099e-43
Chromosome_3	23139555	23140108	Chromosome_3:23139555-23140108	552	*	10.2609	11.1639	7.318	3.65972	2.56372e-45	3.654e-43
Chromosome_4	22944432	22946181	Chromosome_4:22944432-22946181	1748	*	12.8165	13.6243	10.8128	2.72584	2.78278e-45	3.94478e-43
Chromosome_8	13494728	13497023	Chromosome_8:13494728-13497023	2294	*	13.6737	14.5278	11.2955	3.10981	2.86154e-45	4.03461e-43
Chromosome_5	14851093	14853933	Chromosome_5:14851093-14853933	2839	*	13.525	14.3898	11.0429	3.21319	2.93701e-45	4.11888e-43
Chromosome_3	3488913	3490687	Chromosome_3:3488913-3490687	1773	*	11.8663	12.6737	9.86624	2.71987	4.37007e-45	6.09601e-43
Chromosome_4	18720584	18722291	Chromosome_4:18720584-18722291	1706	*	13.3326	14.1565	11.2113	2.84933	4.88947e-45	6.78446e-43
Chromosome_4	5645348	5646798	Chromosome_4:5645348-5646798	1449	*	12.8752	13.745	10.3407	3.26245	6.81713e-45	9.40944e-43
Chromosome_6	15885373	15888021	Chromosome_6:15885373-15888021	2647	*	12.8702	13.6627	10.97	2.61645	1.12471e-44	1.54427e-42
Chromosome_4	1101889	1102556	Chromosome_4:1101889-1102556	666	*	10.0421	10.9459	7.08819	3.66226	1.13266e-44	1.54708e-42
Chromosome_2	6126107	6126840	Chromosome_2:6126107-6126840	732	*	11.6007	12.4746	9.02238	3.3042	1.1509e-44	1.56385e-42
Chromosome_4	4312636	4314975	Chromosome_4:4312636-4314975	2338	*	12.3345	13.1405	10.3443	2.71169	1.16261e-44	1.57161e-42
Chromosome_8	13300837	13302530	Chromosome_8:13300837-13302530	1692	*	12.0478	12.876	9.8928	2.87884	1.1968e-44	1.60954e-42
Chromosome_8	14199641	14201707	Chromosome_8:14199641-14201707	2065	*	12.6814	13.5037	10.5715	2.83338	1.74041e-44	2.32282e-42
Chromosome_1	6640727	6642273	Chromosome_1:6640727-6642273	1545	*	12.1505	12.9639	10.1073	2.76361	1.74489e-44	2.32282e-42
Chromosome_2	763421	764934	Chromosome_2:763421-764934	1512	*	12.1194	12.9599	9.8627	2.98448	1.86502e-44	2.47021e-42
Chromosome_1	31964385	31964898	Chromosome_1:31964385-31964898	512	*	10.2881	11.1742	7.56897	3.43446	2.36524e-44	3.11701e-42
Chromosome_1	30523857	30524892	Chromosome_1:30523857-30524892	1034	*	11.0616	11.8946	8.86782	2.91732	2.61681e-44	3.43129e-42
Chromosome_2	636960	637683	Chromosome_2:636960-637683	722	*	10.1774	11.0426	7.69047	3.21532	3.30105e-44	4.30696e-42
Chromosome_9	14597868	14598690	Chromosome_9:14597868-14598690	821	*	10.9832	11.8027	8.89441	2.81002	3.84906e-44	4.99711e-42
Chromosome_8	2853912	2854610	Chromosome_8:2853912-2854610	697	*	12.0425	12.841	10.1029	2.65445	4.45774e-44	5.75883e-42
Chromosome_6	10476899	10477857	Chromosome_6:10476899-10477857	957	*	11.0842	11.9612	8.47159	3.33069	4.72073e-44	6.06868e-42
Chromosome_1	28291044	28292476	Chromosome_1:28291044-28292476	1431	*	11.0399	11.8487	9.03023	2.72896	5.21633e-44	6.67309e-42
Chromosome_8	14157802	14159219	Chromosome_8:14157802-14159219	1416	*	11.7642	12.5721	9.76027	2.7216	6.95903e-44	8.85925e-42
Chromosome_7	4670093	4673814	Chromosome_7:4670093-4673814	3720	*	14.5015	15.3894	11.7589	3.46554	7.11223e-44	9.01055e-42
Chromosome_4	22464661	22466207	Chromosome_4:22464661-22466207	1545	*	12.0069	12.8318	9.87772	2.85174	7.43699e-44	9.37669e-42
Chromosome_6	17657728	17659492	Chromosome_6:17657728-17659492	1763	*	11.6168	12.3967	9.79604	2.52812	1.0937e-43	1.37236e-41
Chromosome_4	26231380	26232427	Chromosome_4:26231380-26232427	1046	*	11.3648	12.1588	9.45493	2.62492	1.17548e-43	1.46795e-41
Chromosome_3	22363329	22364984	Chromosome_3:22363329-22364984	1654	*	12.5792	13.3319	10.9125	2.36042	1.37103e-43	1.70404e-41
Chromosome_5	3090129	3090635	Chromosome_5:3090129-3090635	505	*	9.68725	10.5866	6.7961	3.59141	1.89741e-43	2.33832e-41
Chromosome_1	3630716	3631860	Chromosome_1:3630716-3631860	1143	*	11.1584	11.9803	9.052	2.826	1.89919e-43	2.33832e-41
Chromosome_2	4952404	4954750	Chromosome_2:4952404-4954750	2345	*	13.2699	14.0667	11.3417	2.64299	2.26973e-43	2.78148e-41
Chromosome_3	26347825	26348272	Chromosome_3:26347825-26348272	446	*	10.1553	11.056	7.24457	3.60873	2.31543e-43	2.82429e-41
Chromosome_3	28420566	28421791	Chromosome_3:28420566-28421791	1224	*	11.7086	12.5182	9.6928	2.73224	2.56166e-43	3.11017e-41
Chromosome_1	10201652	10202843	Chromosome_1:10201652-10202843	1190	*	12.7621	13.5197	11.0698	2.38944	2.82897e-43	3.41749e-41
Chromosome_3	4948423	4949298	Chromosome_3:4948423-4949298	874	*	10.2943	7.94834	11.1449	-3.07301	2.84085e-43	3.41749e-41
Chromosome_5	1298897	1299827	Chromosome_5:1298897-1299827	929	*	10.9532	11.8165	8.48547	3.18581	3.79241e-43	4.54137e-41
Chromosome_3	10372596	10373023	Chromosome_3:10372596-10373023	426	*	9.04047	9.95671	5.89258	3.83652	3.88497e-43	4.63106e-41
Chromosome_4	7776649	7777681	Chromosome_4:7776649-7777681	1031	*	11.7166	12.5774	9.27337	3.16378	4.42508e-43	5.25103e-41
Chromosome_7	4829594	4831985	Chromosome_7:4829594-4831985	2390	*	13.8671	14.6844	11.796	2.7924	4.5866e-43	5.41818e-41
Chromosome_5	2099874	2100846	Chromosome_5:2099874-2100846	971	*	11.2898	12.1034	9.24569	2.76096	6.07759e-43	7.1473e-41
Chromosome_6	11060654	11061614	Chromosome_6:11060654-11061614	959	*	10.3652	11.216	8.01813	3.07352	6.21825e-43	7.28007e-41
Chromosome_3	144764	146018	Chromosome_3:144764-146018	1253	*	11.3993	12.1971	9.46441	2.64703	7.59253e-43	8.81691e-41
Chromosome_3	10881409	10882758	Chromosome_3:10881409-10882758	1348	*	12.6829	13.4843	10.7239	2.67347	7.59818e-43	8.81691e-41
Chromosome_5	14763877	14765841	Chromosome_5:14763877-14765841	1963	*	12.2021	12.9543	10.5382	2.35654	8.89501e-43	1.02763e-40
Chromosome_7	17282682	17284539	Chromosome_7:17282682-17284539	1856	*	12.2064	12.9775	10.4376	2.46983	1.28416e-42	1.47707e-40
Chromosome_6	13774157	13775641	Chromosome_6:13774157-13775641	1483	*	11.4924	12.3541	9.04091	3.16877	1.56526e-42	1.79253e-40
Chromosome_6	14789847	14791310	Chromosome_6:14789847-14791310	1462	*	12.482	13.3249	10.2051	2.99861	1.62175e-42	1.84915e-40
Chromosome_5	11683836	11685204	Chromosome_5:11683836-11685204	1367	*	11.3097	9.44108	12.0973	-2.5791	1.82547e-42	2.07242e-40
Chromosome_5	17002913	17004252	Chromosome_5:17002913-17004252	1338	*	12.4111	13.1718	10.7014	2.40543	1.93727e-42	2.18987e-40
Chromosome_1	1555494	1556847	Chromosome_1:1555494-1556847	1352	*	11.4102	12.2482	9.17491	2.95786	1.97132e-42	2.21879e-40
Chromosome_4	3342314	3343731	Chromosome_4:3342314-3343731	1416	*	12.3932	13.18	10.5298	2.57083	2.26027e-42	2.53314e-40
Chromosome_4	20129364	20130293	Chromosome_4:20129364-20130293	928	*	11.2059	11.9965	9.31836	2.59711	2.99003e-42	3.33674e-40
Chromosome_3	11154038	11155552	Chromosome_3:11154038-11155552	1513	*	12.039	12.8508	10.0079	2.74598	3.24113e-42	3.60163e-40
Chromosome_5	19840762	19843629	Chromosome_5:19840762-19843629	2866	*	13.155	13.936	11.3272	2.53333	3.92118e-42	4.33895e-40
Chromosome_6	16011956	16012941	Chromosome_6:16011956-16012941	984	*	10.9119	11.7893	8.294	3.32725	4.09457e-42	4.51177e-40
Chromosome_2	21797445	21799666	Chromosome_2:21797445-21799666	2220	*	13.4262	14.1993	11.6455	2.48288	4.34506e-42	4.76775e-40
Chromosome_6	16119866	16121604	Chromosome_6:16119866-16121604	1737	*	12.29	13.0354	10.6625	2.3151	5.83994e-42	6.38135e-40
Chromosome_7	4537426	4539468	Chromosome_7:4537426-4539468	2041	*	12.492	13.2865	10.5785	2.62289	6.65567e-42	7.24253e-40
Chromosome_5	19430254	19431894	Chromosome_5:19430254-19431894	1639	*	12.193	12.9529	10.4881	2.40139	8.71658e-42	9.44596e-40
Chromosome_2	974636	975944	Chromosome_2:974636-975944	1307	*	12.4504	13.2929	10.1771	2.99212	1.04922e-41	1.13233e-39
Chromosome_4	5181464	5182799	Chromosome_4:5181464-5182799	1334	*	11.4428	12.2486	9.45402	2.69994	1.3864e-41	1.4901e-39
Chromosome_2	10863860	10865696	Chromosome_2:10863860-10865696	1835	*	12.5339	13.3481	10.4851	2.76337	1.51009e-41	1.61641e-39
Chromosome_6	17129317	17130463	Chromosome_6:17129317-17130463	1145	*	11.8806	12.6752	9.96729	2.62328	1.62479e-41	1.73212e-39
Chromosome_1	32222569	32223660	Chromosome_1:32222569-32223660	1090	*	11.415	12.2316	9.34889	2.78051	1.72537e-41	1.8319e-39
Chromosome_2	8509039	8510906	Chromosome_2:8509039-8510906	1866	*	12.1137	12.9126	10.1715	2.65273	1.81993e-41	1.9245e-39
Chromosome_2	3092735	3093619	Chromosome_2:3092735-3093619	883	*	11.5465	12.3883	9.27891	2.98327	2.08242e-41	2.19323e-39
Chromosome_2	21087448	21089609	Chromosome_2:21087448-21089609	2160	*	13.2408	14.031	11.3559	2.59295	2.20872e-41	2.31695e-39
Chromosome_1	29638457	29639069	Chromosome_1:29638457-29639069	611	*	10.2634	11.1126	7.92994	3.05178	2.37247e-41	2.47881e-39
Chromosome_8	12688434	12689513	Chromosome_8:12688434-12689513	1078	*	11.3473	12.173	9.21168	2.85252	2.47316e-41	2.57375e-39
Chromosome_2	7642040	7643768	Chromosome_2:7642040-7643768	1727	*	12.2685	13.0156	10.6314	2.32462	2.5916e-41	2.68635e-39
Chromosome_3	10917844	10919402	Chromosome_3:10917844-10919402	1557	*	11.5192	12.2864	9.77252	2.44521	4.41617e-41	4.5596e-39
Chromosome_2	8206979	8208569	Chromosome_2:8206979-8208569	1589	*	11.9749	12.7273	10.3097	2.3556	4.85729e-41	4.99539e-39
Chromosome_1	4919970	4923636	Chromosome_1:4919970-4923636	3665	*	13.8921	14.6853	11.987	2.61418	7.14266e-41	7.31704e-39
Chromosome_3	7175774	7178314	Chromosome_3:7175774-7178314	2539	*	12.9069	13.6748	11.1565	2.44713	9.87196e-41	1.00736e-38
Chromosome_5	18835738	18840256	Chromosome_5:18835738-18840256	4517	*	14.1174	14.9592	11.8492	2.98667	1.05248e-40	1.06982e-38
Chromosome_4	19184393	19186393	Chromosome_4:19184393-19186393	1999	*	12.7489	13.4947	11.1192	2.31633	1.24851e-40	1.26418e-38
Chromosome_5	14073133	14074084	Chromosome_5:14073133-14074084	950	*	12.6595	13.4377	10.8486	2.51503	1.38048e-40	1.38927e-38
contig_144	24575	25783	contig_144:24575-25783	1207	*	10.5746	11.4062	8.39253	2.89488	1.38265e-40	1.38927e-38
Chromosome_5	14599898	14601625	Chromosome_5:14599898-14601625	1726	*	11.923	12.6697	10.2886	2.32125	1.57525e-40	1.57675e-38
Chromosome_6	9384953	9385805	Chromosome_6:9384953-9385805	851	*	11.3561	12.1635	9.35585	2.70986	1.74668e-40	1.7417e-38
Chromosome_10	1648569	1649666	Chromosome_10:1648569-1649666	1096	*	10.9466	11.7532	8.95191	2.70398	1.89085e-40	1.87831e-38
Chromosome_4	25818984	25820466	Chromosome_4:25818984-25820466	1481	*	11.1591	12.0008	8.89303	2.98281	1.99125e-40	1.97059e-38
Chromosome_1	30067032	30068069	Chromosome_1:30067032-30068069	1036	*	11.8348	12.6116	10.0327	2.50251	2.06756e-40	2.03841e-38
Chromosome_4	5671088	5672095	Chromosome_4:5671088-5672095	1006	*	11.0263	11.8635	8.79842	2.93904	2.81491e-40	2.76484e-38
Chromosome_7	16185765	16186650	Chromosome_7:16185765-16186650	884	*	10.7875	11.6029	8.72984	2.76853	3.03643e-40	2.97128e-38
Chromosome_3	5742397	5743274	Chromosome_3:5742397-5743274	876	*	10.9056	11.7427	8.67831	2.93848	3.08252e-40	3.00517e-38
Chromosome_4	22946370	22947716	Chromosome_4:22946370-22947716	1345	*	11.5547	12.3406	9.69665	2.56047	3.68013e-40	3.57449e-38
Chromosome_10	9921481	9922417	Chromosome_10:9921481-9922417	935	*	11.5101	12.2982	9.63825	2.57428	4.44461e-40	4.30111e-38
Chromosome_7	1086382	1087842	Chromosome_7:1086382-1087842	1459	*	12.1275	12.8678	10.5257	2.28321	7.04249e-40	6.79005e-38
Chromosome_3	10657040	10658496	Chromosome_3:10657040-10658496	1455	*	12.2357	12.9899	10.5615	2.36242	7.28767e-40	7.0007e-38
Chromosome_3	23183541	23185514	Chromosome_3:23183541-23185514	1972	*	12.8101	13.6467	10.5861	2.938	7.44336e-40	7.12417e-38
Chromosome_2	7204210	7208787	Chromosome_2:7204210-7208787	4576	*	14.1022	14.9039	12.1412	2.6703	7.97162e-40	7.60203e-38
Chromosome_9	13608927	13610333	Chromosome_9:13608927-13610333	1405	*	11.7649	12.5503	9.90977	2.5558	9.43408e-40	8.94933e-38
Chromosome_2	3749440	3750293	Chromosome_2:3749440-3750293	852	*	10.7464	11.6194	8.17729	3.27239	9.45268e-40	8.94933e-38
Chromosome_4	5471782	5474563	Chromosome_4:5471782-5474563	2780	*	12.9773	13.7645	11.1113	2.56947	9.79974e-40	9.24454e-38
Chromosome_3	9035453	9036431	Chromosome_3:9035453-9036431	977	*	12.0879	12.9298	9.81897	2.98142	1.04274e-39	9.80136e-38
Chromosome_6	14330627	14332608	Chromosome_6:14330627-14332608	1980	*	13.2587	14.0911	11.0696	2.90297	1.05901e-39	9.91874e-38
Chromosome_5	18139150	18142715	Chromosome_5:18139150-18142715	3564	*	14.3561	15.2144	11.9383	3.13208	1.21185e-39	1.13099e-37
Chromosome_4	18534920	18537570	Chromosome_4:18534920-18537570	2649	*	12.9501	13.6864	11.3686	2.26077	1.28667e-39	1.19656e-37
Chromosome_1	29847663	29849375	Chromosome_1:29847663-29849375	1711	*	11.7243	12.4803	10.0405	2.37237	1.39104e-39	1.28905e-37
Chromosome_7	18741853	18742843	Chromosome_7:18741853-18742843	989	*	11.457	12.2755	9.37658	2.78856	1.40225e-39	1.29486e-37
Chromosome_4	16282599	16283231	Chromosome_4:16282599-16283231	631	*	11.158	12.0024	8.86811	3.00081	1.47607e-39	1.35824e-37
Chromosome_2	24955674	24957970	Chromosome_2:24955674-24957970	2295	*	12.3576	13.157	10.412	2.65115	1.53808e-39	1.41035e-37
Chromosome_3	4212599	4214139	Chromosome_3:4212599-4214139	1539	*	11.8531	12.6406	9.98515	2.56927	1.8197e-39	1.66277e-37
Chromosome_3	27766808	27768825	Chromosome_3:27766808-27768825	2016	*	11.8441	12.5984	10.1693	2.36494	1.86002e-39	1.69371e-37
Chromosome_3	3508131	3510209	Chromosome_3:3508131-3510209	2077	*	13.2677	14.0472	11.4486	2.51923	1.98081e-39	1.79746e-37
Chromosome_3	6488986	6491185	Chromosome_3:6488986-6491185	2198	*	13.2751	14.064	11.3982	2.57989	2.34411e-39	2.1198e-37
Chromosome_4	5128325	5129442	Chromosome_4:5128325-5129442	1116	*	12.4515	13.1986	10.8151	2.32129	2.51157e-39	2.26344e-37
Chromosome_1	32330573	32331192	Chromosome_1:32330573-32331192	618	*	10.0309	10.8728	7.76217	2.9833	2.62658e-39	2.35454e-37
Chromosome_5	17912747	17914076	Chromosome_5:17912747-17914076	1328	*	11.8832	12.6489	10.1458	2.42947	2.63062e-39	2.35454e-37
Chromosome_6	16112018	16114290	Chromosome_6:16112018-16114290	2271	*	12.6291	13.3864	10.9382	2.3796	3.14129e-39	2.80206e-37
Chromosome_6	11308524	11309629	Chromosome_6:11308524-11309629	1104	*	11.5046	12.3799	8.90994	3.29683	3.17789e-39	2.82509e-37
Chromosome_7	336039	337154	Chromosome_7:336039-337154	1114	*	10.6014	11.4194	8.52482	2.78493	3.47453e-39	3.07836e-37
Chromosome_5	18931001	18933334	Chromosome_5:18931001-18933334	2332	*	12.9224	13.6832	11.2115	2.40155	4.14738e-39	3.66213e-37
Chromosome_5	3579190	3581686	Chromosome_5:3579190-3581686	2495	*	13.7712	14.5391	12.021	2.44497	4.17598e-39	3.67501e-37
Chromosome_6	19342260	19344183	Chromosome_6:19342260-19344183	1922	*	12.1038	12.8929	10.2257	2.58023	4.28187e-39	3.75559e-37
Chromosome_2	11247194	11249850	Chromosome_2:11247194-11249850	2655	*	13.4039	14.1832	11.5863	2.51665	5.03659e-39	4.40282e-37
contig_96	25614	26246	contig_96:25614-26246	631	*	11.1085	11.9531	8.81619	3.00069	7.24034e-39	6.30824e-37
Chromosome_9	12858433	12859494	Chromosome_9:12858433-12859494	1060	*	11.681	12.4779	9.75217	2.63154	8.40692e-39	7.30038e-37
Chromosome_4	7443281	7447486	Chromosome_4:7443281-7447486	4204	*	14.2318	15.0749	11.9528	2.99128	9.14159e-39	7.91215e-37
Chromosome_3	2733228	2734980	Chromosome_3:2733228-2734980	1751	*	12.0775	12.8688	10.185	2.59444	9.30572e-39	8.02772e-37
Chromosome_1	31707440	31708588	Chromosome_1:31707440-31708588	1147	*	11.425	9.6348	12.1998	-2.48827	9.55125e-39	8.21251e-37
Chromosome_7	2076077	2078255	Chromosome_7:2076077-2078255	2177	*	12.6064	13.3816	10.8131	2.48881	1.15478e-38	9.89681e-37
Chromosome_3	3681942	3685113	Chromosome_3:3681942-3685113	3170	*	13.053	13.8303	11.2471	2.5033	1.20138e-38	1.02626e-36
Chromosome_3	28400424	28401340	Chromosome_3:28400424-28401340	915	*	10.7917	11.6648	8.22119	3.2665	1.23558e-38	1.05205e-36
Chromosome_1	6059507	6060931	Chromosome_1:6059507-6060931	1423	*	12.461	13.2921	10.2831	2.88722	1.26762e-38	1.07583e-36
Chromosome_6	15303300	15305107	Chromosome_6:15303300-15305107	1806	*	11.807	12.5537	10.1723	2.31706	1.32282e-38	1.11907e-36
Chromosome_8	13093244	13096581	Chromosome_8:13093244-13096581	3336	*	13.6358	14.4625	11.4921	2.85407	1.41878e-38	1.19638e-36
Chromosome_1	32299200	32300131	Chromosome_1:32299200-32300131	930	*	11.2552	12.0534	9.31749	2.64205	1.65488e-38	1.391e-36
Chromosome_3	8339800	8340454	Chromosome_3:8339800-8340454	653	*	9.8726	10.7492	7.26374	3.30147	1.94741e-38	1.63166e-36
Chromosome_2	13144186	13144805	Chromosome_2:13144186-13144805	618	*	10.8277	11.6912	8.3587	3.16841	2.13855e-38	1.7861e-36
Chromosome_4	21511676	21513341	Chromosome_4:21511676-21513341	1664	*	11.9333	12.7115	10.1228	2.50722	2.16289e-38	1.79865e-36
Chromosome_9	5155358	5156148	Chromosome_9:5155358-5156148	789	*	10.5384	11.3879	8.20326	3.03743	2.1673e-38	1.79865e-36
Chromosome_6	16900693	16901699	Chromosome_6:16900693-16901699	1005	*	11.363	12.1662	9.39181	2.67433	2.57443e-38	2.12979e-36
Chromosome_4	25903147	25905372	Chromosome_4:25903147-25905372	2224	*	12.4389	13.2078	10.683	2.4482	2.63105e-38	2.16979e-36
Chromosome_4	739523	740700	Chromosome_4:739523-740700	1176	*	11.3589	12.1598	9.40319	2.65788	2.94646e-38	2.42228e-36
Chromosome_1	2665863	2668550	Chromosome_1:2665863-2668550	2686	*	13.0073	13.8115	11.0294	2.68237	4.00641e-38	3.28337e-36
Chromosome_5	19780986	19783050	Chromosome_5:19780986-19783050	2063	*	12.5231	13.2966	10.7402	2.47644	4.22535e-38	3.45202e-36
Chromosome_4	21309655	21311722	Chromosome_4:21309655-21311722	2066	*	12.1825	12.9203	10.5935	2.26751	4.64517e-38	3.78322e-36
Chromosome_4	24168771	24171093	Chromosome_4:24168771-24171093	2321	*	13.5005	14.2692	11.7455	2.44761	4.83902e-38	3.9289e-36
Chromosome_1	14091019	14091655	Chromosome_1:14091019-14091655	635	*	10.0447	10.9523	7.03289	3.67325	5.05894e-38	4.09477e-36
Chromosome_4	6052136	6053515	Chromosome_4:6052136-6053515	1378	*	11.8951	12.7058	9.87137	2.72689	6.66353e-38	5.37695e-36
Chromosome_2	22851564	22852336	Chromosome_2:22851564-22852336	771	*	11.5651	12.3505	9.70993	2.55132	6.94176e-38	5.58429e-36
Chromosome_2	29609500	29611069	Chromosome_2:29609500-29611069	1568	*	12.6373	13.4158	10.8242	2.50815	6.96881e-38	5.5889e-36
Chromosome_10	382334	383610	Chromosome_10:382334-383610	1275	*	11.322	12.1314	9.30756	2.71654	7.38417e-38	5.90396e-36
Chromosome_5	1183661	1184534	Chromosome_5:1183661-1184534	872	*	10.8712	11.6583	9.00541	2.56575	7.75484e-38	6.18148e-36
Chromosome_6	16027391	16029118	Chromosome_6:16027391-16029118	1726	*	11.8203	12.6493	9.6583	2.86686	8.32742e-38	6.61778e-36
Chromosome_5	16663144	16665045	Chromosome_5:16663144-16665045	1900	*	13.0162	13.7719	11.3335	2.3702	9.00042e-38	7.13099e-36
Chromosome_4	19764198	19766735	Chromosome_4:19764198-19766735	2536	*	12.8823	13.6388	11.1951	2.37317	9.58074e-38	7.56792e-36
Chromosome_3	7042812	7045283	Chromosome_3:7042812-7045283	2470	*	13.2122	14.0163	11.2349	2.68105	1.14673e-37	9.03096e-36
Chromosome_8	12880149	12881868	Chromosome_8:12880149-12881868	1718	*	12.3026	13.079	10.5022	2.49381	1.528e-37	1.19976e-35
Chromosome_4	22344062	22344851	Chromosome_4:22344062-22344851	788	*	10.8821	11.6763	8.971	2.61052	1.60487e-37	1.25635e-35
Chromosome_2	8135494	8136492	Chromosome_2:8135494-8136492	997	*	11.9755	12.8047	9.81268	2.86686	1.65862e-37	1.29456e-35
Chromosome_4	22324666	22325402	Chromosome_4:22324666-22325402	735	*	10.0649	10.8975	7.87461	2.89725	1.71036e-37	1.33099e-35
Chromosome_9	12960775	12962729	Chromosome_9:12960775-12962729	1953	*	12.0322	12.7623	10.4813	2.22273	1.74474e-37	1.35373e-35
Chromosome_3	1610485	1611997	Chromosome_3:1610485-1611997	1511	*	12.0204	12.8245	10.0428	2.67935	1.76576e-37	1.36599e-35
Chromosome_10	1193627	1196866	Chromosome_10:1193627-1196866	3238	*	14.096	14.8876	12.2016	2.59484	1.77729e-37	1.37087e-35
Chromosome_5	16744697	16747577	Chromosome_5:16744697-16747577	2879	*	13.0666	13.8038	11.4803	2.26177	2.14625e-37	1.6506e-35
Chromosome_4	19402575	19403911	Chromosome_4:19402575-19403911	1335	*	12.3096	13.084	10.5219	2.48034	2.31378e-37	1.77423e-35
Chromosome_7	738455	739295	Chromosome_7:738455-739295	839	*	10.9643	11.752	9.09498	2.56563	3.02332e-37	2.31157e-35
Chromosome_1	12726212	12728147	Chromosome_1:12726212-12728147	1934	*	12.8078	13.5867	10.9923	2.50938	3.55867e-37	2.71297e-35
Chromosome_1	27838594	27840272	Chromosome_1:27838594-27840272	1677	*	12.0318	12.7941	10.3128	2.40519	3.65518e-37	2.77847e-35
Chromosome_3	5511976	5514096	Chromosome_3:5511976-5514096	2119	*	13.0429	13.7993	11.3567	2.37098	3.86162e-37	2.92691e-35
Chromosome_1	28433189	28435449	Chromosome_1:28433189-28435449	2259	*	13.7727	14.5361	12.0477	2.41362	3.94098e-37	2.97304e-35
Chromosome_8	8609035	8610133	Chromosome_8:8609035-8610133	1097	*	11.9363	12.7434	9.93819	2.69834	3.94516e-37	2.97304e-35
Chromosome_1	31913451	31915331	Chromosome_1:31913451-31915331	1879	*	12.1137	12.8845	10.3461	2.45716	4.31658e-37	3.24362e-35
Chromosome_1	28087124	28089981	Chromosome_1:28087124-28089981	2856	*	13.4712	14.2756	11.4919	2.68142	4.8612e-37	3.64243e-35
Chromosome_7	3269878	3271511	Chromosome_7:3269878-3271511	1632	*	12.0497	12.8243	10.2599	2.48208	5.11564e-37	3.82215e-35
Chromosome_5	3090727	3093534	Chromosome_5:3090727-3093534	2806	*	12.6095	13.3892	10.7895	2.51338	5.57002e-37	4.14353e-35
Chromosome_5	19774531	19775977	Chromosome_5:19774531-19775977	1445	*	12.2594	12.9841	10.7342	2.19275	5.57737e-37	4.14353e-35
Chromosome_9	1903420	1904050	Chromosome_9:1903420-1904050	629	*	10.6528	11.463	8.6333	2.72115	6.30239e-37	4.66893e-35
Chromosome_9	12017378	12018562	Chromosome_9:12017378-12018562	1183	*	12.2307	12.969	10.6389	2.26644	6.51829e-37	4.81527e-35
Chromosome_1	13355431	13356554	Chromosome_1:13355431-13356554	1122	*	11.9753	12.7484	10.195	2.4702	8.49954e-37	6.26125e-35
Chromosome_3	10332734	10334218	Chromosome_3:10332734-10334218	1483	*	11.3093	12.0797	9.54447	2.45447	8.68709e-37	6.38148e-35
Chromosome_4	6929230	6929928	Chromosome_4:6929230-6929928	697	*	11.5009	12.2621	9.78832	2.39758	1.01938e-36	7.46251e-35
Chromosome_3	10521613	10522702	Chromosome_3:10521613-10522702	1088	*	12.366	13.1963	10.194	2.87491	1.02156e-36	7.46251e-35
Chromosome_1	9169135	9170171	Chromosome_1:9169135-9170171	1035	*	11.1734	11.9911	9.09853	2.78061	1.14398e-36	8.33357e-35
Chromosome_10	687595	688224	Chromosome_10:687595-688224	628	*	11.972	12.7486	10.1705	2.4926	1.19769e-36	8.70066e-35
Chromosome_3	26335754	26337499	Chromosome_3:26335754-26337499	1744	*	11.8667	12.6263	10.1629	2.38763	1.28637e-36	9.31907e-35
Chromosome_6	12277364	12279256	Chromosome_6:12277364-12279256	1891	*	12.1856	12.9483	10.4648	2.40684	1.29006e-36	9.32007e-35
Chromosome_1	10050522	10051957	Chromosome_1:10050522-10051957	1434	*	12.0924	12.8714	10.2769	2.50695	1.3983e-36	1.00743e-34
Chromosome_3	22930308	22932806	Chromosome_3:22930308-22932806	2497	*	13.3413	14.1366	11.423	2.61658	1.51661e-36	1.08967e-34
Chromosome_5	1138183	1140386	Chromosome_5:1138183-1140386	2202	*	13.2184	14.0035	11.3654	2.54821	1.6533e-36	1.18464e-34
Chromosome_3	11059844	11060426	Chromosome_3:11059844-11060426	581	*	10.0231	10.8516	7.86583	2.86143	1.78578e-36	1.27608e-34
Chromosome_6	13465848	13467903	Chromosome_6:13465848-13467903	2054	*	12.9142	13.6899	11.1186	2.4874	1.87615e-36	1.33701e-34
Chromosome_5	18749593	18751200	Chromosome_5:18749593-18751200	1606	*	12.7977	13.5889	10.9053	2.58837	1.96996e-36	1.40006e-34
Chromosome_1	7907411	7908930	Chromosome_1:7907411-7908930	1518	*	12.7278	13.4437	11.2441	2.14521	2.51941e-36	1.78572e-34
Chromosome_5	18808565	18811364	Chromosome_5:18808565-18811364	2798	*	13.1312	13.9012	11.3691	2.451	2.88566e-36	2.03483e-34
Chromosome_3	6256564	6258475	Chromosome_3:6256564-6258475	1910	*	12.8887	13.6141	11.36	2.19568	2.88639e-36	2.03483e-34
Chromosome_2	1926908	1928718	Chromosome_2:1926908-1928718	1809	*	12.8316	13.5536	11.3188	2.17773	3.00733e-36	2.1144e-34
Chromosome_3	5025698	5026944	Chromosome_3:5025698-5026944	1245	*	11.5262	12.2777	9.86666	2.34139	3.03838e-36	2.13052e-34
Chromosome_1	31246172	31248559	Chromosome_1:31246172-31248559	2386	*	13.383	14.1717	11.507	2.57151	3.27615e-36	2.29112e-34
Chromosome_1	32282360	32283551	Chromosome_1:32282360-32283551	1190	*	11.0593	11.8605	9.10159	2.65472	3.7345e-36	2.60472e-34
Chromosome_1	27933783	27934662	Chromosome_1:27933783-27934662	878	*	11.6764	12.4985	9.56826	2.80957	4.11142e-36	2.86e-34
Chromosome_5	17782703	17784605	Chromosome_5:17782703-17784605	1901	*	12.0936	12.8749	10.2638	2.52163	4.25426e-36	2.95154e-34
Chromosome_8	16075064	16076276	Chromosome_8:16075064-16076276	1211	*	11.4888	12.2926	9.51337	2.6713	4.32119e-36	2.99006e-34
Chromosome_3	24721928	24723178	Chromosome_3:24721928-24723178	1249	*	12.3358	13.1203	10.4868	2.54191	4.38127e-36	3.02366e-34
Chromosome_4	2482843	2484248	Chromosome_4:2482843-2484248	1404	*	12.0139	12.8117	10.0794	2.62957	5.54092e-36	3.81393e-34
Chromosome_3	24068766	24070962	Chromosome_3:24068766-24070962	2195	*	12.4064	13.1501	10.7873	2.29477	6.08302e-36	4.17611e-34
Chromosome_1	33292128	33294179	Chromosome_1:33292128-33294179	2050	*	12.3596	13.1578	10.4221	2.6336	6.10866e-36	4.18276e-34
Chromosome_5	14067515	14069995	Chromosome_5:14067515-14069995	2479	*	14.242	15.0613	12.156	2.78799	6.44094e-36	4.39879e-34
Chromosome_2	12410190	12411603	Chromosome_2:12410190-12411603	1412	*	12.207	12.9603	10.5374	2.3496	7.19297e-36	4.89963e-34
Chromosome_2	13857527	13858510	Chromosome_2:13857527-13858510	982	*	10.7877	11.5842	8.86111	2.62101	8.0578e-36	5.47451e-34
Chromosome_7	4067958	4068566	Chromosome_7:4067958-4068566	607	*	11.1866	11.9951	9.17887	2.70275	9.37959e-36	6.34666e-34
Chromosome_4	17835185	17836754	Chromosome_4:17835185-17836754	1568	*	12.7819	13.5505	11.0278	2.44071	9.3899e-36	6.34666e-34
Chromosome_4	6056108	6057204	Chromosome_4:6056108-6057204	1095	*	11.1358	11.9503	9.08533	2.7475	9.92522e-36	6.69123e-34
Chromosome_2	3610087	3613261	Chromosome_2:3610087-3613261	3173	*	13.812	14.5723	12.1045	2.39179	1.0288e-35	6.91801e-34
Chromosome_8	13037536	13038410	Chromosome_8:13037536-13038410	873	*	11.0787	11.9285	8.74097	3.03078	1.06961e-35	7.17406e-34
Chromosome_3	4109678	4111919	Chromosome_3:4109678-4111919	2240	*	12.7888	13.5691	10.9652	2.51516	1.08455e-35	7.2557e-34
Chromosome_4	21604793	21606033	Chromosome_4:21604793-21606033	1239	*	12.2094	12.9439	10.6367	2.24346	1.18541e-35	7.91025e-34
Chromosome_7	1625437	1626147	Chromosome_7:1625437-1626147	709	*	10.5687	11.381	8.53336	2.73092	1.49565e-35	9.95521e-34
Chromosome_3	10235995	10237620	Chromosome_3:10235995-10237620	1624	*	12.0703	12.8495	10.2539	2.50517	1.71961e-35	1.14169e-33
Chromosome_8	13032720	13033585	Chromosome_8:13032720-13033585	864	*	10.7598	11.5811	8.6586	2.80047	1.73811e-35	1.15106e-33
Chromosome_3	11330677	11332569	Chromosome_3:11330677-11332569	1891	*	13.3683	14.1233	11.6893	2.35975	2.22468e-35	1.46958e-33
Chromosome_7	1983818	1984528	Chromosome_7:1983818-1984528	709	*	10.9127	11.7071	9.00013	2.6059	2.26496e-35	1.49243e-33
Chromosome_6	17216308	17217719	Chromosome_6:17216308-17217719	1410	*	10.7323	11.5217	8.85222	2.57171	2.32292e-35	1.52678e-33
Chromosome_1	3931385	3934126	Chromosome_1:3931385-3934126	2740	*	13.2145	13.9783	11.4874	2.41128	2.34223e-35	1.53562e-33
Chromosome_5	19589362	19591588	Chromosome_5:19589362-19591588	2225	*	12.2095	12.9219	10.7415	2.12591	2.45444e-35	1.60518e-33
Chromosome_2	29692740	29693712	Chromosome_2:29692740-29693712	971	*	10.8977	11.7195	8.79277	2.79867	3.50278e-35	2.28509e-33
Chromosome_3	2213456	2215175	Chromosome_3:2213456-2215175	1718	*	13.4089	14.174	11.674	2.42028	3.52132e-35	2.29148e-33
Chromosome_3	5425089	5426267	Chromosome_3:5425089-5426267	1177	*	11.5034	12.26	9.81614	2.36872	3.53032e-35	2.29165e-33
Chromosome_3	3404843	3406435	Chromosome_3:3404843-3406435	1591	*	12.2423	12.9982	10.559	2.36267	3.77336e-35	2.44337e-33
Chromosome_1	6603858	6606046	Chromosome_1:6603858-6606046	2187	*	13.2307	13.9632	11.6677	2.23237	3.81473e-35	2.46407e-33
Chromosome_4	22098442	22100115	Chromosome_4:22098442-22100115	1672	*	12.3051	13.0651	10.599	2.38689	5.02824e-35	3.23994e-33
Chromosome_3	9037002	9037488	Chromosome_3:9037002-9037488	485	*	10.5921	11.4116	8.50422	2.78258	6.31354e-35	4.05815e-33
Chromosome_1	12671755	12673265	Chromosome_1:12671755-12673265	1509	*	12.5984	13.4057	10.5991	2.69397	7.96229e-35	5.10541e-33
Chromosome_2	23533110	23534861	Chromosome_2:23533110-23534861	1750	*	12.4985	13.2383	10.8989	2.27099	8.12312e-35	5.19582e-33
Chromosome_2	612368	614317	Chromosome_2:612368-614317	1948	*	12.633	13.3778	11.0078	2.29939	8.22909e-35	5.2508e-33
Chromosome_4	25957039	25958303	Chromosome_4:25957039-25958303	1263	*	12.2545	13.0093	10.5768	2.35658	8.81879e-35	5.61342e-33
Chromosome_9	13378278	13379631	Chromosome_9:13378278-13379631	1352	*	11.2678	12.0809	9.22736	2.73247	1.02903e-34	6.5342e-33
Chromosome_4	16616392	16617588	Chromosome_4:16616392-16617588	1195	*	11.3912	12.1917	9.43785	2.64418	1.03372e-34	6.54811e-33
Chromosome_5	9794810	9795856	Chromosome_5:9794810-9795856	1045	*	11.1704	9.50298	11.9233	-2.34608	1.17815e-34	7.44504e-33
Chromosome_1	25925942	25928054	Chromosome_1:25925942-25928054	2111	*	12.5542	13.3606	10.5613	2.68684	1.21145e-34	7.63709e-33
Chromosome_2	24696229	24696905	Chromosome_2:24696229-24696905	675	*	10.003	10.8451	7.7323	2.96236	1.25779e-34	7.91018e-33
Chromosome_3	24014967	24015917	Chromosome_3:24014967-24015917	949	*	11.6265	12.3687	10.0149	2.28344	1.30613e-34	8.19456e-33
Chromosome_1	29185067	29186033	Chromosome_1:29185067-29186033	965	*	11.4979	12.3099	9.46503	2.72465	1.56964e-34	9.82432e-33
Chromosome_6	19042260	19044408	Chromosome_6:19042260-19044408	2147	*	12.5222	13.2631	10.9176	2.27604	1.59686e-34	9.97089e-33
Chromosome_2	8209729	8210910	Chromosome_2:8209729-8210910	1180	*	12.3676	13.1356	10.6167	2.43367	1.67462e-34	1.04316e-32
Chromosome_5	18396583	18398726	Chromosome_5:18396583-18398726	2142	*	12.5701	13.3103	10.9686	2.27245	1.68858e-34	1.04936e-32
Chromosome_2	10909513	10912405	Chromosome_2:10909513-10912405	2891	*	13.4323	14.164	11.8738	2.22589	1.76085e-34	1.09169e-32
Chromosome_2	4601327	4602483	Chromosome_2:4601327-4602483	1155	*	12.2927	13.0482	10.6111	2.35943	1.81071e-34	1.11995e-32
Chromosome_1	31983181	31985942	Chromosome_1:31983181-31985942	2760	*	13.6189	14.3525	12.0508	2.23667	1.87143e-34	1.15478e-32
Chromosome_9	2478516	2479079	Chromosome_9:2478516-2479079	562	*	10.1186	10.9651	7.8098	2.99451	1.88695e-34	1.16163e-32
Chromosome_1	12764178	12766073	Chromosome_1:12764178-12766073	1894	*	12.0493	12.7989	10.3992	2.32479	1.94379e-34	1.19381e-32
Chromosome_3	25364542	25365057	Chromosome_3:25364542-25365057	514	*	10.0389	10.8766	7.80674	2.92326	1.97945e-34	1.21288e-32
Chromosome_8	2512839	2513364	Chromosome_8:2512839-2513364	524	*	9.17227	10.0498	6.55269	3.28962	2.07884e-34	1.2708e-32
Chromosome_2	9072500	9073902	Chromosome_2:9072500-9073902	1401	*	12.4396	13.2761	10.2165	2.91663	2.34318e-34	1.42907e-32
Chromosome_4	3320746	3324908	Chromosome_4:3320746-3324908	4161	*	14.4234	15.2358	12.3872	2.73251	2.62252e-34	1.59445e-32
Chromosome_1	8994971	8996138	Chromosome_1:8994971-8996138	1166	*	11.7867	12.5891	9.82093	2.65715	2.6265e-34	1.59445e-32
Chromosome_1	31309344	31310893	Chromosome_1:31309344-31310893	1548	*	12.3188	13.0743	10.6369	2.36012	2.77328e-34	1.67966e-32
Chromosome_2	3313494	3315883	Chromosome_2:3313494-3315883	2388	*	12.696	13.4707	10.9061	2.4754	2.94261e-34	1.77811e-32
Chromosome_1	3332279	3336234	Chromosome_1:3332279-3336234	3954	*	13.6793	14.4797	11.727	2.64492	4.03505e-34	2.43262e-32
Chromosome_2	25392783	25395826	Chromosome_2:25392783-25395826	3042	*	13.6974	14.4825	11.8445	2.54199	4.78479e-34	2.87801e-32
Chromosome_7	3468013	3470164	Chromosome_7:3468013-3470164	2150	*	12.7785	13.4907	11.3112	2.12352	5.56647e-34	3.34052e-32
Chromosome_5	19408700	19410543	Chromosome_5:19408700-19410543	1842	*	12.6052	13.3087	11.1764	2.07979	5.70416e-34	3.40883e-32
Chromosome_7	5751882	5752384	Chromosome_7:5751882-5752384	501	*	10.1138	10.9659	7.75436	3.04267	5.7063e-34	3.40883e-32
Chromosome_6	16066117	16067454	Chromosome_6:16066117-16067454	1336	*	11.3515	12.1181	9.60813	2.42331	5.78061e-34	3.44538e-32
Chromosome_2	5660636	5661592	Chromosome_2:5660636-5661592	955	*	10.2795	11.1188	8.03355	2.93096	7.41112e-34	4.40718e-32
Chromosome_9	2477733	2478232	Chromosome_9:2477733-2478232	498	*	8.92231	9.8185	6.07409	3.53467	7.54832e-34	4.47861e-32
Chromosome_2	10087414	10089462	Chromosome_2:10087414-10089462	2047	*	12.6048	13.3593	10.9288	2.35197	8.07853e-34	4.78238e-32
Chromosome_4	2020979	2022287	Chromosome_4:2020979-2022287	1307	*	11.845	12.6211	10.047	2.48085	8.18362e-34	4.83368e-32
Chromosome_3	10820467	10821536	Chromosome_3:10820467-10821536	1068	*	10.7806	11.5566	8.98304	2.48148	9.16783e-34	5.40284e-32
Chromosome_1	27402530	27404222	Chromosome_1:27402530-27404222	1691	*	11.8753	12.6178	10.2623	2.2829	9.50511e-34	5.58905e-32
Chromosome_3	9426396	9428284	Chromosome_3:9426396-9428284	1887	*	12.3343	13.06	10.8042	2.19176	1.01233e-33	5.93922e-32
Chromosome_4	1426321	1428831	Chromosome_4:1426321-1428831	2509	*	12.8307	13.5666	11.2515	2.24674	1.04854e-33	6.13791e-32
Chromosome_6	16912934	16914470	Chromosome_6:16912934-16914470	1535	*	12.2408	13.002	10.5282	2.39136	1.09596e-33	6.40126e-32
Chromosome_4	15598918	15599571	Chromosome_4:15598918-15599571	652	*	10.5582	11.4553	7.69873	3.50888	1.1888e-33	6.92805e-32
Chromosome_6	17126121	17127197	Chromosome_6:17126121-17127197	1075	*	11.0751	11.8371	9.35832	2.39597	1.20268e-33	6.99343e-32
Chromosome_4	16622927	16623586	Chromosome_4:16622927-16623586	658	*	10.7913	11.5943	8.82184	2.65674	1.33875e-33	7.76741e-32
Chromosome_2	5492716	5493513	Chromosome_2:5492716-5493513	796	*	9.96452	7.88608	10.7827	-2.77243	1.51176e-33	8.75188e-32
Chromosome_6	17431150	17432266	Chromosome_6:17431150-17432266	1115	*	11.5918	12.3621	9.82757	2.44392	1.80628e-33	1.04339e-31
Chromosome_10	1060703	1063117	Chromosome_10:1060703-1063117	2413	*	13.5278	14.2897	11.8116	2.39536	1.99394e-33	1.14926e-31
Chromosome_5	4061110	4063226	Chromosome_5:4061110-4063226	2115	*	11.9358	12.6877	10.2736	2.33559	2.23999e-33	1.28824e-31
Chromosome_4	4082297	4082984	Chromosome_4:4082297-4082984	686	*	10.0853	10.8932	8.08131	2.69607	2.25746e-33	1.29545e-31
contig_6	8930	9962	contig_6:8930-9962	1031	*	10.1189	6.89906	11.0394	-3.85292	2.27391e-33	1.30204e-31
Chromosome_2	9128959	9130812	Chromosome_2:9128959-9130812	1852	*	12.5487	13.2997	10.8919	2.33009	2.31952e-33	1.32526e-31
Chromosome_4	15743249	15744807	Chromosome_4:15743249-15744807	1557	*	12.3274	13.1032	10.5309	2.47899	2.38153e-33	1.35773e-31
Chromosome_2	8668607	8670135	Chromosome_2:8668607-8670135	1527	*	12.3044	13.0966	10.4062	2.58493	2.4404e-33	1.38828e-31
Chromosome_2	7815119	7817706	Chromosome_2:7815119-7817706	2586	*	13.0123	13.7774	11.2776	2.41413	2.60891e-33	1.48092e-31
Chromosome_5	398039	399766	Chromosome_5:398039-399766	1726	*	11.3235	9.73635	12.0609	-2.25556	3.1666e-33	1.79361e-31
Chromosome_2	29985241	29987026	Chromosome_2:29985241-29987026	1784	*	12.1904	12.9437	10.5206	2.34606	3.33137e-33	1.88287e-31
Chromosome_7	16705016	16706323	Chromosome_7:16705016-16706323	1306	*	12.47	13.1993	10.9227	2.20983	3.7898e-33	2.13736e-31
Chromosome_4	18651175	18653578	Chromosome_4:18651175-18653578	2402	*	13.8123	14.571	12.1132	2.37685	3.87641e-33	2.18152e-31
Chromosome_8	5205206	5205736	Chromosome_8:5205206-5205736	529	*	10.1134	10.9517	7.87576	2.92118	3.97821e-33	2.23402e-31
Chromosome_1	2278276	2280105	Chromosome_1:2278276-2280105	1828	*	12.1938	12.9336	10.5949	2.2662	4.1553e-33	2.32848e-31
Chromosome_3	9987064	9988910	Chromosome_3:9987064-9988910	1845	*	13.0137	13.7442	11.4607	2.21697	4.91381e-33	2.74765e-31
Chromosome_1	31966662	31968211	Chromosome_1:31966662-31968211	1548	*	12.3369	13.0844	10.698	2.31068	4.95753e-33	2.7662e-31
Chromosome_8	13156081	13157373	Chromosome_8:13156081-13157373	1291	*	11.2716	12.053	9.44176	2.51203	5.11725e-33	2.84926e-31
Chromosome_4	19375941	19376908	Chromosome_4:19375941-19376908	966	*	11.4511	12.2207	9.69053	2.43875	5.27979e-33	2.93353e-31
Chromosome_4	4302032	4303564	Chromosome_4:4302032-4303564	1531	*	11.1982	11.9376	9.601	2.26638	6.44793e-33	3.57499e-31
Chromosome_1	28704771	28705928	Chromosome_1:28704771-28705928	1156	*	11.515	12.2692	9.84056	2.34824	6.77185e-33	3.7407e-31
Chromosome_6	12818847	12820580	Chromosome_6:12818847-12820580	1732	*	13.3157	14.0583	11.7023	2.28284	6.77534e-33	3.7407e-31
Chromosome_9	3378682	3379692	Chromosome_9:3378682-3379692	1009	*	10.4896	8.61717	11.2778	-2.55986	7.15131e-33	3.93998e-31
Chromosome_7	1916267	1918626	Chromosome_7:1916267-1918626	2358	*	12.9052	13.6363	11.3491	2.21918	9.2636e-33	5.09304e-31
Chromosome_3	26894206	26896748	Chromosome_3:26894206-26896748	2541	*	12.962	13.6823	11.4575	2.16207	9.39865e-33	5.15648e-31
Chromosome_9	11721794	11722484	Chromosome_9:11721794-11722484	689	*	11.41	12.1951	9.5569	2.53668	1.03554e-32	5.66954e-31
Chromosome_5	2308970	2310961	Chromosome_5:2308970-2310961	1990	*	13.1525	13.8806	11.6111	2.20343	1.06407e-32	5.81359e-31
Chromosome_6	10456867	10458619	Chromosome_6:10456867-10458619	1751	*	12.5963	13.3975	10.6383	2.64422	1.30486e-32	7.11433e-31
Chromosome_1	11001042	11002167	Chromosome_1:11001042-11002167	1124	*	11.9497	12.6995	10.2985	2.32228	1.32343e-32	7.20059e-31
Chromosome_4	6573302	6574676	Chromosome_4:6573302-6574676	1373	*	11.8529	12.6626	9.83678	2.70168	1.32653e-32	7.20256e-31
Chromosome_2	7182774	7184661	Chromosome_2:7182774-7184661	1886	*	12.2975	13.01	10.8291	2.12067	1.46923e-32	7.96086e-31
Chromosome_4	3392066	3393082	Chromosome_4:3392066-3393082	1015	*	10.9228	11.7361	8.88021	2.72724	1.48258e-32	8.01662e-31
Chromosome_2	552458	553248	Chromosome_2:552458-553248	789	*	11.3827	12.1144	9.8238	2.22137	1.52058e-32	8.20519e-31
Chromosome_7	3688779	3689521	Chromosome_7:3688779-3689521	741	*	11.2007	11.9939	9.29656	2.5862	1.54508e-32	8.32026e-31
Chromosome_1	32219551	32221285	Chromosome_1:32219551-32221285	1733	*	13.1375	13.9655	10.9834	2.842	1.78269e-32	9.58013e-31
Chromosome_2	12247518	12248850	Chromosome_2:12247518-12248850	1331	*	12.1299	12.915	10.2766	2.53551	1.83241e-32	9.82721e-31
Chromosome_4	3251624	3252413	Chromosome_4:3251624-3252413	788	*	10.4115	11.215	8.43829	2.65819	1.92208e-32	1.0287e-30
Chromosome_5	14023954	14025901	Chromosome_5:14023954-14025901	1946	*	13.1307	13.8363	11.6931	2.08698	2.0384e-32	1.08874e-30
Chromosome_2	11958438	11959333	Chromosome_2:11958438-11959333	894	*	10.2553	11.0578	8.28911	2.65042	2.08722e-32	1.11255e-30
Chromosome_2	10921648	10923264	Chromosome_2:10921648-10923264	1615	*	12.2475	12.9831	10.669	2.24261	2.30337e-32	1.22527e-30
Chromosome_3	3751989	3753228	Chromosome_3:3751989-3753228	1238	*	11.5171	12.2665	9.86829	2.31835	2.40183e-32	1.27506e-30
Chromosome_4	23184250	23185738	Chromosome_4:23184250-23185738	1487	*	11.5429	12.384	9.28207	2.94208	2.61443e-32	1.38512e-30
Chromosome_9	2126867	2127708	Chromosome_9:2126867-2127708	840	*	12.0847	12.8033	10.588	2.15201	2.73756e-32	1.44743e-30
Chromosome_5	18700427	18702136	Chromosome_5:18700427-18702136	1708	*	12.3486	13.0591	10.8896	2.11061	3.03168e-32	1.59971e-30
Chromosome_4	26008829	26009995	Chromosome_4:26008829-26009995	1165	*	11.1747	11.9453	9.40855	2.44446	3.07159e-32	1.61752e-30
Chromosome_5	13011138	13012043	Chromosome_5:13011138-13012043	904	*	11.2012	11.9957	9.28832	2.5945	3.23148e-32	1.69831e-30
Chromosome_5	15909986	15911546	Chromosome_5:15909986-15911546	1559	*	11.7788	12.5264	10.1399	2.30693	3.41487e-32	1.7911e-30
Chromosome_5	9138753	9139732	Chromosome_5:9138753-9139732	978	*	11.1958	11.9572	9.48191	2.38685	3.97379e-32	2.08009e-30
Chromosome_1	10976548	10977119	Chromosome_1:10976548-10977119	570	*	10.4796	11.2886	8.46799	2.69287	4.1305e-32	2.15782e-30
Chromosome_4	18209287	18210278	Chromosome_4:18209287-18210278	990	*	11.2835	12.0678	9.43559	2.52707	4.2984e-32	2.24107e-30
Chromosome_2	703784	705834	Chromosome_2:703784-705834	2049	*	11.8054	12.5745	10.048	2.43287	4.98584e-32	2.59432e-30
Chromosome_1	31204880	31207296	Chromosome_1:31204880-31207296	2415	*	13.6359	14.4088	11.8566	2.45836	5.74828e-32	2.98512e-30
Chromosome_3	23711384	23713526	Chromosome_3:23711384-23713526	2141	*	12.908	13.6356	11.3689	2.19852	6.15087e-32	3.18788e-30
Chromosome_4	24739786	24740660	Chromosome_4:24739786-24740660	873	*	10.7388	11.5422	8.76594	2.65377	6.36513e-32	3.29242e-30
Chromosome_2	21735854	21737046	Chromosome_2:21735854-21737046	1191	*	11.6318	12.4149	9.79121	2.519	7.63922e-32	3.94367e-30
Chromosome_2	9077815	9079074	Chromosome_2:9077815-9079074	1258	*	11.2351	11.9934	9.53817	2.36798	9.47266e-32	4.88056e-30
Chromosome_9	2479348	2480172	Chromosome_9:2479348-2480172	823	*	9.92411	10.7693	7.62697	2.96873	9.88811e-32	5.08462e-30
Chromosome_7	15723242	15725114	Chromosome_7:15723242-15725114	1871	*	12.959	13.674	11.4795	2.13181	1.14656e-31	5.88426e-30
Chromosome_5	20176071	20176861	Chromosome_5:20176071-20176861	789	*	10.1386	10.9758	7.91044	2.90254	1.17606e-31	6.02386e-30
Chromosome_1	2821497	2823307	Chromosome_1:2821497-2823307	1809	*	12.2545	12.9903	10.6753	2.24118	1.21996e-31	6.23655e-30
Chromosome_7	1678663	1679847	Chromosome_7:1678663-1679847	1183	*	11.9201	12.6286	10.4698	2.09883	1.22627e-31	6.25662e-30
Chromosome_2	22307342	22308501	Chromosome_2:22307342-22308501	1158	*	11.4325	12.2012	9.67744	2.42937	1.27705e-31	6.50304e-30
Chromosome_5	14456440	14457454	Chromosome_5:14456440-14457454	1013	*	10.7937	11.6262	8.60422	2.8662	1.31592e-31	6.68799e-30
Chromosome_1	3960654	3963955	Chromosome_1:3960654-3963955	3300	*	14.2484	15.0514	12.2784	2.65494	1.34524e-31	6.82376e-30
Chromosome_6	12148549	12150510	Chromosome_6:12148549-12150510	1960	*	12.5748	13.3107	10.9948	2.24235	1.36261e-31	6.89854e-30
Chromosome_2	25548598	25552653	Chromosome_2:25548598-25552653	4054	*	13.4257	14.2037	11.6158	2.48897	1.52021e-31	7.68159e-30
Chromosome_1	27184391	27187586	Chromosome_1:27184391-27187586	3194	*	14.3964	15.2195	12.2808	2.8009	1.60842e-31	8.11169e-30
Chromosome_3	7303584	7304693	Chromosome_3:7303584-7304693	1108	*	11.4182	12.1385	9.91363	2.16089	1.63036e-31	8.20655e-30
Chromosome_4	16614474	16615388	Chromosome_4:16614474-16615388	913	*	11.0972	11.8556	9.4001	2.3674	1.65528e-31	8.31605e-30
Chromosome_6	10471618	10472174	Chromosome_6:10471618-10472174	555	*	9.71099	10.5615	7.36592	3.01281	1.68189e-31	8.43357e-30
Chromosome_5	17642327	17643955	Chromosome_5:17642327-17643955	1627	*	12.7078	13.4583	11.0536	2.32278	1.73189e-31	8.6677e-30
Chromosome_3	23418214	23419832	Chromosome_3:23418214-23419832	1617	*	13.4371	14.1556	11.9411	2.15034	1.76601e-31	8.82162e-30
Chromosome_2	29611502	29612271	Chromosome_2:29611502-29612271	768	*	11.2839	12.1176	9.08467	2.87727	1.83485e-31	9.14542e-30
Chromosome_5	14017707	14020221	Chromosome_5:14017707-14020221	2513	*	13.6155	14.3495	12.0455	2.23271	1.8378e-31	9.14542e-30
Chromosome_1	32331267	32331889	Chromosome_1:32331267-32331889	621	*	9.20929	10.0886	6.56976	3.28233	1.88784e-31	9.37665e-30
Chromosome_4	23501898	23503009	Chromosome_4:23501898-23503009	1110	*	10.8362	11.6553	8.75116	2.7638	1.96233e-31	9.72821e-30
Chromosome_3	6626604	6627723	Chromosome_3:6626604-6627723	1118	*	10.8258	11.6091	8.98376	2.51861	2.03982e-31	1.00933e-29
Chromosome_2	30559051	30560301	Chromosome_2:30559051-30560301	1249	*	11.0847	11.8523	9.33571	2.42213	2.09249e-31	1.03344e-29
Chromosome_2	13145020	13145415	Chromosome_2:13145020-13145415	394	*	9.49739	10.3812	6.80561	3.33602	2.11003e-31	1.04014e-29
Chromosome_7	5747214	5748367	Chromosome_7:5747214-5748367	1152	*	12.2844	13.0639	10.4657	2.49586	2.25978e-31	1.11187e-29
Chromosome_3	2361234	2363246	Chromosome_3:2361234-2363246	2011	*	12.199	12.9074	10.7488	2.09795	2.44857e-31	1.2025e-29
Chromosome_1	5069583	5070646	Chromosome_1:5069583-5070646	1062	*	11.7159	12.5072	9.82367	2.57073	2.51071e-31	1.23072e-29
Chromosome_8	8605622	8606769	Chromosome_8:8605622-8606769	1146	*	11.6888	12.4595	9.92172	2.44099	2.71548e-31	1.32861e-29
Chromosome_4	25086309	25089886	Chromosome_4:25086309-25089886	3576	*	13.7994	14.5763	11.9962	2.48167	2.97094e-31	1.45089e-29
Chromosome_6	19139873	19141198	Chromosome_6:19139873-19141198	1324	*	11.1557	11.8876	9.59624	2.21967	3.03524e-31	1.47954e-29
Chromosome_6	17841238	17843146	Chromosome_6:17841238-17843146	1907	*	12.9885	13.7556	11.2427	2.42038	3.18725e-31	1.55075e-29
Chromosome_3	2109453	2111485	Chromosome_3:2109453-2111485	2031	*	12.8807	13.6932	10.8438	2.71972	3.31385e-31	1.60937e-29
Chromosome_1	9272567	9274395	Chromosome_1:9272567-9274395	1827	*	12.9581	13.679	11.4512	2.16125	3.56555e-31	1.7284e-29
Chromosome_4	18683987	18686247	Chromosome_4:18683987-18686247	2259	*	12.2843	13.0501	10.5459	2.41262	3.63413e-31	1.75839e-29
Chromosome_2	4121587	4121929	Chromosome_2:4121587-4121929	341	*	8.87323	9.76015	6.14375	3.36211	3.67418e-31	1.7745e-29
Chromosome_3	572476	573469	Chromosome_3:572476-573469	992	*	11.9795	12.7349	10.2987	2.35018	3.95497e-31	1.9066e-29
Chromosome_4	25096076	25096709	Chromosome_4:25096076-25096709	632	*	11.4781	12.2194	9.87168	2.27298	4.03841e-31	1.94325e-29
Chromosome_6	14510932	14513008	Chromosome_6:14510932-14513008	2075	*	13.3811	14.0871	11.9415	2.08621	4.69555e-31	2.25533e-29
Chromosome_9	14254280	14255681	Chromosome_9:14254280-14255681	1400	*	11.5618	12.2735	10.097	2.11388	4.87425e-31	2.33688e-29
Chromosome_5	17910185	17911249	Chromosome_5:17910185-17911249	1063	*	11.7788	12.5719	9.87492	2.58166	5.02955e-31	2.40693e-29
Chromosome_6	14890522	14891656	Chromosome_6:14890522-14891656	1133	*	11.3751	12.1431	9.6241	2.42248	5.76459e-31	2.75367e-29
Chromosome_6	12325103	12326267	Chromosome_6:12325103-12326267	1163	*	11.0663	11.8366	9.30165	2.43683	5.99644e-31	2.85921e-29
Chromosome_3	8357458	8358771	Chromosome_3:8357458-8358771	1312	*	11.1118	11.8941	9.27605	2.51039	6.18623e-31	2.94435e-29
Chromosome_3	26958859	26960549	Chromosome_3:26958859-26960549	1689	*	12.2127	12.895	10.8736	1.97106	6.72443e-31	3.19471e-29
Chromosome_2	2260470	2261333	Chromosome_2:2260470-2261333	862	*	10.6835	11.4587	8.89022	2.47144	6.73863e-31	3.19567e-29
Chromosome_4	21428876	21429638	Chromosome_4:21428876-21429638	761	*	10.8413	11.6361	8.92579	2.59167	7.07106e-31	3.34727e-29
Chromosome_8	11425474	11426884	Chromosome_8:11425474-11426884	1409	*	12.2215	12.9193	10.8175	2.04458	7.49428e-31	3.54122e-29
Chromosome_3	2854288	2855847	Chromosome_3:2854288-2855847	1558	*	12.3442	13.0449	10.9279	2.06081	8.80753e-31	4.15427e-29
Chromosome_6	12473693	12474974	Chromosome_6:12473693-12474974	1280	*	10.7925	9.01556	11.565	-2.45289	8.83172e-31	4.1582e-29
Chromosome_3	8955547	8957636	Chromosome_3:8955547-8957636	2088	*	12.4686	13.2394	10.7015	2.44065	9.53234e-31	4.48003e-29
Chromosome_1	32818460	32819860	Chromosome_1:32818460-32819860	1399	*	12.3188	13.0614	10.7053	2.27742	1.02556e-30	4.81134e-29
Chromosome_4	22941207	22943893	Chromosome_4:22941207-22943893	2685	*	13.1795	13.9574	11.3703	2.48529	1.07611e-30	5.03309e-29
Chromosome_2	25579599	25581571	Chromosome_2:25579599-25581571	1971	*	11.3748	12.1413	9.63182	2.41305	1.07667e-30	5.03309e-29
Chromosome_10	10838555	10840073	Chromosome_10:10838555-10840073	1517	*	11.2077	11.992	9.35978	2.52161	1.30257e-30	6.07828e-29
Chromosome_1	25488830	25490349	Chromosome_1:25488830-25490349	1518	*	11.7251	10.3294	12.421	-2.03587	1.32992e-30	6.19488e-29
Chromosome_1	28710028	28711801	Chromosome_1:28710028-28711801	1772	*	12.8335	13.5867	11.1646	2.33622	1.38876e-30	6.4575e-29
Chromosome_2	1171140	1173885	Chromosome_2:1171140-1173885	2744	*	13.3753	14.1535	11.5644	2.48683	1.5327e-30	7.11416e-29
Chromosome_6	14861192	14862663	Chromosome_6:14861192-14862663	1470	*	13.1637	13.886	11.65	2.16834	1.58761e-30	7.35601e-29
Chromosome_9	15068422	15071179	Chromosome_9:15068422-15071179	2756	*	13.0654	13.8056	11.4637	2.26405	1.78968e-30	8.27766e-29
Chromosome_3	9147004	9151847	Chromosome_3:9147004-9151847	4842	*	14.0963	14.87	12.3116	2.45972	1.87633e-30	8.66318e-29
Chromosome_7	1671552	1673778	Chromosome_7:1671552-1673778	2225	*	13.052	13.7417	11.6825	2.00527	1.88564e-30	8.69083e-29
Chromosome_5	16138328	16139968	Chromosome_5:16138328-16139968	1639	*	12.5284	13.2486	11.0243	2.15599	1.95526e-30	8.9959e-29
Chromosome_1	4182536	4184870	Chromosome_1:4182536-4184870	2333	*	12.1946	10.6446	12.9245	-2.20783	2.12082e-30	9.74053e-29
Chromosome_8	13061733	13062401	Chromosome_8:13061733-13062401	667	*	9.84746	10.6758	7.69152	2.82829	2.19518e-30	1.00645e-28
contig_144	14701	16187	contig_144:14701-16187	1485	*	11.5441	12.3795	9.33106	2.88594	2.21973e-30	1.01592e-28
Chromosome_8	13055423	13057751	Chromosome_8:13055423-13057751	2327	*	12.6429	13.3816	11.0489	2.25431	2.87812e-30	1.31496e-28
Chromosome_5	1576813	1578782	Chromosome_5:1576813-1578782	1968	*	12.3201	13.0184	10.9145	2.04658	3.11537e-30	1.42088e-28
Chromosome_7	17516565	17517649	Chromosome_7:17516565-17517649	1083	*	11.2196	11.9802	9.51031	2.38355	3.47887e-30	1.58391e-28
Chromosome_6	18848836	18849797	Chromosome_6:18848836-18849797	960	*	10.3828	11.1708	8.51119	2.54491	3.71442e-30	1.68822e-28
Chromosome_10	8633350	8633882	Chromosome_10:8633350-8633882	531	*	9.7668	10.5869	7.67394	2.76682	3.85087e-30	1.74722e-28
Chromosome_9	12186254	12187466	Chromosome_9:12186254-12187466	1211	*	11.8058	12.5428	10.2204	2.24358	3.86398e-30	1.75014e-28
Chromosome_3	5391428	5393208	Chromosome_3:5391428-5393208	1779	*	11.9128	12.6616	10.2668	2.30942	3.89489e-30	1.76109e-28
Chromosome_4	19479137	19480671	Chromosome_4:19479137-19480671	1533	*	12.6336	13.3415	11.1856	2.09275	4.26571e-30	1.92544e-28
Chromosome_10	6248670	6250757	Chromosome_10:6248670-6250757	2086	*	12.737	13.4548	11.2443	2.14271	4.3465e-30	1.95854e-28
Chromosome_3	6717176	6717731	Chromosome_3:6717176-6717731	554	*	10.2747	11.106	8.0945	2.84825	4.62482e-30	2.08038e-28
Chromosome_2	11448145	11450339	Chromosome_2:11448145-11450339	2193	*	13.0638	13.8175	11.3921	2.33792	4.86945e-30	2.18667e-28
Chromosome_6	16332937	16334365	Chromosome_6:16332937-16334365	1427	*	11.5156	12.2227	10.0714	2.08974	4.87782e-30	2.18668e-28
Chromosome_3	11151937	11153763	Chromosome_3:11151937-11153763	1825	*	13.375	14.1316	11.6878	2.35476	4.89502e-30	2.19065e-28
Chromosome_8	12972498	12973276	Chromosome_8:12972498-12973276	777	*	10.6965	11.4796	8.8557	2.51375	5.37571e-30	2.40167e-28
Chromosome_5	18703524	18705011	Chromosome_5:18703524-18705011	1486	*	12.1245	12.8057	10.7897	1.96423	5.82893e-30	2.59972e-28
Chromosome_1	3481611	3483566	Chromosome_1:3481611-3483566	1954	*	11.7641	10.4024	12.452	-1.99562	5.97688e-30	2.66118e-28
Chromosome_6	17973137	17975777	Chromosome_6:17973137-17975777	2639	*	13.7194	14.4966	11.9141	2.47936	6.18193e-30	2.74364e-28
Chromosome_4	18421294	18422875	Chromosome_4:18421294-18422875	1580	*	11.9544	12.6391	10.6057	1.97988	6.18301e-30	2.74364e-28
Chromosome_4	25737761	25738580	Chromosome_4:25737761-25738580	818	*	11.4933	12.2001	10.0502	2.08762	6.73074e-30	2.98165e-28
Chromosome_9	15146619	15147395	Chromosome_9:15146619-15147395	775	*	10.5802	11.3541	8.79512	2.45581	6.84699e-30	3.02803e-28
Chromosome_4	18708564	18709601	Chromosome_4:18708564-18709601	1036	*	11.8609	12.6072	10.228	2.29534	7.48999e-30	3.30682e-28
Chromosome_1	1639772	1642705	Chromosome_1:1639772-1642705	2932	*	13.3056	14.0657	11.5989	2.37489	8.36947e-30	3.6889e-28
Chromosome_2	2655543	2658992	Chromosome_2:2655543-2658992	3448	*	12.8052	13.496	11.4309	2.00899	8.74152e-30	3.84642e-28
Chromosome_8	8594582	8596174	Chromosome_8:8594582-8596174	1591	*	12.4954	13.2053	11.0389	2.10147	9.45257e-30	4.15232e-28
Chromosome_7	1293217	1294053	Chromosome_7:1293217-1294053	835	*	11.2839	12.0188	9.70941	2.23281	9.63867e-30	4.22699e-28
Chromosome_2	23416494	23420756	Chromosome_2:23416494-23420756	4261	*	13.7186	14.5018	11.8771	2.51573	9.8036e-30	4.29214e-28
contig_140	15208	15954	contig_140:15208-15954	745	*	10.9334	11.7175	9.08661	2.517	1.01183e-29	4.42256e-28
Chromosome_8	768818	769516	Chromosome_8:768818-769516	697	*	10.4846	11.2825	8.5489	2.60641	1.08107e-29	4.71732e-28
Chromosome_2	4955497	4956575	Chromosome_2:4955497-4956575	1077	*	11.7786	12.4894	10.3177	2.10586	1.09141e-29	4.75453e-28
Chromosome_4	3478262	3480611	Chromosome_4:3478262-3480611	2348	*	13.1595	13.9521	11.2586	2.57698	1.10187e-29	4.79213e-28
Chromosome_5	16095569	16096327	Chromosome_5:16095569-16096327	757	*	10.2945	11.0891	8.38041	2.58591	1.23757e-29	5.37341e-28
Chromosome_9	341737	342359	Chromosome_9:341737-342359	621	*	9.63284	10.4539	7.53318	2.77083	1.25625e-29	5.44549e-28
Chromosome_1	10914004	10918245	Chromosome_1:10914004-10918245	4240	*	13.7442	14.5473	11.7743	2.64623	1.33212e-29	5.76484e-28
Chromosome_7	16966969	16967786	Chromosome_7:16966969-16967786	816	*	11.1399	11.9015	9.42466	2.38357	1.3469e-29	5.81918e-28
Chromosome_5	19229967	19230985	Chromosome_5:19229967-19230985	1017	*	11.0314	11.7757	9.40972	2.28127	1.43526e-29	6.19076e-28
Chromosome_6	15357208	15360433	Chromosome_6:15357208-15360433	3224	*	13.7927	14.5154	12.2774	2.16767	1.57534e-29	6.78377e-28
Chromosome_1	3209365	3213197	Chromosome_1:3209365-3213197	3831	*	13.0739	13.7715	11.6711	2.04085	1.71984e-29	7.39392e-28
Chromosome_6	15980203	15981004	Chromosome_6:15980203-15981004	800	*	10.545	11.355	8.52649	2.69125	1.74314e-29	7.48181e-28
Chromosome_9	12731282	12733236	Chromosome_9:12731282-12733236	1953	*	12.6903	13.4356	11.0625	2.28864	2.05262e-29	8.79574e-28
Chromosome_1	3539922	3541639	Chromosome_1:3539922-3541639	1716	*	11.919	12.6566	10.331	2.24459	2.1244e-29	9.08847e-28
Chromosome_7	17513328	17514899	Chromosome_7:17513328-17514899	1570	*	12.4883	13.1886	11.0738	2.05328	2.21635e-29	9.46643e-28
Chromosome_5	1334601	1335254	Chromosome_5:1334601-1335254	652	*	9.65068	10.4742	7.53252	2.79252	2.26794e-29	9.67103e-28
Chromosome_4	5347027	5348002	Chromosome_4:5347027-5348002	974	*	10.9382	9.36442	11.6729	-2.23133	2.42223e-29	1.03122e-27
Chromosome_6	17887117	17888434	Chromosome_6:17887117-17888434	1316	*	10.9051	11.647	9.29468	2.26887	2.56345e-29	1.08957e-27
Chromosome_3	8759354	8761203	Chromosome_3:8759354-8761203	1848	*	12.4697	13.1872	10.9785	2.13959	2.77923e-29	1.17937e-27
Chromosome_7	1374206	1376128	Chromosome_7:1374206-1376128	1921	*	13.0569	13.8136	11.3694	2.35254	2.89535e-29	1.22667e-27
Chromosome_4	3174150	3175386	Chromosome_4:3174150-3175386	1235	*	12.4904	13.3085	10.4125	2.75054	2.91394e-29	1.23064e-27
Chromosome_1	11005048	11006602	Chromosome_1:11005048-11006602	1553	*	11.8829	12.6116	10.3383	2.19679	2.91411e-29	1.23064e-27
Chromosome_4	4944489	4946706	Chromosome_4:4944489-4946706	2216	*	12.6894	13.4116	11.1764	2.16298	3.40514e-29	1.43569e-27
Chromosome_3	12235233	12237814	Chromosome_3:12235233-12237814	2580	*	12.4899	13.2652	10.696	2.46263	4.0012e-29	1.68429e-27
Chromosome_6	12680639	12683363	Chromosome_6:12680639-12683363	2723	*	13.9647	14.7457	12.1364	2.50027	4.38484e-29	1.84283e-27
Chromosome_8	13012430	13013287	Chromosome_8:13012430-13013287	856	*	10.5756	11.3521	8.77463	2.47359	4.5664e-29	1.91606e-27
Chromosome_2	28521866	28522120	Chromosome_2:28521866-28522120	253	*	8.30666	9.21058	5.35037	3.54809	4.75037e-29	1.99007e-27
Chromosome_7	2656372	2657943	Chromosome_7:2656372-2657943	1570	*	12.3558	13.0658	10.8985	2.10052	5.17088e-29	2.16278e-27
Chromosome_4	23353829	23355962	Chromosome_4:23353829-23355962	2132	*	12.4847	13.1925	11.0371	2.08997	5.76385e-29	2.40696e-27
Chromosome_3	3263676	3266357	Chromosome_3:3263676-3266357	2680	*	13.5899	14.3117	12.0782	2.16239	5.88535e-29	2.45379e-27
Chromosome_1	13571729	13572935	Chromosome_1:13571729-13572935	1205	*	11.4575	12.1928	9.88092	2.23223	5.9942e-29	2.4952e-27
Chromosome_1	3445707	3447069	Chromosome_1:3445707-3447069	1361	*	12.3012	13.0928	10.4069	2.56469	6.08583e-29	2.52933e-27
Chromosome_5	15215985	15217701	Chromosome_5:15215985-15217701	1715	*	11.726	12.4569	10.1711	2.20686	7.1484e-29	2.96625e-27
Chromosome_10	7663923	7665591	Chromosome_10:7663923-7665591	1667	*	11.3499	12.1079	9.65533	2.35611	7.22433e-29	2.99302e-27
Chromosome_6	19969578	19970862	Chromosome_6:19969578-19970862	1283	*	12.3238	13.0766	10.6567	2.32993	7.262e-29	3.00388e-27
Chromosome_3	29048259	29049623	Chromosome_3:29048259-29049623	1363	*	11.7812	12.49	10.3293	2.09368	7.87154e-29	3.25088e-27
Chromosome_5	15430634	15431784	Chromosome_5:15430634-15431784	1149	*	11.1576	11.9075	9.50589	2.31079	8.13368e-29	3.35321e-27
Chromosome_7	2658579	2659119	Chromosome_7:2658579-2659119	539	*	9.99756	10.7909	8.09187	2.58214	8.14488e-29	3.35321e-27
Chromosome_3	24337097	24337495	Chromosome_3:24337097-24337495	397	*	9.33548	10.2129	6.71727	3.24357	8.40245e-29	3.45383e-27
Chromosome_3	25869444	25871310	Chromosome_3:25869444-25871310	1865	*	12.3579	13.0936	10.7792	2.23322	9.65315e-29	3.96172e-27
Chromosome_6	13725753	13727896	Chromosome_6:13725753-13727896	2142	*	11.9546	12.6811	10.421	2.1835	1.0191e-28	4.17594e-27
Chromosome_8	13035568	13036256	Chromosome_8:13035568-13036256	687	*	10.046	10.9008	7.66173	3.04013	1.04833e-28	4.28898e-27
Chromosome_3	22259667	22262005	Chromosome_3:22259667-22262005	2337	*	13.3216	14.0186	11.9212	2.03786	1.05827e-28	4.32291e-27
Chromosome_4	22436803	22439216	Chromosome_4:22436803-22439216	2412	*	13.4821	14.2657	11.638	2.51467	1.08476e-28	4.42422e-27
Chromosome_2	8711785	8714138	Chromosome_2:8711785-8714138	2352	*	13.1496	13.8736	11.6277	2.17198	1.10611e-28	4.50432e-27
contig_125	11719	12227	contig_125:11719-12227	507	*	8.85546	9.72006	6.37484	3.11907	1.11462e-28	4.53194e-27
Chromosome_8	2700189	2701146	Chromosome_8:2700189-2701146	956	*	10.8237	11.6132	8.9425	2.54803	1.14926e-28	4.66555e-27
Chromosome_6	17203527	17204157	Chromosome_6:17203527-17204157	629	*	9.43552	10.2581	7.32405	2.77939	1.15584e-28	4.68498e-27
Chromosome_3	28639434	28641494	Chromosome_3:28639434-28641494	2059	*	12.4998	13.201	11.0816	2.05582	1.27177e-28	5.14692e-27
Chromosome_7	3471670	3475120	Chromosome_7:3471670-3475120	3449	*	13.6195	14.3115	12.2406	2.0125	1.42059e-28	5.74038e-27
contig_6	26142	27340	contig_6:26142-27340	1197	*	10.983	8.38117	11.859	-3.24542	1.4958e-28	6.03497e-27
Chromosome_5	3078017	3078604	Chromosome_5:3078017-3078604	586	*	10.6378	11.3897	8.97597	2.32233	1.67602e-28	6.75173e-27
Chromosome_4	25456528	25457814	Chromosome_4:25456528-25457814	1285	*	11.2321	11.9757	9.61346	2.27424	1.82217e-28	7.32922e-27
Chromosome_4	19846475	19847473	Chromosome_4:19846475-19847473	997	*	11.4866	12.2422	9.80432	2.34262	1.83749e-28	7.37952e-27
Chromosome_2	7177020	7179829	Chromosome_2:7177020-7179829	2808	*	13.6143	14.314	12.2025	2.04949	1.94854e-28	7.81351e-27
Chromosome_7	2122072	2122873	Chromosome_7:2122072-2122873	800	*	10.6254	11.4172	8.73019	2.56221	2.07227e-28	8.297e-27
Chromosome_9	551653	552870	Chromosome_9:551653-552870	1216	*	12.0267	12.7691	10.4139	2.26884	2.15946e-28	8.63292e-27
Chromosome_9	340149	341643	Chromosome_9:340149-341643	1493	*	11.7349	12.4437	10.2827	2.09643	2.17835e-28	8.69516e-27
Chromosome_5	16506575	16507677	Chromosome_5:16506575-16507677	1101	*	12.0476	12.737	10.6797	1.99869	2.19987e-28	8.76774e-27
Chromosome_2	24961552	24962038	Chromosome_2:24961552-24962038	485	*	9.5099	10.3727	7.04788	3.09749	2.42648e-28	9.6562e-27
Chromosome_8	12719457	12720691	Chromosome_8:12719457-12720691	1233	*	11.0115	11.7939	9.17469	2.50104	2.51672e-28	1.00001e-26
Chromosome_3	5099959	5103068	Chromosome_3:5099959-5103068	3108	*	13.673	14.3987	12.1428	2.18069	2.5241e-28	1.00143e-26
Chromosome_1	13581690	13583980	Chromosome_1:13581690-13583980	2289	*	12.804	13.5694	11.068	2.40024	2.58413e-28	1.0237e-26
Chromosome_5	14457746	14458371	Chromosome_5:14457746-14458371	624	*	11.0507	11.7724	9.53963	2.15849	2.62896e-28	1.03989e-26
Chromosome_5	14314397	14315981	Chromosome_5:14314397-14315981	1583	*	11.2578	9.31265	12.0571	-2.61596	2.6764e-28	1.05706e-26
Chromosome_8	1589795	1591353	Chromosome_8:1589795-1591353	1557	*	12.9645	13.7317	11.2181	2.41106	2.68052e-28	1.05709e-26
Chromosome_4	20459781	20462143	Chromosome_4:20459781-20462143	2361	*	12.9708	13.6839	11.4996	2.11459	2.94629e-28	1.16016e-26
Chromosome_6	637623	639486	Chromosome_6:637623-639486	1862	*	11.5608	9.72956	12.3424	-2.49927	2.99872e-28	1.17903e-26
Chromosome_3	1459218	1460391	Chromosome_3:1459218-1460391	1172	*	10.8791	11.6185	9.28164	2.25463	3.0734e-28	1.20658e-26
Chromosome_5	14663649	14664229	Chromosome_5:14663649-14664229	579	*	9.26888	10.1067	7.03503	2.88841	3.07989e-28	1.20732e-26
Chromosome_1	14093397	14093918	Chromosome_1:14093397-14093918	520	*	9.65522	10.471	7.59518	2.72235	3.35998e-28	1.31515e-26
Chromosome_2	8375339	8376474	Chromosome_2:8375339-8376474	1134	*	11.7606	12.4833	10.245	2.16317	3.38928e-28	1.32465e-26
Chromosome_2	11261224	11263581	Chromosome_2:11261224-11263581	2356	*	13.9926	14.7172	12.4681	2.1742	3.52949e-28	1.37624e-26
Chromosome_4	16728864	16729612	Chromosome_4:16728864-16729612	747	*	10.3018	11.1364	8.09499	2.86233	3.53178e-28	1.37624e-26
Chromosome_4	22435425	22436667	Chromosome_4:22435425-22436667	1241	*	11.4738	12.2344	9.76442	2.36956	3.63737e-28	1.41528e-26
Chromosome_4	4921139	4922321	Chromosome_4:4921139-4922321	1181	*	11.0933	11.8146	9.58407	2.15566	3.78986e-28	1.47243e-26
Chromosome_8	12733153	12733839	Chromosome_8:12733153-12733839	685	*	10.3458	11.1698	8.22387	2.79022	3.80461e-28	1.47598e-26
Chromosome_10	966016	968767	Chromosome_10:966016-968767	2750	*	13.4607	14.1665	12.0226	2.07855	3.99652e-28	1.54813e-26
contig_6	21942	22944	contig_6:21942-22944	1001	*	10.8789	8.21048	11.7607	-3.3039	4.04387e-28	1.56417e-26
Chromosome_4	5147064	5148044	Chromosome_4:5147064-5148044	979	*	11.2374	11.9743	9.65305	2.23613	4.64367e-28	1.79352e-26
Chromosome_3	5053705	5055586	Chromosome_3:5053705-5055586	1880	*	12.5398	13.2537	11.0648	2.11815	4.71597e-28	1.81877e-26
Chromosome_1	30006351	30007623	Chromosome_1:30006351-30007623	1271	*	11.0987	11.8633	9.36732	2.39149	4.73242e-28	1.82243e-26
Chromosome_1	32592979	32594743	Chromosome_1:32592979-32594743	1763	*	12.1613	12.9496	10.2881	2.54094	5.05621e-28	1.94427e-26
Chromosome_2	13729407	13732262	Chromosome_2:13729407-13732262	2854	*	13.2642	14.0031	11.6696	2.24922	5.1086e-28	1.96154e-26
Chromosome_7	19391528	19392097	Chromosome_7:19391528-19392097	568	*	9.54923	10.3893	7.29665	2.90348	5.29461e-28	2.0296e-26
Chromosome_3	26250317	26251316	Chromosome_3:26250317-26251316	998	*	11.4251	12.2204	9.50721	2.58241	5.30134e-28	2.0296e-26
Chromosome_6	14328350	14330340	Chromosome_6:14328350-14330340	1989	*	12.0788	12.8239	10.4527	2.28171	5.40251e-28	2.06437e-26
Chromosome_1	9153203	9154393	Chromosome_1:9153203-9154393	1189	*	11.8813	12.6009	10.3805	2.14933	5.4079e-28	2.06437e-26
Chromosome_3	9473340	9474806	Chromosome_3:9473340-9474806	1465	*	11.7134	12.5013	9.8429	2.53617	5.49622e-28	2.09503e-26
Chromosome_9	12081861	12084588	Chromosome_9:12081861-12084588	2726	*	13.4012	14.0999	11.9936	2.04317	5.63579e-28	2.14512e-26
Chromosome_3	7426385	7427371	Chromosome_3:7426385-7427371	985	*	10.6093	11.3589	8.95915	2.31049	5.86981e-28	2.22936e-26
Chromosome_3	10370255	10372378	Chromosome_3:10370255-10372378	2122	*	12.0385	12.7365	10.6335	2.0389	5.87412e-28	2.22936e-26
Chromosome_6	14530809	14531542	Chromosome_6:14530809-14531542	732	*	10.4092	11.1841	8.61817	2.45956	6.33294e-28	2.40002e-26
Chromosome_4	25428533	25429549	Chromosome_4:25428533-25429549	1015	*	12.4228	13.1477	10.8969	2.17416	6.4231e-28	2.43068e-26
Chromosome_7	2570187	2573081	Chromosome_7:2570187-2573081	2893	*	13.2339	13.9436	11.7777	2.09766	7.17388e-28	2.71088e-26
Chromosome_3	3829619	3831048	Chromosome_3:3829619-3831048	1428	*	12.4724	13.2317	10.7698	2.36319	7.32259e-28	2.76309e-26
Chromosome_3	6290214	6291236	Chromosome_3:6290214-6291236	1021	*	10.2207	10.9951	8.43236	2.45122	8.10941e-28	3.05559e-26
Chromosome_5	19564846	19567131	Chromosome_5:19564846-19567131	2284	*	12.9402	13.6076	11.6599	1.89739	8.13923e-28	3.06243e-26
Chromosome_5	14666076	14667541	Chromosome_5:14666076-14667541	1464	*	12.2665	12.9835	10.7775	2.13238	8.48981e-28	3.18976e-26
Chromosome_5	19288013	19288830	Chromosome_5:19288013-19288830	816	*	10.6742	11.4144	9.07283	2.25689	9.26912e-28	3.47758e-26
Chromosome_5	17089647	17090114	Chromosome_5:17089647-17090114	466	*	8.9881	9.82505	6.76198	2.89078	9.28961e-28	3.48029e-26
Chromosome_5	12294677	12295807	Chromosome_5:12294677-12295807	1129	*	12.2871	13.0066	10.7865	2.14501	9.8222e-28	3.67457e-26
Chromosome_2	100383	101083	Chromosome_2:100383-101083	699	*	10.1625	10.9424	8.34149	2.48451	9.92647e-28	3.70828e-26
Chromosome_1	32212717	32214656	Chromosome_1:32212717-32214656	1938	*	13.3917	14.1268	11.8163	2.22822	1.03099e-27	3.84604e-26
Chromosome_9	13058621	13059821	Chromosome_9:13058621-13059821	1199	*	11.5809	12.2879	10.1368	2.08203	1.07258e-27	3.99553e-26
Chromosome_3	8739685	8741520	Chromosome_3:8739685-8741520	1834	*	12.4601	13.1434	11.117	1.96923	1.08641e-27	4.04129e-26
Chromosome_4	23909626	23910899	Chromosome_4:23909626-23910899	1272	*	11.7493	12.4947	10.1215	2.28317	1.10694e-27	4.11182e-26
Chromosome_7	5612905	5614742	Chromosome_7:5612905-5614742	1836	*	12.5173	13.226	11.0657	2.09078	1.13835e-27	4.2173e-26
Chromosome_2	9430388	9431931	Chromosome_2:9430388-9431931	1542	*	13.5025	14.2361	11.9343	2.22019	1.13855e-27	4.2173e-26
Chromosome_1	7300105	7301042	Chromosome_1:7300105-7301042	936	*	10.7807	11.5102	9.23251	2.19757	1.15007e-27	4.25395e-26
Chromosome_4	24601034	24603937	Chromosome_4:24601034-24603937	2902	*	12.7752	13.501	11.2446	2.17841	1.15841e-27	4.27878e-26
Chromosome_8	2854828	2855775	Chromosome_8:2854828-2855775	946	*	12.1392	12.8452	10.6998	2.07721	1.20849e-27	4.45749e-26
Chromosome_3	4281468	4283176	Chromosome_3:4281468-4283176	1707	*	12.3156	12.9954	10.9865	1.95458	1.22451e-27	4.51021e-26
Chromosome_3	13361066	13362996	Chromosome_3:13361066-13362996	1929	*	12.5009	13.2722	10.7309	2.43243	1.23505e-27	4.54265e-26
Chromosome_10	3331230	3332400	Chromosome_10:3331230-3332400	1169	*	11.9301	12.6666	10.3473	2.2336	1.25616e-27	4.61385e-26
Chromosome_2	3752293	3753539	Chromosome_2:3752293-3753539	1245	*	11.7378	12.4425	10.3042	2.07098	1.36799e-27	5.01755e-26
Chromosome_7	2718662	2721389	Chromosome_7:2718662-2721389	2726	*	13.4576	14.1932	11.8795	2.23028	1.41926e-27	5.19833e-26
Chromosome_2	13177546	13178471	Chromosome_2:13177546-13178471	924	*	12.0475	12.8743	9.90286	2.80513	1.42555e-27	5.21408e-26
Chromosome_4	20105646	20106886	Chromosome_4:20105646-20106886	1239	*	11.873	12.5537	10.5403	1.95656	1.45531e-27	5.31551e-26
Chromosome_1	32536096	32537012	Chromosome_1:32536096-32537012	915	*	10.2931	11.0627	8.53314	2.42001	1.67121e-27	6.09562e-26
Chromosome_2	18838088	18839448	Chromosome_2:18838088-18839448	1359	*	11.3596	12.0891	9.81131	2.19631	1.74519e-27	6.3566e-26
Chromosome_7	3120239	3123192	Chromosome_7:3120239-3123192	2952	*	13.2486	13.9571	11.7981	2.09021	1.91782e-27	6.97569e-26
Chromosome_4	3439104	3444106	Chromosome_4:3439104-3444106	5001	*	14.0388	14.7873	12.3945	2.30125	2.00305e-27	7.27563e-26
Chromosome_4	23891526	23893751	Chromosome_4:23891526-23893751	2224	*	13.0728	13.7885	11.5898	2.12621	2.01733e-27	7.31737e-26
Chromosome_4	8586400	8588412	Chromosome_4:8586400-8588412	2011	*	11.66	10.3569	12.3333	-1.92311	2.04715e-27	7.41527e-26
Chromosome_7	19056097	19057400	Chromosome_7:19056097-19057400	1302	*	12.0471	12.7753	10.5053	2.18865	2.25468e-27	8.15573e-26
Chromosome_1	1518557	1520033	Chromosome_1:1518557-1520033	1475	*	11.6136	12.3548	10.0075	2.25841	2.37801e-27	8.58998e-26
Chromosome_5	17469693	17471369	Chromosome_5:17469693-17471369	1675	*	12.1479	12.8159	10.8659	1.89757	2.70243e-27	9.74845e-26
Chromosome_8	2334825	2335606	Chromosome_8:2334825-2335606	780	*	11.2378	11.9581	9.73309	2.15051	2.78118e-27	1.00187e-25
Chromosome_3	10938992	10940600	Chromosome_3:10938992-10940600	1607	*	10.7209	8.51064	11.556	-2.86853	3.17039e-27	1.14052e-25
Chromosome_1	1634096	1636508	Chromosome_1:1634096-1636508	2411	*	12.5943	13.2935	11.1848	2.04261	3.42084e-27	1.22893e-25
contig_6	23332	23733	contig_6:23332-23733	400	*	8.83686	6.09529	9.72476	-3.35819	3.4754e-27	1.24682e-25
Chromosome_5	18531459	18533240	Chromosome_5:18531459-18533240	1780	*	13.0651	13.7605	11.6718	2.02495	3.53303e-27	1.26576e-25
Chromosome_3	4821223	4822415	Chromosome_3:4821223-4822415	1191	*	11.5407	12.2873	9.9066	2.28648	3.59632e-27	1.28668e-25
Chromosome_8	12779491	12780194	Chromosome_8:12779491-12780194	702	*	10.6047	11.4341	8.44074	2.82022	3.66292e-27	1.30872e-25
Chromosome_5	3367237	3367620	Chromosome_5:3367237-3367620	382	*	9.00869	9.85182	6.72984	2.92847	3.74271e-27	1.33541e-25
Chromosome_1	5102861	5103987	Chromosome_1:5102861-5103987	1125	*	10.4683	11.2198	8.80845	2.31572	3.83356e-27	1.36597e-25
Chromosome_3	24337909	24338651	Chromosome_3:24337909-24338651	741	*	11.36	12.1513	9.4682	2.5523	3.86964e-27	1.37695e-25
Chromosome_3	7151016	7154025	Chromosome_3:7151016-7154025	3008	*	13.5224	14.2573	11.9479	2.22515	4.05448e-27	1.44077e-25
Chromosome_5	19281588	19282776	Chromosome_5:19281588-19282776	1187	*	11.6513	12.3318	10.3196	1.95629	4.39477e-27	1.55958e-25
Chromosome_4	4663344	4665304	Chromosome_4:4663344-4665304	1959	*	12.1487	12.8886	10.5485	2.25155	4.55522e-27	1.61433e-25
Chromosome_3	11548832	11550334	Chromosome_3:11548832-11550334	1501	*	12.1834	12.8938	10.7242	2.09721	4.62725e-27	1.63765e-25
Chromosome_1	10064826	10066158	Chromosome_1:10064826-10066158	1331	*	10.9387	11.6848	9.3071	2.2859	4.88229e-27	1.72558e-25
Chromosome_6	19141530	19143188	Chromosome_6:19141530-19143188	1657	*	11.6181	12.2965	10.2948	1.9445	5.03542e-27	1.77731e-25
Chromosome_2	3912097	3913630	Chromosome_2:3912097-3913630	1532	*	12.4097	13.106	11.0128	2.02786	5.22358e-27	1.84124e-25
Chromosome_5	1108611	1110682	Chromosome_5:1108611-1110682	2070	*	12.2737	13.001	10.736	2.1838	5.78498e-27	2.03639e-25
Chromosome_7	16225147	16226436	Chromosome_7:16225147-16226436	1288	*	12.0112	12.6969	10.6581	1.97873	6.64129e-27	2.33469e-25
Chromosome_2	25082142	25083379	Chromosome_2:25082142-25083379	1236	*	13.3029	14.0355	11.7395	2.21231	6.86628e-27	2.41055e-25
Chromosome_9	1796539	1797047	Chromosome_9:1796539-1797047	507	*	9.97608	10.7647	8.10101	2.53289	7.36855e-27	2.58343e-25
Chromosome_6	18961347	18962353	Chromosome_6:18961347-18962353	1005	*	11.5023	12.1929	10.1289	2.00073	7.40907e-27	2.59416e-25
Chromosome_3	4153801	4155276	Chromosome_3:4153801-4155276	1474	*	11.1714	11.9168	9.54385	2.27867	7.91214e-27	2.76661e-25
Chromosome_2	6481497	6483441	Chromosome_2:6481497-6483441	1943	*	12.5221	13.2421	11.0193	2.145	7.97333e-27	2.78429e-25
Chromosome_4	18930723	18931202	Chromosome_4:18930723-18931202	478	*	9.91043	10.6896	8.09389	2.4816	8.16414e-27	2.84714e-25
Chromosome_2	4181054	4182392	Chromosome_2:4181054-4182392	1337	*	12.7452	13.4993	11.0719	2.32847	8.78321e-27	3.05896e-25
Chromosome_8	12758839	12759546	Chromosome_8:12758839-12759546	706	*	10.12	10.903	8.28028	2.50249	9.603e-27	3.34003e-25
Chromosome_1	31449535	31450477	Chromosome_1:31449535-31450477	941	*	11.4309	12.2006	9.67062	2.41702	9.69204e-27	3.36654e-25
Chromosome_4	15279186	15279880	Chromosome_4:15279186-15279880	693	*	10.1014	10.8857	8.25348	2.50475	9.79054e-27	3.39626e-25
Chromosome_5	15443072	15443950	Chromosome_5:15443072-15443950	877	*	10.6817	11.4354	9.01026	2.32842	9.84982e-27	3.4123e-25
Chromosome_8	1912270	1914043	Chromosome_8:1912270-1914043	1772	*	12.7756	13.4622	11.4191	1.98197	1.01569e-26	3.51405e-25
Chromosome_6	13621037	13622635	Chromosome_6:13621037-13622635	1597	*	11.8498	12.6254	10.054	2.45367	1.0389e-26	3.58963e-25
Chromosome_2	2714424	2716846	Chromosome_2:2714424-2716846	2421	*	12.5414	13.2643	11.025	2.16	1.05114e-26	3.62712e-25
Chromosome_1	3360518	3362815	Chromosome_1:3360518-3362815	2296	*	12.3526	13.0907	10.7618	2.23977	1.07438e-26	3.70245e-25
Chromosome_1	30525131	30525796	Chromosome_1:30525131-30525796	664	*	10.0335	10.8046	8.26443	2.42657	1.08223e-26	3.72459e-25
Chromosome_6	19591651	19593344	Chromosome_6:19591651-19593344	1692	*	11.738	12.4671	10.1921	2.19057	1.32041e-26	4.53836e-25
Chromosome_2	24962214	24963786	Chromosome_2:24962214-24963786	1571	*	12.0585	12.7802	10.5473	2.15329	1.33397e-26	4.57899e-25
Chromosome_3	7711567	7715746	Chromosome_3:7711567-7715746	4178	*	14.1838	14.9551	12.4141	2.42976	1.3474e-26	4.61904e-25
Chromosome_5	2902541	2902803	Chromosome_5:2902541-2902803	261	*	7.82176	8.6942	5.25901	3.19148	1.37701e-26	4.71437e-25
Chromosome_9	12112415	12114328	Chromosome_9:12112415-12114328	1912	*	11.8936	12.5954	10.4724	2.05335	1.39502e-26	4.76981e-25
Chromosome_3	21759609	21760380	Chromosome_3:21759609-21760380	770	*	9.87864	10.6864	7.87599	2.65634	1.42636e-26	4.87062e-25
Chromosome_5	14967195	14967828	Chromosome_5:14967195-14967828	632	*	10.2838	11.0501	8.5425	2.39754	1.5409e-26	5.25489e-25
Chromosome_4	18353421	18355709	Chromosome_4:18353421-18355709	2287	*	12.6503	13.3529	11.226	2.05745	1.65793e-26	5.64664e-25
Chromosome_7	2842017	2844480	Chromosome_7:2842017-2844480	2462	*	14.0261	14.7854	12.324	2.35911	1.69381e-26	5.76138e-25
Chromosome_6	18114965	18116821	Chromosome_6:18114965-18116821	1855	*	11.7024	12.3901	10.3414	1.98564	1.72218e-26	5.8503e-25
Chromosome_6	10463180	10466072	Chromosome_6:10463180-10466072	2891	*	13.6548	14.4474	11.7541	2.5619	1.74243e-26	5.91141e-25
Chromosome_2	12997376	12997918	Chromosome_2:12997376-12997918	541	*	9.97521	10.7753	8.0248	2.60875	1.84612e-26	6.25509e-25
contig_1	293337	295233	contig_1:293337-295233	1895	*	12.3676	13.1397	10.5929	2.43242	1.90783e-26	6.45584e-25
Chromosome_3	5059152	5060506	Chromosome_3:5059152-5060506	1353	*	12.2242	12.9917	10.4762	2.40482	1.91884e-26	6.48474e-25
Chromosome_2	8665868	8667353	Chromosome_2:8665868-8667353	1484	*	11.3895	12.1685	9.57427	2.47182	1.92147e-26	6.48527e-25
Chromosome_1	30031096	30032185	Chromosome_1:30031096-30032185	1088	*	11.9454	12.6624	10.4562	2.12802	2.18687e-26	7.37156e-25
Chromosome_1	7737817	7740778	Chromosome_1:7737817-7740778	2960	*	12.8107	13.5161	11.3738	2.07141	2.30797e-26	7.76976e-25
Chromosome_8	12763999	12764666	Chromosome_8:12763999-12764666	666	*	10.2811	11.0572	8.48246	2.45789	2.32999e-26	7.83386e-25
Chromosome_5	107717	109954	Chromosome_5:107717-109954	2236	*	13.0913	13.7815	11.7199	1.99922	2.35457e-26	7.90634e-25
Chromosome_2	5577881	5579583	Chromosome_2:5577881-5579583	1701	*	12.5046	13.1585	11.2754	1.83402	2.36262e-26	7.92323e-25
Chromosome_6	17341296	17341568	Chromosome_6:17341296-17341568	271	*	7.79188	8.68982	4.9199	3.41628	2.3781e-26	7.96496e-25
Chromosome_4	18597478	18598842	Chromosome_4:18597478-18598842	1363	*	12.2055	12.91	10.7727	2.06772	2.4623e-26	8.23644e-25
Chromosome_4	17489125	17491024	Chromosome_4:17489125-17491024	1898	*	12.7667	13.4808	11.2908	2.11417	2.64865e-26	8.84852e-25
Chromosome_2	5010892	5012523	Chromosome_2:5010892-5012523	1630	*	12.2422	12.9746	10.6796	2.20786	2.72778e-26	9.10128e-25
Chromosome_2	3815761	3816454	Chromosome_2:3815761-3816454	692	*	11.4787	12.16	10.1439	1.95849	2.73759e-26	9.1224e-25
Chromosome_5	3366607	3367020	Chromosome_5:3366607-3367020	412	*	9.10067	9.91944	7.01813	2.74164	2.87409e-26	9.56509e-25
Chromosome_6	17128462	17128718	Chromosome_6:17128462-17128718	255	*	7.98787	8.84641	5.56748	3.06041	3.12533e-26	1.0388e-24
Chromosome_5	3085718	3087702	Chromosome_5:3085718-3087702	1983	*	12.7493	13.4852	11.1695	2.22727	3.13479e-26	1.04063e-24
Chromosome_2	3910011	3911026	Chromosome_2:3910011-3911026	1014	*	10.7238	11.4434	9.22291	2.14274	3.24402e-26	1.07553e-24
Chromosome_7	2302122	2303009	Chromosome_7:2302122-2303009	886	*	10.972	11.6822	9.51413	2.09434	3.3017e-26	1.09327e-24
Chromosome_2	1581244	1581995	Chromosome_2:1581244-1581995	750	*	10.9526	11.6799	9.41486	2.18031	3.40306e-26	1.12541e-24
Chromosome_5	14085710	14087757	Chromosome_5:14085710-14087757	2046	*	12.6169	13.2705	11.3889	1.83296	3.42491e-26	1.13121e-24
Chromosome_1	6665487	6668169	Chromosome_1:6665487-6668169	2681	*	12.9838	13.6773	11.5984	2.0133	3.62117e-26	1.19453e-24
Chromosome_1	7589795	7592715	Chromosome_1:7589795-7592715	2919	*	14.0926	14.8293	12.5092	2.23191	3.69241e-26	1.2165e-24
Chromosome_9	12764924	12765748	Chromosome_9:12764924-12765748	823	*	10.3921	8.46617	11.1885	-2.58436	3.96446e-26	1.30449e-24
Chromosome_4	24635359	24636578	Chromosome_4:24635359-24636578	1218	*	12.2652	12.9233	11.0208	1.85276	4.12949e-26	1.35709e-24
Chromosome_1	11384757	11386439	Chromosome_1:11384757-11386439	1681	*	11.7506	12.5207	9.98749	2.41718	4.3148e-26	1.41622e-24
Chromosome_6	10475781	10476325	Chromosome_6:10475781-10476325	543	*	9.51684	10.306	7.63792	2.53871	4.38442e-26	1.43727e-24
Chromosome_1	5082151	5083432	Chromosome_1:5082151-5083432	1280	*	11.2335	11.9243	9.85941	2.0021	4.4326e-26	1.45125e-24
Chromosome_8	15894991	15896086	Chromosome_8:15894991-15896086	1094	*	11.7759	12.4899	10.3007	2.11172	4.45962e-26	1.45828e-24
Chromosome_3	24248299	24249257	Chromosome_3:24248299-24249257	957	*	10.4093	11.1956	8.54879	2.51492	4.54313e-26	1.48373e-24
Chromosome_6	16115139	16116538	Chromosome_6:16115139-16116538	1398	*	11.0014	11.7297	9.45897	2.1846	4.90311e-26	1.5993e-24
Chromosome_6	15507858	15508486	Chromosome_6:15507858-15508486	627	*	10.0887	10.8602	8.31762	2.42692	4.97701e-26	1.62013e-24
Chromosome_7	4684767	4685815	Chromosome_7:4684767-4685815	1047	*	12.2441	12.9555	10.7809	2.09889	4.97932e-26	1.62013e-24
Chromosome_1	4972637	4973400	Chromosome_1:4972637-4973400	762	*	10.6842	11.4571	8.90502	2.43164	5.16627e-26	1.67888e-24
Chromosome_3	4459753	4462082	Chromosome_3:4459753-4462082	2328	*	13.1137	13.8348	11.6055	2.14906	5.29756e-26	1.71941e-24
Chromosome_8	16453612	16455311	Chromosome_8:16453612-16455311	1698	*	12.2985	13.0334	10.7238	2.22069	5.44653e-26	1.76558e-24
Chromosome_6	19828583	19829768	Chromosome_6:19828583-19829768	1184	*	11.675	12.3545	10.3474	1.94746	5.6466e-26	1.82817e-24
Chromosome_5	16178990	16182914	Chromosome_5:16178990-16182914	3923	*	14.2009	14.9406	12.6026	2.24717	5.90685e-26	1.91007e-24
Chromosome_10	664320	664778	Chromosome_10:664320-664778	457	*	9.19004	10.0085	7.10993	2.72973	6.02473e-26	1.9458e-24
contig_117	21912	25044	contig_117:21912-25044	3131	*	13.7005	14.453	12.0349	2.318	6.06209e-26	1.95545e-24
Chromosome_4	1866228	1867040	Chromosome_4:1866228-1867040	811	*	10.6988	11.495	8.77459	2.57741	6.13487e-26	1.9765e-24
Chromosome_7	19287771	19289771	Chromosome_7:19287771-19289771	1999	*	12.2211	12.9131	10.8421	2.0047	6.19901e-26	1.99471e-24
Chromosome_8	2624479	2624983	Chromosome_8:2624479-2624983	503	*	8.83338	9.70905	6.23516	3.19089	6.24207e-26	2.00611e-24
Chromosome_4	18501388	18503913	Chromosome_4:18501388-18503913	2524	*	12.166	12.8733	10.7207	2.07843	6.92401e-26	2.22255e-24
Chromosome_1	30124481	30127007	Chromosome_1:30124481-30127007	2525	*	12.4685	13.1996	10.9125	2.19956	7.78134e-26	2.49469e-24
Chromosome_1	30528434	30529739	Chromosome_1:30528434-30529739	1304	*	11.6311	12.3984	9.88454	2.39915	8.19246e-26	2.62329e-24
Chromosome_7	701720	702214	Chromosome_7:701720-702214	493	*	9.85673	10.6535	7.9284	2.58138	8.35466e-26	2.67196e-24
Chromosome_10	10819107	10821068	Chromosome_10:10819107-10821068	1960	*	11.8972	12.5911	10.5105	2.01286	8.51927e-26	2.72129e-24
Chromosome_5	15300527	15301512	Chromosome_5:15300527-15301512	984	*	11.282	11.9921	9.82456	2.09185	8.90242e-26	2.84022e-24
Chromosome_7	2025856	2028424	Chromosome_7:2025856-2028424	2567	*	12.4514	13.1648	10.9789	2.10851	8.9178e-26	2.84167e-24
Chromosome_6	11838340	11840166	Chromosome_6:11838340-11840166	1825	*	11.2266	9.77715	11.9349	-2.08452	9.24658e-26	2.94286e-24
Chromosome_4	2784631	2785995	Chromosome_4:2784631-2785995	1363	*	11.9922	12.7511	10.2921	2.35281	9.39243e-26	2.98565e-24
Chromosome_4	25096902	25097642	Chromosome_4:25096902-25097642	739	*	10.328	11.0742	8.69563	2.28118	9.59775e-26	3.04723e-24
Chromosome_3	23289830	23291154	Chromosome_3:23289830-23291154	1323	*	11.728	12.393	10.4573	1.88301	1.04296e-25	3.30733e-24
contig_23	21505	22704	contig_23:21505-22704	1198	*	10.8753	11.6149	9.27678	2.24444	1.20412e-25	3.81377e-24
Chromosome_1	4627771	4628647	Chromosome_1:4627771-4628647	875	*	11.2884	12.0262	9.69937	2.23261	1.21089e-25	3.8306e-24
Chromosome_1	31455848	31463197	Chromosome_1:31455848-31463197	7348	*	14.4486	15.1906	12.8382	2.25897	1.22334e-25	3.86531e-24
Chromosome_1	7065184	7066672	Chromosome_1:7065184-7066672	1487	*	12.1018	12.8263	10.5775	2.16429	1.2504e-25	3.94607e-24
Chromosome_4	20127982	20128963	Chromosome_4:20127982-20128963	980	*	11.044	11.7504	9.60315	2.07297	1.25358e-25	3.95132e-24
Chromosome_3	10327353	10328246	Chromosome_3:10327353-10328246	892	*	10.2795	11.0673	8.40949	2.52207	1.25906e-25	3.96384e-24
Chromosome_3	5875456	5876755	Chromosome_3:5875456-5876755	1298	*	11.2614	11.9896	9.71962	2.18219	1.37957e-25	4.33802e-24
Chromosome_8	517562	518503	Chromosome_8:517562-518503	940	*	10.7973	11.5241	9.26203	2.17593	1.46667e-25	4.60641e-24
Chromosome_9	2529258	2530759	Chromosome_9:2529258-2530759	1500	*	11.5126	9.64655	12.2997	-2.52239	1.52043e-25	4.76952e-24
Chromosome_5	19844442	19848348	Chromosome_5:19844442-19848348	3905	*	14.0584	14.7752	12.5707	2.12616	1.63672e-25	5.12819e-24
Chromosome_1	10344421	10345280	Chromosome_1:10344421-10345280	858	*	10.7113	11.4998	8.83703	2.52825	1.70395e-25	5.33247e-24
Chromosome_2	3479774	3481083	Chromosome_2:3479774-3481083	1308	*	11.192	11.8862	9.80357	2.01441	1.71412e-25	5.3579e-24
Chromosome_2	21730449	21732392	Chromosome_2:21730449-21732392	1942	*	12.3096	13.0007	10.9347	1.99894	1.80307e-25	5.62924e-24
Chromosome_8	1428960	1430129	Chromosome_8:1428960-1430129	1168	*	10.3699	8.62027	11.1376	-2.40274	1.86859e-25	5.82685e-24
Chromosome_2	28522231	28523853	Chromosome_2:28522231-28523853	1621	*	11.3499	12.0449	9.95806	2.01881	1.94952e-25	6.07199e-24
contig_1	454036	457766	contig_1:454036-457766	3729	*	13.72	14.4514	12.1629	2.20122	1.99069e-25	6.19287e-24
Chromosome_4	16987593	16989099	Chromosome_4:16987593-16989099	1505	*	12.619	13.375	10.9353	2.33366	2.08103e-25	6.46623e-24
Chromosome_3	8970199	8970939	Chromosome_3:8970199-8970939	739	*	10.9403	11.6375	9.53921	2.02963	2.25368e-25	6.99442e-24
Chromosome_5	985034	987369	Chromosome_5:985034-987369	2334	*	13.1307	13.8953	11.3987	2.38432	2.35881e-25	7.31204e-24
Chromosome_4	21015816	21017752	Chromosome_4:21015816-21017752	1935	*	11.7079	12.4319	10.1859	2.16009	2.41128e-25	7.46586e-24
Chromosome_1	25344513	25347699	Chromosome_1:25344513-25347699	3185	*	13.1152	13.8157	11.6998	2.04471	2.42529e-25	7.50037e-24
Chromosome_10	688922	689815	Chromosome_10:688922-689815	892	*	11.0182	11.7106	9.63728	2.00688	2.5559e-25	7.89499e-24
Chromosome_9	1537366	1540292	Chromosome_9:1537366-1540292	2925	*	12.1188	10.7189	12.8158	-2.02764	2.718e-25	8.38583e-24
Chromosome_9	4619067	4619895	Chromosome_9:4619067-4619895	827	*	11.2835	11.9938	9.8249	2.09091	2.75238e-25	8.48192e-24
Chromosome_7	5943290	5944631	Chromosome_7:5943290-5944631	1340	*	11.676	12.4038	10.1363	2.17905	2.78579e-25	8.5748e-24
Chromosome_5	15453388	15454686	Chromosome_5:15453388-15454686	1297	*	12.2993	13.0348	10.7214	2.22137	2.79003e-25	8.57778e-24
Chromosome_1	10380152	10380731	Chromosome_1:10380152-10380731	578	*	9.71925	10.518	7.77821	2.59716	3.03149e-25	9.30924e-24
Chromosome_9	11191719	11192834	Chromosome_9:11191719-11192834	1114	*	10.8245	11.5933	9.06882	2.40483	3.15796e-25	9.68626e-24
Chromosome_7	16186708	16187772	Chromosome_7:16186708-16187772	1063	*	10.4403	11.1995	8.7388	2.3482	3.18619e-25	9.76144e-24
Chromosome_1	26416488	26417408	Chromosome_1:26416488-26417408	919	*	11.8275	12.6469	9.74021	2.73455	3.19463e-25	9.77587e-24
Chromosome_7	18304135	18305024	Chromosome_7:18304135-18305024	888	*	10.1857	10.9535	8.43589	2.39789	3.23674e-25	9.89318e-24
Chromosome_6	18119025	18120368	Chromosome_6:18119025-18120368	1342	*	11.141	11.8606	9.63978	2.13675	3.25356e-25	9.93301e-24
Chromosome_2	23835702	23836475	Chromosome_2:23835702-23836475	772	*	10.1742	10.9554	8.34559	2.47685	3.37752e-25	1.02995e-23
Chromosome_1	2421728	2423161	Chromosome_1:2421728-2423161	1432	*	11.6189	12.3165	10.216	2.02903	3.43688e-25	1.04683e-23
contig_10	25498	27053	contig_10:25498-27053	1554	*	11.3142	12.0664	9.65095	2.30968	3.50374e-25	1.06596e-23
Chromosome_6	13838102	13839181	Chromosome_6:13838102-13839181	1078	*	11.8137	12.5297	10.3293	2.1193	3.51435e-25	1.06795e-23
Chromosome_4	24980813	24982549	Chromosome_4:24980813-24982549	1735	*	11.7661	12.4507	10.418	1.96812	3.64786e-25	1.10723e-23
Chromosome_10	10024214	10025676	Chromosome_10:10024214-10025676	1461	*	11.5691	12.2978	10.0247	2.18349	3.83077e-25	1.16141e-23
Chromosome_1	15118219	15119920	Chromosome_1:15118219-15119920	1700	*	11.8322	9.9277	12.6254	-2.55873	3.87152e-25	1.17208e-23
Chromosome_2	1109233	1110548	Chromosome_2:1109233-1110548	1314	*	11.9726	12.6935	10.4656	2.14365	3.87491e-25	1.17208e-23
Chromosome_1	10912418	10913771	Chromosome_1:10912418-10913771	1352	*	11.0164	11.7588	9.40371	2.25711	4.08497e-25	1.2342e-23
Chromosome_4	20330358	20333657	Chromosome_4:20330358-20333657	3298	*	12.9364	13.6084	11.6387	1.91248	4.14339e-25	1.25041e-23
Chromosome_2	10249480	10251102	Chromosome_2:10249480-10251102	1621	*	11.6383	12.3056	10.3584	1.89017	4.23963e-25	1.27798e-23
Chromosome_4	24010501	24011767	Chromosome_4:24010501-24011767	1265	*	11.2434	11.9444	9.82601	2.04592	4.29864e-25	1.29428e-23
Chromosome_2	8988762	8989554	Chromosome_2:8988762-8989554	791	*	11.3705	12.1423	9.59751	2.4221	4.41996e-25	1.32928e-23
Chromosome_4	24791030	24791947	Chromosome_4:24791030-24791947	916	*	11.1001	11.8232	9.58273	2.15381	4.42856e-25	1.33034e-23
Chromosome_10	10380636	10381047	Chromosome_10:10380636-10381047	410	*	8.46127	9.30405	6.18547	2.90108	4.43704e-25	1.33137e-23
Chromosome_6	14046476	14048724	Chromosome_6:14046476-14048724	2247	*	13.8224	14.5478	12.2939	2.16863	4.72834e-25	1.41715e-23
Chromosome_4	1373320	1375598	Chromosome_4:1373320-1375598	2277	*	12.8192	13.5178	11.412	2.03478	4.78224e-25	1.43167e-23
Chromosome_8	12982138	12983004	Chromosome_8:12982138-12983004	865	*	10.8177	11.557	9.22145	2.24125	4.8213e-25	1.44172e-23
Chromosome_1	31970164	31970892	Chromosome_1:31970164-31970892	727	*	9.90745	10.6803	8.12828	2.42756	4.98373e-25	1.48859e-23
Chromosome_10	888956	890851	Chromosome_10:888956-890851	1894	*	12.3478	13.0382	10.9754	1.99595	5.06126e-25	1.51003e-23
Chromosome_2	29690468	29690826	Chromosome_2:29690468-29690826	357	*	8.54819	9.37962	6.36737	2.82444	5.18087e-25	1.54396e-23
Chromosome_4	2319799	2321441	Chromosome_4:2319799-2321441	1641	*	12.497	13.1491	11.2745	1.82419	5.21006e-25	1.5509e-23
Chromosome_10	7632555	7632949	Chromosome_10:7632555-7632949	393	*	8.62365	9.4669	6.34377	2.90515	5.22494e-25	1.55356e-23
Chromosome_6	18955190	18956323	Chromosome_6:18955190-18956323	1132	*	11.9625	12.6505	10.5999	1.98379	5.61576e-25	1.66787e-23
Chromosome_2	7185183	7185888	Chromosome_2:7185183-7185888	704	*	11.7962	12.5606	10.0653	2.37908	6.09964e-25	1.80954e-23
Chromosome_5	3095513	3096145	Chromosome_5:3095513-3096145	631	*	10.4923	11.2301	8.90313	2.2303	6.37248e-25	1.88834e-23
Chromosome_4	23910969	23912146	Chromosome_4:23910969-23912146	1176	*	11.4959	12.2633	9.74833	2.39694	6.43926e-25	1.90598e-23
Chromosome_10	6258561	6259382	Chromosome_10:6258561-6259382	820	*	10.3567	11.1021	8.72883	2.2711	6.57072e-25	1.9427e-23
Chromosome_10	8725238	8727283	Chromosome_10:8725238-8727283	2044	*	12.0362	12.7893	10.3674	2.31504	6.60681e-25	1.95117e-23
Chromosome_3	4286784	4290787	Chromosome_3:4286784-4290787	4002	*	13.7032	14.3834	12.3729	1.94849	6.78524e-25	2.00161e-23
Chromosome_1	26274722	26276103	Chromosome_1:26274722-26276103	1380	*	11.5714	12.2394	10.2894	1.89171	7.51824e-25	2.21535e-23
Chromosome_1	8332124	8334396	Chromosome_1:8332124-8334396	2271	*	13.1596	13.8905	11.6045	2.19604	7.99528e-25	2.35327e-23
Chromosome_2	1778222	1780692	Chromosome_2:1778222-1780692	2469	*	13.2356	13.9179	11.8967	1.95747	8.07325e-25	2.37355e-23
Chromosome_6	12604035	12605248	Chromosome_6:12604035-12605248	1212	*	10.7592	9.17479	11.4961	-2.22817	8.81072e-25	2.58718e-23
Chromosome_3	10766939	10768255	Chromosome_3:10766939-10768255	1315	*	10.1663	7.59716	11.0394	-3.1784	8.8196e-25	2.58718e-23
Chromosome_8	13322382	13323083	Chromosome_8:13322382-13323083	700	*	11.605	12.3583	9.93523	2.31449	1.00118e-24	2.93362e-23
Chromosome_6	14429607	14431484	Chromosome_6:14429607-14431484	1876	*	11.6818	10.4369	12.3399	-1.84954	1.00687e-24	2.947e-23
Chromosome_2	8902708	8903579	Chromosome_2:8902708-8903579	870	*	11.6847	12.3466	10.4257	1.86489	1.02681e-24	3.00201e-23
Chromosome_3	29045521	29047375	Chromosome_3:29045521-29047375	1853	*	12.1939	12.8603	10.9177	1.88455	1.05499e-24	3.08097e-23
Chromosome_4	17883726	17885267	Chromosome_4:17883726-17885267	1540	*	13.5432	14.2001	12.3033	1.84365	1.06779e-24	3.1149e-23
Chromosome_5	14670237	14672169	Chromosome_5:14670237-14672169	1931	*	12.0246	12.7843	10.3205	2.35068	1.13381e-24	3.30378e-23
Chromosome_3	28166202	28166969	Chromosome_3:28166202-28166969	766	*	10.4265	11.2233	8.49864	2.57198	1.14924e-24	3.34504e-23
Chromosome_9	12603811	12604508	Chromosome_9:12603811-12604508	696	*	9.78981	7.73965	10.6042	-2.69956	1.15264e-24	3.35121e-23
Chromosome_2	4122077	4122699	Chromosome_2:4122077-4122699	621	*	10.0114	10.818	8.01628	2.63697	1.16375e-24	3.37976e-23
Chromosome_1	2093837	2094670	Chromosome_1:2093837-2094670	832	*	10.4124	11.1598	8.77375	2.28078	1.19653e-24	3.47112e-23
Chromosome_1	7909855	7910630	Chromosome_1:7909855-7910630	774	*	10.9721	11.6702	9.56674	2.03055	1.33272e-24	3.86194e-23
Chromosome_2	11968392	11969420	Chromosome_2:11968392-11969420	1027	*	12.0671	12.7982	10.5113	2.19422	1.37191e-24	3.97111e-23
Chromosome_6	15766875	15769250	Chromosome_6:15766875-15769250	2374	*	12.2894	13.0182	10.7446	2.18299	1.37358e-24	3.97157e-23
Chromosome_10	7836595	7836970	Chromosome_10:7836595-7836970	374	*	8.85321	9.68895	6.63712	2.84048	1.37715e-24	3.9775e-23
Chromosome_9	12128093	12128880	Chromosome_9:12128093-12128880	786	*	10.216	10.9661	8.56305	2.29591	1.38118e-24	3.98474e-23
Chromosome_3	7715823	7717557	Chromosome_3:7715823-7717557	1733	*	11.8884	12.5608	10.589	1.91123	1.42844e-24	4.11658e-23
Chromosome_8	813885	814623	Chromosome_8:813885-814623	737	*	9.70017	10.4856	7.84485	2.50129	1.4348e-24	4.13037e-23
Chromosome_9	4419659	4420366	Chromosome_9:4419659-4420366	706	*	10.8485	11.565	9.3618	2.11958	1.4628e-24	4.20634e-23
Chromosome_5	4229189	4229962	Chromosome_5:4229189-4229962	772	*	9.99219	10.7587	8.24991	2.38751	1.49996e-24	4.30849e-23
Chromosome_8	16216893	16217328	Chromosome_8:16216893-16217328	434	*	9.21416	10.0798	6.72276	3.08635	1.50677e-24	4.3233e-23
Chromosome_5	13106455	13109612	Chromosome_5:13106455-13109612	3156	*	14.0926	14.8042	12.628	2.09748	1.52845e-24	4.38072e-23
Chromosome_1	21002023	21002439	Chromosome_1:21002023-21002439	415	*	9.58811	10.4413	7.21831	2.98116	1.55235e-24	4.44437e-23
Chromosome_4	4881157	4884183	Chromosome_4:4881157-4884183	3025	*	13.8418	14.5914	12.1914	2.29636	1.63886e-24	4.68694e-23
Chromosome_5	11527094	11527541	Chromosome_5:11527094-11527541	446	*	9.24026	10.0844	6.95224	2.90835	1.66132e-24	4.74599e-23
Chromosome_4	24176807	24177961	Chromosome_4:24176807-24177961	1153	*	11.7274	12.4488	10.2181	2.14373	1.70859e-24	4.87454e-23
Chromosome_8	12913390	12914244	Chromosome_8:12913390-12914244	853	*	10.6099	11.3396	9.06104	2.18748	1.71004e-24	4.87454e-23
Chromosome_4	21307498	21309158	Chromosome_4:21307498-21309158	1659	*	12.11	12.745	10.9488	1.75017	1.72148e-24	4.90182e-23
Chromosome_7	730019	731485	Chromosome_7:730019-731485	1465	*	10.921	11.6825	9.20679	2.3583	1.75758e-24	4.99919e-23
Chromosome_7	3789358	3790811	Chromosome_7:3789358-3790811	1452	*	12.4522	13.1069	11.2199	1.83321	1.85042e-24	5.25755e-23
Chromosome_2	25083728	25085133	Chromosome_2:25083728-25085133	1404	*	11.7772	12.478	10.3606	2.04185	1.86663e-24	5.29789e-23
Chromosome_6	18107398	18108799	Chromosome_6:18107398-18108799	1400	*	12.6643	13.3059	11.4797	1.77873	1.98432e-24	5.62581e-23
Chromosome_6	14316113	14317292	Chromosome_6:14316113-14317292	1178	*	11.8854	12.5847	10.4752	2.03575	2.04947e-24	5.80426e-23
Chromosome_3	3009189	3010820	Chromosome_3:3009189-3010820	1630	*	11.9566	12.6611	10.5242	2.06011	2.05599e-24	5.81644e-23
Chromosome_1	31306663	31307404	Chromosome_1:31306663-31307404	740	*	10.0078	10.7964	8.13269	2.5181	2.07064e-24	5.85156e-23
Chromosome_4	22059480	22062293	Chromosome_4:22059480-22062293	2812	*	13.1628	13.8538	11.7879	1.99666	2.17368e-24	6.13614e-23
Chromosome_9	9318790	9320267	Chromosome_9:9318790-9320267	1476	*	12.4439	13.1289	11.0936	1.9685	2.27449e-24	6.41383e-23
Chromosome_3	28529358	28530353	Chromosome_3:28529358-28530353	994	*	10.9564	11.6854	9.4102	2.18184	2.29034e-24	6.45158e-23
Chromosome_3	22002153	22003560	Chromosome_3:22002153-22003560	1406	*	12.1594	12.8803	10.6525	2.14091	2.32227e-24	6.5345e-23
Chromosome_7	5158672	5159490	Chromosome_7:5158672-5159490	817	*	11.2689	12.0242	9.58824	2.3233	2.34972e-24	6.60465e-23
Chromosome_9	14730175	14731366	Chromosome_9:14730175-14731366	1190	*	11.345	12.0666	9.83427	2.14417	2.38324e-24	6.69169e-23
Chromosome_2	11229140	11231122	Chromosome_2:11229140-11231122	1981	*	12.3619	13.042	11.0319	1.94514	2.40958e-24	6.75841e-23
Chromosome_6	18865313	18867450	Chromosome_6:18865313-18867450	2136	*	12.654	13.3485	11.2648	2.0122	2.44546e-24	6.85174e-23
Chromosome_7	2115365	2116322	Chromosome_7:2115365-2116322	956	*	11.3123	11.9857	10.0089	1.91718	2.53868e-24	7.10531e-23
Chromosome_3	12485304	12488500	Chromosome_3:12485304-12488500	3195	*	12.8678	13.5451	11.549	1.93287	2.59591e-24	7.25774e-23
Chromosome_3	7894152	7894742	Chromosome_3:7894152-7894742	589	*	10.7046	11.4278	9.18669	2.15251	2.72922e-24	7.62234e-23
contig_139	10493	12048	contig_139:10493-12048	1554	*	11.4986	12.2278	9.95189	2.1826	2.7847e-24	7.76902e-23
Chromosome_7	5699186	5700247	Chromosome_7:5699186-5700247	1060	*	11.8482	12.643	9.93311	2.561	2.79227e-24	7.78186e-23
Chromosome_9	13367412	13368468	Chromosome_9:13367412-13368468	1055	*	11.2646	11.9488	9.91786	1.96573	2.82603e-24	7.8676e-23
Chromosome_4	3387463	3389553	Chromosome_4:3387463-3389553	2089	*	11.8989	12.5549	10.6623	1.83761	2.92487e-24	8.13412e-23
Chromosome_8	2626866	2628500	Chromosome_8:2626866-2628500	1633	*	12.2098	12.8675	10.9666	1.84535	2.9398e-24	8.16697e-23
Chromosome_1	2517056	2518975	Chromosome_1:2517056-2518975	1918	*	13.6949	14.4007	12.2567	2.06714	3.17978e-24	8.8243e-23
Chromosome_5	2307842	2308513	Chromosome_5:2307842-2308513	670	*	10.322	11.0912	8.5644	2.40279	3.28742e-24	9.11338e-23
Chromosome_3	7494175	7495542	Chromosome_3:7494175-7495542	1366	*	11.5062	12.2502	9.88555	2.26138	3.63844e-24	1.00758e-22
Chromosome_2	8139168	8140307	Chromosome_2:8139168-8140307	1138	*	10.9052	11.6141	9.45285	2.08092	3.689e-24	1.02051e-22
Chromosome_3	24688403	24689588	Chromosome_3:24688403-24689588	1184	*	11.5026	12.1698	10.2233	1.88697	3.83868e-24	1.0608e-22
Chromosome_1	10379638	10380025	Chromosome_1:10379638-10380025	386	*	8.87044	9.69193	6.76742	2.74121	3.85104e-24	1.06309e-22
Chromosome_4	26408214	26409542	Chromosome_4:26408214-26409542	1327	*	11.4972	12.2494	9.83354	2.30565	3.88152e-24	1.07038e-22
Chromosome_3	4732077	4734191	Chromosome_3:4732077-4734191	2113	*	12.9193	13.6253	11.4799	2.06739	4.41859e-24	1.2172e-22
Chromosome_2	5082597	5083731	Chromosome_2:5082597-5083731	1133	*	12.5367	13.2595	11.0202	2.15068	4.54118e-24	1.24966e-22
Chromosome_3	25002304	25004817	Chromosome_3:25002304-25004817	2512	*	12.3455	12.9753	11.2017	1.72824	4.63552e-24	1.27428e-22
Chromosome_2	8714238	8716910	Chromosome_2:8714238-8716910	2671	*	12.7682	13.408	11.59	1.76918	4.88651e-24	1.34187e-22
Chromosome_4	19536613	19537631	Chromosome_4:19536613-19537631	1017	*	10.9465	11.6507	9.51498	2.05815	4.97528e-24	1.36463e-22
Chromosome_4	15342668	15344470	Chromosome_4:15342668-15344470	1801	*	12.765	13.5023	11.1783	2.22593	4.97978e-24	1.36463e-22
Chromosome_3	23141017	23143199	Chromosome_3:23141017-23143199	2181	*	13.0476	13.7941	11.4144	2.27535	5.11756e-24	1.40092e-22
Chromosome_3	6623782	6625697	Chromosome_3:6623782-6625697	1914	*	11.9061	12.5962	10.5352	1.98985	5.1579e-24	1.41049e-22
Chromosome_3	8949688	8951582	Chromosome_3:8949688-8951582	1893	*	13.0654	13.7781	11.5962	2.10016	5.20618e-24	1.42221e-22
Chromosome_4	25150166	25151523	Chromosome_4:25150166-25151523	1356	*	12.1332	12.7722	10.9575	1.76583	5.34756e-24	1.45931e-22
Chromosome_5	15165608	15167928	Chromosome_5:15165608-15167928	2319	*	13.3083	14.1085	11.3572	2.59722	5.47706e-24	1.4931e-22
Chromosome_6	17988487	17988935	Chromosome_6:17988487-17988935	447	*	8.99169	9.78952	7.05666	2.58347	5.52121e-24	1.50357e-22
Chromosome_2	5597619	5599990	Chromosome_2:5597619-5599990	2370	*	13.5136	14.236	11.9992	2.1493	5.63617e-24	1.53186e-22
Chromosome_1	6545141	6546205	Chromosome_1:6545141-6546205	1063	*	10.8713	11.6419	9.10518	2.41191	5.63677e-24	1.53186e-22
Chromosome_4	22931368	22932193	Chromosome_4:22931368-22932193	824	*	9.59273	10.3774	7.74212	2.49226	5.75935e-24	1.56355e-22
Chromosome_10	6154173	6155374	Chromosome_10:6154173-6155374	1200	*	11.4426	12.1456	10.016	2.05344	5.79993e-24	1.57294e-22
Chromosome_4	23903803	23905593	Chromosome_4:23903803-23905593	1789	*	11.7019	12.3635	10.4441	1.86145	5.86026e-24	1.58766e-22
Chromosome_10	141855	142129	Chromosome_10:141855-142129	273	*	7.9596	8.81396	5.57904	2.98998	5.91892e-24	1.6019e-22
Chromosome_2	10099173	10100572	Chromosome_2:10099173-10100572	1398	*	11.5241	12.2098	10.1713	1.96917	6.22538e-24	1.6831e-22
Chromosome_2	598144	598802	Chromosome_2:598144-598802	657	*	9.56581	10.3788	7.52584	2.67424	6.23315e-24	1.68346e-22
Chromosome_2	3424073	3426706	Chromosome_2:3424073-3426706	2632	*	12.6144	13.3343	11.1121	2.13523	6.36798e-24	1.71811e-22
Chromosome_7	4668897	4669970	Chromosome_7:4668897-4669970	1072	*	10.3216	11.0562	8.74866	2.2101	6.43915e-24	1.73553e-22
Chromosome_5	1206931	1207821	Chromosome_5:1206931-1207821	889	*	10.4743	11.2049	8.92047	2.19058	6.45642e-24	1.7384e-22
Chromosome_5	2615602	2617678	Chromosome_5:2615602-2617678	2075	*	12.1458	12.87	10.6226	2.1568	6.66198e-24	1.7919e-22
Chromosome_4	18193172	18195039	Chromosome_4:18193172-18195039	1866	*	12.1646	12.832	10.8845	1.88698	6.94874e-24	1.86712e-22
Chromosome_8	16422335	16423146	Chromosome_8:16422335-16423146	810	*	9.85886	8.14251	10.6207	-2.36346	7.05423e-24	1.89352e-22
Chromosome_2	30149438	30151990	Chromosome_2:30149438-30151990	2551	*	11.9896	12.679	10.6216	1.98638	7.13266e-24	1.91262e-22
Chromosome_4	25200540	25202601	Chromosome_4:25200540-25202601	2060	*	12.9056	13.6236	11.4119	2.12722	7.48032e-24	2.00379e-22
Chromosome_9	11012636	11014004	Chromosome_9:11012636-11014004	1367	*	12.2547	12.9527	10.8501	2.02834	7.64013e-24	2.04452e-22
Chromosome_6	19368463	19369588	Chromosome_6:19368463-19369588	1124	*	11.5329	12.2419	10.0805	2.08046	8.46876e-24	2.26395e-22
Chromosome_10	7016663	7017651	Chromosome_10:7016663-7017651	987	*	10.9755	11.7111	9.39755	2.21366	8.49815e-24	2.26949e-22
Chromosome_1	27294372	27297935	Chromosome_1:27294372-27297935	3562	*	13.7037	14.4538	12.0512	2.29519	8.54616e-24	2.27999e-22
Chromosome_9	15162872	15164447	Chromosome_9:15162872-15164447	1574	*	11.1209	11.8504	9.57251	2.18188	8.56261e-24	2.28122e-22
Chromosome_5	400148	400916	Chromosome_5:400148-400916	767	*	9.85593	8.11658	10.6219	-2.38548	8.56816e-24	2.28122e-22
Chromosome_2	8227885	8231614	Chromosome_2:8227885-8231614	3728	*	14.0008	14.7398	12.4059	2.23542	8.59053e-24	2.28485e-22
Chromosome_10	1008224	1008980	Chromosome_10:1008224-1008980	755	*	10.3091	8.64001	11.0623	-2.31477	8.94494e-24	2.37671e-22
Chromosome_4	19459881	19460503	Chromosome_4:19459881-19460503	621	*	10.2173	10.9855	8.46525	2.39212	9.44932e-24	2.50818e-22
Chromosome_9	4151758	4152108	Chromosome_9:4151758-4152108	349	*	8.48491	9.33426	6.15075	2.93877	9.61706e-24	2.55013e-22
Chromosome_4	2010411	2011957	Chromosome_4:2010411-2011957	1545	*	11.235	11.9127	9.91449	1.93254	9.89833e-24	2.62206e-22
Chromosome_6	15729954	15732536	Chromosome_6:15729954-15732536	2581	*	12.8456	13.538	11.4647	2.00113	1.05184e-23	2.7835e-22
Chromosome_1	7847112	7848497	Chromosome_1:7847112-7848497	1384	*	12.6713	13.3249	11.4436	1.82798	1.27424e-23	3.36864e-22
Chromosome_8	12854871	12855316	Chromosome_8:12854871-12855316	444	*	10.5301	11.2552	9.0034	2.16182	1.28331e-23	3.38921e-22
Chromosome_2	6441694	6444764	Chromosome_2:6441694-6444764	3069	*	13.1205	13.8061	11.7679	1.96924	1.30452e-23	3.44136e-22
Chromosome_2	11463009	11463460	Chromosome_2:11463009-11463460	450	*	8.7618	6.49781	9.60321	-2.89701	1.30568e-23	3.44136e-22
Chromosome_1	26434572	26436020	Chromosome_1:26434572-26436020	1447	*	11.1858	11.9366	9.52919	2.29591	1.3218e-23	3.48034e-22
Chromosome_2	12249018	12249977	Chromosome_2:12249018-12249977	958	*	10.548	11.2574	9.09382	2.08144	1.38189e-23	3.6349e-22
Chromosome_2	21085691	21086001	Chromosome_2:21085691-21086001	309	*	8.56257	9.39563	6.36852	2.81417	1.40998e-23	3.70507e-22
Chromosome_1	10140255	10140685	Chromosome_1:10140255-10140685	429	*	9.2445	10.0324	7.37387	2.51285	1.4354e-23	3.7681e-22
Chromosome_8	12773254	12773949	Chromosome_8:12773254-12773949	694	*	10.1288	10.8815	8.46232	2.30922	1.45069e-23	3.80442e-22
Chromosome_7	5750355	5751285	Chromosome_7:5750355-5751285	929	*	11.2632	12.0091	9.63236	2.26773	1.52684e-23	4.00015e-22
Chromosome_4	1480887	1481561	Chromosome_4:1480887-1481561	673	*	10.8052	11.5643	9.1037	2.34002	1.52944e-23	4.00294e-22
Chromosome_1	7095591	7096664	Chromosome_1:7095591-7096664	1072	*	11.7487	12.414	10.4768	1.87619	1.60819e-23	4.20487e-22
Chromosome_4	6222886	6225248	Chromosome_4:6222886-6225248	2361	*	13.4539	14.112	12.2091	1.84643	1.61178e-23	4.21004e-22
Chromosome_1	9428023	9429092	Chromosome_1:9428023-9429092	1068	*	12.2942	12.9409	11.0914	1.79738	1.63874e-23	4.27621e-22
Chromosome_4	1413255	1414092	Chromosome_4:1413255-1414092	836	*	10.7322	11.4792	9.09597	2.27259	1.72206e-23	4.48917e-22
Chromosome_2	23599990	23602696	Chromosome_2:23599990-23602696	2705	*	13.084	13.7588	11.7751	1.91985	1.7446e-23	4.54341e-22
Chromosome_2	24704906	24705743	Chromosome_2:24704906-24705743	836	*	10.4869	11.2207	8.91775	2.20363	1.82342e-23	4.74397e-22
Chromosome_10	2049765	2051792	Chromosome_10:2049765-2051792	2026	*	12.0612	12.7674	10.6208	2.06517	1.84832e-23	4.80397e-22
Chromosome_6	10836127	10837967	Chromosome_6:10836127-10837967	1839	*	12.1796	12.8727	10.7955	2.00285	1.97847e-23	5.13717e-22
Chromosome_3	12759387	12760981	Chromosome_3:12759387-12760981	1593	*	13.324	14.0534	11.7761	2.18313	1.98562e-23	5.15063e-22
Chromosome_4	20464179	20467402	Chromosome_4:20464179-20467402	3222	*	13.1514	13.8735	11.6389	2.1448	1.9968e-23	5.1745e-22
Chromosome_1	10393329	10394187	Chromosome_1:10393329-10394187	857	*	10.1453	10.9167	8.37464	2.41036	1.9989e-23	5.17484e-22
Chromosome_5	3450409	3454080	Chromosome_5:3450409-3454080	3670	*	13.4075	14.0684	12.1521	1.85825	2.0329e-23	5.25766e-22
Chromosome_5	14461528	14462990	Chromosome_5:14461528-14462990	1461	*	12.6198	13.2531	11.4642	1.74208	2.06226e-23	5.32835e-22
Chromosome_1	33290564	33291759	Chromosome_1:33290564-33291759	1194	*	11.3959	12.1625	9.65311	2.38253	2.13248e-23	5.50436e-22
Chromosome_3	11342349	11342940	Chromosome_3:11342349-11342940	590	*	10.6895	11.467	8.88309	2.44513	2.14155e-23	5.51742e-22
Chromosome_1	9172032	9173099	Chromosome_1:9172032-9173099	1066	*	10.8793	11.6121	9.31472	2.19738	2.14175e-23	5.51742e-22
Chromosome_4	18375007	18381172	Chromosome_4:18375007-18381172	6164	*	14.1722	14.9295	12.4809	2.33376	2.25273e-23	5.79763e-22
Chromosome_6	11050478	11051673	Chromosome_6:11050478-11051673	1194	*	11.5156	12.2423	9.98107	2.16647	2.25543e-23	5.79889e-22
Chromosome_7	5086181	5087137	Chromosome_7:5086181-5087137	955	*	10.6581	11.3682	9.20056	2.08322	2.27147e-23	5.83442e-22
Chromosome_1	28694063	28695061	Chromosome_1:28694063-28695061	997	*	11.4541	12.1148	10.1995	1.85637	2.27437e-23	5.83615e-22
Chromosome_4	5541406	5543021	Chromosome_4:5541406-5543021	1614	*	11.6718	12.3198	10.4642	1.80186	2.3759e-23	6.0907e-22
Chromosome_8	8593275	8593883	Chromosome_8:8593275-8593883	607	*	11.0163	11.751	9.44226	2.20693	2.50467e-23	6.41454e-22
Chromosome_3	10827252	10828081	Chromosome_3:10827252-10828081	828	*	10.8302	11.5294	9.42057	2.03114	2.51156e-23	6.42591e-22
Chromosome_4	25814580	25816313	Chromosome_4:25814580-25816313	1732	*	12.6188	13.2786	11.3678	1.85258	2.54514e-23	6.50549e-22
Chromosome_3	5031756	5033148	Chromosome_3:5031756-5033148	1391	*	13.0771	13.7422	11.8062	1.87586	2.61479e-23	6.67701e-22
Chromosome_8	5201016	5201580	Chromosome_8:5201016-5201580	563	*	10.2768	11.1053	8.11958	2.77992	2.67727e-23	6.82991e-22
Chromosome_7	6130901	6131692	Chromosome_7:6130901-6131692	790	*	11.0673	11.7795	9.59992	2.09296	2.72523e-23	6.9455e-22
Chromosome_5	14965063	14966017	Chromosome_5:14965063-14966017	953	*	10.9511	11.656	9.51691	2.05707	2.74359e-23	6.98549e-22
Chromosome_2	11689832	11693609	Chromosome_2:11689832-11693609	3776	*	13.5128	14.1769	12.2457	1.8713	2.98485e-23	7.59241e-22
Chromosome_9	11917964	11920379	Chromosome_9:11917964-11920379	2414	*	12.2051	10.9336	12.8702	-1.87684	3.19446e-23	8.11771e-22
Chromosome_1	10528433	10529214	Chromosome_1:10528433-10529214	780	*	10.7314	11.478	9.09766	2.26945	3.27892e-23	8.32426e-22
Chromosome_6	11309934	11311493	Chromosome_6:11309934-11311493	1558	*	11.1929	11.922	9.64665	2.17717	3.32898e-23	8.44319e-22
Chromosome_2	553545	554007	Chromosome_2:553545-554007	461	*	9.1504	9.95623	7.16101	2.61974	3.35549e-23	8.50218e-22
Chromosome_4	23951189	23952349	Chromosome_4:23951189-23952349	1159	*	11.3007	12.0096	9.8483	2.07813	3.38652e-23	8.57253e-22
Chromosome_6	11263661	11265241	Chromosome_6:11263661-11265241	1579	*	12.1631	12.8743	10.7004	2.08904	3.44863e-23	8.72134e-22
contig_91	27387	29064	contig_91:27387-29064	1676	*	11.7938	12.4335	10.616	1.76795	3.56257e-23	9.00082e-22
Chromosome_1	12999347	13002066	Chromosome_1:12999347-13002066	2718	*	14.0401	14.7354	12.6474	2.01357	3.63955e-23	9.18645e-22
Chromosome_8	12810464	12811197	Chromosome_8:12810464-12811197	732	*	10.2424	11.0189	8.44158	2.44051	3.96226e-23	9.99138e-22
Chromosome_1	4347357	4348251	Chromosome_1:4347357-4348251	893	*	11.4449	12.2022	9.75368	2.32912	4.01714e-23	1.012e-21
Chromosome_1	10206920	10208328	Chromosome_1:10206920-10208328	1407	*	11.3536	12.043	9.98575	1.9842	4.03706e-23	1.01605e-21
Chromosome_2	4998086	4999188	Chromosome_2:4998086-4999188	1101	*	10.6063	11.3432	9.02152	2.22369	4.04884e-23	1.01803e-21
Chromosome_8	3901595	3903373	Chromosome_8:3901595-3903373	1777	*	12.643	13.3157	11.3422	1.90874	4.09853e-23	1.02954e-21
Chromosome_4	20011128	20012448	Chromosome_4:20011128-20012448	1319	*	12.0419	12.7934	10.3824	2.29692	4.18102e-23	1.0488e-21
Chromosome_6	17986711	17987295	Chromosome_6:17986711-17987295	583	*	9.96541	10.7907	7.83325	2.75417	4.18321e-23	1.0488e-21
Chromosome_3	7651722	7653583	Chromosome_3:7651722-7653583	1860	*	13.3361	14.0492	11.8648	2.09903	4.22884e-23	1.05923e-21
Chromosome_2	6733208	6733711	Chromosome_2:6733208-6733711	502	*	9.02123	9.82975	7.01304	2.65709	4.25637e-23	1.06511e-21
Chromosome_8	4073905	4075710	Chromosome_8:4073905-4075710	1804	*	11.0149	9.58398	11.719	-2.05485	4.27563e-23	1.06891e-21
Chromosome_7	5748418	5748630	Chromosome_7:5748418-5748630	211	*	7.33871	8.26123	4.0813	3.63993	4.51359e-23	1.12704e-21
Chromosome_1	7307800	7309238	Chromosome_1:7307800-7309238	1437	*	12.1813	12.8368	10.9462	1.83324	4.51675e-23	1.12704e-21
Chromosome_1	7314688	7316792	Chromosome_1:7314688-7316792	2103	*	13.323	14.0028	11.9938	1.94156	4.55523e-23	1.13556e-21
Chromosome_7	18104028	18105633	Chromosome_7:18104028-18105633	1604	*	11.4994	12.2181	10.0028	2.12389	4.56231e-23	1.13624e-21
Chromosome_1	159017	159705	Chromosome_1:159017-159705	687	*	10.9625	11.662	9.55127	2.0339	4.93313e-23	1.22743e-21
Chromosome_3	8037009	8037953	Chromosome_3:8037009-8037953	943	*	10.7408	11.4302	9.37279	1.98495	4.98296e-23	1.23866e-21
Chromosome_3	6924979	6927030	Chromosome_3:6924979-6927030	2050	*	11.9606	12.6032	10.7724	1.77813	5.04042e-23	1.25175e-21
Chromosome_2	1315715	1316294	Chromosome_2:1315715-1316294	578	*	9.89891	10.6891	8.01394	2.51948	5.21605e-23	1.29414e-21
Chromosome_10	9655869	9657575	Chromosome_10:9655869-9657575	1705	*	12.1072	12.7847	10.7876	1.92913	5.45345e-23	1.35176e-21
Chromosome_5	3521472	3522138	Chromosome_5:3521472-3522138	665	*	10.5391	11.3022	8.81569	2.35887	5.51143e-23	1.36485e-21
Chromosome_2	23879857	23882493	Chromosome_2:23879857-23882493	2635	*	12.6491	13.3173	11.3661	1.88813	5.58871e-23	1.38268e-21
Chromosome_1	3629829	3630318	Chromosome_1:3629829-3630318	488	*	8.70216	9.53437	6.51502	2.79753	5.61699e-23	1.38837e-21
Chromosome_3	1556401	1557687	Chromosome_3:1556401-1557687	1285	*	12.4187	13.1499	10.8622	2.189	5.62651e-23	1.38941e-21
Chromosome_4	25414506	25416891	Chromosome_4:25414506-25416891	2384	*	12.1153	12.7402	10.9884	1.70669	6.46617e-23	1.59525e-21
Chromosome_1	31432958	31434432	Chromosome_1:31432958-31434432	1473	*	11.2421	11.9725	9.68974	2.18261	6.82311e-23	1.68173e-21
Chromosome_8	12924150	12925168	Chromosome_8:12924150-12925168	1017	*	10.6699	11.3943	9.14613	2.15623	6.85437e-23	1.68785e-21
contig_10	28618	29494	contig_10:28618-29494	875	*	10.4582	11.1874	8.91169	2.17626	7.07305e-23	1.74006e-21
Chromosome_1	26418371	26419614	Chromosome_1:26418371-26419614	1242	*	11.2368	11.9826	9.60649	2.26425	7.32996e-23	1.80158e-21
Chromosome_6	14671435	14672726	Chromosome_6:14671435-14672726	1290	*	12.0831	12.804	10.5757	2.1362	7.52806e-23	1.84853e-21
Chromosome_5	15564240	15565752	Chromosome_5:15564240-15565752	1511	*	11.3653	12.0614	9.96866	2.01429	7.59804e-23	1.86397e-21
Chromosome_2	6490473	6492627	Chromosome_2:6490473-6492627	2153	*	12.2577	12.9176	11.0063	1.8513	7.86082e-23	1.92664e-21
Chromosome_10	9416298	9418161	Chromosome_10:9416298-9418161	1862	*	12.8962	13.5674	11.6013	1.9015	7.86872e-23	1.92677e-21
Chromosome_4	18153314	18154986	Chromosome_4:18153314-18154986	1671	*	11.3547	12.0169	10.0945	1.86201	8.19237e-23	2.00415e-21
Chromosome_2	24707305	24708901	Chromosome_2:24707305-24708901	1595	*	11.3268	12.056	9.7802	2.17625	8.30987e-23	2.031e-21
Chromosome_1	1928794	1931018	Chromosome_1:1928794-1931018	2223	*	12.9486	13.598	11.7361	1.80649	8.32526e-23	2.03287e-21
Chromosome_2	8219468	8221201	Chromosome_2:8219468-8221201	1732	*	11.9023	12.5277	10.7736	1.70831	8.35614e-23	2.03851e-21
Chromosome_5	17225765	17227746	Chromosome_5:17225765-17227746	1980	*	11.7017	12.3981	10.3041	2.0153	8.82163e-23	2.15007e-21
Chromosome_1	26322868	26325219	Chromosome_1:26322868-26325219	2350	*	12.7778	13.4261	11.5693	1.80149	9.40352e-23	2.28976e-21
Chromosome_6	17289348	17291505	Chromosome_6:17289348-17291505	2156	*	12.5463	13.2253	11.2207	1.93585	9.76568e-23	2.37574e-21
Chromosome_10	10381268	10381899	Chromosome_10:10381268-10381899	630	*	9.35346	10.1957	7.08217	2.87429	1.00378e-22	2.43968e-21
Chromosome_1	1237826	1238741	Chromosome_1:1237826-1238741	914	*	10.6218	11.3594	9.03331	2.21883	1.08459e-22	2.63364e-21
Chromosome_3	27045344	27047347	Chromosome_3:27045344-27047347	2002	*	13.1112	13.7939	11.7705	1.95302	1.10343e-22	2.67691e-21
Chromosome_4	23438800	23443007	Chromosome_4:23438800-23443007	4206	*	13.1794	13.8397	11.9269	1.85297	1.12123e-22	2.71759e-21
Chromosome_3	21133948	21134965	Chromosome_3:21133948-21134965	1016	*	11.424	12.0814	10.1821	1.84195	1.12516e-22	2.72459e-21
Chromosome_1	3604764	3605308	Chromosome_1:3604764-3605308	543	*	9.32344	7.55821	10.0939	-2.4055	1.1777e-22	2.84845e-21
Chromosome_8	1482596	1485013	Chromosome_8:1482596-1485013	2416	*	12.7759	13.4509	11.4664	1.91747	1.17848e-22	2.84845e-21
Chromosome_2	1582198	1582933	Chromosome_2:1582198-1582933	734	*	11.9619	12.5989	10.7934	1.75442	1.18673e-22	2.86573e-21
Chromosome_5	14020345	14020897	Chromosome_5:14020345-14020897	551	*	10.1297	10.8558	8.59759	2.16489	1.20691e-22	2.91181e-21
Chromosome_6	17871576	17874766	Chromosome_6:17871576-17874766	3189	*	13.259	13.9534	11.8701	2.00684	1.23298e-22	2.97197e-21
Chromosome_4	19807665	19809254	Chromosome_4:19807665-19809254	1588	*	12.0214	12.6958	10.7142	1.9143	1.26834e-22	3.05439e-21
Chromosome_7	4069407	4069701	Chromosome_7:4069407-4069701	293	*	8.04521	8.87854	5.84899	2.81098	1.33312e-22	3.20743e-21
Chromosome_1	11008710	11009692	Chromosome_1:11008710-11009692	981	*	10.9549	11.6446	9.58561	1.98338	1.34389e-22	3.22855e-21
Chromosome_1	30134108	30135206	Chromosome_1:30134108-30135206	1097	*	10.9401	11.614	9.63495	1.91278	1.34436e-22	3.22855e-21
Chromosome_1	32270890	32272105	Chromosome_1:32270890-32272105	1214	*	11.0202	11.7142	9.63276	2.00422	1.36187e-22	3.26763e-21
Chromosome_1	31713373	31715363	Chromosome_1:31713373-31715363	1989	*	11.4484	9.66634	12.2218	-2.42104	1.37759e-22	3.30232e-21
Chromosome_6	11062306	11063185	Chromosome_6:11062306-11063185	878	*	12.1962	12.9007	10.7635	2.05359	1.4439e-22	3.4581e-21
Chromosome_5	15157783	15160028	Chromosome_5:15157783-15160028	2244	*	12.9783	13.6845	11.5379	2.06289	1.45288e-22	3.47645e-21
Chromosome_2	7532966	7534733	Chromosome_2:7532966-7534733	1766	*	11.3629	9.76547	12.1024	-2.23373	1.48817e-22	3.55763e-21
Chromosome_1	14093112	14093342	Chromosome_1:14093112-14093342	229	*	8.31093	9.16643	5.91968	2.96721	1.52066e-22	3.632e-21
Chromosome_5	16143918	16146069	Chromosome_5:16143918-16146069	2150	*	13.1693	13.8799	11.7095	2.08431	1.52215e-22	3.63226e-21
Chromosome_7	17920241	17921614	Chromosome_7:17920241-17921614	1372	*	12.011	12.6753	10.7432	1.86977	1.59522e-22	3.80316e-21
Chromosome_4	7453430	7453988	Chromosome_4:7453430-7453988	557	*	9.40275	10.1956	7.50026	2.53427	1.63154e-22	3.8862e-21
Chromosome_4	24740838	24741756	Chromosome_4:24740838-24741756	917	*	9.97629	10.7634	8.11066	2.49789	1.6425e-22	3.90877e-21
Chromosome_7	4049116	4050705	Chromosome_7:4049116-4050705	1588	*	11.8443	12.5443	10.4309	2.03219	1.69182e-22	4.02249e-21
Chromosome_3	9047986	9048512	Chromosome_3:9047986-9048512	525	*	10.3753	11.1258	8.72051	2.28779	2.02202e-22	4.80321e-21
Chromosome_6	17257147	17259539	Chromosome_6:17257147-17259539	2391	*	13.7503	14.441	12.377	1.98933	2.12404e-22	5.04099e-21
Chromosome_4	3093024	3095686	Chromosome_4:3093024-3095686	2661	*	12.8149	13.5144	11.404	2.02967	2.2441e-22	5.32113e-21
Chromosome_4	19579694	19581085	Chromosome_4:19579694-19581085	1390	*	12.5755	13.221	11.377	1.78982	2.27172e-22	5.38175e-21
Chromosome_4	3515280	3515759	Chromosome_4:3515280-3515759	478	*	8.50321	6.25547	9.34272	-2.86844	2.33646e-22	5.53011e-21
Chromosome_6	17483024	17486178	Chromosome_6:17483024-17486178	3153	*	13.7306	14.4458	12.2499	2.1068	2.34145e-22	5.53692e-21
Chromosome_3	5145902	5148187	Chromosome_3:5145902-5148187	2284	*	13.076	13.7615	11.7241	1.96452	2.4006e-22	5.6717e-21
contig_6	16832	17969	contig_6:16832-17969	1136	*	10.6438	8.41093	11.4816	-2.85079	2.43837e-22	5.75574e-21
Chromosome_2	8376549	8378841	Chromosome_2:8376549-8378841	2291	*	13.4007	14.0687	12.1184	1.88688	2.50253e-22	5.90188e-21
contig_1	413254	414650	contig_1:413254-414650	1395	*	12.3967	13.0705	11.0921	1.91088	2.50659e-22	5.90614e-21
Chromosome_4	19910662	19912114	Chromosome_4:19910662-19912114	1451	*	12.4522	13.0927	11.2715	1.76815	2.55444e-22	6.01348e-21
Chromosome_5	12303072	12303644	Chromosome_5:12303072-12303644	571	*	9.15731	9.94328	7.29878	2.49095	2.65939e-22	6.25381e-21
Chromosome_2	700255	703733	Chromosome_2:700255-703733	3477	*	12.907	13.6089	11.4857	2.04091	2.6613e-22	6.25381e-21
Chromosome_1	28256443	28258191	Chromosome_1:28256443-28258191	1747	*	12.4528	13.204	10.7943	2.29234	2.82804e-22	6.6397e-21
Chromosome_3	10078905	10080477	Chromosome_3:10078905-10080477	1571	*	12.0135	12.6937	10.6829	1.93915	2.86642e-22	6.72379e-21
Chromosome_1	5399633	5400598	Chromosome_1:5399633-5400598	964	*	11.9095	12.5607	10.6901	1.81217	2.89386e-22	6.77864e-21
Chromosome_5	16709102	16709728	Chromosome_5:16709102-16709728	625	*	9.62255	10.4104	7.75219	2.49862	2.89498e-22	6.77864e-21
Chromosome_9	14519671	14522706	Chromosome_9:14519671-14522706	3034	*	13.304	14.0394	11.7269	2.20852	2.9837e-22	6.98016e-21
Chromosome_3	25076909	25079376	Chromosome_3:25076909-25079376	2466	*	13.6898	14.3834	12.3039	2.00275	3.01509e-22	7.0473e-21
Chromosome_3	5097304	5099807	Chromosome_3:5097304-5099807	2502	*	12.683	13.3665	11.339	1.955	3.06002e-22	7.14531e-21
Chromosome_7	16707966	16708492	Chromosome_7:16707966-16708492	525	*	9.9624	10.6929	8.40936	2.18497	3.06247e-22	7.14531e-21
Chromosome_1	1953530	1957599	Chromosome_1:1953530-1957599	4068	*	13.5294	14.2084	12.2035	1.93547	3.10739e-22	7.24366e-21
Chromosome_4	18346254	18346619	Chromosome_4:18346254-18346619	364	*	8.99513	9.84142	6.68841	2.8964	3.17085e-22	7.38504e-21
Chromosome_3	575834	577894	Chromosome_3:575834-577894	2059	*	12.7982	13.504	11.3598	2.05993	3.2372e-22	7.52833e-21
Chromosome_5	15254436	15258142	Chromosome_5:15254436-15258142	3705	*	13.6376	14.326	12.2738	1.97778	3.23811e-22	7.52833e-21
Chromosome_5	13843020	13844893	Chromosome_5:13843020-13844893	1872	*	11.8118	12.5465	10.2384	2.20227	3.40102e-22	7.90008e-21
Chromosome_2	3908871	3909958	Chromosome_2:3908871-3909958	1086	*	10.6004	11.2914	9.22538	1.99064	3.44562e-22	7.99415e-21
Chromosome_5	16360091	16362246	Chromosome_5:16360091-16362246	2154	*	12.4046	13.0814	11.0874	1.92441	3.44762e-22	7.99415e-21
Chromosome_3	25074290	25076622	Chromosome_3:25074290-25076622	2331	*	13.4235	14.0851	12.1658	1.8575	3.47979e-22	8.06163e-21
Chromosome_9	14661385	14663494	Chromosome_9:14661385-14663494	2108	*	12.8319	13.551	11.3335	2.12399	3.5514e-22	8.22026e-21
Chromosome_3	815265	816428	Chromosome_3:815265-816428	1162	*	11.022	11.7429	9.51472	2.13255	3.56394e-22	8.242e-21
Chromosome_3	11794580	11795408	Chromosome_3:11794580-11795408	827	*	10.4698	11.2098	8.86923	2.22915	3.77872e-22	8.73101e-21
Chromosome_3	25590160	25592008	Chromosome_3:25590160-25592008	1847	*	11.2239	11.9075	9.87966	1.95658	3.80045e-22	8.7735e-21
Chromosome_1	863282	864460	Chromosome_1:863282-864460	1177	*	10.7227	9.37786	11.4064	-1.95729	3.85443e-22	8.89028e-21
Chromosome_5	19432280	19434101	Chromosome_5:19432280-19434101	1820	*	13.075	13.736	11.8195	1.85491	3.90107e-22	8.98994e-21
Chromosome_7	2233991	2237383	Chromosome_7:2233991-2237383	3391	*	12.8234	13.4515	11.6859	1.71632	4.11698e-22	9.47917e-21
Chromosome_4	3117502	3118202	Chromosome_4:3117502-3118202	699	*	9.78433	10.5416	8.0933	2.33238	4.18365e-22	9.62423e-21
Chromosome_1	8023804	8025003	Chromosome_1:8023804-8025003	1198	*	12.5761	13.2514	11.2651	1.91737	4.22558e-22	9.71217e-21
Chromosome_3	28594473	28598922	Chromosome_3:28594473-28598922	4448	*	13.5333	14.189	12.2974	1.83217	4.28045e-22	9.82968e-21
Chromosome_2	1851866	1854691	Chromosome_2:1851866-1854691	2824	*	13.3497	13.9704	12.237	1.68728	4.58673e-22	1.05238e-20
Chromosome_5	15388603	15390043	Chromosome_5:15388603-15390043	1439	*	12.1885	12.8669	10.8652	1.93041	4.77213e-22	1.09396e-20
Chromosome_3	23162237	23164974	Chromosome_3:23162237-23164974	2736	*	13.6175	14.3114	12.2306	2.00265	4.9071e-22	1.12392e-20
Chromosome_10	1330465	1331935	Chromosome_10:1330465-1331935	1469	*	11.362	12.0112	10.1499	1.80354	4.93312e-22	1.12889e-20
Chromosome_2	6210121	6212431	Chromosome_2:6210121-6212431	2309	*	13.2774	13.8996	12.1597	1.69287	4.95703e-22	1.13338e-20
Chromosome_6	16892337	16894144	Chromosome_6:16892337-16894144	1806	*	12.3565	13.0681	10.8922	2.08605	5.0381e-22	1.15091e-20
Chromosome_5	18102225	18105238	Chromosome_5:18102225-18105238	3012	*	13.692	14.3558	12.426	1.86665	5.07251e-22	1.15776e-20
Chromosome_2	11412318	11413082	Chromosome_2:11412318-11413082	763	*	10.4807	11.2036	8.96443	2.14412	5.09785e-22	1.16253e-20
Chromosome_5	19510752	19512953	Chromosome_5:19510752-19512953	2200	*	11.8677	12.5021	10.7081	1.74177	5.28734e-22	1.2047e-20
Chromosome_1	21290323	21291648	Chromosome_1:21290323-21291648	1324	*	10.9894	11.6941	9.55602	2.05303	5.3068e-22	1.20808e-20
Chromosome_4	18567419	18568344	Chromosome_4:18567419-18568344	924	*	10.4822	11.1788	9.08366	2.01753	5.38718e-22	1.22531e-20
Chromosome_2	24703562	24704705	Chromosome_2:24703562-24704705	1142	*	11.6519	12.3651	10.1805	2.09243	5.39643e-22	1.22635e-20
Chromosome_7	4265300	4266692	Chromosome_7:4265300-4266692	1391	*	13.2033	13.8516	11.9948	1.80049	5.42595e-22	1.232e-20
Chromosome_4	6497221	6498163	Chromosome_4:6497221-6498163	941	*	10.5253	11.2407	9.04347	2.10326	5.51915e-22	1.25207e-20
Chromosome_6	14117840	14118829	Chromosome_6:14117840-14118829	988	*	10.2991	11.0949	8.37731	2.54785	5.52635e-22	1.25262e-20
Chromosome_3	26994709	26995967	Chromosome_3:26994709-26995967	1257	*	12.5166	13.1597	11.3267	1.77757	5.72271e-22	1.29601e-20
contig_97	26806	27712	contig_97:26806-27712	905	*	10.8945	11.6134	9.39678	2.12	5.89331e-22	1.33349e-20
Chromosome_3	7500211	7501565	Chromosome_3:7500211-7501565	1353	*	10.8145	9.27129	11.543	-2.17092	6.29141e-22	1.42235e-20
Chromosome_2	2187153	2188529	Chromosome_2:2187153-2188529	1375	*	12.2158	12.8639	11.0079	1.79942	6.31385e-22	1.42619e-20
Chromosome_3	24064285	24065826	Chromosome_3:24064285-24065826	1540	*	11.5655	12.2607	10.1731	2.0062	6.32348e-22	1.42714e-20
Chromosome_1	28289744	28290783	Chromosome_1:28289744-28290783	1038	*	11.5364	12.2634	10.0002	2.16107	6.4518e-22	1.45484e-20
Chromosome_6	17467483	17468725	Chromosome_6:17467483-17468725	1241	*	10.8262	11.5366	9.36758	2.07841	6.56544e-22	1.4792e-20
Chromosome_4	15447382	15447571	Chromosome_4:15447382-15447571	188	*	7.46624	8.33727	4.91856	3.10078	6.61239e-22	1.4885e-20
Chromosome_5	19288906	19290455	Chromosome_5:19288906-19290455	1548	*	11.9782	12.6341	10.7419	1.83086	6.97767e-22	1.56938e-20
Chromosome_1	6298175	6299914	Chromosome_1:6298175-6299914	1738	*	12.4174	13.0528	11.2547	1.74711	7.03436e-22	1.58077e-20
Chromosome_3	3558525	3560180	Chromosome_3:3558525-3560180	1654	*	13.1124	13.7955	11.7703	1.9519	7.08953e-22	1.59181e-20
Chromosome_10	7912399	7913659	Chromosome_10:7912399-7913659	1259	*	11.2043	11.916	9.73961	2.08443	7.65341e-22	1.71694e-20
Chromosome_6	14693761	14694625	Chromosome_6:14693761-14694625	863	*	10.8486	11.5678	9.34932	2.12129	7.72927e-22	1.73248e-20
Chromosome_3	10880937	10881351	Chromosome_3:10880937-10881351	413	*	9.4899	10.2795	7.60852	2.50738	8.0028e-22	1.79226e-20
Chromosome_1	25321504	25323095	Chromosome_1:25321504-25323095	1590	*	10.924	11.6564	9.36136	2.18767	8.23018e-22	1.84161e-20
Chromosome_9	12759853	12761298	Chromosome_9:12759853-12761298	1444	*	10.9788	9.49648	11.6943	-2.10664	8.70041e-22	1.94517e-20
contig_197	26783	28637	contig_197:26783-28637	1853	*	11.7398	12.3923	10.5157	1.81632	8.75295e-22	1.95525e-20
Chromosome_7	5735453	5735774	Chromosome_7:5735453-5735774	320	*	8.05789	8.91896	5.61265	2.99889	8.9137e-22	1.98946e-20
Chromosome_2	6828560	6829498	Chromosome_2:6828560-6829498	937	*	10.4803	11.2088	8.93676	2.16849	9.20542e-22	2.05282e-20
Chromosome_1	9935198	9936475	Chromosome_1:9935198-9936475	1276	*	11.8675	12.5384	10.5739	1.89566	9.29106e-22	2.07016e-20
Chromosome_8	5295365	5296309	Chromosome_8:5295365-5296309	943	*	9.88302	10.6727	8.00069	2.50643	9.39234e-22	2.09095e-20
Chromosome_2	1478392	1479594	Chromosome_2:1478392-1479594	1201	*	10.5393	11.2378	9.13251	2.02188	9.47295e-22	2.10703e-20
Chromosome_3	24974442	24980025	Chromosome_3:24974442-24980025	5582	*	14.2741	15.0156	12.6666	2.23856	9.48063e-22	2.10703e-20
Chromosome_3	1555628	1556169	Chromosome_3:1555628-1556169	540	*	9.72786	10.5117	7.88278	2.47002	9.58694e-22	2.12885e-20
Chromosome_6	17806016	17806513	Chromosome_6:17806016-17806513	496	*	8.62102	6.69181	9.41798	-2.56086	1.01673e-21	2.25582e-20
Chromosome_3	10073069	10076469	Chromosome_3:10073069-10076469	3399	*	12.9258	13.5965	11.6333	1.89534	1.0608e-21	2.3516e-20
Chromosome_4	25360964	25364490	Chromosome_4:25360964-25364490	3525	*	13.1406	13.8138	11.8377	1.90726	1.07183e-21	2.37405e-20
contig_10	29686	30836	contig_10:29686-30836	1149	*	11.6805	12.3892	10.2291	2.06946	1.16643e-21	2.58141e-20
Chromosome_3	9425281	9426335	Chromosome_3:9425281-9426335	1053	*	11.5154	12.2258	10.0565	2.07781	1.19367e-21	2.63946e-20
Chromosome_4	19783021	19784365	Chromosome_4:19783021-19784365	1343	*	12.2474	12.8657	11.1422	1.67709	1.21882e-21	2.6928e-20
Chromosome_2	4567442	4569069	Chromosome_2:4567442-4569069	1626	*	12.1372	12.7495	11.0522	1.65265	1.24395e-21	2.74602e-20
Chromosome_5	19170510	19175377	Chromosome_5:19170510-19175377	4866	*	13.756	14.4836	12.2174	2.16524	1.26257e-21	2.78476e-20
Chromosome_3	27828277	27828663	Chromosome_3:27828277-27828663	385	*	8.9338	9.75505	6.8326	2.70796	1.31245e-21	2.89235e-20
Chromosome_2	8664354	8665529	Chromosome_2:8664354-8665529	1174	*	12.4182	13.0855	11.1389	1.87975	1.36871e-21	3.0138e-20
Chromosome_5	13008342	13010678	Chromosome_5:13008342-13010678	2335	*	12.6978	13.4119	11.222	2.09702	1.37491e-21	3.02493e-20
Chromosome_2	5946874	5947633	Chromosome_2:5946874-5947633	758	*	10.2015	10.912	8.74196	2.08199	1.37821e-21	3.02963e-20
Chromosome_4	15050785	15051258	Chromosome_4:15050785-15051258	472	*	10.0636	10.8484	8.21203	2.4773	1.38075e-21	3.03269e-20
Chromosome_1	1235733	1237360	Chromosome_1:1235733-1237360	1626	*	12.2894	13.0029	10.8164	2.09355	1.41474e-21	3.10472e-20
Chromosome_5	1255373	1257322	Chromosome_5:1255373-1257322	1948	*	12.528	13.2013	11.225	1.90625	1.45628e-21	3.19322e-20
Chromosome_6	17127434	17128356	Chromosome_6:17127434-17128356	921	*	9.94214	10.7228	8.11658	2.4503	1.48004e-21	3.2426e-20
contig_6	4221	4708	contig_6:4221-4708	486	*	8.88164	6.25375	9.75994	-3.19227	1.49456e-21	3.27168e-20
Chromosome_2	24266787	24267900	Chromosome_2:24266787-24267900	1112	*	12.6099	13.2799	11.3195	1.89222	1.49886e-21	3.27837e-20
Chromosome_3	28357745	28358666	Chromosome_3:28357745-28358666	920	*	10.471	11.184	9.00055	2.08901	1.50035e-21	3.27888e-20
Chromosome_4	19953618	19953914	Chromosome_4:19953618-19953914	295	*	8.31465	9.14129	6.17195	2.7417	1.56291e-21	3.41088e-20
Chromosome_4	25444501	25445638	Chromosome_4:25444501-25445638	1136	*	10.7031	11.4288	9.17308	2.15292	1.56335e-21	3.41088e-20
Chromosome_1	5372620	5373649	Chromosome_1:5372620-5373649	1028	*	10.9967	11.6738	9.67858	1.92479	1.57338e-21	3.42991e-20
Chromosome_4	5653900	5655705	Chromosome_4:5653900-5655705	1804	*	11.876	12.5119	10.7116	1.74601	1.65019e-21	3.59437e-20
Chromosome_1	9305051	9307082	Chromosome_1:9305051-9307082	2030	*	12.358	12.9791	11.2435	1.68739	1.74895e-21	3.80631e-20
Chromosome_5	16398445	16399116	Chromosome_5:16398445-16399116	670	*	10.5997	11.342	8.98745	2.23683	1.83238e-21	3.98458e-20
Chromosome_4	19794125	19795764	Chromosome_4:19794125-19795764	1638	*	12.286	12.8971	11.2045	1.64754	1.88605e-21	4.09791e-20
Chromosome_4	19942189	19944750	Chromosome_4:19942189-19944750	2560	*	14.23	14.9291	12.8209	2.02541	1.95539e-21	4.24505e-20
Chromosome_3	8972718	8975388	Chromosome_3:8972718-8975388	2669	*	13.0735	13.7611	11.7129	1.9708	1.98289e-21	4.30118e-20
Chromosome_5	20175564	20175973	Chromosome_5:20175564-20175973	408	*	9.23813	10.0345	7.3127	2.54341	2.03131e-21	4.39902e-20
Chromosome_5	16334826	16337174	Chromosome_5:16334826-16337174	2347	*	13.2211	13.9386	11.7299	2.11351	2.03135e-21	4.39902e-20
Chromosome_1	7458775	7460380	Chromosome_1:7458775-7460380	1604	*	11.4513	12.104	10.2267	1.81584	2.06087e-21	4.45926e-20
Chromosome_3	25472460	25474107	Chromosome_3:25472460-25474107	1646	*	11.3333	9.71632	12.0765	-2.24567	2.06968e-21	4.47464e-20
contig_89	196776	197098	contig_89:196776-197098	321	*	8.09647	8.92481	5.94035	2.79101	2.11556e-21	4.57006e-20
Chromosome_3	12751078	12752511	Chromosome_3:12751078-12752511	1432	*	12.7119	13.3159	11.6529	1.62035	2.1318e-21	4.60136e-20
contig_6	30960	31264	contig_6:30960-31264	303	*	7.9076	5.01619	8.80695	-3.41098	2.16781e-21	4.67523e-20
Chromosome_4	5789845	5792942	Chromosome_4:5789845-5792942	3096	*	13.0637	13.6831	11.9553	1.68004	2.2213e-21	4.78666e-20
Chromosome_7	5159589	5160218	Chromosome_7:5159589-5160218	628	*	10.7151	11.4911	8.91752	2.42327	2.22685e-21	4.79468e-20
Chromosome_1	27404865	27407313	Chromosome_1:27404865-27407313	2447	*	13.1099	13.8274	11.6186	2.11333	2.23013e-21	4.79779e-20
Chromosome_5	19060512	19061688	Chromosome_5:19060512-19061688	1175	*	12.1761	12.7969	11.0631	1.68596	2.28203e-21	4.90543e-20
Chromosome_3	27934690	27935771	Chromosome_3:27934690-27935771	1080	*	10.8087	9.39977	11.5077	-2.02442	2.33519e-21	5.01408e-20
Chromosome_1	8912370	8914737	Chromosome_1:8912370-8914737	2366	*	13.5823	14.2298	12.3768	1.79504	2.3364e-21	5.01408e-20
Chromosome_7	5276106	5278754	Chromosome_7:5276106-5278754	2647	*	12.6033	13.3458	10.99	2.24082	2.55132e-21	5.47085e-20
Chromosome_1	6378275	6380360	Chromosome_1:6378275-6380360	2084	*	13.0706	13.748	11.7512	1.92429	2.64537e-21	5.66788e-20
Chromosome_5	12062171	12062752	Chromosome_5:12062171-12062752	580	*	9.70242	10.5309	7.54495	2.76522	2.65239e-21	5.67828e-20
Chromosome_4	20423815	20424487	Chromosome_4:20423815-20424487	671	*	10.8956	11.6046	9.44326	2.06865	2.6753e-21	5.72266e-20
Chromosome_9	13041657	13042697	Chromosome_9:13041657-13042697	1039	*	11.137	11.8681	9.58107	2.17922	2.69329e-21	5.75644e-20
Chromosome_2	3350621	3351528	Chromosome_2:3350621-3351528	906	*	11.0177	11.7076	9.64727	1.9794	2.73353e-21	5.83769e-20
Chromosome_4	9690717	9692669	Chromosome_4:9690717-9692669	1951	*	12.3178	11.2399	12.9279	-1.64382	2.8288e-21	6.03623e-20
Chromosome_1	31962484	31962900	Chromosome_1:31962484-31962900	415	*	8.59079	9.39824	6.5901	2.61298	2.84838e-21	6.07306e-20
Chromosome_1	7164952	7165508	Chromosome_1:7164952-7165508	555	*	9.79726	10.5555	8.10086	2.32306	2.94231e-21	6.26824e-20
Chromosome_5	3094784	3095246	Chromosome_5:3094784-3095246	461	*	8.91691	9.71502	6.98005	2.55297	2.96626e-21	6.31413e-20
Chromosome_4	3235054	3236215	Chromosome_4:3235054-3236215	1160	*	11.1773	11.8779	9.76137	2.0289	2.9731e-21	6.32356e-20
Chromosome_3	595992	596830	Chromosome_3:595992-596830	837	*	11.1648	11.8116	9.96156	1.79163	3.0559e-21	6.49441e-20
Chromosome_8	2626117	2626606	Chromosome_8:2626117-2626606	488	*	8.9844	9.80655	6.87634	2.71185	3.08608e-21	6.55323e-20
Chromosome_4	3166872	3167749	Chromosome_4:3166872-3167749	876	*	10.4093	11.1142	8.9749	2.05102	3.135e-21	6.65174e-20
Chromosome_1	28384065	28385440	Chromosome_1:28384065-28385440	1374	*	11.0029	9.70636	11.6746	-1.89868	3.18265e-21	6.74737e-20
Chromosome_1	10906085	10908435	Chromosome_1:10906085-10908435	2349	*	12.7191	13.3298	11.639	1.64544	3.30868e-21	7.00889e-20
Chromosome_3	5395950	5397281	Chromosome_3:5395950-5397281	1330	*	12.5795	13.1856	11.5142	1.62755	3.33164e-21	7.05183e-20
Chromosome_1	7373731	7374450	Chromosome_1:7373731-7374450	718	*	9.87477	10.629	8.20024	2.30251	3.39834e-21	7.18721e-20
Chromosome_4	15298633	15299473	Chromosome_4:15298633-15299473	839	*	10.396	11.1132	8.90641	2.10818	3.40725e-21	7.20026e-20
Chromosome_5	14659582	14663586	Chromosome_5:14659582-14663586	4003	*	13.2242	13.8937	11.9361	1.8888	3.49665e-21	7.38322e-20
Chromosome_4	1659364	1660745	Chromosome_4:1659364-1660745	1380	*	11.9473	12.5763	10.8064	1.71726	3.98055e-21	8.39821e-20
Chromosome_3	4275187	4276798	Chromosome_3:4275187-4276798	1610	*	11.6987	12.3202	10.5832	1.6888	4.09593e-21	8.6347e-20
Chromosome_4	5071832	5074028	Chromosome_4:5071832-5074028	2195	*	12.3827	10.6757	13.1428	-2.33697	4.11166e-21	8.66091e-20
Chromosome_2	6906845	6907800	Chromosome_2:6906845-6907800	954	*	11.0993	11.7731	9.79408	1.90675	4.13658e-21	8.70641e-20
Chromosome_9	4618530	4618987	Chromosome_9:4618530-4618987	456	*	9.02569	9.87697	6.67389	2.92332	4.21862e-21	8.87195e-20
Chromosome_1	28484879	28485421	Chromosome_1:28484879-28485421	541	*	9.23246	10.0284	7.30957	2.53804	4.29059e-21	9.01609e-20
Chromosome_7	3756274	3757689	Chromosome_7:3756274-3757689	1414	*	11.7941	12.492	10.3898	2.01604	4.31968e-21	9.06993e-20
Chromosome_2	8410963	8413271	Chromosome_2:8410963-8413271	2307	*	13.0903	13.7059	11.9943	1.66497	4.59954e-21	9.64984e-20
Chromosome_4	16625189	16625937	Chromosome_4:16625189-16625937	747	*	9.58192	10.3675	7.72579	2.47732	4.61573e-21	9.67606e-20
Chromosome_1	2648122	2650055	Chromosome_1:2648122-2650055	1932	*	12.9103	13.5326	11.7919	1.69178	4.62507e-21	9.6879e-20
Chromosome_7	4266911	4267870	Chromosome_7:4266911-4267870	958	*	12.0612	12.7037	10.8737	1.77172	5.25287e-21	1.09941e-19
Chromosome_4	7033300	7035457	Chromosome_4:7033300-7035457	2156	*	13.3989	14.1481	11.7513	2.27523	5.28363e-21	1.10497e-19
Chromosome_1	30110875	30111433	Chromosome_1:30110875-30111433	557	*	10.1452	10.9551	8.1268	2.62961	5.44651e-21	1.13812e-19
Chromosome_1	2925205	2926275	Chromosome_1:2925205-2926275	1069	*	11.2745	11.9635	9.90791	1.97378	5.66845e-21	1.18356e-19
Chromosome_9	14252949	14254123	Chromosome_9:14252949-14254123	1173	*	12.2039	12.8318	11.0669	1.71243	5.87656e-21	1.22604e-19
Chromosome_1	13499615	13501100	Chromosome_1:13499615-13501100	1484	*	11.6301	12.3403	10.1718	2.07397	5.88432e-21	1.22668e-19
Chromosome_6	10714371	10715328	Chromosome_6:10714371-10715328	956	*	10.6731	11.3621	9.30658	1.97525	5.91114e-21	1.23129e-19
Chromosome_9	15243987	15245262	Chromosome_9:15243987-15245262	1274	*	11.7514	12.431	10.4234	1.93118	6.08993e-21	1.26753e-19
Chromosome_1	31710561	31711100	Chromosome_1:31710561-31711100	538	*	9.37429	7.72325	10.1241	-2.27951	6.10955e-21	1.27043e-19
Chromosome_4	152707	153167	Chromosome_4:152707-153167	459	*	8.64696	9.46792	6.54797	2.6971	6.11359e-21	1.27043e-19
Chromosome_6	19385197	19388116	Chromosome_6:19385197-19388116	2918	*	13.1308	13.8547	11.6092	2.14349	6.171e-21	1.28135e-19
Chromosome_1	5875153	5878503	Chromosome_1:5875153-5878503	3349	*	13.5465	14.2759	11.9984	2.17167	6.25642e-21	1.29806e-19
Chromosome_2	27341518	27341799	Chromosome_2:27341518-27341799	280	*	8.04691	8.91328	5.54811	3.04715	6.31201e-21	1.30856e-19
Chromosome_2	26098671	26100855	Chromosome_2:26098671-26100855	2183	*	11.9521	12.6095	10.7101	1.83421	6.32463e-21	1.31014e-19
Chromosome_4	25885765	25887269	Chromosome_4:25885765-25887269	1503	*	11.1353	9.78816	11.8196	-1.9558	6.54432e-21	1.35458e-19
Chromosome_8	5200558	5200771	Chromosome_8:5200558-5200771	212	*	7.45376	8.35027	4.60107	3.34184	6.70645e-21	1.38704e-19
Chromosome_1	24478260	24479714	Chromosome_1:24478260-24479714	1453	*	11.6014	10.3098	12.2718	-1.89295	7.09265e-21	1.46576e-19
Chromosome_6	20033783	20035162	Chromosome_6:20033783-20035162	1378	*	12.0269	12.7041	10.7084	1.92109	7.1235e-21	1.47097e-19
Chromosome_1	26692066	26693584	Chromosome_1:26692066-26693584	1517	*	12.2855	12.9589	10.9823	1.90379	7.17946e-21	1.48136e-19
Chromosome_3	664473	665197	Chromosome_3:664473-665197	723	*	10.8727	11.5425	9.58318	1.8889	7.19834e-21	1.48409e-19
Chromosome_3	2303945	2305155	Chromosome_3:2303945-2305155	1209	*	12.1064	12.783	10.7903	1.91817	7.20628e-21	1.48456e-19
Chromosome_8	1515467	1516508	Chromosome_8:1515467-1516508	1040	*	10.7569	11.4306	9.45223	1.90708	7.22636e-21	1.48753e-19
Chromosome_4	25070738	25072735	Chromosome_4:25070738-25072735	1996	*	12.7156	13.4271	11.2514	2.08243	7.31614e-21	1.50483e-19
Chromosome_7	15582717	15583910	Chromosome_7:15582717-15583910	1192	*	11.3441	12.0031	10.0958	1.84099	7.67071e-21	1.57652e-19
Chromosome_10	8931101	8931953	Chromosome_10:8931101-8931953	851	*	10.2529	10.9557	8.82752	2.03955	7.80876e-21	1.60364e-19
Chromosome_4	18574651	18577093	Chromosome_4:18574651-18577093	2441	*	12.57	13.2745	11.1371	2.04715	8.17839e-21	1.67823e-19
Chromosome_6	16402586	16402863	Chromosome_6:16402586-16402863	276	*	8.05842	8.87294	6.00722	2.6589	8.25906e-21	1.69346e-19
contig_6	38207	38541	contig_6:38207-38541	333	*	8.63357	6.09008	9.50421	-3.10425	8.33367e-21	1.70743e-19
Chromosome_8	13553841	13554388	Chromosome_8:13553841-13554388	546	*	9.35247	10.1587	7.36021	2.60075	8.59188e-21	1.75895e-19
Chromosome_2	10730163	10731939	Chromosome_2:10730163-10731939	1775	*	11.9041	12.668	10.1759	2.35362	8.79877e-21	1.79991e-19
Chromosome_4	4889049	4890628	Chromosome_4:4889049-4890628	1578	*	11.9686	12.5776	10.8943	1.63843	9.02577e-21	1.8449e-19
Chromosome_1	10139595	10140169	Chromosome_1:10139595-10140169	573	*	10.2536	10.9507	8.85274	2.01332	9.03563e-21	1.84548e-19
Chromosome_4	16728268	16728689	Chromosome_4:16728268-16728689	420	*	9.29946	10.1312	7.11586	2.77303	9.20774e-21	1.87917e-19
Chromosome_3	25961445	25961899	Chromosome_3:25961445-25961899	453	*	9.39584	10.1636	7.64626	2.37368	9.21619e-21	1.87943e-19
Chromosome_3	28650730	28652231	Chromosome_3:28650730-28652231	1500	*	11.2305	11.8658	10.0681	1.74322	9.26746e-21	1.88842e-19
Chromosome_1	30111708	30112449	Chromosome_1:30111708-30112449	740	*	11.6521	12.3049	10.4268	1.81519	9.52005e-21	1.93838e-19
Chromosome_3	3974685	3975689	Chromosome_3:3974685-3975689	1003	*	11.3852	12.117	9.82555	2.17972	9.71521e-21	1.97658e-19
Chromosome_3	7895313	7897640	Chromosome_3:7895313-7897640	2326	*	13.8101	14.4948	12.4615	1.95547	1.01045e-20	2.05419e-19
Chromosome_6	17885454	17886051	Chromosome_6:17885454-17886051	596	*	9.80776	10.5471	8.21093	2.21792	1.04934e-20	2.13159e-19
Chromosome_3	28398682	28399579	Chromosome_3:28398682-28399579	896	*	10.8814	11.5767	9.48852	2.001	1.13031e-20	2.2943e-19
Chromosome_3	8345923	8347948	Chromosome_3:8345923-8347948	2024	*	13.8868	14.5976	12.426	2.07801	1.14557e-20	2.32349e-19
Chromosome_3	25249236	25249920	Chromosome_3:25249236-25249920	683	*	10.1983	10.9497	8.53886	2.28225	1.16281e-20	2.35662e-19
Chromosome_5	19506891	19508191	Chromosome_5:19506891-19508191	1299	*	12.1114	12.8055	10.7237	1.99781	1.16872e-20	2.36676e-19
Chromosome_6	15977407	15978834	Chromosome_6:15977407-15978834	1426	*	12.1787	12.8086	11.0347	1.72034	1.17668e-20	2.38105e-19
Chromosome_4	16615547	16616274	Chromosome_4:16615547-16616274	726	*	9.49004	10.2608	7.72293	2.38921	1.19516e-20	2.41657e-19
Chromosome_2	29396532	29397722	Chromosome_2:29396532-29397722	1189	*	11.9586	12.6397	10.6241	1.93765	1.23971e-20	2.50472e-19
Chromosome_2	836274	836963	Chromosome_2:836274-836963	688	*	9.74069	10.5	8.0386	2.32422	1.24841e-20	2.52037e-19
Chromosome_5	15238194	15239959	Chromosome_5:15238194-15239959	1764	*	12.7298	13.3353	11.6666	1.62375	1.26935e-20	2.56067e-19
Chromosome_4	6132949	6133695	Chromosome_4:6132949-6133695	745	*	10.0758	10.8004	8.55097	2.14249	1.2905e-20	2.60133e-19
Chromosome_9	10960388	10961400	Chromosome_9:10960388-10961400	1011	*	10.6046	11.2872	9.2645	1.94375	1.3761e-20	2.77175e-19
Chromosome_2	28974986	28975642	Chromosome_2:28974986-28975642	655	*	9.30161	10.0921	7.41426	2.50117	1.40059e-20	2.81892e-19
Chromosome_4	16170075	16170988	Chromosome_4:16170075-16170988	912	*	10.8994	11.5901	9.52589	1.97993	1.42212e-20	2.86006e-19
Chromosome_4	23942696	23943106	Chromosome_4:23942696-23943106	409	*	9.23439	10.0328	7.29519	2.5583	1.52652e-20	3.06766e-19
Chromosome_3	12657813	12658982	Chromosome_3:12657813-12658982	1168	*	11.396	12.0836	10.0354	1.9653	1.56389e-20	3.14036e-19
Chromosome_1	29709918	29711078	Chromosome_1:29709918-29711078	1159	*	12.2181	12.9169	10.8106	2.01772	1.63499e-20	3.28062e-19
Chromosome_6	10721988	10724077	Chromosome_6:10721988-10724077	2088	*	12.9205	13.5817	11.6642	1.85026	1.63776e-20	3.28365e-19
Chromosome_1	4355921	4358419	Chromosome_1:4355921-4358419	2497	*	13.1508	13.8936	11.5365	2.2379	1.64428e-20	3.29421e-19
Chromosome_2	11422999	11424675	Chromosome_2:11422999-11424675	1675	*	12.053	12.7031	10.8378	1.80202	1.7846e-20	3.5726e-19
Chromosome_3	23708922	23710675	Chromosome_3:23708922-23710675	1752	*	11.2971	11.9447	10.0906	1.79258	1.84954e-20	3.69978e-19
Chromosome_3	13289982	13290490	Chromosome_3:13289982-13290490	507	*	9.84708	10.578	8.29189	2.17609	1.89465e-20	3.78713e-19
Chromosome_1	1239248	1241261	Chromosome_1:1239248-1241261	2012	*	12.4033	13.0166	11.3148	1.65399	1.90889e-20	3.81269e-19
Chromosome_7	682514	685645	Chromosome_7:682514-685645	3130	*	13.0464	13.7018	11.8118	1.82579	1.92138e-20	3.83472e-19
Chromosome_1	27548061	27548936	Chromosome_1:27548061-27548936	874	*	11.1998	11.8848	9.84964	1.95602	1.92453e-20	3.83808e-19
Chromosome_7	16184254	16185391	Chromosome_7:16184254-16185391	1136	*	11.4913	12.1461	10.2591	1.82135	2.00318e-20	3.9919e-19
Chromosome_6	13420318	13421376	Chromosome_6:13420318-13421376	1057	*	11.2783	12.0171	9.6842	2.21332	2.08083e-20	4.14348e-19
Chromosome_1	27578426	27582325	Chromosome_1:27578426-27582325	3898	*	13.7499	14.4578	12.3021	2.06241	2.15941e-20	4.29669e-19
Chromosome_1	29183014	29183485	Chromosome_1:29183014-29183485	470	*	9.28778	10.0728	7.43505	2.46547	2.21535e-20	4.40143e-19
Chromosome_8	12804055	12804930	Chromosome_8:12804055-12804930	874	*	10.5548	11.2429	9.19194	1.96756	2.2154e-20	4.40143e-19
Chromosome_2	4633037	4633570	Chromosome_2:4633037-4633570	532	*	9.18728	7.46114	9.9509	-2.35299	2.27931e-20	4.52498e-19
Chromosome_1	11591326	11592134	Chromosome_1:11591326-11592134	807	*	9.5196	10.2824	7.79821	2.33907	2.34309e-20	4.64808e-19
Chromosome_6	8381817	8382412	Chromosome_6:8381817-8382412	594	*	10.3694	11.0878	8.87362	2.10939	2.44933e-20	4.85516e-19
Chromosome_10	10229095	10230167	Chromosome_10:10229095-10230167	1071	*	11.715	12.3923	10.3959	1.91883	2.46329e-20	4.87913e-19
Chromosome_5	15626588	15627778	Chromosome_5:15626588-15627778	1189	*	10.7156	11.401	9.36385	1.95611	2.611e-20	5.16781e-19
Chromosome_5	15624126	15625630	Chromosome_5:15624126-15625630	1503	*	11.3478	12.033	9.99709	1.95365	2.62035e-20	5.1824e-19
Chromosome_2	24454484	24456231	Chromosome_2:24454484-24456231	1746	*	12.9012	13.4907	11.8877	1.56285	2.62632e-20	5.19029e-19
Chromosome_10	1585801	1585966	Chromosome_10:1585801-1585966	164	*	7.35947	8.20303	5.0769	2.85282	2.70029e-20	5.33247e-19
Chromosome_1	11790777	11792738	Chromosome_1:11790777-11792738	1960	*	12.0631	12.6579	11.0333	1.58291	2.72133e-20	5.36996e-19
Chromosome_3	7481345	7485394	Chromosome_3:7481345-7485394	4048	*	13.4586	14.0891	12.3126	1.72214	2.85472e-20	5.62895e-19
Chromosome_7	1025578	1026664	Chromosome_7:1025578-1026664	1085	*	11.4705	12.1736	10.044	2.03608	2.87035e-20	5.65551e-19
Chromosome_6	12683510	12684909	Chromosome_6:12683510-12684909	1398	*	11.9119	12.5905	10.5875	1.92463	3.04408e-20	5.99332e-19
Chromosome_1	4345846	4347236	Chromosome_1:4345846-4347236	1389	*	12.052	12.6526	11.004	1.60435	3.05889e-20	6.01796e-19
Chromosome_1	9816187	9817010	Chromosome_1:9816187-9817010	822	*	10.1324	8.62714	10.8529	-2.12487	3.06539e-20	6.02622e-19
Chromosome_1	24600453	24602674	Chromosome_1:24600453-24602674	2220	*	12.8612	13.5088	11.6551	1.79162	3.31544e-20	6.51292e-19
Chromosome_2	650922	652285	Chromosome_2:650922-652285	1362	*	11.3178	11.9992	9.98242	1.93632	3.3345e-20	6.54546e-19
Chromosome_2	973721	974489	Chromosome_2:973721-974489	767	*	10.2106	10.9283	8.71816	2.1059	3.43675e-20	6.74112e-19
Chromosome_1	7360774	7362872	Chromosome_1:7360774-7362872	2097	*	12.1554	12.7763	11.0417	1.68259	3.53256e-20	6.92107e-19
Chromosome_6	17977427	17978025	Chromosome_6:17977427-17978025	597	*	10.1197	10.8234	8.69067	2.04056	3.53377e-20	6.92107e-19
Chromosome_5	12918495	12920217	Chromosome_5:12918495-12920217	1721	*	12.5879	13.1942	11.5218	1.62584	3.58458e-20	7.01534e-19
Chromosome_4	23436537	23437423	Chromosome_4:23436537-23437423	885	*	10.595	9.25104	11.2786	-1.94778	3.60421e-20	7.04851e-19
Chromosome_2	2819626	2820953	Chromosome_2:2819626-2820953	1326	*	10.9729	11.6554	9.63334	1.94069	3.62821e-20	7.09015e-19
Chromosome_1	4191186	4192161	Chromosome_1:4191186-4192161	974	*	12.3875	12.9843	11.3513	1.5896	3.72904e-20	7.28177e-19
Chromosome_6	19642523	19644641	Chromosome_6:19642523-19644641	2117	*	12.706	13.4014	11.3126	2.00149	3.84678e-20	7.50608e-19
Chromosome_8	2029821	2031591	Chromosome_8:2029821-2031591	1769	*	12.7682	13.4602	11.3892	1.98558	3.9342e-20	7.67096e-19
Chromosome_1	32221410	32221854	Chromosome_1:32221410-32221854	443	*	8.71927	9.50781	6.84456	2.4892	3.93742e-20	7.67152e-19
Chromosome_9	4617137	4617825	Chromosome_9:4617137-4617825	687	*	10.5197	11.2272	9.07381	2.05648	4.01639e-20	7.81959e-19
Chromosome_6	9312885	9313894	Chromosome_6:9312885-9313894	1008	*	12.416	13.1413	10.888	2.1448	4.14076e-20	8.05574e-19
Chromosome_10	990693	991192	Chromosome_10:990693-991192	498	*	9.35922	10.1118	7.69372	2.28334	4.22396e-20	8.21152e-19
Chromosome_4	22132884	22133626	Chromosome_4:22132884-22133626	741	*	9.82595	10.5741	8.18391	2.25829	4.28456e-20	8.32314e-19
Chromosome_5	18816001	18817075	Chromosome_5:18816001-18817075	1073	*	10.2831	10.9928	8.82717	2.06644	4.32324e-20	8.39208e-19
Chromosome_2	11095962	11099917	Chromosome_2:11095962-11099917	3954	*	14.1771	14.8689	12.7991	1.98539	4.39464e-20	8.52436e-19
Chromosome_9	13380705	13382223	Chromosome_9:13380705-13382223	1517	*	12.8509	13.4958	11.6542	1.78002	4.50905e-20	8.73356e-19
Chromosome_4	19377148	19377694	Chromosome_4:19377148-19377694	545	*	9.54593	10.2781	7.98466	2.18083	4.50915e-20	8.73356e-19
Chromosome_9	9348901	9349379	Chromosome_9:9348901-9349379	477	*	9.06094	9.8181	7.37054	2.31178	4.51668e-20	8.74169e-19
Chromosome_9	13605898	13608771	Chromosome_9:13605898-13608771	2872	*	13.2625	13.9172	12.0302	1.82129	4.75152e-20	9.18942e-19
Chromosome_8	712333	713459	Chromosome_8:712333-713459	1125	*	10.5815	11.2859	9.1494	2.04022	4.82156e-20	9.31801e-19
Chromosome_5	1431864	1432422	Chromosome_5:1431864-1432422	557	*	9.8953	10.6487	8.22514	2.28696	4.83245e-20	9.33217e-19
Chromosome_1	24948929	24950839	Chromosome_1:24948929-24950839	1909	*	12.4384	13.0744	11.2735	1.74272	4.87658e-20	9.40578e-19
Chromosome_4	4291160	4292336	Chromosome_4:4291160-4292336	1175	*	10.97	11.6446	9.66198	1.90933	4.87774e-20	9.40578e-19
Chromosome_2	5600099	5602575	Chromosome_2:5600099-5602575	2475	*	13.8749	14.6073	12.3128	2.18166	4.95577e-20	9.54923e-19
Chromosome_4	25705557	25708485	Chromosome_4:25705557-25708485	2927	*	12.8221	13.5063	11.4754	1.94963	5.1557e-20	9.92718e-19
Chromosome_9	14241785	14243371	Chromosome_9:14241785-14243371	1585	*	11.9004	12.5155	10.8057	1.65934	5.39784e-20	1.03858e-18
Chromosome_7	1041916	1043656	Chromosome_7:1041916-1043656	1739	*	11.8657	12.4746	10.7915	1.63512	5.54453e-20	1.06602e-18
Chromosome_2	30658501	30658988	Chromosome_2:30658501-30658988	486	*	8.80657	7.02556	9.57974	-2.40217	6.03441e-20	1.15936e-18
Chromosome_2	9657546	9658310	Chromosome_2:9657546-9658310	763	*	11.5974	12.2352	10.4261	1.74941	6.07599e-20	1.16649e-18
Chromosome_3	22806206	22807523	Chromosome_3:22806206-22807523	1316	*	11.5536	12.2507	10.153	2.00684	6.14686e-20	1.17924e-18
Chromosome_2	7201369	7204084	Chromosome_2:7201369-7204084	2714	*	12.1492	12.7993	10.9343	1.79994	6.39046e-20	1.22507e-18
Chromosome_9	11653280	11654973	Chromosome_9:11653280-11654973	1692	*	11.5919	12.2901	10.1866	2.01173	6.4298e-20	1.23171e-18
Chromosome_6	17217877	17219243	Chromosome_6:17217877-17219243	1365	*	11.1111	11.7883	9.79244	1.91616	6.58741e-20	1.26098e-18
Chromosome_1	32918436	32918796	Chromosome_1:32918436-32918796	359	*	8.3963	9.20237	6.40526	2.58751	6.8775e-20	1.31555e-18
Chromosome_4	22056443	22058360	Chromosome_4:22056443-22058360	1916	*	11.8553	12.5167	10.5982	1.84769	6.91496e-20	1.32175e-18
Chromosome_2	2267639	2269266	Chromosome_2:2267639-2269266	1626	*	11.3836	12.0161	10.2308	1.72856	6.9951e-20	1.33562e-18
Chromosome_2	8101027	8102499	Chromosome_2:8101027-8102499	1471	*	12.2734	12.9586	10.9225	1.95298	6.99768e-20	1.33562e-18
Chromosome_1	2120820	2122726	Chromosome_1:2120820-2122726	1905	*	13.2257	13.8272	12.1749	1.60729	7.21794e-20	1.37666e-18
Chromosome_3	11840225	11841652	Chromosome_3:11840225-11841652	1426	*	11.8452	12.5014	10.6076	1.82532	7.30661e-20	1.39256e-18
Chromosome_10	9062160	9063233	Chromosome_10:9062160-9063233	1072	*	9.89049	8.32899	10.6227	-2.18159	7.34072e-20	1.39804e-18
Chromosome_5	18980180	18980684	Chromosome_5:18980180-18980684	503	*	10.5457	11.3253	8.72605	2.43241	7.81676e-20	1.48762e-18
Chromosome_4	23244234	23247358	Chromosome_4:23244234-23247358	3123	*	13.4086	14.0408	12.2569	1.72747	7.9414e-20	1.51025e-18
Chromosome_10	7910996	7912032	Chromosome_10:7910996-7912032	1035	*	11.1027	11.8224	9.60112	2.11391	7.96554e-20	1.51374e-18
Chromosome_2	8765656	8768831	Chromosome_2:8765656-8768831	3174	*	13.1687	13.8114	11.9804	1.76981	8.12415e-20	1.54276e-18
Chromosome_7	16078878	16079362	Chromosome_7:16078878-16079362	483	*	9.80245	10.6221	7.713	2.68216	8.31573e-20	1.578e-18
Chromosome_4	19283354	19285407	Chromosome_4:19283354-19285407	2052	*	12.3609	12.977	11.2636	1.6622	8.49696e-20	1.61123e-18
Chromosome_8	1100917	1101764	Chromosome_8:1100917-1101764	846	*	10.3812	11.0677	9.02477	1.96154	8.67505e-20	1.64381e-18
Chromosome_9	14979931	14981283	Chromosome_9:14979931-14981283	1351	*	11.9719	12.7226	10.3163	2.27368	8.78349e-20	1.66316e-18
Chromosome_3	4967654	4968426	Chromosome_3:4967654-4968426	771	*	10.2795	10.9637	8.93244	1.95077	8.8503e-20	1.6746e-18
Chromosome_6	14317353	14318106	Chromosome_6:14317353-14318106	752	*	10.1418	10.8544	8.67298	2.08267	8.86132e-20	1.67463e-18
Chromosome_4	5067276	5068687	Chromosome_4:5067276-5068687	1410	*	12.5994	13.2213	11.4826	1.68638	8.86326e-20	1.67463e-18
Chromosome_3	3990761	3991739	Chromosome_3:3990761-3991739	977	*	10.6506	11.3667	9.1656	2.09523	9.01526e-20	1.70212e-18
Chromosome_4	20493312	20494620	Chromosome_4:20493312-20494620	1307	*	11.2218	11.9476	9.69129	2.14619	9.10738e-20	1.71828e-18
Chromosome_1	25349275	25351266	Chromosome_1:25349275-25351266	1990	*	12.5009	13.1321	11.3526	1.72245	9.14926e-20	1.72494e-18
Chromosome_1	15182813	15184040	Chromosome_1:15182813-15184040	1226	*	11.2295	11.948	9.73365	2.10725	9.24089e-20	1.74096e-18
Chromosome_6	18503895	18505531	Chromosome_6:18503895-18505531	1635	*	11.5584	12.1999	10.3741	1.76427	9.9116e-20	1.86598e-18
Chromosome_3	22943341	22946027	Chromosome_3:22943341-22946027	2685	*	13.4804	14.2345	11.8063	2.2939	1.00184e-19	1.88475e-18
Chromosome_9	13773857	13774873	Chromosome_9:13773857-13774873	1015	*	10.6749	9.39967	11.3411	-1.86999	1.00566e-19	1.89056e-18
Chromosome_8	2513655	2514182	Chromosome_8:2513655-2514182	526	*	9.13698	9.90855	7.36535	2.38414	1.07261e-19	2.01498e-18
Chromosome_2	12244950	12247389	Chromosome_2:12244950-12247389	2438	*	12.5128	13.2172	11.0803	2.04126	1.11316e-19	2.08967e-18
Chromosome_2	11346623	11348163	Chromosome_2:11346623-11348163	1539	*	12.1404	12.824	10.7959	1.94483	1.14694e-19	2.15154e-18
Chromosome_6	7157106	7157879	Chromosome_6:7157106-7157879	772	*	11.4265	12.0964	10.137	1.88282	1.19655e-19	2.243e-18
Chromosome_5	17734469	17735653	Chromosome_5:17734469-17735653	1183	*	12.2525	12.8819	11.1105	1.71571	1.29693e-19	2.42942e-18
Chromosome_4	23622100	23623374	Chromosome_4:23622100-23623374	1273	*	10.7624	11.4571	9.37173	1.99724	1.35013e-19	2.52727e-18
Chromosome_2	10856249	10857024	Chromosome_2:10856249-10857024	774	*	10.0367	10.7389	8.61423	2.03427	1.36146e-19	2.54666e-18
Chromosome_5	19152655	19155003	Chromosome_5:19152655-19155003	2347	*	14.1222	14.7891	12.8442	1.87239	1.38435e-19	2.58765e-18
Chromosome_3	24686892	24688274	Chromosome_3:24686892-24688274	1381	*	12.2696	12.9814	10.8043	2.07574	1.40005e-19	2.61513e-18
Chromosome_1	15444554	15446206	Chromosome_1:15444554-15446206	1651	*	11.712	12.3088	10.6759	1.58882	1.4072e-19	2.6266e-18
Chromosome_9	5874529	5876361	Chromosome_9:5874529-5876361	1831	*	11.5054	10.0009	12.2257	-2.11981	1.42008e-19	2.64877e-18
Chromosome_4	340777	341487	Chromosome_4:340777-341487	709	*	9.86857	8.07279	10.6442	-2.4164	1.47687e-19	2.75273e-18
Chromosome_3	29454708	29455429	Chromosome_3:29454708-29455429	720	*	10.1407	10.8927	8.47804	2.27675	1.48619e-19	2.76814e-18
Chromosome_2	11677771	11679444	Chromosome_2:11677771-11679444	1672	*	12.4644	13.1221	11.2214	1.8312	1.49407e-19	2.78084e-18
Chromosome_2	8992218	8993980	Chromosome_2:8992218-8993980	1761	*	11.1257	11.8371	9.66205	2.0718	1.51091e-19	2.81018e-18
Chromosome_5	2829723	2830084	Chromosome_5:2829723-2830084	360	*	9.08586	9.93322	6.76965	2.87724	1.56473e-19	2.90822e-18
Chromosome_4	6709291	6710385	Chromosome_4:6709291-6710385	1093	*	12.5254	13.1261	11.4768	1.60376	1.57072e-19	2.91729e-18
Chromosome_1	943068	943919	Chromosome_1:943068-943919	850	*	10.1368	8.5193	10.8802	-2.23793	1.58386e-19	2.93961e-18
Chromosome_2	24300245	24302753	Chromosome_2:24300245-24302753	2507	*	12.6597	13.3448	11.309	1.95155	1.60287e-19	2.97279e-18
Chromosome_2	2453783	2454428	Chromosome_2:2453783-2454428	644	*	9.86475	10.6311	8.12299	2.35613	1.62493e-19	3.01158e-18
Chromosome_7	18240830	18241733	Chromosome_7:18240830-18241733	902	*	10.9068	11.6153	9.45621	2.0573	1.63769e-19	3.03308e-18
Chromosome_3	2774871	2776943	Chromosome_3:2774871-2776943	2071	*	13.2358	13.8633	12.1001	1.70744	1.65239e-19	3.05814e-18
Chromosome_9	321265	322327	Chromosome_9:321265-322327	1061	*	12.1043	12.7308	10.9719	1.70256	1.7113e-19	3.16493e-18
Chromosome_8	3034244	3037075	Chromosome_8:3034244-3037075	2830	*	13.3482	14.0761	11.8079	2.15515	1.77363e-19	3.2779e-18
Chromosome_1	3929136	3930297	Chromosome_1:3929136-3930297	1160	*	11.4209	12.0795	10.1742	1.83605	1.84086e-19	3.39976e-18
Chromosome_3	10218757	10220253	Chromosome_3:10218757-10220253	1495	*	12.9155	13.5305	11.8214	1.65773	1.95023e-19	3.59921e-18
Chromosome_6	17448633	17449052	Chromosome_6:17448633-17449052	418	*	8.78843	9.55362	7.05343	2.34945	2.05782e-19	3.79509e-18
Chromosome_6	13780852	13782409	Chromosome_6:13780852-13782409	1556	*	11.5344	12.2405	10.0947	2.04598	2.11151e-19	3.89138e-18
Chromosome_8	12767258	12767953	Chromosome_8:12767258-12767953	694	*	10.1783	10.9055	8.64112	2.15025	2.16129e-19	3.98033e-18
Chromosome_5	15182070	15182785	Chromosome_5:15182070-15182785	714	*	10.8097	11.5192	9.35518	2.06075	2.21894e-19	4.08362e-18
Chromosome_8	14204403	14205430	Chromosome_8:14204403-14205430	1026	*	10.7126	11.3842	9.41592	1.89145	2.25527e-19	4.14758e-18
Chromosome_5	1988285	1988764	Chromosome_5:1988285-1988764	478	*	9.34616	10.0801	7.77601	2.18704	2.25979e-19	4.15298e-18
Chromosome_3	24862518	24864008	Chromosome_3:24862518-24864008	1489	*	11.3058	11.9893	9.96193	1.9437	2.35342e-19	4.32202e-18
Chromosome_5	1227095	1229182	Chromosome_5:1227095-1229182	2086	*	11.7365	12.34	10.6792	1.61308	2.35666e-19	4.32495e-18
Chromosome_7	688452	689411	Chromosome_7:688452-689411	958	*	10.1327	8.51566	10.876	-2.23664	2.39138e-19	4.3856e-18
Chromosome_8	2856019	2856713	Chromosome_8:2856019-2856713	693	*	11.1222	11.8154	9.73844	1.98532	2.39761e-19	4.39395e-18
Chromosome_5	16461845	16463114	Chromosome_5:16461845-16463114	1268	*	11.033	11.738	9.59807	2.04071	2.42813e-19	4.44677e-18
Chromosome_2	8479954	8482655	Chromosome_2:8479954-8482655	2700	*	13.0154	13.623	11.9449	1.62945	2.46066e-19	4.50319e-18
Chromosome_1	7171072	7171348	Chromosome_1:7171072-7171348	275	*	8.15988	6.22871	8.95713	-2.5423	2.51452e-19	4.59856e-18
Chromosome_3	7545854	7546612	Chromosome_3:7545854-7546612	757	*	10.3917	11.0949	8.9647	2.03105	2.52681e-19	4.61781e-18
Chromosome_9	13621304	13622011	Chromosome_9:13621304-13622011	706	*	11.0751	11.713	9.90393	1.74864	2.56987e-19	4.69324e-18
Chromosome_6	11913550	11916993	Chromosome_6:11913550-11916993	3442	*	13.8279	14.5217	12.4413	1.99106	2.59842e-19	4.74207e-18
Chromosome_4	16284758	16285257	Chromosome_4:16284758-16285257	498	*	10.1667	10.9716	8.18378	2.58094	2.64073e-19	4.81594e-18
Chromosome_3	5901390	5903732	Chromosome_3:5901390-5903732	2341	*	12.3403	12.9675	11.2056	1.70492	2.64843e-19	4.82662e-18
Chromosome_3	5592330	5593476	Chromosome_3:5592330-5593476	1145	*	10.883	11.5476	9.61347	1.86023	2.72369e-19	4.96034e-18
contig_96	27775	28272	contig_96:27775-28272	496	*	10.1707	10.9646	8.26165	2.51213	2.77822e-19	5.05613e-18
Chromosome_7	4532410	4533802	Chromosome_7:4532410-4533802	1391	*	11.8195	12.4985	10.4937	1.92214	2.79845e-19	5.08942e-18
Chromosome_4	6057337	6058198	Chromosome_4:6057337-6058198	860	*	10.6323	11.35	9.13982	2.10024	2.83691e-19	5.15578e-18
Chromosome_3	4875782	4876538	Chromosome_3:4875782-4876538	755	*	10.1487	10.8457	8.74847	2.00481	2.87021e-19	5.21269e-18
Chromosome_4	6451734	6452073	Chromosome_4:6451734-6452073	338	*	8.38791	9.16326	6.59399	2.40981	2.87528e-19	5.21829e-18
Chromosome_4	21536787	21537923	Chromosome_4:21536787-21537923	1135	*	12.0763	12.6671	11.0587	1.5647	2.91207e-19	5.2814e-18
Chromosome_3	24849074	24849727	Chromosome_3:24849074-24849727	652	*	9.8131	10.5859	8.03396	2.38666	2.97421e-19	5.39037e-18
Chromosome_4	4762954	4764602	Chromosome_4:4762954-4764602	1647	*	11.4098	12.0821	10.1105	1.89245	3.01227e-19	5.45557e-18
Chromosome_6	14000415	14000817	Chromosome_6:14000415-14000817	401	*	8.20479	5.96783	9.04303	-2.8116	3.07475e-19	5.56489e-18
Chromosome_7	838082	838371	Chromosome_7:838082-838371	288	*	7.92496	8.74748	5.8141	2.68947	3.09405e-19	5.59595e-18
Chromosome_6	15246784	15248765	Chromosome_6:15246784-15248765	1980	*	12.9884	13.5978	11.9123	1.63582	3.1019e-19	5.6063e-18
Chromosome_1	1081416	1083100	Chromosome_1:1081416-1083100	1683	*	12.0962	12.7917	10.7024	1.99659	3.11919e-19	5.63131e-18
Chromosome_5	13012355	13013967	Chromosome_5:13012355-13013967	1611	*	12.5841	13.2913	11.1394	2.05213	3.12004e-19	5.63131e-18
Chromosome_9	3751594	3754471	Chromosome_9:3751594-3754471	2876	*	12.6861	13.3241	11.5142	1.74858	3.15588e-19	5.69209e-18
Chromosome_7	4765219	4768798	Chromosome_7:4765219-4768798	3578	*	13.5873	14.2987	12.124	2.07298	3.22094e-19	5.80544e-18
Chromosome_3	11836252	11836707	Chromosome_3:11836252-11836707	454	*	9.81517	10.646	7.63902	2.75223	3.27963e-19	5.90716e-18
Chromosome_4	23564171	23566287	Chromosome_4:23564171-23566287	2115	*	13.0384	13.7049	11.762	1.86996	3.29207e-19	5.9255e-18
contig_89	75717	76255	contig_89:75717-76255	537	*	9.69674	10.4165	8.19508	2.11159	3.35673e-19	6.03775e-18
Chromosome_4	26300312	26301615	Chromosome_4:26300312-26301615	1302	*	12.2786	12.8966	11.1745	1.66861	3.38323e-19	6.08123e-18
Chromosome_5	14010455	14012580	Chromosome_5:14010455-14012580	2124	*	12.2259	12.8408	11.1322	1.65597	3.42668e-19	6.15511e-18
Chromosome_3	28527649	28529182	Chromosome_3:28527649-28529182	1532	*	11.4907	12.1308	10.3112	1.75607	3.46899e-19	6.22685e-18
Chromosome_4	16019877	16020762	Chromosome_4:16019877-16020762	884	*	10.8196	11.4775	9.57549	1.83058	3.48461e-19	6.25062e-18
Chromosome_1	9844802	9846177	Chromosome_1:9844802-9846177	1374	*	11.7848	12.3801	10.7532	1.58196	3.49304e-19	6.25963e-18
Chromosome_4	3770071	3772607	Chromosome_4:3770071-3772607	2535	*	12.7088	13.3094	11.6609	1.60141	3.49441e-19	6.25963e-18
Chromosome_1	25319349	25320771	Chromosome_1:25319349-25320771	1421	*	11.6118	12.2648	10.3862	1.80904	3.51714e-19	6.29604e-18
Chromosome_4	4299966	4300851	Chromosome_4:4299966-4300851	884	*	10.2328	10.9176	8.88351	1.94817	3.55043e-19	6.3513e-18
Chromosome_4	25066364	25070038	Chromosome_4:25066364-25070038	3673	*	12.8976	13.5239	11.766	1.7016	3.63325e-19	6.49501e-18
Chromosome_3	4472768	4473592	Chromosome_3:4472768-4473592	823	*	10.0799	10.7869	8.63604	2.04966	3.67918e-19	6.57265e-18
Chromosome_2	128192	129429	Chromosome_2:128192-129429	1236	*	11.1991	11.8305	10.0498	1.7222	3.70944e-19	6.6222e-18
Chromosome_3	8356222	8357150	Chromosome_3:8356222-8357150	927	*	11.1968	11.8193	10.0778	1.68645	3.77248e-19	6.73015e-18
Chromosome_4	17472692	17474252	Chromosome_4:17472692-17474252	1559	*	12.9078	13.5068	11.8649	1.59532	3.7837e-19	6.74558e-18
contig_129	3927	4729	contig_129:3927-4729	801	*	9.51409	7.06628	10.3754	-2.99777	3.83304e-19	6.8289e-18
Chromosome_6	8394198	8395335	Chromosome_6:8394198-8395335	1136	*	11.5038	12.1807	10.1867	1.91251	4.01877e-19	7.15495e-18
Chromosome_6	309714	310380	Chromosome_6:309714-310380	665	*	10.6866	11.3627	9.37246	1.91137	4.06481e-19	7.23201e-18
Chromosome_1	31204126	31204614	Chromosome_1:31204126-31204614	487	*	9.58402	10.3338	7.93308	2.25978	4.19629e-19	7.46086e-18
Chromosome_2	9304421	9305094	Chromosome_2:9304421-9305094	672	*	10.3035	11.0111	8.85709	2.05115	4.25943e-19	7.568e-18
Chromosome_1	3441120	3442507	Chromosome_1:3441120-3442507	1386	*	11.5876	12.2759	10.2243	1.96246	4.27879e-19	7.59725e-18
Chromosome_5	18857228	18859482	Chromosome_5:18857228-18859482	2253	*	12.505	13.1735	11.2208	1.87571	4.45249e-19	7.90031e-18
Chromosome_6	18055274	18056024	Chromosome_6:18055274-18056024	749	*	10.0032	10.7466	8.38568	2.22657	4.64977e-19	8.24478e-18
Chromosome_1	1293479	1295045	Chromosome_1:1293479-1295045	1565	*	10.6193	11.3469	9.08055	2.14647	4.94282e-19	8.75847e-18
Chromosome_2	6733817	6734936	Chromosome_2:6733817-6734936	1118	*	13.0087	13.5973	11.9976	1.55653	5.01443e-19	8.87937e-18
Chromosome_2	6127397	6127762	Chromosome_2:6127397-6127762	364	*	8.31015	9.11358	6.33731	2.56612	5.09025e-19	9.00755e-18
Chromosome_9	114126	115255	Chromosome_9:114126-115255	1128	*	10.365	8.92357	11.0714	-2.0478	5.10753e-19	9.03202e-18
Chromosome_1	26368258	26369927	Chromosome_1:26368258-26369927	1668	*	11.4709	12.1088	10.2995	1.74635	5.29914e-19	9.36456e-18
Chromosome_6	15648786	15651748	Chromosome_6:15648786-15651748	2961	*	13.1674	13.8049	11.9974	1.74632	5.37828e-19	9.49801e-18
Chromosome_4	15446008	15447085	Chromosome_4:15446008-15447085	1076	*	11.2427	11.8981	10.0082	1.81829	5.40182e-19	9.53315e-18
Chromosome_3	3826689	3828246	Chromosome_3:3826689-3828246	1556	*	11.6189	12.3249	10.1794	2.04391	5.47286e-19	9.65203e-18
Chromosome_8	13158125	13159296	Chromosome_8:13158125-13159296	1170	*	10.3106	11.0707	8.60424	2.31875	5.6176e-19	9.90065e-18
Chromosome_8	14947182	14948086	Chromosome_8:14947182-14948086	903	*	10.7952	11.5099	9.31677	2.08378	5.89977e-19	1.0391e-17
Chromosome_5	17088738	17089285	Chromosome_5:17088738-17089285	546	*	9.17741	9.97759	7.22666	2.5497	6.25017e-19	1.10007e-17
Chromosome_8	2168744	2169159	Chromosome_8:2168744-2169159	414	*	8.84703	9.61589	7.09104	2.36718	6.36297e-19	1.11917e-17
Chromosome_9	4421701	4422489	Chromosome_9:4421701-4422489	787	*	10.2939	11.0126	8.79667	2.10452	6.453e-19	1.13425e-17
Chromosome_2	29956320	29956864	Chromosome_2:29956320-29956864	543	*	9.37966	7.8451	10.1063	-2.14675	6.73454e-19	1.18294e-17
Chromosome_2	4423854	4425903	Chromosome_2:4423854-4425903	2048	*	13.9702	14.6431	12.6688	1.89531	6.85031e-19	1.20247e-17
Chromosome_6	14029433	14030741	Chromosome_6:14029433-14030741	1307	*	11.5934	12.2393	10.3932	1.77908	6.92012e-19	1.21391e-17
contig_89	214820	215826	contig_89:214820-215826	1005	*	10.3042	11.0647	8.59525	2.31587	7.06155e-19	1.23789e-17
Chromosome_3	1346126	1348336	Chromosome_3:1346126-1348336	2209	*	13.1753	13.8403	11.9045	1.86072	7.15559e-19	1.25354e-17
contig_6	2743	3249	contig_6:2743-3249	505	*	9.60723	7.17177	10.4673	-2.98434	7.17426e-19	1.25598e-17
Chromosome_1	8272105	8273479	Chromosome_1:8272105-8273479	1373	*	12.5036	13.1784	11.1948	1.9022	7.46392e-19	1.30581e-17
Chromosome_8	1759810	1760883	Chromosome_8:1759810-1760883	1072	*	11.5735	12.1694	10.54	1.58405	7.61615e-19	1.33156e-17
Chromosome_8	3990620	3990878	Chromosome_8:3990620-3990878	257	*	7.79423	8.60914	5.74018	2.62971	7.66605e-19	1.33939e-17
Chromosome_1	7205482	7206741	Chromosome_1:7205482-7206741	1258	*	10.6512	9.01843	11.3976	-2.24785	7.78843e-19	1.35986e-17
Chromosome_1	12043008	12044530	Chromosome_1:12043008-12044530	1521	*	11.6524	12.2962	10.4599	1.77041	8.05299e-19	1.40512e-17
Chromosome_1	26570402	26571672	Chromosome_1:26570402-26571672	1269	*	11.4786	12.1561	10.1589	1.91338	8.10584e-19	1.4134e-17
Chromosome_1	649138	649937	Chromosome_1:649138-649937	798	*	10.6591	11.4057	9.02546	2.24185	8.34909e-19	1.45485e-17
Chromosome_10	9659516	9660569	Chromosome_10:9659516-9660569	1052	*	10.6406	11.3218	9.30607	1.92965	8.48123e-19	1.47689e-17
Chromosome_1	9168611	9169041	Chromosome_1:9168611-9169041	429	*	9.06982	9.81345	7.45108	2.22963	8.5159e-19	1.48195e-17
Chromosome_5	8381015	8381947	Chromosome_5:8381015-8381947	931	*	10.6303	11.3649	9.05708	2.18047	8.65997e-19	1.50602e-17
contig_64	23190	24168	contig_64:23190-24168	977	*	10.5046	11.163	9.25883	1.83292	8.66642e-19	1.50614e-17
Chromosome_4	26659575	26660472	Chromosome_4:26659575-26660472	896	*	11.1698	11.823	9.94341	1.80859	8.8672e-19	1.54001e-17
Chromosome_4	21887001	21887264	Chromosome_4:21887001-21887264	262	*	7.57894	5.09914	8.44345	-3.00637	8.90526e-19	1.5456e-17
Chromosome_3	5274804	5277630	Chromosome_3:5274804-5277630	2825	*	13.3022	13.909	12.2346	1.62468	8.91997e-19	1.54713e-17
Chromosome_10	10823084	10823348	Chromosome_10:10823084-10823348	263	*	7.86861	8.66508	5.94255	2.52364	8.94404e-19	1.55028e-17
Chromosome_3	1774879	1778011	Chromosome_3:1774879-1778011	3131	*	13.7112	14.3699	12.4641	1.83376	8.99198e-19	1.55756e-17
Chromosome_6	13461060	13462784	Chromosome_6:13461060-13462784	1723	*	12.8427	13.4776	11.6814	1.73459	9.0161e-19	1.56071e-17
Chromosome_3	7352492	7354666	Chromosome_3:7352492-7354666	2173	*	11.863	10.8473	12.4532	-1.56198	9.0917e-19	1.57276e-17
Chromosome_1	1636840	1639305	Chromosome_1:1636840-1639305	2464	*	12.6346	13.2683	11.4777	1.73018	9.28002e-19	1.60428e-17
Chromosome_1	1695668	1696458	Chromosome_1:1695668-1696458	789	*	9.48253	7.90113	10.2188	-2.19536	9.37137e-19	1.619e-17
Chromosome_3	9139720	9142920	Chromosome_3:9139720-9142920	3199	*	13.1601	13.896	11.5802	2.19131	9.38693e-19	1.61972e-17
contig_196	26178	27669	contig_196:26178-27669	1490	*	11.0317	11.7578	9.49977	2.13896	9.38789e-19	1.61972e-17
Chromosome_3	4828353	4830839	Chromosome_3:4828353-4830839	2485	*	12.1129	12.7033	11.0963	1.56283	9.53849e-19	1.64462e-17
Chromosome_1	24591456	24592568	Chromosome_1:24591456-24592568	1111	*	11.3418	12.0024	10.0875	1.84451	9.54869e-19	1.6453e-17
Chromosome_9	8624729	8625913	Chromosome_9:8624729-8625913	1183	*	11.1903	11.9002	9.73343	2.06061	1.02776e-18	1.76974e-17
Chromosome_2	3332369	3334918	Chromosome_2:3332369-3334918	2548	*	13.1937	13.8211	12.0582	1.70463	1.02941e-18	1.77141e-17
Chromosome_4	2763776	2763919	Chromosome_4:2763776-2763919	142	*	6.78235	4.07044	7.66782	-3.22889	1.03258e-18	1.77559e-17
Chromosome_3	25387275	25387977	Chromosome_3:25387275-25387977	701	*	10.2305	11.0008	8.46621	2.3688	1.03319e-18	1.77559e-17
Chromosome_3	14207382	14208464	Chromosome_3:14207382-14208464	1081	*	10.6883	11.4363	9.04706	2.25067	1.06171e-18	1.8234e-17
Chromosome_6	12143787	12144545	Chromosome_6:12143787-12144545	757	*	10.8565	11.5509	9.46725	1.98816	1.07974e-18	1.85316e-17
Chromosome_2	2756871	2758748	Chromosome_2:2756871-2758748	1876	*	11.859	12.4987	10.6811	1.75256	1.13084e-18	1.93959e-17
Chromosome_4	897920	898635	Chromosome_4:897920-898635	714	*	10.2316	10.9724	8.62725	2.21021	1.13668e-18	1.94832e-17
Chromosome_1	5871183	5873449	Chromosome_1:5871183-5873449	2265	*	12.4562	13.0398	11.4603	1.5365	1.20381e-18	2.06205e-17
Chromosome_4	18579596	18582614	Chromosome_4:18579596-18582614	3017	*	13.1498	13.8447	11.7581	1.99258	1.21033e-18	2.07186e-17
Chromosome_4	24496375	24497663	Chromosome_4:24496375-24497663	1287	*	12.0151	12.6505	10.8525	1.73585	1.262e-18	2.15891e-17
Chromosome_1	13222136	13223186	Chromosome_1:13222136-13223186	1049	*	10.8276	11.4684	9.64589	1.75787	1.26441e-18	2.16162e-17
Chromosome_1	3535259	3536162	Chromosome_1:3535259-3536162	902	*	10.4762	11.1743	9.07129	2.00411	1.28717e-18	2.1991e-17
Chromosome_1	8048777	8050036	Chromosome_1:8048777-8050036	1258	*	10.8516	11.5199	9.56809	1.87143	1.30808e-18	2.23336e-17
Chromosome_3	21757459	21758055	Chromosome_3:21757459-21758055	595	*	9.75236	10.5389	7.8901	2.45869	1.36403e-18	2.32737e-17
Chromosome_3	23797684	23799634	Chromosome_3:23797684-23799634	1949	*	13.0821	13.7478	11.8089	1.8619	1.38461e-18	2.36096e-17
Chromosome_8	3920772	3921816	Chromosome_8:3920772-3921816	1043	*	11.395	12.0948	9.98275	2.01214	1.39048e-18	2.36942e-17
Chromosome_2	23632890	23634228	Chromosome_2:23632890-23634228	1337	*	11.8	12.5166	10.3128	2.09205	1.44453e-18	2.45992e-17
Chromosome_5	18814944	18815122	Chromosome_5:18814944-18815122	177	*	7.49178	8.32802	5.27157	2.80126	1.45454e-18	2.47536e-17
Chromosome_4	3325706	3327661	Chromosome_4:3325706-3327661	1954	*	13.2936	13.9431	12.0805	1.79483	1.49473e-18	2.54211e-17
Chromosome_4	3266815	3268720	Chromosome_4:3266815-3268720	1904	*	11.8246	12.5286	10.3941	2.0323	1.50349e-18	2.55534e-17
Chromosome_10	6252343	6252852	Chromosome_10:6252343-6252852	508	*	10.8865	11.6418	9.20618	2.28666	1.52182e-18	2.58483e-17
Chromosome_1	24607453	24609072	Chromosome_1:24607453-24609072	1618	*	13.4716	14.1589	12.1124	1.95735	1.53708e-18	2.60905e-17
Chromosome_2	25834560	25835746	Chromosome_2:25834560-25835746	1185	*	11.3172	11.9457	10.1782	1.7078	1.54888e-18	2.62738e-17
Chromosome_5	1095699	1097308	Chromosome_5:1095699-1097308	1608	*	11.9312	12.514	10.9375	1.53453	1.5755e-18	2.66973e-17
Chromosome_7	825968	826382	Chromosome_7:825968-826382	413	*	8.4029	9.18529	6.56648	2.45445	1.57588e-18	2.66973e-17
Chromosome_3	8825487	8826331	Chromosome_3:8825487-8826331	843	*	10.46	11.1256	9.18717	1.86111	1.5772e-18	2.67025e-17
Chromosome_9	12527249	12527927	Chromosome_9:12527249-12527927	677	*	10.1507	10.8949	8.52887	2.22657	1.74824e-18	2.95792e-17
Chromosome_4	25939730	25940116	Chromosome_4:25939730-25940116	385	*	8.21947	6.32866	9.01053	-2.49659	1.77379e-18	2.9992e-17
Chromosome_4	22865830	22866549	Chromosome_4:22865830-22866549	718	*	9.75484	10.4721	8.2647	2.09351	1.80467e-18	3.04945e-17
Chromosome_1	7270903	7271741	Chromosome_1:7270903-7271741	837	*	10.6043	11.2561	9.3829	1.80248	1.87584e-18	3.16766e-17
Chromosome_4	5555212	5557018	Chromosome_4:5555212-5557018	1805	*	12.3531	12.9571	11.2947	1.61174	1.90793e-18	3.21978e-17
Chromosome_1	7741376	7742087	Chromosome_1:7741376-7742087	710	*	11.1812	11.8484	9.90218	1.86577	1.91682e-18	3.23271e-17
Chromosome_8	14129949	14131061	Chromosome_8:14129949-14131061	1111	*	10.5335	11.2044	9.2398	1.88221	2.00444e-18	3.3783e-17
Chromosome_3	855407	856680	Chromosome_3:855407-856680	1272	*	11.6834	12.3078	10.5584	1.69087	2.05124e-18	3.45496e-17
Chromosome_6	19257027	19258431	Chromosome_6:19257027-19258431	1403	*	11.625	12.2707	10.4258	1.77603	2.09389e-18	3.52454e-17
Chromosome_4	3917386	3921156	Chromosome_4:3917386-3921156	3769	*	13.3805	14.0292	12.1704	1.78998	2.14568e-18	3.60939e-17
Chromosome_1	9532917	9533702	Chromosome_1:9532917-9533702	784	*	10.5127	11.1847	9.21462	1.88917	2.17294e-18	3.6529e-17
Chromosome_2	9061822	9062951	Chromosome_2:9061822-9062951	1128	*	12.27	12.9451	10.96	1.90115	2.23792e-18	3.75974e-17
Chromosome_6	11251711	11252868	Chromosome_6:11251711-11252868	1156	*	12.0699	12.7115	10.8854	1.75948	2.2398e-18	3.76048e-17
Chromosome_1	26313655	26315617	Chromosome_1:26313655-26315617	1961	*	12.3438	13.0786	10.7693	2.182	2.26783e-18	3.8051e-17
Chromosome_2	2274792	2275416	Chromosome_2:2274792-2275416	623	*	10.4486	11.1092	9.19489	1.8392	2.27699e-18	3.81804e-17
Chromosome_2	26225539	26227230	Chromosome_2:26225539-26227230	1690	*	11.9747	12.6067	10.8233	1.72077	2.45487e-18	4.11366e-17
Chromosome_9	2914131	2914716	Chromosome_9:2914131-2914716	584	*	9.86116	10.6552	7.95111	2.50122	2.49007e-18	4.16999e-17
Chromosome_8	1761189	1761999	Chromosome_8:1761189-1761999	809	*	9.94166	10.6628	8.43318	2.11024	2.52465e-18	4.2252e-17
Chromosome_7	1314354	1318193	Chromosome_7:1314354-1318193	3838	*	14.0239	14.7507	12.4886	2.1432	2.55257e-18	4.26921e-17
Chromosome_3	5418549	5420272	Chromosome_3:5418549-5420272	1722	*	11.9876	12.5706	10.9938	1.53379	2.62519e-18	4.38787e-17
Chromosome_1	5068649	5069155	Chromosome_1:5068649-5069155	505	*	8.74087	9.55493	6.69309	2.61907	2.63584e-18	4.40286e-17
Chromosome_6	14538703	14539995	Chromosome_6:14538703-14539995	1291	*	11.5092	12.1719	10.2472	1.84642	2.65752e-18	4.43625e-17
Chromosome_3	25398124	25399193	Chromosome_3:25398124-25399193	1068	*	11.5055	12.1915	10.1517	1.94778	2.72284e-18	4.5424e-17
Chromosome_4	4967514	4969426	Chromosome_4:4967514-4969426	1911	*	11.8151	12.3982	10.8205	1.5342	2.79853e-18	4.6657e-17
Chromosome_8	16229816	16230775	Chromosome_8:16229816-16230775	958	*	10.8771	11.5396	9.61604	1.84672	2.81996e-18	4.69844e-17
Chromosome_9	11019212	11021026	Chromosome_9:11019212-11021026	1813	*	12.2497	12.9538	10.8188	2.03154	2.90149e-18	4.83121e-17
Chromosome_6	11628616	11629160	Chromosome_6:11628616-11629160	543	*	8.79896	6.89116	9.59265	-2.50569	2.92029e-18	4.85943e-17
Chromosome_3	25467281	25467610	Chromosome_3:25467281-25467610	328	*	8.13309	6.07064	8.94915	-2.65431	2.93202e-18	4.87585e-17
Chromosome_7	1834706	1835380	Chromosome_7:1834706-1835380	673	*	9.5246	10.2626	7.93456	2.195	2.94736e-18	4.89826e-17
Chromosome_7	5153390	5154518	Chromosome_7:5153390-5154518	1127	*	11.1696	11.9023	9.60587	2.16794	2.96922e-18	4.93146e-17
Chromosome_2	26113330	26114952	Chromosome_2:26113330-26114952	1621	*	12.1798	12.8681	10.8163	1.95893	3.08703e-18	5.12389e-17
Chromosome_9	12918188	12918696	Chromosome_9:12918188-12918696	507	*	9.69113	10.4077	8.20407	2.08895	3.1457e-18	5.21796e-17
Chromosome_8	13591216	13591831	Chromosome_8:13591216-13591831	614	*	10.3412	11.09	8.69597	2.24966	3.21594e-18	5.33111e-17
Chromosome_7	17177165	17178312	Chromosome_7:17177165-17178312	1146	*	11.6065	12.2622	10.3708	1.81652	3.36846e-18	5.5804e-17
Chromosome_3	3482840	3483708	Chromosome_3:3482840-3483708	867	*	11.0337	11.749	9.55249	2.0855	3.38411e-18	5.6028e-17
Chromosome_1	30303240	30304183	Chromosome_1:30303240-30304183	942	*	12.0365	12.6552	10.9302	1.66759	3.4325e-18	5.67933e-17
Chromosome_6	19105739	19106964	Chromosome_6:19105739-19106964	1224	*	11.7228	12.3857	10.46	1.84702	3.45227e-18	5.70844e-17
Chromosome_2	23208725	23209956	Chromosome_2:23208725-23209956	1230	*	11.4155	12.0917	10.1012	1.90411	3.47677e-18	5.74225e-17
Chromosome_3	3954273	3955450	Chromosome_3:3954273-3955450	1176	*	11.6813	12.3262	10.4849	1.7721	3.4771e-18	5.74225e-17
Chromosome_4	22860748	22863056	Chromosome_4:22860748-22863056	2307	*	12.6262	13.3711	11.0011	2.23239	3.52203e-18	5.81279e-17
Chromosome_1	31314657	31315083	Chromosome_1:31314657-31315083	425	*	8.64204	9.40899	6.89698	2.34366	3.52584e-18	5.81541e-17
Chromosome_9	4722930	4724487	Chromosome_9:4722930-4724487	1556	*	10.8263	9.64608	11.4666	-1.75493	3.53678e-18	5.82979e-17
Chromosome_4	20378788	20380136	Chromosome_4:20378788-20380136	1347	*	12.2096	12.7962	11.2045	1.54711	3.56187e-18	5.86746e-17
Chromosome_2	10865798	10869036	Chromosome_2:10865798-10869036	3237	*	13.2459	13.9653	11.7457	2.10513	3.6489e-18	6.00706e-17
Chromosome_1	7257399	7257858	Chromosome_1:7257399-7257858	458	*	8.64843	9.40985	6.93456	2.3147	3.65973e-18	6.02111e-17
Chromosome_6	17116343	17118200	Chromosome_6:17116343-17118200	1856	*	11.8427	12.4404	10.8038	1.5872	3.71396e-18	6.1065e-17
Chromosome_2	26166489	26166993	Chromosome_2:26166489-26166993	503	*	9.19881	9.98752	7.32297	2.46393	3.84107e-18	6.31154e-17
Chromosome_5	14518907	14521158	Chromosome_5:14518907-14521158	2250	*	13.2537	13.9124	12.0067	1.83079	3.91592e-18	6.43049e-17
Chromosome_9	1384051	1384979	Chromosome_9:1384051-1384979	927	*	12.2114	12.8448	11.0552	1.72645	3.92201e-18	6.43646e-17
Chromosome_2	13488869	13489677	Chromosome_2:13488869-13489677	807	*	9.97659	10.7234	8.34121	2.23722	3.98079e-18	6.52884e-17
Chromosome_4	3164856	3165591	Chromosome_4:3164856-3165591	734	*	9.97043	10.6854	8.49077	2.08431	4.16431e-18	6.82198e-17
Chromosome_3	6824139	6827231	Chromosome_3:6824139-6827231	3091	*	14.0338	14.7455	12.5691	2.06826	4.16472e-18	6.82198e-17
Chromosome_9	13211974	13212667	Chromosome_9:13211974-13212667	692	*	10.3037	10.9753	9.00704	1.88458	4.18877e-18	6.85709e-17
Chromosome_2	26999973	27000365	Chromosome_2:26999973-27000365	391	*	8.73041	9.49273	7.0115	2.31759	4.24448e-18	6.94394e-17
Chromosome_7	4593805	4594753	Chromosome_7:4593805-4594753	947	*	10.4126	11.0998	9.05326	1.95172	4.41006e-18	7.21034e-17
Chromosome_2	5558393	5559611	Chromosome_2:5558393-5559611	1217	*	11.6578	12.3342	10.3426	1.90451	4.41595e-18	7.21547e-17
Chromosome_4	5148554	5149424	Chromosome_4:5148554-5149424	869	*	12.3295	12.9313	11.2779	1.60246	4.48724e-18	7.32739e-17
Chromosome_3	5006909	5009626	Chromosome_3:5006909-5009626	2716	*	12.5497	13.1467	11.5129	1.58469	4.70605e-18	7.67799e-17
Chromosome_5	13953639	13954170	Chromosome_5:13953639-13954170	530	*	11.1104	11.7257	10.0151	1.65493	4.7078e-18	7.67799e-17
contig_105	15948	18524	contig_105:15948-18524	2575	*	12.3155	12.9521	11.1484	1.73834	4.81571e-18	7.8491e-17
Chromosome_2	9061257	9061725	Chromosome_2:9061257-9061725	467	*	9.07949	9.8859	7.08613	2.56882	4.89521e-18	7.97372e-17
Chromosome_8	12861631	12863056	Chromosome_8:12861631-12863056	1424	*	11.0304	11.703	9.73007	1.8873	4.96223e-18	8.07786e-17
Chromosome_3	861799	862520	Chromosome_3:861799-862520	720	*	9.30961	10.0696	7.60349	2.30448	4.98837e-18	8.11539e-17
Chromosome_2	8221291	8222371	Chromosome_2:8221291-8222371	1079	*	10.9183	11.5942	9.60504	1.90195	5.097e-18	8.28623e-17
Chromosome_2	1527603	1528141	Chromosome_2:1527603-1528141	537	*	10.5277	11.2703	8.91426	2.21495	5.09971e-18	8.28623e-17
contig_59	27342	27719	contig_59:27342-27719	376	*	8.209	8.9934	6.36019	2.45994	5.59424e-18	9.08414e-17
Chromosome_5	14967952	14969148	Chromosome_5:14967952-14969148	1195	*	10.8155	11.5235	9.36704	2.04592	5.63002e-18	9.13659e-17
Chromosome_7	4789181	4791234	Chromosome_7:4789181-4791234	2052	*	12.8915	13.4993	11.8208	1.62544	5.73531e-18	9.30171e-17
Chromosome_1	2053752	2054747	Chromosome_1:2053752-2054747	994	*	10.5907	11.2442	9.36316	1.80699	5.74772e-18	9.31607e-17
Chromosome_9	13935669	13936729	Chromosome_9:13935669-13936729	1059	*	11.6152	12.2637	10.406	1.78553	5.75939e-18	9.32921e-17
Chromosome_10	9003572	9004502	Chromosome_10:9003572-9004502	929	*	10.4684	11.1476	9.14205	1.91524	6.04666e-18	9.78263e-17
Chromosome_9	1382479	1383879	Chromosome_9:1382479-1383879	1399	*	11.7112	12.3762	10.4407	1.85446	6.04677e-18	9.78263e-17
Chromosome_2	21154878	21155302	Chromosome_2:21154878-21155302	423	*	9.67074	10.4086	8.08102	2.18941	6.12392e-18	9.90134e-17
Chromosome_4	24552853	24555097	Chromosome_4:24552853-24555097	2243	*	12.5464	13.1343	11.5377	1.55028	6.55082e-18	1.0585e-16
Chromosome_4	1429136	1429741	Chromosome_4:1429136-1429741	604	*	9.86881	10.5851	8.38313	2.09259	6.56967e-18	1.0609e-16
Chromosome_4	1038264	1039705	Chromosome_4:1038264-1039705	1440	*	12.4502	13.0518	11.3989	1.60159	6.59195e-18	1.06384e-16
Chromosome_4	1471373	1473262	Chromosome_4:1471373-1473262	1888	*	11.8087	12.4338	10.6812	1.69129	6.64582e-18	1.07187e-16
Chromosome_10	9025083	9025873	Chromosome_10:9025083-9025873	789	*	10.6243	11.3777	8.95474	2.27063	6.67649e-18	1.07616e-16
contig_118	44656	45663	contig_118:44656-45663	1006	*	10.2114	10.9706	8.51018	2.29975	6.83258e-18	1.10064e-16
Chromosome_3	13289274	13289822	Chromosome_3:13289274-13289822	547	*	9.85055	10.5584	8.40287	2.04613	6.8706e-18	1.10609e-16
Chromosome_1	29868670	29870146	Chromosome_1:29868670-29870146	1475	*	11.5074	12.186	10.183	1.91369	6.88471e-18	1.10768e-16
Chromosome_6	11536342	11537884	Chromosome_6:11536342-11537884	1541	*	11.9392	12.569	10.7957	1.70991	6.95476e-18	1.11826e-16
Chromosome_3	22448072	22449906	Chromosome_3:22448072-22449906	1833	*	12.6205	13.2845	11.3533	1.85152	7.09128e-18	1.13952e-16
Chromosome_2	29859073	29860727	Chromosome_2:29859073-29860727	1653	*	12.2982	12.917	11.1917	1.66697	7.34243e-18	1.17915e-16
Chromosome_4	1574366	1575945	Chromosome_4:1574366-1575945	1578	*	12.3384	12.8999	11.4065	1.4558	7.43235e-18	1.19286e-16
Chromosome_4	4531791	4532143	Chromosome_4:4531791-4532143	351	*	9.0725	7.44088	9.81862	-2.23617	7.56287e-18	1.21307e-16
Chromosome_2	1969463	1970369	Chromosome_2:1969463-1970369	905	*	11.7806	12.4792	10.3736	2.00314	7.57126e-18	1.21367e-16
Chromosome_3	9301947	9304293	Chromosome_3:9301947-9304293	2345	*	12.461	13.0445	11.4652	1.53447	7.58523e-18	1.21517e-16
Chromosome_8	11483455	11484523	Chromosome_8:11483455-11484523	1067	*	10.7193	11.3855	9.44394	1.85881	7.68014e-18	1.22962e-16
Chromosome_2	4219819	4221141	Chromosome_2:4219819-4221141	1321	*	12.0805	12.7446	10.813	1.85096	7.69924e-18	1.23192e-16
Chromosome_2	9314810	9315655	Chromosome_2:9314810-9315655	844	*	10.1413	10.902	8.43132	2.3081	7.87841e-18	1.25982e-16
Chromosome_3	377467	380114	Chromosome_3:377467-380114	2646	*	13.159	13.8223	11.8946	1.84914	7.91448e-18	1.26482e-16
Chromosome_10	10900484	10900761	Chromosome_10:10900484-10900761	276	*	8.01993	8.82442	6.03984	2.54617	8.28464e-18	1.32317e-16
Chromosome_1	7810693	7811694	Chromosome_1:7810693-7811694	1000	*	10.3758	8.97097	11.0739	-2.00327	8.29711e-18	1.32436e-16
Chromosome_1	7399563	7400978	Chromosome_1:7399563-7400978	1414	*	12.9636	13.5738	11.8851	1.63433	8.32819e-18	1.32851e-16
Chromosome_2	6818265	6820123	Chromosome_2:6818265-6820123	1857	*	12.3364	12.952	11.2406	1.65484	8.39285e-18	1.33721e-16
Chromosome_3	9990023	9990847	Chromosome_3:9990023-9990847	823	*	10.1884	10.8659	8.86865	1.90814	8.39294e-18	1.33721e-16
Chromosome_3	9034371	9035174	Chromosome_3:9034371-9035174	802	*	10.2723	10.9897	8.78125	2.08914	8.58939e-18	1.36768e-16
Chromosome_6	19589353	19591274	Chromosome_6:19589353-19591274	1920	*	11.845	12.5007	10.6091	1.81582	8.85075e-18	1.40844e-16
Chromosome_1	11801499	11803199	Chromosome_1:11801499-11803199	1699	*	11.6337	12.2132	10.6498	1.52036	9.00911e-18	1.43277e-16
Chromosome_10	10098554	10099941	Chromosome_10:10098554-10099941	1386	*	11.0738	9.93351	11.7026	-1.7081	9.13567e-18	1.45202e-16
Chromosome_2	6743399	6744436	Chromosome_2:6743399-6744436	1036	*	11.2587	11.9659	9.81421	2.04151	9.60489e-18	1.52567e-16
Chromosome_4	18196325	18197555	Chromosome_4:18196325-18197555	1229	*	11.1696	11.8043	10.0095	1.72836	9.71256e-18	1.54184e-16
Chromosome_9	2127804	2128868	Chromosome_9:2127804-2128868	1063	*	10.7194	11.3537	9.56049	1.72822	9.81097e-18	1.55652e-16
Chromosome_7	6985620	6986064	Chromosome_7:6985620-6986064	443	*	8.92815	7.19162	9.69361	-2.34114	1.05371e-17	1.67071e-16
Chromosome_7	2067037	2067402	Chromosome_7:2067037-2067402	364	*	8.49723	6.77704	9.25978	-2.32631	1.06236e-17	1.68341e-16
Chromosome_2	26119911	26125240	Chromosome_2:26119911-26125240	5328	*	14.4934	15.1594	13.2189	1.86035	1.06659e-17	1.68909e-16
Chromosome_4	18653720	18654815	Chromosome_4:18653720-18654815	1094	*	11.1987	11.8313	10.0455	1.72393	1.08026e-17	1.70971e-16
Chromosome_9	13941567	13943568	Chromosome_9:13941567-13943568	2000	*	12.3604	12.9651	11.2997	1.61256	1.09834e-17	1.73727e-16
Chromosome_3	29209680	29210902	Chromosome_3:29209680-29210902	1221	*	11.4993	12.1976	10.0934	2.00022	1.12329e-17	1.77567e-16
Chromosome_4	26770809	26771400	Chromosome_4:26770809-26771400	590	*	8.78991	7.12989	9.54143	-2.26365	1.12903e-17	1.78366e-16
Chromosome_3	24985382	24987663	Chromosome_3:24985382-24987663	2280	*	12.1001	12.7373	10.9309	1.73892	1.14234e-17	1.8036e-16
Chromosome_3	5388965	5390598	Chromosome_3:5388965-5390598	1632	*	12.2482	12.9157	10.9678	1.86479	1.14465e-17	1.80616e-16
Chromosome_7	2711545	2716497	Chromosome_7:2711545-2716497	4951	*	13.8407	14.5	12.5915	1.83144	1.15694e-17	1.82446e-16
Chromosome_10	2017286	2018734	Chromosome_10:2017286-2018734	1447	*	13.3416	14.0165	12.0323	1.89792	1.20533e-17	1.89963e-16
Chromosome_1	7743381	7745480	Chromosome_1:7743381-7745480	2098	*	11.6947	12.3234	10.5548	1.70452	1.26967e-17	1.99982e-16
Chromosome_9	4678514	4679916	Chromosome_9:4678514-4679916	1401	*	12.0877	12.8108	10.5703	2.11815	1.28656e-17	2.02521e-16
Chromosome_1	3799672	3800782	Chromosome_1:3799672-3800782	1109	*	12.4354	13.0399	11.3752	1.61218	1.29684e-17	2.04018e-16
Chromosome_6	19898330	19898676	Chromosome_6:19898330-19898676	345	*	8.27663	6.16496	9.09925	-2.69366	1.36321e-17	2.1433e-16
Chromosome_1	11560553	11561564	Chromosome_1:11560553-11561564	1010	*	11.6487	12.3472	10.2418	2.00103	1.39399e-17	2.19038e-16
Chromosome_1	6288595	6289319	Chromosome_1:6288595-6289319	723	*	9.88489	10.6425	8.19183	2.28818	1.41065e-17	2.21523e-16
Chromosome_2	28621024	28621517	Chromosome_2:28621024-28621517	492	*	10.2238	10.9498	8.69217	2.12928	1.41275e-17	2.2172e-16
contig_32	11035	11702	contig_32:11035-11702	666	*	9.39933	10.1395	7.79809	2.19879	1.43711e-17	2.25408e-16
Chromosome_8	785331	786009	Chromosome_8:785331-786009	677	*	10.2014	10.8843	8.86013	1.93012	1.44583e-17	2.2664e-16
Chromosome_7	4358500	4359678	Chromosome_7:4358500-4359678	1177	*	11.9469	12.552	10.8846	1.61409	1.46519e-17	2.29538e-16
Chromosome_4	17833879	17834571	Chromosome_4:17833879-17834571	691	*	9.84216	10.5585	8.35628	2.08144	1.47568e-17	2.31043e-16
Chromosome_3	8431061	8433522	Chromosome_3:8431061-8433522	2460	*	11.9431	12.5616	10.8374	1.66452	1.48979e-17	2.33114e-16
Chromosome_10	1941831	1942774	Chromosome_10:1941831-1942774	942	*	10.9373	11.6564	9.43865	2.09564	1.49582e-17	2.33918e-16
Chromosome_1	24599158	24599475	Chromosome_1:24599158-24599475	316	*	8.29196	9.09996	6.28749	2.56866	1.53475e-17	2.39862e-16
Chromosome_6	10478167	10479340	Chromosome_6:10478167-10479340	1172	*	10.6435	11.3417	9.23829	1.99731	1.54325e-17	2.41046e-16
Chromosome_3	2217512	2218180	Chromosome_3:2217512-2218180	667	*	9.42973	7.98413	10.1371	-2.04449	1.61003e-17	2.51328e-16
Chromosome_7	317477	317969	Chromosome_7:317477-317969	491	*	9.15675	9.91699	7.4494	2.3012	1.63931e-17	2.55746e-16
Chromosome_3	11546668	11547395	Chromosome_3:11546668-11547395	726	*	9.96776	10.7074	8.36917	2.19556	1.6543e-17	2.5793e-16
Chromosome_3	10083899	10085517	Chromosome_3:10083899-10085517	1617	*	12.7166	13.316	11.6726	1.59326	1.73617e-17	2.70536e-16
Chromosome_1	26145393	26147055	Chromosome_1:26145393-26147055	1661	*	12.1504	12.757	11.0837	1.61917	1.74085e-17	2.71103e-16
Chromosome_4	20736750	20737515	Chromosome_4:20736750-20737515	764	*	10.0481	10.7242	8.73438	1.90062	1.7687e-17	2.75277e-16
Chromosome_5	19474921	19476918	Chromosome_5:19474921-19476918	1996	*	12.5035	13.1117	11.4316	1.62492	1.79441e-17	2.79113e-16
Chromosome_9	3748423	3748783	Chromosome_9:3748423-3748783	359	*	8.58326	9.34976	6.84082	2.33227	1.79805e-17	2.79513e-16
Chromosome_1	26468814	26471827	Chromosome_1:26468814-26471827	3012	*	13.4349	14.1014	12.1581	1.86097	1.81346e-17	2.81742e-16
Chromosome_3	26249987	26250246	Chromosome_3:26249987-26250246	258	*	7.97196	8.74847	6.1712	2.38777	1.8246e-17	2.83305e-16
Chromosome_1	8432733	8433784	Chromosome_1:8432733-8433784	1050	*	11.813	12.4228	10.7357	1.63066	1.85437e-17	2.87757e-16
Chromosome_4	26007190	26008651	Chromosome_4:26007190-26008651	1460	*	11.3622	11.9941	10.2115	1.71684	1.8651e-17	2.8925e-16
Chromosome_3	941933	943194	Chromosome_3:941933-943194	1260	*	11.3946	12.0428	10.1862	1.78202	1.89229e-17	2.93294e-16
Chromosome_1	8429342	8430296	Chromosome_1:8429342-8430296	953	*	10.3586	9.03382	11.0373	-1.91554	1.96598e-17	3.04535e-16
Chromosome_6	8373151	8373715	Chromosome_6:8373151-8373715	563	*	9.97759	10.7846	7.97974	2.57259	2.0573e-17	3.18493e-16
Chromosome_4	21429744	21430719	Chromosome_4:21429744-21430719	974	*	11.7637	12.3844	10.6509	1.67259	2.08213e-17	3.22147e-16
Chromosome_3	1604608	1604991	Chromosome_3:1604608-1604991	382	*	9.43806	10.1423	8.00638	2.02924	2.18391e-17	3.37695e-16
Chromosome_3	16084443	16085869	Chromosome_3:16084443-16085869	1425	*	13.241	13.8983	11.9991	1.82152	2.2319e-17	3.44912e-16
Chromosome_4	25186659	25188862	Chromosome_4:25186659-25188862	2202	*	12.5309	13.1004	11.5762	1.48239	2.30427e-17	3.55886e-16
Chromosome_4	3436350	3437837	Chromosome_4:3436350-3437837	1486	*	11.124	11.7468	10.0038	1.68067	2.31844e-17	3.57864e-16
Chromosome_7	5748751	5750206	Chromosome_7:5748751-5750206	1454	*	11.4619	12.0824	10.3498	1.67142	2.33205e-17	3.59753e-16
contig_194	17186	17886	contig_194:17186-17886	699	*	9.2046	9.95361	7.5579	2.243	2.40426e-17	3.70674e-16
Chromosome_3	21012468	21013531	Chromosome_3:21012468-21013531	1062	*	11.6632	12.3012	10.4914	1.74055	2.58389e-17	3.98135e-16
Chromosome_5	14594837	14595984	Chromosome_5:14594837-14595984	1146	*	12.2364	12.8285	11.2147	1.56396	2.62961e-17	4.04941e-16
Chromosome_5	15237435	15238123	Chromosome_5:15237435-15238123	687	*	10.8698	11.5309	9.61397	1.83484	2.78747e-17	4.28999e-16
Chromosome_5	18529310	18530067	Chromosome_5:18529310-18530067	756	*	11.204	11.8324	10.0651	1.70376	2.81044e-17	4.3228e-16
Chromosome_4	25085426	25085776	Chromosome_4:25085426-25085776	349	*	8.15408	8.94161	6.28576	2.45388	2.83942e-17	4.36482e-16
Chromosome_2	4930561	4931758	Chromosome_2:4930561-4931758	1196	*	10.5837	11.3014	9.09093	2.08713	2.93152e-17	4.50375e-16
Chromosome_5	2048440	2048590	Chromosome_5:2048440-2048590	149	*	7.26838	8.06579	5.33614	2.52125	2.95676e-17	4.53987e-16
Chromosome_4	19182004	19182458	Chromosome_4:19182004-19182458	453	*	8.54941	9.30275	6.87964	2.26297	3.03369e-17	4.65527e-16
Chromosome_7	8000746	8002777	Chromosome_7:8000746-8002777	2030	*	12.8358	13.4919	11.5984	1.81536	3.05925e-17	4.69174e-16
Chromosome_3	27343872	27344732	Chromosome_3:27343872-27344732	859	*	12.3695	12.9412	11.4084	1.48995	3.08266e-17	4.72488e-16
Chromosome_9	12900561	12901388	Chromosome_9:12900561-12901388	826	*	10.942	11.6075	9.66961	1.85367	3.14098e-17	4.81146e-16
Chromosome_3	1512866	1513250	Chromosome_3:1512866-1513250	383	*	8.512	6.46988	9.32527	-2.62478	3.15996e-17	4.83771e-16
Chromosome_3	25066619	25067693	Chromosome_3:25066619-25067693	1073	*	11.4921	12.129	10.3242	1.73521	3.16993e-17	4.85014e-16
Chromosome_8	6675971	6676411	Chromosome_8:6675971-6676411	439	*	9.70205	10.4216	8.20116	2.09428	3.23385e-17	4.94505e-16
Chromosome_9	12287280	12288714	Chromosome_9:12287280-12288714	1433	*	11.4918	12.1438	10.2696	1.79673	3.26497e-17	4.98973e-16
Chromosome_2	3654463	3657453	Chromosome_2:3654463-3657453	2989	*	13.9206	14.6487	12.3791	2.14144	3.32449e-17	5.07773e-16
Chromosome_8	12736441	12737145	Chromosome_8:12736441-12737145	703	*	10.1002	10.7951	8.70868	1.98546	3.34116e-17	5.10022e-16
Chromosome_4	19354345	19355498	Chromosome_4:19354345-19355498	1152	*	11.6654	12.2443	10.6835	1.51535	3.40329e-17	5.19204e-16
Chromosome_7	8511881	8511970	Chromosome_7:8511881-8511970	88	*	6.35306	3.8229	7.22244	-3.04735	3.51119e-17	5.35354e-16
Chromosome_5	17533018	17535241	Chromosome_5:17533018-17535241	2222	*	13.1111	13.7352	11.9871	1.68576	3.56306e-17	5.42948e-16
Chromosome_5	13845292	13848294	Chromosome_5:13845292-13848294	3001	*	12.8515	13.4601	11.7784	1.62562	3.6178e-17	5.50968e-16
Chromosome_1	33289901	33290241	Chromosome_1:33289901-33290241	339	*	8.58891	9.33783	6.94266	2.24046	3.64562e-17	5.54883e-16
Chromosome_9	13967141	13968921	Chromosome_9:13967141-13968921	1779	*	13.1573	13.7312	12.19	1.49796	3.67411e-17	5.58895e-16
Chromosome_10	1586275	1586397	Chromosome_10:1586275-1586397	121	*	7.08782	7.91564	4.93578	2.67933	3.74817e-17	5.6983e-16
Chromosome_2	10605150	10605470	Chromosome_2:10605150-10605470	319	*	8.12017	8.912	6.2244	2.49598	3.7551e-17	5.70553e-16
Chromosome_2	671560	673720	Chromosome_2:671560-673720	2159	*	12.6169	13.2188	11.5646	1.60079	3.8345e-17	5.8228e-16
Chromosome_6	20316360	20317517	Chromosome_6:20316360-20317517	1156	*	11.1923	11.8261	10.0352	1.72283	3.88561e-17	5.89699e-16
Chromosome_3	6565747	6566523	Chromosome_3:6565747-6566523	775	*	10.1781	10.8838	8.73973	2.03514	3.91253e-17	5.93442e-16
Chromosome_3	892539	893473	Chromosome_3:892539-893473	933	*	10.6733	11.3375	9.40561	1.84661	3.9561e-17	5.99703e-16
Chromosome_3	25250920	25253816	Chromosome_3:25250920-25253816	2895	*	13.229	13.8998	11.9357	1.87733	4.01517e-17	6.08307e-16
Chromosome_3	113996	115164	Chromosome_3:113996-115164	1167	*	10.703	11.343	9.52423	1.74743	4.03793e-17	6.11401e-16
Chromosome_3	4088325	4090216	Chromosome_3:4088325-4090216	1890	*	11.596	12.2484	10.3723	1.79814	4.17518e-17	6.31819e-16
Chromosome_3	21305582	21306533	Chromosome_3:21305582-21306533	950	*	9.80053	8.45686	10.484	-1.93296	4.19143e-17	6.33912e-16
Chromosome_6	14480596	14481294	Chromosome_6:14480596-14481294	697	*	9.76152	8.35028	10.4611	-2.00558	4.28817e-17	6.48169e-16
Chromosome_2	29866554	29867679	Chromosome_2:29866554-29867679	1124	*	10.9718	11.6418	9.68167	1.87098	4.29998e-17	6.49579e-16
Chromosome_7	19388959	19390989	Chromosome_7:19388959-19390989	2029	*	12.5347	13.2043	11.246	1.8717	4.328e-17	6.53435e-16
Chromosome_4	3432064	3434152	Chromosome_4:3432064-3434152	2087	*	12.4764	13.0753	11.4338	1.58898	4.34357e-17	6.55409e-16
Chromosome_1	28543318	28544285	Chromosome_1:28543318-28544285	966	*	10.9371	11.6147	9.61721	1.90377	4.43003e-17	6.67785e-16
Chromosome_1	11408444	11409719	Chromosome_1:11408444-11409719	1274	*	12.7138	13.3467	11.5597	1.72015	4.43116e-17	6.67785e-16
Chromosome_2	2868322	2869498	Chromosome_2:2868322-2869498	1175	*	11.3385	11.9842	10.139	1.77094	4.43323e-17	6.67785e-16
Chromosome_2	9427426	9429044	Chromosome_2:9427426-9429044	1617	*	12.1431	12.7176	11.174	1.50008	4.44059e-17	6.6851e-16
Chromosome_3	638570	639341	Chromosome_3:638570-639341	770	*	9.89371	8.53432	10.581	-1.94909	4.64071e-17	6.98236e-16
Chromosome_5	829583	830008	Chromosome_5:829583-830008	424	*	8.8754	9.62157	7.2435	2.22299	4.71706e-17	7.09318e-16
Chromosome_8	5345471	5346139	Chromosome_8:5345471-5346139	667	*	11.1742	11.9223	9.53225	2.23682	4.71999e-17	7.09351e-16
Chromosome_2	4955182	4955371	Chromosome_2:4955182-4955371	188	*	7.61327	8.43692	5.49374	2.64609	4.86714e-17	7.31046e-16
Chromosome_3	20634387	20635582	Chromosome_3:20634387-20635582	1194	*	11.6677	12.3368	10.3811	1.86772	4.98902e-17	7.48924e-16
Chromosome_3	2894249	2896545	Chromosome_3:2894249-2896545	2295	*	12.7305	13.3175	11.7242	1.54475	5.02826e-17	7.54383e-16
Chromosome_4	25340835	25341939	Chromosome_4:25340835-25341939	1103	*	10.6939	11.3842	9.32221	1.95869	5.13116e-17	7.6938e-16
Chromosome_2	3814040	3815364	Chromosome_2:3814040-3815364	1323	*	11.6013	12.2347	10.4454	1.72191	5.1734e-17	7.75271e-16
Chromosome_1	2184082	2186970	Chromosome_1:2184082-2186970	2887	*	12.6402	13.2591	11.5331	1.66479	5.20578e-17	7.79677e-16
Chromosome_5	16750251	16754144	Chromosome_5:16750251-16754144	3892	*	13.8722	14.4651	12.8483	1.5668	5.46173e-17	8.17545e-16
Chromosome_9	118875	119417	Chromosome_9:118875-119417	541	*	9.23732	7.59702	9.9851	-2.24036	5.5782e-17	8.34503e-16
Chromosome_9	12045226	12047552	Chromosome_9:12045226-12047552	2325	*	12.9082	13.5122	11.8495	1.60779	5.60354e-17	8.37816e-16
Chromosome_7	4593069	4593577	Chromosome_7:4593069-4593577	507	*	9.82997	10.5388	8.37802	2.04748	5.91629e-17	8.84072e-16
Chromosome_1	26052512	26054941	Chromosome_1:26052512-26054941	2428	*	12.6586	13.2553	11.623	1.58003	5.93774e-17	8.86772e-16
Chromosome_3	27770750	27771751	Chromosome_3:27770750-27771751	1000	*	10.3085	11.0226	8.83263	2.06655	5.94839e-17	8.87858e-16
Chromosome_4	3909204	3910881	Chromosome_4:3909204-3910881	1676	*	11.6972	12.3212	10.5735	1.68326	5.95213e-17	8.8791e-16
Chromosome_2	2758846	2760167	Chromosome_2:2758846-2760167	1320	*	12.0383	12.7391	10.6219	2.00783	6.17127e-17	9.20077e-16
Chromosome_3	23161100	23161982	Chromosome_3:23161100-23161982	881	*	11.1866	11.8253	10.0122	1.74291	6.19252e-17	9.22721e-16
Chromosome_3	7858264	7858983	Chromosome_3:7858264-7858983	718	*	9.63365	10.3393	8.19567	2.02787	6.24458e-17	9.29949e-16
Chromosome_6	375270	376114	Chromosome_6:375270-376114	843	*	11.1928	11.8239	10.0444	1.7115	6.28832e-17	9.35932e-16
Chromosome_9	14258512	14260302	Chromosome_9:14258512-14260302	1789	*	12.0982	12.7301	10.9474	1.71506	6.36879e-17	9.47371e-16
Chromosome_1	5290499	5291257	Chromosome_1:5290499-5291257	757	*	10.0273	10.7137	8.67154	1.94176	6.7204e-17	9.99107e-16
Chromosome_2	26186402	26187245	Chromosome_2:26186402-26187245	842	*	9.70154	8.28333	10.4027	-2.01279	6.87216e-17	1.02109e-15
Chromosome_4	21676117	21677771	Chromosome_4:21676117-21677771	1653	*	12.1428	12.7772	10.9834	1.72458	6.90692e-17	1.02567e-15
Chromosome_4	21796913	21797669	Chromosome_4:21796913-21797669	755	*	9.68859	10.4427	8.01468	2.26227	7.13996e-17	1.05968e-15
Chromosome_4	5878499	5880654	Chromosome_4:5878499-5880654	2154	*	12.8936	13.5944	11.4773	2.0082	7.19876e-17	1.0678e-15
Chromosome_4	5346595	5346892	Chromosome_4:5346595-5346892	296	*	8.4516	6.42198	9.26314	-2.60818	7.3532e-17	1.09009e-15
Chromosome_6	17112226	17113472	Chromosome_6:17112226-17113472	1245	*	12.0371	12.5911	11.1262	1.4269	7.61864e-17	1.12881e-15
Chromosome_1	29759623	29761796	Chromosome_1:29759623-29761796	2172	*	12.0365	11.1053	12.5978	-1.45226	7.67141e-17	1.13598e-15
Chromosome_1	31795963	31797168	Chromosome_1:31795963-31797168	1204	*	11.0406	11.7302	9.67158	1.95491	7.68923e-17	1.13798e-15
Chromosome_2	98666	100231	Chromosome_2:98666-100231	1564	*	12.2692	12.8928	11.1466	1.68199	7.93221e-17	1.17328e-15
Chromosome_2	24695338	24695930	Chromosome_2:24695338-24695930	591	*	10.043	10.7428	8.6305	1.99981	7.98385e-17	1.18025e-15
Chromosome_4	619298	619703	Chromosome_4:619298-619703	404	*	8.57561	9.35233	6.77358	2.37761	8.20388e-17	1.21209e-15
Chromosome_2	3969830	3971473	Chromosome_2:3969830-3971473	1642	*	11.008	9.72897	11.6752	-1.85971	8.35248e-17	1.23335e-15
Chromosome_3	25273138	25274236	Chromosome_3:25273138-25274236	1097	*	11.8928	12.5313	10.7192	1.74046	8.36783e-17	1.23493e-15
Chromosome_5	18726391	18727530	Chromosome_5:18726391-18727530	1138	*	10.8264	11.5252	9.41867	1.99791	8.38078e-17	1.23614e-15
Chromosome_5	3581955	3582659	Chromosome_5:3581955-3582659	703	*	9.62203	10.3395	8.13058	2.08114	8.51816e-17	1.2557e-15
Chromosome_6	17371330	17372189	Chromosome_6:17371330-17372189	858	*	10.6797	11.3431	9.41535	1.84288	8.59756e-17	1.26669e-15
Chromosome_1	10975304	10976302	Chromosome_1:10975304-10976302	997	*	11.1337	11.8382	9.70083	2.02234	8.63192e-17	1.27104e-15
Chromosome_7	5733345	5735387	Chromosome_7:5733345-5735387	2041	*	12.445	13.0502	11.3827	1.61103	8.6385e-17	1.27129e-15
Chromosome_4	20339650	20339806	Chromosome_4:20339650-20339806	155	*	7.13903	7.94887	5.12155	2.56653	8.67807e-17	1.2764e-15
Chromosome_5	19270038	19270552	Chromosome_5:19270038-19270552	513	*	8.92233	7.20768	9.6839	-2.30984	8.73924e-17	1.28468e-15
Chromosome_4	2762954	2763285	Chromosome_4:2762954-2763285	330	*	8.05166	6.20955	8.83498	-2.42978	8.9363e-17	1.31291e-15
Chromosome_4	23164364	23165685	Chromosome_4:23164364-23165685	1320	*	11.4852	12.1361	10.2668	1.79143	8.9785e-17	1.31837e-15
contig_6	33276	33728	contig_6:33276-33728	451	*	8.81365	6.51236	9.65934	-2.83447	9.12971e-17	1.33982e-15
Chromosome_2	4221313	4221707	Chromosome_2:4221313-4221707	393	*	8.99986	9.7559	7.31557	2.27167	9.19641e-17	1.34886e-15
Chromosome_7	17179488	17180380	Chromosome_7:17179488-17180380	891	*	10.293	10.9886	8.89842	1.98109	9.22336e-17	1.35144e-15
Chromosome_1	76735	77286	Chromosome_1:76735-77286	550	*	10.0158	10.6912	8.70457	1.89308	9.2243e-17	1.35144e-15
Chromosome_6	12734682	12737729	Chromosome_6:12734682-12737729	3046	*	12.2997	12.8554	11.3841	1.43218	9.28378e-17	1.35939e-15
contig_126	1605	2206	contig_126:1605-2206	600	*	9.38119	10.0815	7.96657	2.00606	9.42471e-17	1.37926e-15
Chromosome_6	14986587	14987569	Chromosome_6:14986587-14987569	981	*	12.0068	12.6302	10.8849	1.68066	9.56044e-17	1.39834e-15
Chromosome_5	17376979	17377584	Chromosome_5:17376979-17377584	604	*	10.1576	10.8199	8.89742	1.84174	9.56627e-17	1.39841e-15
Chromosome_1	15344893	15345321	Chromosome_1:15344893-15345321	427	*	9.09328	9.85703	7.36633	2.30938	9.6987e-17	1.41698e-15
Chromosome_7	6690960	6692031	Chromosome_7:6690960-6692031	1070	*	11.3063	11.9082	10.2542	1.60024	9.76176e-17	1.4254e-15
Chromosome_2	6150254	6151743	Chromosome_2:6150254-6151743	1488	*	11.2547	10.172	11.8663	-1.63706	9.8918e-17	1.44359e-15
Chromosome_1	10601505	10602707	Chromosome_1:10601505-10602707	1201	*	11.5726	12.1578	10.5718	1.5368	1.00087e-16	1.45983e-15
Chromosome_1	1653413	1654382	Chromosome_1:1653413-1654382	968	*	10.3608	11.0786	8.86792	2.08247	1.01973e-16	1.48651e-15
Chromosome_9	15007762	15008730	Chromosome_9:15007762-15008730	967	*	10.8287	11.5593	9.27491	2.1451	1.03494e-16	1.50784e-15
Chromosome_6	18391586	18393830	Chromosome_6:18391586-18393830	2243	*	12.6909	13.3423	11.471	1.79318	1.04074e-16	1.51546e-15
Chromosome_5	12228031	12229244	Chromosome_5:12228031-12229244	1212	*	11.4146	12.0107	10.3809	1.57654	1.04388e-16	1.51919e-15
Chromosome_7	18836426	18837710	Chromosome_7:18836426-18837710	1283	*	11.3954	11.9962	10.3468	1.59402	1.06933e-16	1.55537e-15
Chromosome_4	2816725	2817057	Chromosome_4:2816725-2817057	331	*	8.09599	6.1868	8.8899	-2.49111	1.07078e-16	1.55661e-15
Chromosome_1	27187740	27190837	Chromosome_1:27187740-27190837	3096	*	13.7671	14.4155	12.5583	1.78134	1.08734e-16	1.5798e-15
Chromosome_4	22077672	22079149	Chromosome_4:22077672-22079149	1476	*	12.1516	12.7457	11.124	1.56896	1.1488e-16	1.66817e-15
Chromosome_2	5978449	5978623	Chromosome_2:5978449-5978623	173	*	7.14125	5.13981	7.94881	-2.58471	1.18199e-16	1.71542e-15
Chromosome_2	29280009	29281724	Chromosome_2:29280009-29281724	1714	*	11.4677	10.4742	12.0505	-1.52843	1.18816e-16	1.72343e-15
Chromosome_10	9660670	9661591	Chromosome_10:9660670-9661591	920	*	11.3573	12.0031	10.1577	1.76833	1.19564e-16	1.73331e-15
Chromosome_1	31148999	31150645	Chromosome_1:31148999-31150645	1645	*	12.1105	12.6713	11.1806	1.44969	1.23555e-16	1.79018e-15
Chromosome_3	2881669	2885035	Chromosome_3:2881669-2885035	3365	*	13.6868	14.3183	12.5372	1.71373	1.26519e-16	1.83212e-15
Chromosome_7	4150350	4151120	Chromosome_7:4150350-4151120	769	*	9.75776	10.4899	8.19655	2.14959	1.28194e-16	1.85534e-15
Chromosome_6	18589379	18591344	Chromosome_6:18589379-18591344	1964	*	13.3264	13.9279	12.2756	1.59754	1.28869e-16	1.86409e-15
Chromosome_4	6076309	6076921	Chromosome_4:6076309-6076921	611	*	11.1672	11.8355	9.88335	1.86165	1.2923e-16	1.86828e-15
Chromosome_4	20947088	20948307	Chromosome_4:20947088-20948307	1218	*	11.0853	11.6965	10.0034	1.63404	1.30252e-16	1.88202e-15
Chromosome_9	4711685	4712667	Chromosome_9:4711685-4712667	981	*	11.1468	11.8449	9.74169	1.99191	1.32018e-16	1.90649e-15
Chromosome_4	6574841	6575319	Chromosome_4:6574841-6575319	477	*	9.66266	10.4673	7.68176	2.54268	1.33291e-16	1.92381e-15
Chromosome_4	16238545	16239215	Chromosome_4:16238545-16239215	669	*	9.8526	10.5519	8.44262	1.99871	1.37331e-16	1.98102e-15
Chromosome_6	17475484	17478424	Chromosome_6:17475484-17478424	2939	*	13.4777	14.1298	12.2553	1.79577	1.49965e-16	2.16095e-15
Chromosome_6	19348291	19348889	Chromosome_6:19348291-19348889	597	*	9.53897	8.1071	10.2433	-2.02362	1.49969e-16	2.16095e-15
Chromosome_9	7201476	7202501	Chromosome_9:7201476-7202501	1024	*	10.8677	11.5124	9.67192	1.76332	1.50582e-16	2.1686e-15
Chromosome_1	29337185	29338382	Chromosome_1:29337185-29338382	1196	*	11.1396	10.0423	11.7556	-1.65307	1.5111e-16	2.175e-15
Chromosome_1	9167460	9168379	Chromosome_1:9167460-9168379	918	*	10.4656	11.1196	9.23613	1.80235	1.55577e-16	2.23715e-15
Chromosome_5	13793070	13794576	Chromosome_5:13793070-13794576	1505	*	11.7263	12.3779	10.5058	1.79223	1.55598e-16	2.23715e-15
Chromosome_1	6062975	6066455	Chromosome_1:6062975-6066455	3479	*	12.9444	13.5149	11.9866	1.48505	1.57573e-16	2.2643e-15
Chromosome_8	775164	775573	Chromosome_8:775164-775573	408	*	9.2139	9.93339	7.7133	2.089	1.63415e-16	2.34696e-15
Chromosome_7	3464773	3466387	Chromosome_7:3464773-3466387	1613	*	11.6088	12.2047	10.5756	1.57478	1.64816e-16	2.36579e-15
Chromosome_4	3173241	3173860	Chromosome_4:3173241-3173860	618	*	10.8974	11.5603	9.63498	1.83754	1.66148e-16	2.38361e-15
Chromosome_7	4126000	4126382	Chromosome_7:4126000-4126382	381	*	8.74994	6.73759	9.55905	-2.57631	1.67603e-16	2.40317e-15
Chromosome_1	10423463	10423969	Chromosome_1:10423463-10423969	505	*	9.63334	10.3227	8.2653	1.95677	1.69646e-16	2.43113e-15
Chromosome_9	4589593	4590494	Chromosome_9:4589593-4590494	900	*	11.8367	12.478	10.6531	1.75036	1.71337e-16	2.45402e-15
Chromosome_1	25919896	25922325	Chromosome_1:25919896-25922325	2428	*	12.4298	13.0204	11.4128	1.55567	1.72457e-16	2.46871e-15
Chromosome_5	14532891	14535227	Chromosome_5:14532891-14535227	2335	*	12.2794	12.879	11.2348	1.58941	1.74892e-16	2.5022e-15
Chromosome_1	11800549	11801303	Chromosome_1:11800549-11801303	753	*	10.2327	10.9071	8.92554	1.8859	1.75537e-16	2.51006e-15
Chromosome_3	29330146	29331057	Chromosome_3:29330146-29331057	910	*	10.1207	8.88023	10.7777	-1.81699	1.76856e-16	2.52755e-15
Chromosome_10	9488268	9490302	Chromosome_10:9488268-9490302	2033	*	12.2052	12.8487	11.014	1.75917	1.77911e-16	2.54124e-15
Chromosome_3	6717788	6718311	Chromosome_3:6717788-6718311	522	*	10.4553	11.1272	9.15751	1.87546	1.81137e-16	2.58591e-15
Chromosome_2	28975934	28976869	Chromosome_2:28975934-28976869	934	*	10.341	11.091	8.68907	2.24643	1.84528e-16	2.63289e-15
Chromosome_6	16853748	16856675	Chromosome_6:16853748-16856675	2926	*	11.9928	12.6087	10.8961	1.64986	1.88644e-16	2.69015e-15
Chromosome_9	7218045	7218478	Chromosome_9:7218045-7218478	432	*	8.6466	9.39487	7.00378	2.22678	1.91505e-16	2.72947e-15
Chromosome_1	2460014	2463450	Chromosome_1:2460014-2463450	3435	*	13.1176	13.7756	11.8734	1.81956	1.92729e-16	2.74542e-15
Chromosome_4	5644090	5644453	Chromosome_4:5644090-5644453	362	*	8.48207	9.23948	6.79028	2.28181	1.95298e-16	2.7805e-15
Chromosome_7	2360666	2363579	Chromosome_7:2360666-2363579	2912	*	12.5781	13.2823	11.1464	2.02092	1.96512e-16	2.79627e-15
Chromosome_3	27807259	27808089	Chromosome_3:27807259-27808089	829	*	10.1712	10.8343	8.90778	1.84039	1.97035e-16	2.80169e-15
Chromosome_4	16638419	16640150	Chromosome_4:16638419-16640150	1730	*	12.3034	12.8806	11.3264	1.50701	1.97106e-16	2.80169e-15
Chromosome_3	9347548	9348250	Chromosome_3:9347548-9348250	701	*	10.258	10.9187	9.00356	1.8314	1.99187e-16	2.82972e-15
Chromosome_8	2131811	2132135	Chromosome_8:2131811-2132135	323	*	8.21385	8.96467	6.55754	2.24223	2.07552e-16	2.94698e-15
Chromosome_1	6205442	6206399	Chromosome_1:6205442-6206399	956	*	10.2706	10.9292	9.0239	1.81997	2.11206e-16	2.99723e-15
Chromosome_4	24452757	24453889	Chromosome_4:24452757-24453889	1131	*	10.6784	11.3018	9.55663	1.67931	2.12597e-16	3.01533e-15
Chromosome_1	8863081	8863459	Chromosome_1:8863081-8863459	377	*	8.14112	8.94695	6.1517	2.53523	2.13749e-16	3.03003e-15
Chromosome_3	23094923	23095842	Chromosome_3:23094923-23095842	918	*	11.6539	12.2486	10.6245	1.57106	2.18611e-16	3.09729e-15
Chromosome_5	14876196	14877399	Chromosome_5:14876196-14877399	1202	*	12.4616	13.0233	11.5292	1.45224	2.19931e-16	3.11223e-15
Chromosome_10	7674694	7675101	Chromosome_10:7674694-7675101	406	*	8.93586	9.69204	7.25076	2.26636	2.19984e-16	3.11223e-15
Chromosome_3	26913794	26914419	Chromosome_3:26913794-26914419	624	*	10.6034	11.2619	9.35726	1.81981	2.20022e-16	3.11223e-15
Chromosome_9	12285932	12286747	Chromosome_9:12285932-12286747	814	*	10.3688	11.0509	9.0309	1.91949	2.21255e-16	3.12798e-15
Chromosome_7	1745068	1746132	Chromosome_7:1745068-1746132	1063	*	11.3949	11.9904	10.3625	1.57358	2.21742e-16	3.13318e-15
Chromosome_3	24653762	24654144	Chromosome_3:24653762-24654144	381	*	8.94666	9.67624	7.39802	2.13964	2.38338e-16	3.36586e-15
Chromosome_1	13647155	13647796	Chromosome_1:13647155-13647796	640	*	10.3542	11.0904	8.77306	2.16796	2.40315e-16	3.39197e-15
Chromosome_1	3243394	3245597	Chromosome_1:3243394-3245597	2202	*	13.6944	14.2865	12.673	1.56143	2.40916e-16	3.39861e-15
Chromosome_3	11676203	11676856	Chromosome_3:11676203-11676856	652	*	11.5202	12.1907	10.2281	1.86969	2.42612e-16	3.42069e-15
Chromosome_5	18200251	18203138	Chromosome_5:18200251-18203138	2886	*	13.7283	14.3412	12.6409	1.63997	2.44002e-16	3.43845e-15
Chromosome_4	24921052	24921803	Chromosome_4:24921052-24921803	750	*	11.0972	11.6984	10.0473	1.59467	2.45147e-16	3.45273e-15
Chromosome_4	24358859	24361636	Chromosome_4:24358859-24361636	2776	*	12.5095	13.1152	11.4454	1.61157	2.45893e-16	3.46137e-15
Chromosome_3	25100363	25101211	Chromosome_3:25100363-25101211	847	*	10.4841	11.1545	9.19224	1.86908	2.51134e-16	3.53325e-15
Chromosome_3	12544081	12544314	Chromosome_3:12544081-12544314	232	*	7.58307	8.35582	5.80452	2.35285	2.53332e-16	3.56226e-15
Chromosome_1	28524926	28525320	Chromosome_1:28524926-28525320	393	*	8.33866	9.13524	6.4119	2.48425	2.55519e-16	3.5911e-15
Chromosome_1	25583209	25586634	Chromosome_1:25583209-25586634	3424	*	13.1655	13.7571	12.1454	1.55946	2.57658e-16	3.61922e-15
Chromosome_5	12328254	12328658	Chromosome_5:12328254-12328658	403	*	8.48811	9.25555	6.74031	2.32371	2.64807e-16	3.71765e-15
Chromosome_9	13903264	13904332	Chromosome_9:13903264-13904332	1067	*	10.6262	11.3229	9.22738	1.98256	2.69019e-16	3.77476e-15
Chromosome_8	4400046	4400652	Chromosome_8:4400046-4400652	605	*	9.99914	10.6848	8.64646	1.93438	2.71032e-16	3.80097e-15
Chromosome_3	4754340	4755479	Chromosome_3:4754340-4755479	1138	*	10.8231	11.4722	9.61157	1.78162	2.7465e-16	3.84965e-15
Chromosome_1	29717381	29717678	Chromosome_1:29717381-29717678	296	*	8.25172	9.00752	6.56876	2.26252	2.75258e-16	3.85612e-15
Chromosome_4	18366684	18369258	Chromosome_4:18366684-18369258	2573	*	12.5663	13.1328	11.6205	1.46836	2.77573e-16	3.88647e-15
Chromosome_9	12495699	12496906	Chromosome_9:12495699-12496906	1206	*	11.1398	11.8169	9.82207	1.89667	2.85379e-16	3.99363e-15
Chromosome_4	7777841	7778478	Chromosome_4:7777841-7778478	636	*	9.57002	10.2919	8.05839	2.09677	2.85539e-16	3.99373e-15
Chromosome_3	663034	664350	Chromosome_3:663034-664350	1315	*	11.2988	11.9124	10.2093	1.64073	2.85965e-16	3.99756e-15
Chromosome_6	20061668	20063038	Chromosome_6:20061668-20063038	1369	*	11.3466	11.933	10.3423	1.53951	2.90749e-16	4.06228e-15
Chromosome_7	4770866	4773354	Chromosome_7:4770866-4773354	2487	*	11.9809	12.6323	10.7611	1.79013	2.98212e-16	4.16433e-15
Chromosome_4	6199952	6201826	Chromosome_4:6199952-6201826	1873	*	12.8472	13.5194	11.5485	1.87802	3.0176e-16	4.21163e-15
Chromosome_2	6440480	6440846	Chromosome_2:6440480-6440846	365	*	8.50577	9.25327	6.86693	2.22087	3.0746e-16	4.2889e-15
Chromosome_5	15459273	15460869	Chromosome_5:15459273-15460869	1595	*	11.669	12.3152	10.4681	1.76825	3.09506e-16	4.31515e-15
Chromosome_4	15507512	15508560	Chromosome_4:15507512-15508560	1047	*	11.8176	12.3758	10.8949	1.43981	3.24108e-16	4.51633e-15
Chromosome_2	11959802	11960726	Chromosome_2:11959802-11960726	923	*	10.2733	10.9683	8.88164	1.9737	3.25047e-16	4.527e-15
Chromosome_1	7796241	7797687	Chromosome_1:7796241-7797687	1445	*	12.0362	12.6363	10.9897	1.59053	3.28694e-16	4.57537e-15
Chromosome_4	16529162	16529813	Chromosome_4:16529162-16529813	650	*	9.60269	7.95163	10.3525	-2.24492	3.30794e-16	4.60217e-15
Chromosome_3	29377595	29378611	Chromosome_3:29377595-29378611	1015	*	11.2766	11.8997	10.1556	1.67649	3.35204e-16	4.66104e-15
Chromosome_1	33611830	33612943	Chromosome_1:33611830-33612943	1112	*	11.4803	12.0878	10.4107	1.61672	3.47332e-16	4.82712e-15
Chromosome_1	12493907	12495009	Chromosome_1:12493907-12495009	1101	*	10.8201	11.4577	9.64983	1.73287	3.51802e-16	4.88666e-15
Chromosome_1	1643000	1643747	Chromosome_1:1643000-1643747	746	*	9.62449	10.3414	8.1357	2.07472	3.6068e-16	5.00733e-15
Chromosome_3	16081112	16082493	Chromosome_3:16081112-16082493	1380	*	11.2352	11.8962	9.97954	1.82815	3.6736e-16	5.09737e-15
Chromosome_9	2781226	2781354	Chromosome_9:2781226-2781354	127	*	6.6886	4.59014	7.50949	-2.64884	3.68366e-16	5.10862e-15
Chromosome_1	6167889	6169985	Chromosome_1:6167889-6169985	2095	*	13.6894	14.3295	12.5102	1.74536	3.72213e-16	5.15924e-15
Chromosome_5	17181915	17182287	Chromosome_5:17181915-17182287	371	*	8.09249	8.85137	6.39269	2.27784	3.73488e-16	5.17418e-15
Chromosome_2	3816508	3817749	Chromosome_2:3816508-3817749	1240	*	12.079	12.6477	11.1267	1.47626	3.76337e-16	5.2109e-15
Chromosome_1	31219633	31220654	Chromosome_1:31219633-31220654	1020	*	11.2198	11.8383	10.1143	1.66319	3.78755e-16	5.24161e-15
Chromosome_8	770363	771424	Chromosome_8:770363-771424	1060	*	12.171	12.7745	11.1138	1.60227	3.79376e-16	5.24743e-15
Chromosome_7	3962026	3964030	Chromosome_7:3962026-3964030	2003	*	12.9561	13.5236	12.0075	1.47155	3.97064e-16	5.48919e-15
Chromosome_7	2120962	2121642	Chromosome_7:2120962-2121642	679	*	10.4597	11.1754	8.97675	2.068	4.03872e-16	5.58037e-15
Chromosome_1	1643819	1648666	Chromosome_1:1643819-1648666	4846	*	13.6568	14.345	12.2937	1.9475	4.06145e-16	5.60883e-15
Chromosome_9	12418858	12419171	Chromosome_9:12418858-12419171	312	*	8.82456	9.59897	7.03627	2.35704	4.11675e-16	5.68219e-15
Chromosome_3	9144581	9145540	Chromosome_3:9144581-9145540	958	*	11.64	12.3657	10.1103	2.11772	4.17229e-16	5.75583e-15
Chromosome_1	32222229	32222518	Chromosome_1:32222229-32222518	288	*	8.13703	8.88925	6.47331	2.25691	4.17859e-16	5.76148e-15
Chromosome_6	7433750	7434586	Chromosome_6:7433750-7434586	835	*	11.6286	12.3404	10.163	2.05223	4.20559e-16	5.79566e-15
Chromosome_2	22358947	22359834	Chromosome_2:22358947-22359834	886	*	11.3298	11.9844	10.098	1.80183	4.27857e-16	5.89314e-15
Chromosome_1	29757914	29758752	Chromosome_1:29757914-29758752	837	*	11.6393	12.3036	10.3709	1.84236	4.31606e-16	5.94166e-15
Chromosome_9	11625872	11626513	Chromosome_9:11625872-11626513	640	*	9.36745	7.88947	10.082	-2.06882	4.4452e-16	6.11623e-15
Chromosome_6	10732250	10733005	Chromosome_6:10732250-10733005	754	*	10.4819	11.1982	8.99605	2.07021	4.45357e-16	6.12453e-15
Chromosome_3	3747928	3749622	Chromosome_3:3747928-3749622	1693	*	11.5858	12.239	10.3593	1.79586	4.49011e-16	6.17155e-15
Chromosome_1	1975414	1980314	Chromosome_1:1975414-1980314	4899	*	13.8184	14.4762	12.575	1.81702	4.54562e-16	6.24457e-15
Chromosome_7	17269156	17270985	Chromosome_7:17269156-17270985	1828	*	12.581	13.2048	11.4578	1.67993	4.55125e-16	6.24904e-15
Chromosome_3	29480872	29481173	Chromosome_3:29480872-29481173	300	*	7.89225	5.91125	8.69688	-2.53974	4.56468e-16	6.26419e-15
Chromosome_6	11705694	11706569	Chromosome_6:11705694-11706569	874	*	10.3749	11.0862	8.91178	2.04713	4.61913e-16	6.3356e-15
Chromosome_7	202665	203211	Chromosome_7:202665-203211	545	*	9.24706	9.94729	7.83294	2.00036	4.6804e-16	6.41628e-15
Chromosome_4	1721834	1724484	Chromosome_4:1721834-1724484	2649	*	13.8191	14.4439	12.6923	1.68474	4.69504e-16	6.43299e-15
Chromosome_5	14606741	14607699	Chromosome_5:14606741-14607699	957	*	10.3406	10.9856	9.14409	1.76314	4.79172e-16	6.56203e-15
Chromosome_5	58601	59112	Chromosome_5:58601-59112	510	*	9.33775	10.087	7.68996	2.22785	4.80921e-16	6.58254e-15
Chromosome_6	14001103	14001820	Chromosome_6:14001103-14001820	716	*	9.62941	7.83983	10.404	-2.37178	4.81752e-16	6.59048e-15
Chromosome_1	12775084	12776968	Chromosome_1:12775084-12776968	1883	*	12.0987	12.6656	11.1513	1.46917	4.85187e-16	6.63401e-15
Chromosome_4	3948638	3949571	Chromosome_4:3948638-3949571	932	*	10.3562	11.0205	9.08822	1.84049	4.88243e-16	6.67231e-15
Chromosome_9	4126426	4127143	Chromosome_9:4126426-4127143	716	*	10.2265	10.93	8.79767	2.01081	4.88577e-16	6.6734e-15
Chromosome_3	22934929	22939967	Chromosome_3:22934929-22939967	5037	*	14.3252	15.0022	13.0078	1.89802	4.9447e-16	6.75037e-15
Chromosome_2	10255235	10256274	Chromosome_2:10255235-10256274	1038	*	11.1534	9.81634	11.8352	-1.91872	5.05014e-16	6.89074e-15
Chromosome_1	25908701	25912605	Chromosome_1:25908701-25912605	3903	*	13.5798	14.2047	12.4527	1.68471	5.07468e-16	6.92061e-15
Chromosome_2	20367742	20368302	Chromosome_2:20367742-20368302	559	*	10.6878	11.3866	9.28012	1.98955	5.09346e-16	6.94262e-15
Chromosome_1	25393911	25396775	Chromosome_1:25393911-25396775	2863	*	12.2445	11.2431	12.8299	-1.53589	5.13922e-16	7.00136e-15
contig_211	43847	44169	contig_211:43847-44169	321	*	8.05565	8.81782	6.33764	2.28958	5.45573e-16	7.42869e-15
Chromosome_2	29578243	29578932	Chromosome_2:29578243-29578932	688	*	10.0691	10.7642	8.67677	1.9739	5.55194e-16	7.55577e-15
Chromosome_7	1905742	1906425	Chromosome_7:1905742-1906425	682	*	9.58923	10.2969	8.14245	2.03209	5.80629e-16	7.89782e-15
Chromosome_3	1947016	1947317	Chromosome_3:1947016-1947317	300	*	8.22397	9.00942	6.36868	2.41916	5.83575e-16	7.93378e-15
Chromosome_2	8818776	8819419	Chromosome_2:8818776-8819419	642	*	9.9349	10.631	8.53871	1.97846	5.96699e-16	8.10799e-15
Chromosome_3	28242294	28243260	Chromosome_3:28242294-28243260	965	*	11.2626	11.9909	9.72037	2.12789	6.11274e-16	8.30174e-15
Chromosome_7	14528182	14528301	Chromosome_7:14528182-14528301	118	*	7.07862	5.15003	7.87547	-2.50657	6.1164e-16	8.30241e-15
Chromosome_5	1145283	1146887	Chromosome_5:1145283-1146887	1603	*	12.1743	12.7876	11.0855	1.63882	6.14811e-16	8.34113e-15
Chromosome_1	2055929	2056945	Chromosome_1:2055929-2056945	1015	*	11.3306	11.9874	10.0908	1.80998	6.21632e-16	8.42931e-15
Chromosome_1	5037300	5038371	Chromosome_1:5037300-5038371	1070	*	11.5106	12.0995	10.4985	1.54752	6.31594e-16	8.55998e-15
Chromosome_8	11103299	11104002	Chromosome_8:11103299-11104002	702	*	9.52531	7.95174	10.26	-2.16466	6.35563e-16	8.60931e-15
Chromosome_1	27076478	27077190	Chromosome_1:27076478-27077190	711	*	9.85006	10.5723	8.33665	2.09582	6.43291e-16	8.7095e-15
Chromosome_2	28600474	28601064	Chromosome_2:28600474-28601064	589	*	10.5328	11.2555	9.01699	2.09922	6.46809e-16	8.75261e-15
Chromosome_3	12108832	12109352	Chromosome_3:12108832-12109352	519	*	10.4821	11.1281	9.28171	1.76672	6.50028e-16	8.79164e-15
Chromosome_3	3900331	3904301	Chromosome_3:3900331-3904301	3969	*	13.1906	13.7951	12.1301	1.6063	6.56676e-16	8.87446e-15
Chromosome_4	19095574	19096532	Chromosome_4:19095574-19096532	957	*	10.6198	11.3075	9.25906	1.94207	6.56828e-16	8.87446e-15
Chromosome_4	935043	936453	Chromosome_4:935043-936453	1409	*	12.1985	12.7684	11.2426	1.48094	6.66032e-16	8.99417e-15
Chromosome_1	6050698	6052156	Chromosome_1:6050698-6052156	1457	*	11.6006	12.2324	10.4504	1.70915	6.72103e-16	9.07149e-15
Chromosome_3	1248738	1250861	Chromosome_3:1248738-1250861	2122	*	13.0912	13.6499	12.1672	1.44095	6.91192e-16	9.32433e-15
Chromosome_2	8134919	8135378	Chromosome_2:8134919-8135378	458	*	8.56972	9.37537	6.58159	2.52836	7.12466e-16	9.60638e-15
Chromosome_4	18416830	18418438	Chromosome_4:18416830-18418438	1607	*	12.2804	12.9072	11.1472	1.69003	7.25011e-16	9.77052e-15
Chromosome_1	27104254	27104961	Chromosome_1:27104254-27104961	706	*	9.88107	10.5899	8.42914	2.03311	7.34908e-16	9.8988e-15
Chromosome_7	4695871	4696444	Chromosome_7:4695871-4696444	572	*	9.00782	9.73326	7.47911	2.1189	7.37375e-16	9.92693e-15
Chromosome_3	3411776	3412700	Chromosome_3:3411776-3412700	923	*	10.9596	9.8922	11.5663	-1.61446	7.4715e-16	1.00534e-14
Chromosome_4	26014531	26015364	Chromosome_4:26014531-26015364	832	*	10.1336	8.94052	10.7776	-1.7603	7.51841e-16	1.01113e-14
Chromosome_2	9792148	9792727	Chromosome_2:9792148-9792727	578	*	10.0458	10.7574	8.58154	2.0455	7.57698e-16	1.01848e-14
Chromosome_6	18316905	18318294	Chromosome_6:18316905-18318294	1388	*	11.7186	10.7078	12.3071	-1.54744	7.61769e-16	1.02343e-14
Chromosome_3	4058173	4062020	Chromosome_3:4058173-4062020	3846	*	13.027	13.5993	12.0643	1.48803	7.65723e-16	1.02822e-14
Chromosome_4	7029639	7031478	Chromosome_4:7029639-7031478	1838	*	12.794	13.4332	11.6178	1.73967	7.71261e-16	1.03512e-14
Chromosome_7	4392925	4394509	Chromosome_7:4392925-4394509	1583	*	12.3357	12.9621	11.2037	1.68881	7.7857e-16	1.0444e-14
Chromosome_6	14318777	14320713	Chromosome_6:14318777-14320713	1935	*	12.5003	13.0897	11.4866	1.54978	8.07525e-16	1.08269e-14
Chromosome_1	31965018	31966183	Chromosome_1:31965018-31966183	1164	*	11.4868	12.1387	10.265	1.78896	8.24553e-16	1.10495e-14
Chromosome_6	2569231	2569428	Chromosome_6:2569231-2569428	196	*	7.55383	8.37265	5.47091	2.59827	8.39532e-16	1.12445e-14
Chromosome_4	3868486	3869221	Chromosome_4:3868486-3869221	734	*	9.7226	8.39214	10.4028	-1.91054	8.45562e-16	1.13195e-14
Chromosome_2	10859384	10859863	Chromosome_2:10859384-10859863	478	*	9.71079	10.3798	8.42456	1.86217	8.56938e-16	1.14659e-14
Chromosome_9	5156213	5156433	Chromosome_9:5156213-5156433	219	*	7.75489	8.57873	5.6339	2.62715	8.69859e-16	1.16292e-14
Chromosome_4	25789933	25791020	Chromosome_4:25789933-25791020	1086	*	11.2389	11.8975	9.9925	1.8159	8.7003e-16	1.16292e-14
Chromosome_6	17648325	17650233	Chromosome_6:17648325-17650233	1907	*	12.2762	12.8571	11.2884	1.51796	8.86862e-16	1.18482e-14
Chromosome_3	1782084	1784141	Chromosome_3:1782084-1784141	2056	*	12.3187	12.8832	11.3783	1.45993	8.88298e-16	1.18613e-14
Chromosome_1	1581495	1583901	Chromosome_1:1581495-1583901	2405	*	12.7669	13.3281	11.8359	1.44868	9.03004e-16	1.20515e-14
Chromosome_2	11387277	11387385	Chromosome_2:11387277-11387385	107	*	6.70491	4.60994	7.52533	-2.64405	9.14204e-16	1.21948e-14
Chromosome_2	6730924	6732237	Chromosome_2:6730924-6732237	1312	*	11.6009	12.1929	10.5797	1.55767	9.32668e-16	1.24348e-14
Chromosome_4	18122640	18123958	Chromosome_4:18122640-18123958	1317	*	13.3659	13.9312	12.4234	1.4636	9.41843e-16	1.25507e-14
Chromosome_3	12758039	12759189	Chromosome_3:12758039-12759189	1149	*	12.5557	13.1067	11.6532	1.41294	9.5593e-16	1.2732e-14
Chromosome_2	2600181	2601914	Chromosome_2:2600181-2601914	1732	*	13.073	13.6556	12.0802	1.52471	9.67882e-16	1.28846e-14
Chromosome_1	9793560	9794328	Chromosome_1:9793560-9794328	767	*	9.54922	8.00947	10.277	-2.12833	9.81759e-16	1.30627e-14
Chromosome_5	16505700	16506164	Chromosome_5:16505700-16506164	463	*	9.73034	10.4205	8.3591	1.94945	9.89622e-16	1.31607e-14
Chromosome_2	24824019	24824646	Chromosome_2:24824019-24824646	626	*	9.75275	10.4643	8.28851	2.04415	9.94636e-16	1.32206e-14
Chromosome_5	2453896	2454855	Chromosome_5:2453896-2454855	958	*	10.9977	9.95515	11.5965	-1.58541	1.01649e-15	1.35034e-14
Chromosome_4	23224913	23228060	Chromosome_4:23224913-23228060	3146	*	13.689	14.3695	12.3573	1.9112	1.01694e-15	1.35034e-14
Chromosome_2	11387457	11387602	Chromosome_2:11387457-11387602	144	*	6.9365	5.01984	7.73154	-2.49111	1.06874e-15	1.41841e-14
Chromosome_1	7544425	7545504	Chromosome_1:7544425-7545504	1078	*	11.7171	12.2849	10.7673	1.47153	1.09841e-15	1.45704e-14
Chromosome_3	7344735	7345664	Chromosome_3:7344735-7345664	928	*	10.442	11.1264	9.09442	1.92346	1.10515e-15	1.46525e-14
Chromosome_6	11773224	11774236	Chromosome_6:11773224-11774236	1011	*	11.6797	12.2764	10.6437	1.57489	1.11234e-15	1.47403e-14
Chromosome_4	19902195	19903197	Chromosome_4:19902195-19903197	1001	*	9.96925	8.6806	10.6389	-1.8649	1.13255e-15	1.50006e-14
Chromosome_9	8666384	8667032	Chromosome_9:8666384-8667032	647	*	9.24082	7.75566	9.95697	-2.07039	1.14026e-15	1.50951e-14
Chromosome_2	2264246	2266777	Chromosome_2:2264246-2266777	2530	*	12.8278	13.4479	11.7169	1.66419	1.14265e-15	1.5119e-14
Chromosome_10	570751	571593	Chromosome_10:570751-571593	841	*	10.7716	11.4066	9.60996	1.72083	1.15677e-15	1.52981e-14
Chromosome_2	28516556	28517536	Chromosome_2:28516556-28517536	979	*	10.8745	11.508	9.71825	1.7144	1.17534e-15	1.5536e-14
Chromosome_6	18548330	18549563	Chromosome_6:18548330-18549563	1232	*	10.9208	11.6122	9.54455	1.95622	1.18783e-15	1.56931e-14
Chromosome_3	29581356	29582228	Chromosome_3:29581356-29582228	871	*	11.2337	11.8819	10.0254	1.77356	1.20055e-15	1.58531e-14
Chromosome_4	23631623	23632336	Chromosome_4:23631623-23632336	712	*	10.2474	10.923	8.93527	1.88804	1.20277e-15	1.58745e-14
Chromosome_2	30987686	30988941	Chromosome_2:30987686-30988941	1254	*	11.4796	12.1438	10.2118	1.83897	1.22305e-15	1.61341e-14
Chromosome_7	11141361	11143140	Chromosome_7:11141361-11143140	1778	*	11.9035	10.5975	12.5776	-1.88259	1.22448e-15	1.61448e-14
Chromosome_3	6059848	6061334	Chromosome_3:6059848-6061334	1485	*	10.9638	11.6833	9.46351	2.08259	1.23833e-15	1.63192e-14
Chromosome_3	7548762	7549009	Chromosome_3:7548762-7549009	246	*	7.84971	8.60503	6.16932	2.27475	1.27213e-15	1.67562e-14
Chromosome_2	13145610	13146933	Chromosome_2:13145610-13146933	1322	*	11.0297	11.6309	9.97971	1.5918	1.27595e-15	1.6798e-14
Chromosome_6	14112087	14113912	Chromosome_6:14112087-14113912	1824	*	13.2527	13.8631	12.1736	1.62692	1.28199e-15	1.68692e-14
Chromosome_2	13482277	13482627	Chromosome_2:13482277-13482627	349	*	7.86367	6.15013	8.62503	-2.29893	1.28568e-15	1.69092e-14
Chromosome_3	1561974	1562813	Chromosome_3:1561974-1562813	838	*	10.4264	11.1299	8.99783	2.00762	1.29909e-15	1.70771e-14
Chromosome_4	19136037	19137144	Chromosome_4:19136037-19137144	1106	*	10.1117	8.85498	10.773	-1.82999	1.3182e-15	1.73195e-14
Chromosome_4	5240972	5243460	Chromosome_4:5240972-5243460	2487	*	12.9922	13.5855	11.967	1.56277	1.34189e-15	1.7622e-14
Chromosome_4	16465321	16466417	Chromosome_4:16465321-16466417	1095	*	11.1967	11.8988	9.77482	2.00215	1.34436e-15	1.76456e-14
Chromosome_5	14980038	14982018	Chromosome_5:14980038-14982018	1979	*	12.3756	13.026	11.1595	1.78273	1.38505e-15	1.81706e-14
[truncated: 24,226 more rows]
