# Supplementary material for: Regulatory dynamics distinguishing desiccation tolerance strategies within resurrection grasses
Source: Plant Direct. 2022 Dec 13;6(12):e457. doi: 10.1002/pld3.457 (PMC9748243; doi:10.1002/pld3.457)
Supplement: Supplementary file 5 — Table S4: Differential chromatin accessibility in E. nindensis [file PLD3-6-e457-s009.xlsx]

## Sheet: Supplemental_table_4
Chr	Start	End	peaks	width	strand	Conc	Conc_D	Conc_WW	Fold	p-value	FDR
Contig_289	223061	230485	Contig_289:223061-230485	7423	*	13.5842	14.4972	10.4892	3.92337	7.6e-82	6.34e-77
Contig_31	1378413	1380405	Contig_31:1378413-1380405	1991	*	12.8284	13.7461	9.65553	3.99709	2.44e-78	1.02e-73
Contig_220	388354	392298	Contig_220:388354-392298	3943	*	13.8873	14.8188	10.4563	4.24885	1.93e-76	5.38e-72
Contig_33	2176495	2178112	Contig_33:2176495-2178112	1616	*	12.8619	13.7635	9.9388	3.73306	1.68e-66	3.51e-62
Contig_60	1439664	1440904	Contig_60:1439664-1440904	1239	*	10.9507	11.8729	7.69908	4.05314	4.79e-64	7.99e-60
Contig_2142	21141	22459	Contig_2142:21141-22459	1317	*	11.3384	12.2555	8.17664	3.96418	1.65e-63	2.3e-59
Contig_49	375790	377079	Contig_49:375790-377079	1288	*	11.4777	12.4022	8.1843	4.09148	4.45e-63	5.3e-59
Contig_478	276752	279822	Contig_478:276752-279822	3069	*	13.0218	13.9095	10.2824	3.54323	1.99e-62	2.07e-58
Contig_13	2975532	2977787	Contig_13:2975532-2977787	2254	*	12.4937	13.3727	9.85869	3.4372	2.29e-62	2.12e-58
Contig_1298	126652	127828	Contig_1298:126652-127828	1175	*	11.1704	12.086	8.03327	3.93714	6.92e-62	5.77e-58
Contig_92	403319	405507	Contig_92:403319-405507	2187	*	11.9313	12.8236	9.13349	3.60094	1.23e-61	9.32e-58
Contig_279	527002	528183	Contig_279:527002-528183	1180	*	11.1151	12.0242	8.08042	3.83438	1.13e-60	7.88e-57
Contig_873	193534	195048	Contig_873:193534-195048	1513	*	11.5125	12.4408	8.14634	4.14993	4.7e-58	3.02e-54
Contig_553	110206	111988	Contig_553:110206-111988	1781	*	12.3427	13.213	9.8026	3.33394	1.4e-57	8.35e-54
Contig_999	230928	233335	Contig_999:230928-233335	2406	*	11.5714	12.4979	8.24009	4.1152	2.53e-57	1.41e-53
Contig_1623	131153	133512	Contig_1623:131153-133512	2358	*	11.8351	12.7386	8.88475	3.74309	3.92e-56	2.05e-52
Contig_781	152684	154438	Contig_781:152684-154438	1753	*	12.2205	13.0944	9.64232	3.37069	5.26e-56	2.58e-52
Contig_6	3007711	3010034	Contig_6:3007711-3010034	2322	*	11.7526	12.6484	8.9099	3.63623	5.94e-56	2.75e-52
Contig_20	1336691	1337782	Contig_20:1336691-1337782	1090	*	11.9815	12.8861	9.0158	3.75789	7.53e-56	3.31e-52
Contig_145	1036940	1038602	Contig_145:1036940-1038602	1661	*	12.4124	13.2981	9.6976	3.50774	2.65e-55	1.1e-51
Contig_189	757211	759761	Contig_189:757211-759761	2549	*	12.6068	13.4657	10.1829	3.2112	3.06e-55	1.2e-51
Contig_281	652240	654668	Contig_281:652240-654668	2427	*	11.2426	12.1316	8.4872	3.54822	3.17e-55	1.2e-51
Contig_3301	24881	25911	Contig_3301:24881-25911	1029	*	9.68118	10.6186	6.12311	4.3254	5.66e-55	2.05e-51
Contig_176	933060	935340	Contig_176:933060-935340	2279	*	12.7084	13.5866	10.0818	3.41815	6.56e-55	2.28e-51
Contig_1390	62894	66381	Contig_1390:62894-66381	3486	*	13.4262	14.3092	10.7438	3.47313	3.73e-54	1.25e-50
Contig_863	216554	218074	Contig_863:216554-218074	1519	*	10.9739	11.9061	7.52833	4.21452	1.49e-53	4.78e-50
Contig_342	22431	24588	Contig_342:22431-24588	2156	*	11.9142	12.7961	9.24437	3.45769	1.07e-52	3.32e-49
Contig_825	140836	142097	Contig_825:140836-142097	1260	*	11.0858	12.0264	7.45421	4.38427	1.91e-52	5.69e-49
Contig_334	86130	89280	Contig_334:86130-89280	3149	*	12.557	13.4096	10.1929	3.14439	8.69e-52	2.5e-48
Contig_2342	39850	42100	Contig_2342:39850-42100	2249	*	14.3931	15.361	9.88465	5.22439	1.11e-51	3.08e-48
Contig_61	117948	120127	Contig_61:117948-120127	2178	*	12.8975	13.7544	10.4931	3.18487	6.26e-51	1.68e-47
Contig_113	678357	680644	Contig_113:678357-680644	2286	*	13.7492	14.5905	11.4862	3.03707	1.95e-50	5.07e-47
Contig_2170	84428	85421	Contig_2170:84428-85421	992	*	10.5792	11.4828	7.6275	3.73123	2.02e-50	5.1e-47
Contig_669	172317	173198	Contig_669:172317-173198	880	*	11.0496	11.9249	8.45484	3.37689	9.93e-50	2.44e-46
Contig_3485	19684	22365	Contig_3485:19684-22365	2680	*	12.9951	13.8458	10.6488	3.12207	3.55e-49	8.46e-46
Contig_570	175458	177097	Contig_570:175458-177097	1638	*	11.4934	12.3875	8.67374	3.59939	6.18e-49	1.42e-45
Contig_362	210684	212304	Contig_362:210684-212304	1619	*	11.8158	12.6944	9.18449	3.41224	6.31e-49	1.42e-45
Contig_602	388987	390017	Contig_602:388987-390017	1029	*	10.194	11.1921	1.62314	9.30597	1.3e-48	2.85e-45
Contig_844	45162	46578	Contig_844:45162-46578	1415	*	11.1441	12.0352	8.36227	3.56054	1.63e-48	3.5e-45
Contig_58	1758906	1759694	Contig_58:1758906-1759694	787	*	9.80145	10.7835	4.4649	6.12175	3.18e-48	6.64e-45
Contig_73	1043539	1044334	Contig_73:1043539-1044334	794	*	10.4676	11.3694	7.54088	3.69945	2.1e-47	4.27e-44
Contig_1697	86062	88022	Contig_1697:86062-88022	1959	*	12.4031	13.2673	9.92618	3.25314	2.32e-47	4.62e-44
Contig_3	1561184	1563487	Contig_3:1561184-1563487	2302	*	12.4051	13.2448	10.1557	3.01764	6.77e-47	1.31e-43
Contig_144	884340	886788	Contig_144:884340-886788	2447	*	13.0345	13.8931	10.6135	3.19475	1.31e-46	2.48e-43
Contig_337	81417	83294	Contig_337:81417-83294	1876	*	11.6958	12.5854	8.93363	3.53615	1.69e-46	3.14e-43
Contig_43	1653694	1655690	Contig_43:1653694-1655690	1995	*	11.6682	12.5189	9.32097	3.11847	1.87e-46	3.39e-43
Contig_1141	96268	98236	Contig_1141:96268-98236	1967	*	12.7767	13.6576	10.119	3.43288	2.44e-46	4.33e-43
Contig_82	1465431	1466068	Contig_82:1465431-1466068	636	*	11.8855	12.7682	9.20782	3.45284	2.75e-46	4.78e-43
Contig_43	700756	702689	Contig_43:700756-702689	1932	*	12.4361	13.311	9.84651	3.36359	1.06e-45	1.81e-42
Contig_451	424225	431681	Contig_451:424225-431681	7455	*	13.6806	14.5805	10.7813	3.66812	1.13e-45	1.88e-42
Contig_1233	82642	84763	Contig_1233:82642-84763	2120	*	11.7536	12.6606	8.75171	3.76734	1.24e-45	2.03e-42
Contig_729	134431	135398	Contig_729:134431-135398	966	*	12.306	13.1899	9.61326	3.4652	2.84e-45	4.56e-42
Contig_1147	63704	65478	Contig_1147:63704-65478	1773	*	12.5406	13.4642	9.26266	4.02645	4.08e-45	6.43e-42
Contig_1561	102866	103916	Contig_1561:102866-103916	1049	*	10.177	11.0829	7.19193	3.74902	6.98e-45	1.08e-41
Contig_673	17716	18407	Contig_673:17716-18407	690	*	9.90999	10.8453	6.39818	4.24214	7.49e-45	1.14e-41
Contig_1136	136226	137043	Contig_1136:136226-137043	816	*	9.53981	10.5338	2.64045	7.73141	1.04e-44	1.54e-41
Contig_326	9368	10389	Contig_326:9368-10389	1020	*	11.5528	12.4622	8.51448	3.79888	1.2e-44	1.76e-41
Contig_39	1370695	1372758	Contig_39:1370695-1372758	2062	*	12.3019	13.133	10.1235	2.93931	1.59e-44	2.29e-41
Contig_176	308717	310089	Contig_176:308717-310089	1371	*	11.4274	12.2927	8.9396	3.25697	8.26e-44	1.17e-40
Contig_459	27895	30057	Contig_459:27895-30057	2161	*	12.1438	12.9971	9.77416	3.13652	8.56e-44	1.19e-40
Contig_478	124381	125683	Contig_478:124381-125683	1301	*	10.8704	11.7342	8.39764	3.24129	1.33e-43	1.82e-40
Contig_570	271359	273758	Contig_570:271359-273758	2398	*	13.3928	14.3066	10.2854	3.86038	1.44e-43	1.94e-40
Contig_202	5129	8151	Contig_202:5129-8151	3021	*	12.8058	13.6541	10.4817	3.08909	2.08e-43	2.76e-40
Contig_22	2670204	2672422	Contig_22:2670204-2672422	2217	*	12.3338	13.16	10.1938	2.89703	2.37e-43	3.09e-40
Contig_91	1093291	1094832	Contig_91:1093291-1094832	1540	*	11.6132	12.4648	9.25878	3.11955	3.8e-43	4.87e-40
Contig_2142	19735	20862	Contig_2142:19735-20862	1126	*	10.8783	11.806	7.52339	4.09042	5.57e-43	7.04e-40
Contig_2	2657961	2658636	Contig_2:2657961-2658636	674	*	9.61451	10.5225	6.59797	3.77303	5.91e-43	7.36e-40
Contig_1256	5999	7957	Contig_1256:5999-7957	1957	*	12.5895	13.486	9.7371	3.61458	6.62e-43	8.12e-40
Contig_144	752846	753715	Contig_144:752846-753715	868	*	10.1513	11.0473	7.30595	3.60587	2.11e-42	2.55e-39
Contig_6	1605153	1607265	Contig_6:1605153-1607265	2111	*	11.3369	12.217	8.68861	3.4136	2.28e-42	2.72e-39
Contig_6	3011757	3012489	Contig_6:3011757-3012489	731	*	10.6216	11.5463	7.32562	4.03172	3.71e-42	4.37e-39
Contig_4	242147	243364	Contig_4:242147-243364	1216	*	10.6943	11.5624	8.17738	3.28169	5.7e-42	6.61e-39
Contig_233	481839	483783	Contig_233:481839-483783	1943	*	11.8409	12.7746	8.36237	4.19864	6.53e-42	7.47e-39
Contig_573	155454	156307	Contig_573:155454-156307	852	*	9.49049	10.4733	4.08889	6.14061	6.7e-42	7.56e-39
Contig_1452	136015	140679	Contig_1452:136015-140679	4663	*	13.4093	14.2964	10.6778	3.49395	6.84e-42	7.61e-39
Contig_1492	49796	51432	Contig_1492:49796-51432	1635	*	11.4916	12.4054	8.38295	3.85419	9.37e-42	1.03e-38
Contig_67	1699712	1703454	Contig_67:1699712-1703454	3741	*	14.391	15.2799	11.6365	3.51535	1.29e-41	1.39e-38
Contig_921	16593	18113	Contig_921:16593-18113	1519	*	12.2022	13.0228	10.106	2.84765	1.49e-41	1.6e-38
Contig_643	322422	323959	Contig_643:322422-323959	1536	*	12.0393	12.9121	9.47285	3.33027	1.53e-41	1.62e-38
Contig_823	103014	104720	Contig_823:103014-104720	1705	*	11.2746	12.1654	8.49605	3.53837	1.63e-41	1.7e-38
Contig_109	729512	731494	Contig_109:729512-731494	1981	*	12.1409	13.0171	9.53717	3.36686	1.9e-41	1.96e-38
Contig_2116	63309	64262	Contig_2116:63309-64262	952	*	10.1293	11.0816	6.18659	4.61715	2.5e-41	2.55e-38
Contig_2256	60509	61415	Contig_2256:60509-61415	905	*	9.69428	10.6136	6.49458	3.93863	3.31e-41	3.33e-38
Contig_1207	89920	90903	Contig_1207:89920-90903	982	*	11.0833	11.9683	8.37782	3.46647	3.83e-41	3.8e-38
Contig_3898	7557	8181	Contig_3898:7557-8181	623	*	9.89869	10.8006	6.97201	3.68065	3.89e-41	3.82e-38
Contig_646	32807	34599	Contig_646:32807-34599	1791	*	11.4366	12.2811	9.14588	3.0497	6.67e-41	6.48e-38
Contig_216	709105	710074	Contig_216:709105-710074	968	*	10.7008	11.6153	7.58171	3.85925	2.33e-40	2.24e-37
Contig_646	320421	320972	Contig_646:320421-320972	550	*	8.78207	9.70939	5.43487	4.07099	3.43e-40	3.26e-37
Contig_393	25446	26518	Contig_393:25446-26518	1071	*	10.576	11.4594	7.88996	3.44435	3.81e-40	3.58e-37
Contig_75	184287	185940	Contig_75:184287-185940	1652	*	12.1189	12.9625	9.83673	3.03907	4.47e-40	4.14e-37
Contig_156	696626	697945	Contig_156:696626-697945	1318	*	10.9398	11.788	8.61602	3.08113	6.32e-40	5.8e-37
Contig_1546	134130	134874	Contig_1546:134130-134874	743	*	9.47649	10.363	6.75195	3.47984	8.74e-40	7.93e-37
Contig_278	2766	3768	Contig_278:2766-3768	1001	*	10.1683	11.1054	6.61664	4.25401	1.03e-39	9.27e-37
Contig_1492	66285	67127	Contig_1492:66285-67127	841	*	9.60003	10.5708	4.96065	5.27436	1.14e-39	1.01e-36
Contig_762	82785	84413	Contig_762:82785-84413	1627	*	11.3435	12.2279	8.64467	3.45498	1.31e-39	1.15e-36
Contig_176	781090	782919	Contig_176:781090-782919	1828	*	11.8013	12.6376	9.58037	2.97456	1.41e-39	1.23e-36
Contig_1422	169613	170315	Contig_1422:169613-170315	701	*	9.85992	10.7752	6.72716	3.86745	3.12e-39	2.68e-36
Contig_185	599256	600591	Contig_185:599256-600591	1334	*	11.0037	11.8703	8.50154	3.25982	3.69e-39	3.14e-36
Contig_276	381831	382629	Contig_276:381831-382629	797	*	9.91271	10.7991	7.1899	3.47552	4.99e-39	4.2e-36
Contig_1052	223696	225321	Contig_1052:223696-225321	1624	*	11.5664	12.4264	9.1312	3.19215	5.72e-39	4.77e-36
Contig_1610	59643	60903	Contig_1610:59643-60903	1259	*	10.7777	11.6683	8.00281	3.52602	6.83e-39	5.65e-36
Contig_346	6623	7132	Contig_346:6623-7132	508	*	10.1623	11.0289	7.66175	3.25687	8.91e-39	7.29e-36
Contig_49	381406	383182	Contig_49:381406-383182	1775	*	12.4566	13.3272	9.91343	3.29864	1.16e-38	9.39e-36
Contig_1270	174614	176004	Contig_1270:174614-176004	1389	*	10.8113	11.6529	8.5459	3.01827	1.49e-38	1.2e-35
Contig_441	485007	485540	Contig_441:485007-485540	532	*	8.81436	9.80335	2.77563	6.84773	1.55e-38	1.23e-35
Contig_873	195919	197063	Contig_873:195919-197063	1143	*	11.8166	12.6783	9.36484	3.20754	1.65e-38	1.3e-35
Contig_1207	87062	89490	Contig_1207:87062-89490	2427	*	12.9817	13.7973	10.9227	2.80255	1.93e-38	1.5e-35
Contig_748	143210	144729	Contig_748:143210-144729	1518	*	10.7979	11.68	8.12638	3.42438	2.53e-38	1.96e-35
Contig_32	17730	18727	Contig_32:17730-18727	996	*	10.2676	11.1671	7.37418	3.63692	2.57e-38	1.97e-35
Contig_36	1257889	1259329	Contig_36:1257889-1259329	1439	*	10.7961	11.6915	7.95786	3.58464	2.86e-38	2.17e-35
Contig_1503	80296	82252	Contig_1503:80296-82252	1955	*	13.2706	14.0919	11.1685	2.84754	3.32e-38	2.5e-35
Contig_175	184418	185726	Contig_175:184418-185726	1307	*	11.867	12.7361	9.33932	3.28212	3.67e-38	2.71e-35
Contig_1069	121264	122421	Contig_1069:121264-122421	1156	*	12.0228	12.8397	9.95443	2.81187	3.68e-38	2.71e-35
Contig_3523	9979	11372	Contig_3523:9979-11372	1392	*	11.2433	12.0763	9.04908	2.9438	3.98e-38	2.92e-35
Contig_251	623264	626133	Contig_251:623264-626133	2868	*	12.194	13.0042	10.174	2.76031	4.19e-38	3.04e-35
Contig_382	368762	369498	Contig_382:368762-369498	735	*	9.5043	10.4016	6.6407	3.60615	6.06e-38	4.36e-35
Contig_57	1642777	1644502	Contig_57:1642777-1644502	1724	*	13.549	14.444	10.7161	3.57792	6.7e-38	4.78e-35
Contig_177	418451	419483	Contig_177:418451-419483	1031	*	10.4835	11.3544	7.93725	3.2995	7.01e-38	4.96e-35
Contig_748	201189	204097	Contig_748:201189-204097	2907	*	14.0007	14.8253	11.8735	2.87315	7.72e-38	5.42e-35
Contig_174	729848	730886	Contig_174:729848-730886	1037	*	11.3946	12.2719	8.77817	3.36842	9.24e-38	6.42e-35
Contig_685	42900	44426	Contig_685:42900-44426	1525	*	12.2089	13.071	9.75317	3.20917	1.01e-37	6.94e-35
Contig_931	255795	255994	Contig_931:255795-255994	198	*	9.06374	9.95606	6.26633	3.54347	1.39e-37	9.52e-35
Contig_1286	27107	28340	Contig_1286:27107-28340	1232	*	10.9016	11.7649	8.43339	3.22071	1.99e-37	1.35e-34
Contig_771	326110	326820	Contig_771:326110-326820	709	*	9.76265	10.6628	6.85961	3.64224	2.07e-37	1.39e-34
Contig_363	229022	232290	Contig_363:229022-232290	3267	*	13.0142	13.8391	10.8854	2.87321	4.07e-37	2.72e-34
Contig_1157	62972	63565	Contig_1157:62972-63565	592	*	8.73692	9.67957	5.05548	4.35306	4.18e-37	2.77e-34
Contig_173	69270	70541	Contig_173:69270-70541	1270	*	10.7387	11.6814	7.05629	4.3529	5.08e-37	3.34e-34
Contig_13	1850172	1852232	Contig_13:1850172-1852232	2059	*	11.1121	12.0353	7.84267	3.9796	5.28e-37	3.44e-34
Contig_882	190018	190507	Contig_882:190018-190507	488	*	9.2827	10.1612	6.65273	3.37838	5.65e-37	3.65e-34
Contig_1399	138144	139647	Contig_1399:138144-139647	1502	*	12.0824	12.972	9.3198	3.50696	5.94e-37	3.81e-34
Contig_69	1065455	1068423	Contig_69:1065455-1068423	2967	*	12.4415	13.2468	10.4553	2.72194	7.01e-37	4.46e-34
Contig_737	24724	25962	Contig_737:24724-25962	1237	*	11.3681	12.1927	9.24124	2.87056	9.26e-37	5.84e-34
Contig_459	475755	477917	Contig_459:475755-477917	2161	*	12.5328	13.4016	10.0094	3.27305	9.36e-37	5.84e-34
Contig_2891	7062	8954	Contig_2891:7062-8954	1891	*	12.2345	13.0851	9.88819	3.09588	9.37e-37	5.84e-34
Contig_26	357684	365215	Contig_26:357684-365215	7530	*	14.2644	15.1562	11.4727	3.53342	1.19e-36	7.36e-34
Contig_526	43691	45439	Contig_526:43691-45439	1747	*	11.7151	12.6328	8.54362	3.8877	2.33e-36	1.43e-33
Contig_67	1567400	1568155	Contig_67:1567400-1568155	754	*	10.2793	11.1237	7.98938	3.03723	3.22e-36	1.96e-33
Contig_35	1354992	1360093	Contig_35:1354992-1360093	5100	*	14.1939	15.0587	11.7111	3.23067	5.03e-36	3.04e-33
Contig_207	218966	221055	Contig_207:218966-221055	2088	*	12.4839	13.3123	10.3268	2.90019	5.5e-36	3.3e-33
Contig_202	694662	697060	Contig_202:694662-697060	2397	*	13.8481	14.7106	11.3892	3.2064	7.33e-36	4.37e-33
Contig_237	785842	786869	Contig_237:785842-786869	1026	*	10.2922	11.1986	7.30018	3.71768	8.53e-36	5.05e-33
Contig_530	6085	6701	Contig_530:6085-6701	615	*	9.21075	10.0833	6.64714	3.30924	1.13e-35	6.62e-33
Contig_2296	70450	72737	Contig_2296:70450-72737	2286	*	13.097	13.9334	10.8758	2.96559	1.26e-35	7.35e-33
Contig_32	798051	799197	Contig_32:798051-799197	1145	*	11.7453	12.6419	8.89165	3.58759	1.42e-35	8.23e-33
Contig_510	96647	99261	Contig_510:96647-99261	2613	*	13.1624	13.9692	11.1659	2.73004	1.53e-35	8.79e-33
Contig_198	320258	321345	Contig_198:320258-321345	1086	*	10.621	11.5487	7.2653	4.0506	1.59e-35	9.06e-33
Contig_6	2843239	2844637	Contig_6:2843239-2844637	1397	*	12.3356	13.2133	9.7149	3.36349	2.29e-35	1.3e-32
Contig_35	923019	926405	Contig_35:923019-926405	3385	*	12.9595	13.7966	10.7323	2.97068	2.63e-35	1.48e-32
Contig_1101	211500	213418	Contig_1101:211500-213418	1917	*	12.3512	13.1797	10.1931	2.89944	2.74e-35	1.54e-32
Contig_1895	79283	81694	Contig_1895:79283-81694	2410	*	12.6017	13.4168	10.5467	2.7917	2.85e-35	1.59e-32
Contig_50	1217239	1221553	Contig_50:1217239-1221553	4313	*	13.7602	14.565	11.7779	2.71431	3.01e-35	1.67e-32
Contig_123	1167352	1169102	Contig_123:1167352-1169102	1749	*	11.5752	12.5141	7.98222	4.25985	3.44e-35	1.89e-32
Contig_961	56608	59860	Contig_961:56608-59860	3251	*	13.0619	13.8587	11.1332	2.65663	3.87e-35	2.11e-32
Contig_932	146278	148312	Contig_932:146278-148312	2033	*	12.3129	13.1915	9.68132	3.37315	4e-35	2.16e-32
Contig_288	486433	487714	Contig_288:486433-487714	1280	*	12.3899	13.3071	9.22553	3.87328	4.01e-35	2.16e-32
Contig_144	468988	470070	Contig_144:468988-470070	1081	*	10.9616	11.8198	8.54455	3.16206	5.87e-35	3.14e-32
Contig_646	31010	32591	Contig_646:31010-32591	1580	*	11.9362	12.8371	9.0221	3.64147	6.53e-35	3.47e-32
Contig_748	204241	204562	Contig_748:204241-204562	320	*	10.1614	11.0299	7.64032	3.26477	8.23e-35	4.35e-32
Contig_3485	4420	6680	Contig_3485:4420-6680	2259	*	12.6223	13.5138	9.83501	3.52135	8.42e-35	4.42e-32
Contig_243	489432	495896	Contig_243:489432-495896	6463	*	14.4333	15.2409	12.4316	2.73387	1.05e-34	5.48e-32
Contig_1178	116526	117023	Contig_1178:116526-117023	496	*	8.51319	9.43937	5.18771	4.01831	1.08e-34	5.61e-32
Contig_55	85957	87061	Contig_55:85957-87061	1103	*	11.5197	12.449	8.13381	4.06916	1.56e-34	8.02e-32
Contig_305	592367	595293	Contig_305:592367-595293	2925	*	13.2603	14.1697	10.2221	3.75451	1.57e-34	8.05e-32
Contig_3301	23253	24413	Contig_3301:23253-24413	1159	*	11.737	12.5909	9.36117	3.11856	1.93e-34	9.82e-32
Contig_153	563819	566131	Contig_153:563819-566131	2311	*	12.4221	13.2911	9.89563	3.26775	2.1e-34	1.06e-31
Contig_337	273359	277388	Contig_337:273359-277388	4028	*	13.5289	14.365	11.3093	2.96035	2.22e-34	1.12e-31
Contig_2248	12423	14296	Contig_2248:12423-14296	1872	*	11.5802	12.4755	8.74323	3.56582	2.71e-34	1.35e-31
Contig_461	434811	436517	Contig_461:434811-436517	1705	*	10.9383	11.78	8.67177	3.00817	2.86e-34	1.42e-31
Contig_13	2493630	2494859	Contig_13:2493630-2494859	1228	*	10.3696	11.2102	8.11231	2.99824	2.91e-34	1.44e-31
Contig_754	199749	200374	Contig_754:199749-200374	624	*	9.55939	10.4158	7.15933	3.1426	3.37e-34	1.65e-31
Contig_1577	103997	104861	Contig_1577:103997-104861	863	*	9.50646	10.3604	7.13	3.11848	3.45e-34	1.68e-31
Contig_1260	130322	132790	Contig_1260:130322-132790	2467	*	12.9779	13.8561	10.3518	3.36412	3.7e-34	1.8e-31
Contig_1160	216350	217756	Contig_1160:216350-217756	1405	*	12.9674	13.8131	10.6665	3.0424	4.07e-34	1.97e-31
Contig_196	745993	747215	Contig_196:745993-747215	1221	*	10.0216	10.8707	7.68991	3.07363	4.89e-34	2.35e-31
Contig_187	625578	628119	Contig_187:625578-628119	2540	*	12.3552	13.1955	10.1012	2.99463	5.19e-34	2.48e-31
Contig_2317	65860	66249	Contig_2317:65860-66249	388	*	7.94094	8.91633	3.05548	5.47143	5.67e-34	2.69e-31
Contig_930	243329	245085	Contig_930:243329-245085	1755	*	12.739	13.5543	10.6815	2.79082	6.47e-34	3.05e-31
Contig_2987	94	683	Contig_2987:94-683	588	*	9.60777	10.4917	6.91391	3.42846	6.51e-34	3.05e-31
Contig_202	507234	510911	Contig_202:507234-510911	3676	*	12.845	13.7285	10.1558	3.42355	6.79e-34	3.17e-31
Contig_1852	99024	99968	Contig_1852:99024-99968	943	*	11.1685	12.0626	8.34789	3.54872	6.92e-34	3.21e-31
Contig_2235	82456	82950	Contig_2235:82456-82950	493	*	8.6415	9.5515	5.59409	3.75936	7.7e-34	3.55e-31
Contig_745	62298	64374	Contig_745:62298-64374	2075	*	12.1254	12.9448	10.0388	2.82141	7.84e-34	3.6e-31
Contig_44	639864	641943	Contig_44:639864-641943	2078	*	13.2934	14.1912	10.4243	3.59338	9.28e-34	4.23e-31
Contig_299	505414	507526	Contig_299:505414-507526	2111	*	12.4879	13.3127	10.3602	2.86376	9.42e-34	4.26e-31
Contig_3057	40483	41701	Contig_3057:40483-41701	1217	*	11.452	12.4207	6.90926	5.11197	9.48e-34	4.26e-31
Contig_427	253482	255021	Contig_427:253482-255021	1538	*	11.0742	11.9098	8.85916	2.95415	9.49e-34	4.26e-31
Contig_143	916989	918699	Contig_143:916989-918699	1709	*	10.9527	11.7876	8.74298	2.94854	9.65e-34	4.3e-31
Contig_2848	23614	25334	Contig_2848:23614-25334	1719	*	11.7	12.4917	9.80523	2.61727	9.69e-34	4.3e-31
Contig_1004	45184	46674	Contig_1004:45184-46674	1489	*	11.4558	12.3971	7.80836	4.29596	1.04e-33	4.57e-31
Contig_73	36583	41030	Contig_73:36583-41030	4446	*	13.7305	14.5525	11.6236	2.84194	1.23e-33	5.38e-31
Contig_374	99209	104584	Contig_374:99209-104584	5374	*	15.2754	16.1294	12.8987	3.11692	1.33e-33	5.79e-31
Contig_745	37834	40712	Contig_745:37834-40712	2877	*	12.1949	13.0238	10.0346	2.89732	1.34e-33	5.84e-31
Contig_116	349207	350355	Contig_116:349207-350355	1147	*	10.9916	11.8951	8.04204	3.66727	1.45e-33	6.29e-31
Contig_9	144044	146588	Contig_9:144044-146588	2543	*	13.5525	14.3414	11.6758	2.59723	1.63e-33	7.01e-31
Contig_47	1682147	1685067	Contig_47:1682147-1685067	2919	*	12.6971	13.5553	10.2802	3.15627	1.96e-33	8.37e-31
Contig_1634	54974	59278	Contig_1634:54974-59278	4303	*	13.6073	14.3884	11.7784	2.54484	1.97e-33	8.39e-31
Contig_987	202436	203553	Contig_987:202436-203553	1116	*	10.9992	11.9063	7.99651	3.71426	2.26e-33	9.55e-31
Contig_173	233478	234367	Contig_173:233478-234367	888	*	9.71729	10.6243	6.71625	3.71416	2.26e-33	9.55e-31
Contig_737	288009	290851	Contig_737:288009-290851	2841	*	11.9728	12.7568	10.127	2.56309	2.79e-33	1.17e-30
Contig_2183	81097	81937	Contig_2183:81097-81937	839	*	9.6735	10.5536	7.02476	3.38171	2.97e-33	1.24e-30
Contig_696	199073	201868	Contig_696:199073-201868	2794	*	13.3303	14.2121	10.6618	3.40047	3.71e-33	1.54e-30
Contig_299	118481	120127	Contig_299:118481-120127	1645	*	12.0456	12.9358	9.27482	3.49703	4.73e-33	1.95e-30
Contig_882	35495	37086	Contig_882:35495-37086	1590	*	10.4544	11.2865	8.2685	2.92201	5.27e-33	2.17e-30
Contig_526	132869	133384	Contig_526:132869-133384	514	*	8.38262	9.37353	2.06832	7.08851	5.64e-33	2.31e-30
Contig_565	281890	285799	Contig_565:281890-285799	3908	*	12.7512	13.5117	11.0427	2.41113	5.84e-33	2.38e-30
Contig_578	12630	15628	Contig_578:12630-15628	2997	*	12.4411	13.249	10.4376	2.73161	6.31e-33	2.55e-30
Contig_198	257089	258887	Contig_198:257089-258887	1797	*	11.3775	12.3176	7.75829	4.26396	6.64e-33	2.68e-30
Contig_67	610694	611436	Contig_67:610694-611436	741	*	9.46881	10.3505	6.80175	3.39635	7.42e-33	2.98e-30
Contig_71	321818	322217	Contig_71:321818-322217	398	*	8.50933	9.502	1.88478	7.41041	7.92e-33	3.16e-30
Contig_1322	43511	44300	Contig_1322:43511-44300	788	*	10.757	11.6014	8.46677	3.0275	8.06e-33	3.2e-30
Contig_7	2287095	2288889	Contig_7:2287095-2288889	1793	*	12.5156	13.3778	10.0591	3.19296	8.16e-33	3.23e-30
Contig_1405	74029	75135	Contig_1405:74029-75135	1105	*	10.2515	11.08	8.09421	2.89175	9.33e-33	3.67e-30
Contig_763	99990	101853	Contig_763:99990-101853	1862	*	12.2461	13.147	9.33349	3.62848	9.64e-33	3.78e-30
Contig_567	132145	132839	Contig_567:132145-132839	693	*	10.1058	10.9895	7.41477	3.42076	9.95e-33	3.88e-30
Contig_480	389178	392075	Contig_480:389178-392075	2896	*	12.7465	13.5713	10.6181	2.86112	1.31e-32	5.1e-30
Contig_348	177491	178949	Contig_348:177491-178949	1457	*	12.0353	12.9257	9.26149	3.49765	1.36e-32	5.27e-30
Contig_129	964631	965378	Contig_129:964631-965378	746	*	9.66068	10.6436	4.24816	6.06463	1.56e-32	6e-30
Contig_136	1167811	1170681	Contig_136:1167811-1170681	2869	*	12.9391	13.7141	11.1472	2.50249	1.78e-32	6.81e-30
Contig_480	384411	387803	Contig_480:384411-387803	3391	*	12.7911	13.6109	10.7007	2.82136	1.85e-32	7.06e-30
Contig_19	2146948	2147623	Contig_19:2146948-2147623	674	*	9.86833	10.7398	7.31624	3.28556	2.03e-32	7.7e-30
Contig_66	1200714	1202038	Contig_66:1200714-1202038	1323	*	12.7702	13.6389	10.2466	3.25724	2.09e-32	7.9e-30
Contig_182	835089	836227	Contig_182:835089-836227	1137	*	10.3981	11.265	7.89299	3.23855	2.34e-32	8.8e-30
Contig_893	251624	254180	Contig_893:251624-254180	2555	*	13.7751	14.647	11.2178	3.28923	2.82e-32	1.06e-29
Contig_337	252181	254916	Contig_337:252181-254916	2734	*	12.608	13.4515	10.3256	3.01733	2.91e-32	1.08e-29
Contig_171	812755	814228	Contig_171:812755-814228	1472	*	11.7503	12.5913	9.48936	2.99569	3.15e-32	1.17e-29
Contig_3467	19543	19875	Contig_3467:19543-19875	331	*	8.04515	8.96528	4.83026	3.898	3.39e-32	1.25e-29
Contig_31	548311	549103	Contig_31:548311-549103	791	*	9.67869	10.5533	7.09204	3.31622	3.62e-32	1.33e-29
Contig_459	474442	475349	Contig_459:474442-475349	906	*	10.7328	11.6249	7.93833	3.51398	3.67e-32	1.34e-29
Contig_679	30167	32273	Contig_679:30167-32273	2105	*	11.0938	11.9747	8.43657	3.38506	4.16e-32	1.52e-29
Contig_342	26307	27874	Contig_342:26307-27874	1566	*	10.9106	11.8331	7.65461	3.93619	4.79e-32	1.74e-29
Contig_1124	91942	92397	Contig_1124:91942-92397	454	*	9.10138	10.0532	5.17441	4.52003	6.11e-32	2.21e-29
Contig_570	257069	258203	Contig_570:257069-258203	1133	*	10.5693	11.484	7.44628	3.8157	7.3e-32	2.63e-29
Contig_7	2716214	2717925	Contig_7:2716214-2717925	1710	*	11.7535	12.5718	9.67475	2.80733	9.15e-32	3.28e-29
Contig_8	3470530	3471372	Contig_8:3470530-3471372	841	*	10.7322	11.6021	8.19696	3.26607	9.2e-32	3.28e-29
Contig_590	225735	227675	Contig_590:225735-227675	1939	*	11.4941	12.4129	8.30155	3.87697	9.76e-32	3.47e-29
Contig_106	43156	43881	Contig_106:43156-43881	724	*	11.3912	12.1759	9.54045	2.56507	9.9e-32	3.5e-29
Contig_337	280451	282561	Contig_337:280451-282561	2109	*	11.8523	12.6243	10.0781	2.48137	1.04e-31	3.67e-29
Contig_162	970245	972010	Contig_162:970245-972010	1764	*	11.3807	12.2557	8.79008	3.3192	1.06e-31	3.7e-29
Contig_215	392560	394264	Contig_215:392560-394264	1703	*	11.4039	12.2002	9.4792	2.64451	1.12e-31	3.9e-29
Contig_1591	76570	80409	Contig_1591:76570-80409	3838	*	13.2818	14.1188	11.0555	2.95868	1.21e-31	4.2e-29
Contig_219	222988	223759	Contig_219:222988-223759	770	*	9.91745	10.7857	7.39883	3.24959	1.23e-31	4.26e-29
Contig_64	1431906	1432847	Contig_64:1431906-1432847	940	*	10.207	11.084	7.5938	3.3394	1.26e-31	4.34e-29
Contig_1109	171955	174763	Contig_1109:171955-174763	2807	*	13.6616	14.4721	11.6396	2.74752	1.29e-31	4.42e-29
Contig_326	6665	8298	Contig_326:6665-8298	1632	*	11.5429	12.3939	9.19321	3.08278	1.43e-31	4.9e-29
Contig_1624	77158	78146	Contig_1624:77158-78146	987	*	10.7145	11.5512	8.49026	2.95611	1.7e-31	5.79e-29
Contig_679	69851	70869	Contig_679:69851-70869	1017	*	9.99581	10.89	7.17386	3.53622	1.72e-31	5.82e-29
Contig_58	1753861	1754399	Contig_58:1753861-1754399	537	*	8.44778	9.3465	5.56498	3.59394	2.02e-31	6.83e-29
Contig_1730	39379	41164	Contig_1730:39379-41164	1784	*	12.1073	12.976	9.58418	3.25234	2.07e-31	6.97e-29
Contig_333	122031	125106	Contig_333:122031-125106	3074	*	12.8908	13.6541	11.1669	2.42527	2.22e-31	7.43e-29
Contig_116	716229	721011	Contig_116:716229-721011	4781	*	12.8047	13.573	11.052	2.45695	2.33e-31	7.77e-29
Contig_107	660571	662389	Contig_107:660571-662389	1817	*	12.6228	13.4736	10.2755	3.07897	2.67e-31	8.89e-29
Contig_1101	6178	6841	Contig_1101:6178-6841	662	*	9.55089	10.3892	7.31354	2.96871	3.3e-31	1.09e-28
Contig_31	1141277	1144355	Contig_31:1141277-1144355	3077	*	12.5675	13.4215	10.19	3.10875	3.33e-31	1.1e-28
Contig_3176	40387	41655	Contig_3176:40387-41655	1267	*	11.427	12.2396	9.38907	2.7628	3.4e-31	1.12e-28
Contig_2070	31348	37716	Contig_2070:31348-37716	6367	*	15.2265	16.0586	13.0406	2.91548	4.91e-31	1.6e-28
Contig_49	974579	977380	Contig_49:974579-977380	2800	*	13.6385	14.4283	11.7556	2.59803	4.92e-31	1.6e-28
Contig_406	341978	343310	Contig_406:341978-343310	1331	*	11.2723	12.0917	9.18564	2.8132	5.3e-31	1.72e-28
Contig_742	141720	143584	Contig_742:141720-143584	1863	*	11.4305	12.2907	8.99327	3.16615	5.86e-31	1.89e-28
Contig_846	223689	226480	Contig_846:223689-226480	2790	*	13.142	13.9452	11.1705	2.6924	6.18e-31	1.99e-28
Contig_22	1477208	1479213	Contig_22:1477208-1479213	2004	*	12.4166	13.3022	9.70388	3.43125	6.72e-31	2.16e-28
Contig_1399	139795	140577	Contig_1399:139795-140577	781	*	10.6238	11.4817	8.20921	3.14398	7.03e-31	2.25e-28
Contig_68	1296952	1299273	Contig_68:1296952-1299273	2320	*	12.1268	12.9364	10.1109	2.73901	7.24e-31	2.31e-28
Contig_570	269251	270777	Contig_570:269251-270777	1525	*	10.6524	11.4642	8.62112	2.7548	7.91e-31	2.51e-28
Contig_1147	93782	94734	Contig_1147:93782-94734	951	*	9.61744	10.5411	6.33922	3.94362	9.19e-31	2.91e-28
Contig_342	586099	586612	Contig_342:586099-586612	512	*	8.75668	9.64965	5.95073	3.51799	9.88e-31	3.11e-28
Contig_1202	98475	100374	Contig_1202:98475-100374	1898	*	11.2394	12.073	9.04137	2.92631	1.23e-30	3.87e-28
Contig_3107	30148	30971	Contig_3107:30148-30971	822	*	9.96585	10.8388	7.39709	3.29345	1.31e-30	4.11e-28
Contig_869	210653	213644	Contig_869:210653-213644	2990	*	13.2039	13.9977	11.2949	2.62492	1.33e-30	4.14e-28
Contig_89	552969	555056	Contig_89:552969-555056	2086	*	12.2487	13.0628	10.2006	2.77171	1.67e-30	5.19e-28
Contig_581	113181	114734	Contig_581:113181-114734	1552	*	10.8226	11.7021	8.18209	3.36063	1.7e-30	5.27e-28
Contig_1895	34232	36882	Contig_1895:34232-36882	2649	*	13.5147	14.2953	11.6894	2.53429	2.12e-30	6.52e-28
Contig_1546	130962	132746	Contig_1546:130962-132746	1783	*	11.0854	11.8991	9.0401	2.76794	2.81e-30	8.61e-28
Contig_1885	28313	31658	Contig_1885:28313-31658	3344	*	12.532	13.4371	9.55737	3.66973	2.82e-30	8.61e-28
Contig_4	1358320	1358884	Contig_4:1358320-1358884	563	*	9.31347	10.1972	6.62236	3.40817	2.93e-30	8.93e-28
Contig_478	299880	301842	Contig_478:299880-301842	1961	*	11.6344	12.4586	9.51118	2.84874	3.11e-30	9.45e-28
Contig_904	83343	84530	Contig_904:83343-84530	1186	*	10.7583	11.556	8.8242	2.65062	3.45e-30	1.04e-27
Contig_658	233704	234540	Contig_658:233704-234540	835	*	10.2578	11.1139	7.86054	3.12435	3.55e-30	1.07e-27
Contig_422	22043	23775	Contig_422:22043-23775	1731	*	11.668	12.5163	9.34328	3.05208	3.76e-30	1.13e-27
Contig_124	859498	860346	Contig_124:859498-860346	847	*	9.62199	10.4656	7.33874	3.01099	4.18e-30	1.25e-27
Contig_339	97159	98997	Contig_339:97159-98997	1837	*	12.7933	13.7506	8.69333	4.65067	4.22e-30	1.26e-27
Contig_146	892852	896312	Contig_146:892852-896312	3459	*	14.5097	15.3001	12.6229	2.59972	4.43e-30	1.31e-27
Contig_1053	95615	96215	Contig_1053:95615-96215	599	*	9.67447	10.539	7.19467	3.20421	4.53e-30	1.34e-27
Contig_19	2317205	2319479	Contig_19:2317205-2319479	2273	*	12.1758	13.0871	9.10793	3.75181	4.67e-30	1.38e-27
Contig_4	3102192	3102855	Contig_4:3102192-3102855	662	*	8.44273	9.42044	3.4155	5.54554	4.84e-30	1.42e-27
Contig_299	17855	20068	Contig_299:17855-20068	2212	*	11.7311	12.5285	9.79884	2.64826	4.87e-30	1.42e-27
Contig_1809	27313	28847	Contig_1809:27313-28847	1533	*	11.6248	12.4308	9.63382	2.71035	4.99e-30	1.46e-27
Contig_1610	56254	59502	Contig_1610:56254-59502	3247	*	12.9502	13.8594	9.91446	3.72274	5.45e-30	1.58e-27
Contig_1461	167334	167800	Contig_1461:167334-167800	465	*	8.8558	9.70806	6.49486	3.08662	5.86e-30	1.7e-27
Contig_1793	97546	100372	Contig_1793:97546-100372	2825	*	12.5679	13.3546	10.7045	2.57421	6.01e-30	1.74e-27
Contig_157	380021	381241	Contig_157:380021-381241	1219	*	11.7817	12.557	9.98801	2.4987	6.27e-30	1.8e-27
Contig_56	1602938	1605289	Contig_56:1602938-1605289	2350	*	11.7183	12.5269	9.70954	2.72863	6.56e-30	1.88e-27
Contig_8	1650211	1652093	Contig_8:1650211-1652093	1881	*	13.0106	13.8075	11.0818	2.64361	1.03e-29	2.95e-27
Contig_505	266256	270156	Contig_505:266256-270156	3899	*	13.6646	14.4444	11.8439	2.52734	1.15e-29	3.27e-27
Contig_210	153308	155438	Contig_210:153308-155438	2129	*	12.1514	12.9835	9.9645	2.91163	1.19e-29	3.38e-27
Contig_1188	78193	80144	Contig_1188:78193-80144	1950	*	11.7874	12.601	9.74314	2.765	1.21e-29	3.43e-27
Contig_289	279986	281026	Contig_289:279986-281026	1039	*	10.2735	11.1292	7.87964	3.11708	1.61e-29	4.53e-27
Contig_1339	155171	157279	Contig_1339:155171-157279	2107	*	11.7261	12.6192	8.91839	3.51115	1.62e-29	4.56e-27
Contig_571	18176	19308	Contig_571:18176-19308	1131	*	10.1397	11.0005	7.6965	3.1655	1.65e-29	4.63e-27
Contig_418	353358	354718	Contig_418:353358-354718	1359	*	11.0159	11.9334	7.84769	3.83744	1.67e-29	4.66e-27
Contig_869	249444	251631	Contig_869:249444-251631	2186	*	12.3235	13.0872	10.5971	2.4238	1.67e-29	4.66e-27
Contig_553	409404	410536	Contig_553:409404-410536	1131	*	11.2383	12.0256	9.37152	2.57655	1.69e-29	4.69e-27
Contig_581	343292	345329	Contig_581:343292-345329	2036	*	12.2041	12.9975	10.2981	2.61849	1.93e-29	5.34e-27
Contig_4	2948731	2949235	Contig_4:2948731-2949235	503	*	10.6265	11.4461	8.53801	2.81029	1.97e-29	5.44e-27
Contig_646	199793	200725	Contig_646:199793-200725	931	*	10.0448	10.8753	7.87178	2.89698	2.02e-29	5.56e-27
Contig_983	60062	61427	Contig_983:60062-61427	1364	*	11.8515	12.6881	9.62771	2.94799	2.04e-29	5.59e-27
Contig_179	854768	855357	Contig_179:854768-855357	588	*	8.9232	9.79691	6.34648	3.29353	2.08e-29	5.68e-27
Contig_283	37806	40337	Contig_283:37806-40337	2530	*	12.901	13.6752	11.1139	2.49016	2.11e-29	5.74e-27
Contig_15	3271385	3272353	Contig_15:3271385-3272353	967	*	11.102	11.9258	8.98129	2.8426	2.24e-29	6.06e-27
Contig_57	900984	902124	Contig_57:900984-902124	1139	*	11.8002	12.6303	9.63044	2.89278	2.24e-29	6.06e-27
Contig_74	1540394	1543860	Contig_74:1540394-1543860	3465	*	13.8474	14.6508	11.8744	2.68939	2.27e-29	6.1e-27
Contig_1319	32757	35226	Contig_1319:32757-35226	2468	*	12.6146	13.4655	10.2658	3.07245	2.37e-29	6.36e-27
Contig_35	612471	617489	Contig_35:612471-617489	5017	*	14.6663	15.4962	12.4976	2.89171	2.56e-29	6.84e-27
Contig_33	2175237	2176440	Contig_33:2175237-2176440	1202	*	12.1385	13.0085	9.60107	3.25568	2.74e-29	7.3e-27
Contig_987	88177	89904	Contig_987:88177-89904	1726	*	13.4257	14.305	10.7863	3.35282	2.76e-29	7.33e-27
Contig_1048	117736	118800	Contig_1048:117736-118800	1063	*	10.7851	11.6746	8.02292	3.4682	2.88e-29	7.64e-27
Contig_1045	185363	187623	Contig_1045:185363-187623	2259	*	13.9835	14.8907	10.9798	3.68824	3.18e-29	8.39e-27
Contig_1101	215836	217062	Contig_1101:215836-217062	1225	*	11.6458	12.4323	9.78395	2.57066	3.34e-29	8.8e-27
Contig_22	897291	899185	Contig_22:897291-899185	1893	*	12.0355	12.8373	10.0739	2.67686	3.37e-29	8.84e-27
Contig_6	3010773	3011595	Contig_6:3010773-3011595	821	*	9.84384	10.7167	7.27673	3.28372	3.78e-29	9.88e-27
Contig_656	55979	57544	Contig_656:55979-57544	1564	*	12.2066	12.9913	10.3556	2.55882	3.79e-29	9.88e-27
Contig_1322	14467	17635	Contig_1322:14467-17635	3167	*	12.8171	13.6972	10.1691	3.36013	3.9e-29	1.01e-26
Contig_1591	31949	33300	Contig_1591:31949-33300	1350	*	11.7898	12.578	9.91731	2.58134	4.75e-29	1.23e-26
Contig_92	156291	157377	Contig_92:156291-157377	1085	*	11.0474	11.9028	8.65692	3.11185	4.76e-29	1.23e-26
Contig_1	362378	362913	Contig_1:362378-362913	534	*	8.80053	9.74108	5.16995	4.23017	4.91e-29	1.26e-26
Contig_578	21036	21509	Contig_578:21036-21509	472	*	9.15469	10.0437	6.39882	3.45946	5.06e-29	1.3e-26
Contig_34	612506	614642	Contig_34:612506-614642	2135	*	12.7713	13.6407	10.2415	3.24705	5.15e-29	1.32e-26
Contig_663	52502	55013	Contig_663:52502-55013	2510	*	12.6858	13.5326	10.3745	3.03378	5.23e-29	1.33e-26
Contig_19	371303	373026	Contig_19:371303-373026	1722	*	11.3388	12.2752	7.80537	4.15084	5.24e-29	1.33e-26
Contig_893	248717	251543	Contig_893:248717-251543	2825	*	12.858	13.7244	10.3589	3.21724	5.67e-29	1.44e-26
Contig_106	236859	238563	Contig_106:236859-238563	1703	*	11.281	12.0841	9.31043	2.68552	5.95e-29	1.51e-26
Contig_27	2278053	2280356	Contig_27:2278053-2280356	2302	*	12.186	12.9715	10.3306	2.56278	6.03e-29	1.52e-26
Contig_1663	7448	7688	Contig_1663:7448-7688	239	*	7.89254	8.81477	4.64045	3.90673	6.05e-29	1.52e-26
Contig_71	455134	456425	Contig_71:455134-456425	1290	*	11.2832	12.0597	9.48231	2.50395	6.13e-29	1.54e-26
Contig_22	2901628	2902262	Contig_22:2901628-2902262	633	*	9.40155	10.2227	7.30103	2.82046	6.17e-29	1.54e-26
Contig_6	1681171	1682560	Contig_6:1681171-1682560	1388	*	10.1614	10.999	7.92981	2.95418	6.79e-29	1.69e-26
Contig_2258	60188	60439	Contig_2258:60188-60439	250	*	7.82857	8.7828	3.82747	4.55674	6.88e-29	1.71e-26
Contig_2731	2716	4258	Contig_2731:2716-4258	1541	*	11.9624	12.8537	9.17703	3.48688	6.9e-29	1.71e-26
Contig_165	812493	813375	Contig_165:812493-813375	881	*	10.8104	11.622	8.7809	2.74675	6.95e-29	1.72e-26
Contig_143	858284	862396	Contig_143:858284-862396	4111	*	13.9296	14.8055	11.3292	3.31332	7.21e-29	1.78e-26
Contig_20	155285	157730	Contig_20:155285-157730	2444	*	12.035	12.9145	9.39349	3.35177	7.67e-29	1.88e-26
Contig_1402	71492	74405	Contig_1402:71492-74405	2912	*	13.3088	14.1054	11.3819	2.63898	7.85e-29	1.92e-26
Contig_202	64924	67746	Contig_202:64924-67746	2821	*	13.3847	14.221	11.1635	2.94266	8.71e-29	2.13e-26
Contig_64	1435157	1437231	Contig_64:1435157-1437231	2073	*	11.932	12.6867	10.255	2.3673	8.89e-29	2.16e-26
Contig_7	2314797	2316082	Contig_7:2314797-2316082	1284	*	10.5097	11.342	8.32193	2.90901	9.1e-29	2.21e-26
Contig_1046	174890	176256	Contig_1046:174890-176256	1365	*	11.6246	12.4846	9.19001	3.15395	9.51e-29	2.3e-26
Contig_67	607382	609866	Contig_67:607382-609866	2483	*	12.0099	12.8507	9.75149	2.98003	9.9e-29	2.39e-26
Contig_1561	104059	104575	Contig_1561:104059-104575	515	*	9.52593	10.3768	7.17813	3.06934	9.92e-29	2.39e-26
Contig_483	350225	350695	Contig_483:350225-350695	469	*	8.95071	9.81552	6.46791	3.20107	1.02e-28	2.45e-26
Contig_823	271572	273290	Contig_823:271572-273290	1717	*	11.0373	11.8138	9.23628	2.50344	1.05e-28	2.5e-26
Contig_127	910771	913797	Contig_127:910771-913797	3025	*	14.2418	15.0676	12.1058	2.85603	1.1e-28	2.62e-26
Contig_1111	154805	155913	Contig_1111:154805-155913	1107	*	10.664	11.4694	8.67753	2.70111	1.14e-28	2.72e-26
Contig_1267	108421	110047	Contig_1267:108421-110047	1625	*	11.1792	12.0122	8.98549	2.91476	1.18e-28	2.81e-26
Contig_698	224515	225925	Contig_698:224515-225925	1409	*	11.3054	12.1138	9.29828	2.72289	1.19e-28	2.81e-26
Contig_150	838681	839823	Contig_150:838681-839823	1141	*	10.8019	11.6335	8.61998	2.90273	1.33e-28	3.13e-26
Contig_65	1714011	1715312	Contig_65:1714011-1715312	1300	*	12.0346	12.8014	10.2901	2.4415	1.34e-28	3.15e-26
Contig_1316	111390	112314	Contig_1316:111390-112314	923	*	9.97907	10.7932	7.93035	2.76548	1.39e-28	3.26e-26
Contig_106	39714	43067	Contig_106:39714-43067	3352	*	13.1959	13.9498	11.5228	2.36239	1.44e-28	3.37e-26
Contig_231	733481	735762	Contig_231:733481-735762	2280	*	11.842	12.6853	9.56179	3.00063	1.7e-28	3.97e-26
Contig_551	418389	421057	Contig_551:418389-421057	2667	*	11.0522	11.8934	8.78982	2.9822	2.15e-28	5e-26
Contig_93	220242	220557	Contig_93:220242-220557	314	*	7.60092	8.55339	3.65329	4.50193	2.32e-28	5.39e-26
Contig_1084	186815	188010	Contig_1084:186815-188010	1194	*	11.2889	12.1124	9.17118	2.83622	2.53e-28	5.86e-26
Contig_259	400582	401234	Contig_259:400582-401234	651	*	10.423	11.2673	8.13431	3.0087	2.56e-28	5.9e-26
Contig_1091	98106	101138	Contig_1091:98106-101138	3031	*	12.6031	13.4192	10.5406	2.77908	2.68e-28	6.16e-26
Contig_1377	108387	109551	Contig_1377:108387-109551	1163	*	10.4322	11.2217	8.55169	2.58766	3.24e-28	7.43e-26
Contig_90	375344	376596	Contig_90:375344-376596	1251	*	11.3786	12.2805	8.45154	3.6108	3.28e-28	7.5e-26
Contig_1837	3033	3784	Contig_1837:3033-3784	750	*	10.0496	10.9715	6.80271	3.89356	3.62e-28	8.26e-26
Contig_353	120441	122386	Contig_353:120441-122386	1944	*	12.9873	13.8308	10.7052	3.00103	3.69e-28	8.4e-26
Contig_1760	91083	92936	Contig_1760:91083-92936	1852	*	11.9741	12.8193	9.67681	3.01575	4.12e-28	9.35e-26
Contig_26	2383507	2384507	Contig_26:2383507-2384507	999	*	10.3563	11.2636	7.35043	3.68117	4.35e-28	9.84e-26
Contig_510	41864	42896	Contig_510:41864-42896	1031	*	11.8468	12.6229	10.0485	2.49875	4.58e-28	1.03e-25
Contig_2544	27081	28562	Contig_2544:27081-28562	1480	*	12.3275	13.1731	10.027	3.01868	4.73e-28	1.06e-25
Contig_144	47353	48542	Contig_144:47353-48542	1188	*	11.4677	12.3878	8.25307	3.86524	5e-28	1.12e-25
Contig_98	475171	475845	Contig_98:475171-475845	673	*	9.78179	10.5964	7.73017	2.7664	5.05e-28	1.13e-25
Contig_516	140885	142721	Contig_516:140885-142721	1835	*	11.4873	12.3	9.44955	2.75194	5.92e-28	1.32e-25
Contig_26	627076	628759	Contig_26:627076-628759	1682	*	12.3848	13.1256	10.7802	2.28403	6.22e-28	1.38e-25
Contig_3898	8250	9108	Contig_3898:8250-9108	857	*	10.9773	11.8337	8.5773	3.11593	6.58e-28	1.46e-25
Contig_932	159953	160470	Contig_932:159953-160470	516	*	8.75095	9.63526	6.05306	3.39868	6.8e-28	1.51e-25
Contig_102	656393	657598	Contig_102:656393-657598	1204	*	10.8912	11.6745	9.04913	2.54549	7.08e-28	1.56e-25
Contig_1634	19405	22906	Contig_1634:19405-22906	3500	*	12.6696	13.458	10.7963	2.57889	7.3e-28	1.61e-25
Contig_251	615129	616051	Contig_251:615129-616051	921	*	10.3859	11.3189	6.923	4.07821	7.56e-28	1.66e-25
Contig_358	387694	389030	Contig_358:387694-389030	1335	*	9.99643	10.8162	7.90645	2.80592	8.35e-28	1.83e-25
Contig_825	116455	120164	Contig_825:116455-120164	3708	*	12.7972	13.7096	9.71189	3.74917	8.68e-28	1.9e-25
Contig_3523	4617	9562	Contig_3523:4617-9562	4944	*	13.3167	14.1335	11.2489	2.78258	8.99e-28	1.96e-25
Contig_57	1332031	1333469	Contig_57:1332031-1333469	1437	*	11.097	11.894	9.16797	2.6379	9.93e-28	2.16e-25
Contig_754	206318	207229	Contig_754:206318-207229	910	*	10.0823	10.9683	7.36365	3.41624	1.02e-27	2.21e-25
Contig_978	237913	238621	Contig_978:237913-238621	707	*	9.31204	10.1481	7.09322	2.93488	1.05e-27	2.27e-25
Contig_20	1346412	1348650	Contig_20:1346412-1348650	2237	*	12.0711	12.8544	10.2292	2.54456	1.16e-27	2.5e-25
Contig_127	62837	65346	Contig_127:62837-65346	2508	*	11.9684	12.7456	10.1639	2.50438	1.18e-27	2.53e-25
Contig_133	13178	14135	Contig_133:13178-14135	956	*	11.2401	12.0264	9.37978	2.56413	1.2e-27	2.58e-25
Contig_1459	124756	125598	Contig_1459:124756-125598	841	*	10.1612	11.0442	7.47831	3.38397	1.33e-27	2.84e-25
Contig_29	1157673	1160324	Contig_29:1157673-1160324	2650	*	13.3067	14.0661	11.6041	2.39263	1.37e-27	2.92e-25
Contig_506	41555	43903	Contig_506:41555-43903	2347	*	12.7601	13.5901	10.5908	2.88519	1.58e-27	3.37e-25
Contig_54	1506388	1509923	Contig_54:1506388-1509923	3534	*	14.2945	15.1167	12.1859	2.82334	1.63e-27	3.46e-25
Contig_333	126109	128110	Contig_333:126109-128110	2000	*	11.5307	12.3717	9.27046	2.97635	1.74e-27	3.68e-25
Contig_54	440935	441643	Contig_54:440935-441643	707	*	9.02669	9.86459	6.7926	2.94942	1.76e-27	3.72e-25
Contig_1043	194072	195404	Contig_1043:194072-195404	1331	*	10.8433	11.676	8.65193	2.90672	1.84e-27	3.87e-25
Contig_913	30893	32228	Contig_913:30893-32228	1334	*	10.7093	11.5376	8.55369	2.87102	1.87e-27	3.93e-25
Contig_114	307478	308484	Contig_114:307478-308484	1005	*	11.2911	12.1723	8.62955	3.36243	1.93e-27	4.04e-25
Contig_1157	62082	62758	Contig_1157:62082-62758	675	*	8.85011	9.77264	5.59244	3.89941	1.97e-27	4.11e-25
Contig_89	755166	759655	Contig_89:755166-759655	4488	*	14.8407	15.6759	12.6285	2.9278	1.99e-27	4.15e-25
Contig_1121	118331	118753	Contig_1121:118331-118753	421	*	8.34671	9.22507	5.71828	3.33267	2.1e-27	4.37e-25
Contig_1759	53875	55228	Contig_1759:53875-55228	1352	*	10.9393	11.7496	8.91823	2.73284	2.13e-27	4.43e-25
Contig_1023	166638	169359	Contig_1023:166638-169359	2720	*	13.5649	14.4183	11.1931	3.08552	2.16e-27	4.48e-25
Contig_7	2375433	2379080	Contig_7:2375433-2379080	3646	*	12.5138	13.3134	10.5673	2.65499	2.17e-27	4.49e-25
Contig_26	137750	140034	Contig_26:137750-140034	2283	*	11.4809	12.3404	9.0515	3.14127	2.3e-27	4.73e-25
Contig_136	664194	666800	Contig_136:664194-666800	2605	*	13.38	14.2099	11.2119	2.88314	2.38e-27	4.9e-25
Contig_3	1769815	1771327	Contig_3:1769815-1771327	1511	*	10.8207	11.5983	9.01336	2.50639	2.45e-27	5.02e-25
Contig_803	194981	197606	Contig_803:194981-197606	2624	*	11.7427	12.4883	10.1136	2.31011	2.48e-27	5.07e-25
Contig_22	2947346	2948120	Contig_22:2947346-2948120	773	*	10.282	11.1377	7.88883	3.10654	2.59e-27	5.28e-25
Contig_60	115188	118215	Contig_60:115188-118215	3026	*	13.0155	13.7746	11.3146	2.38996	2.61e-27	5.3e-25
Contig_238	102911	103686	Contig_238:102911-103686	774	*	9.43867	10.254	7.38143	2.77004	2.67e-27	5.42e-25
Contig_1339	157350	159092	Contig_1339:157350-159092	1741	*	11.427	12.2953	8.90829	3.22647	2.79e-27	5.65e-25
Contig_1087	97407	98135	Contig_1087:97407-98135	727	*	8.7606	9.74386	3.32229	5.99607	3.05e-27	6.16e-25
Contig_2237	55271	56423	Contig_2237:55271-56423	1151	*	10.012	10.8666	7.62981	3.09494	3.15e-27	6.35e-25
Contig_407	359422	361219	Contig_407:359422-361219	1796	*	11.7415	12.6217	9.09274	3.34895	3.16e-27	6.35e-25
Contig_9	146710	147399	Contig_9:146710-147399	688	*	11.0661	11.8705	9.08694	2.6887	3.44e-27	6.91e-25
Contig_2152	23361	24233	Contig_2152:23361-24233	871	*	10.4341	11.2832	8.10222	3.04568	3.48e-27	6.96e-25
Contig_453	406030	407335	Contig_453:406030-407335	1304	*	11.1635	11.9933	8.99568	2.88155	3.83e-27	7.65e-25
Contig_231	663405	666814	Contig_231:663405-666814	3408	*	12.943	13.6702	11.4059	2.20565	4.04e-27	8.05e-25
Contig_113	1053750	1054971	Contig_113:1053750-1054971	1220	*	10.9626	11.7331	9.19768	2.45979	4.08e-27	8.1e-25
Contig_61	1334919	1336099	Contig_61:1334919-1336099	1179	*	11.4964	12.3802	8.80507	3.38788	4.15e-27	8.23e-25
Contig_339	398821	400837	Contig_339:398821-400837	2015	*	12.3148	13.0958	10.487	2.52758	4.44e-27	8.78e-25
Contig_345	225093	225753	Contig_345:225093-225753	659	*	10.1551	11.0138	7.73282	3.13233	4.56e-27	9e-25
Contig_3595	25797	26321	Contig_3595:25797-26321	523	*	9.36741	10.2472	6.72235	3.34564	4.65e-27	9.15e-25
Contig_276	335933	338189	Contig_276:335933-338189	2255	*	12.7164	13.4856	10.9585	2.45172	4.77e-27	9.37e-25
Contig_49	1469529	1472696	Contig_49:1469529-1472696	3166	*	12.9213	13.7366	10.8642	2.76865	4.88e-27	9.57e-25
Contig_281	655337	656442	Contig_281:655337-656442	1104	*	10.2467	11.0852	8.0077	2.95248	5.01e-27	9.79e-25
Contig_40	781924	783278	Contig_40:781924-783278	1353	*	12.1264	12.8703	10.5065	2.29911	5.23e-27	1.02e-24
Contig_326	8979	9221	Contig_326:8979-9221	241	*	8.25058	9.17414	4.97436	3.91177	5.29e-27	1.03e-24
Contig_3400	7960	10566	Contig_3400:7960-10566	2605	*	12.1712	13.0289	9.75806	3.12316	6.03e-27	1.17e-24
Contig_383	491105	493305	Contig_383:491105-493305	2199	*	11.6985	12.5352	9.47402	2.93763	7.15e-27	1.38e-24
Contig_3882	5001	7018	Contig_3882:5001-7018	2016	*	11.3357	12.098	9.61666	2.40856	7.26e-27	1.4e-24
Contig_1390	58573	60745	Contig_1390:58573-60745	2171	*	11.5819	12.3258	9.9617	2.29897	7.27e-27	1.4e-24
Contig_1427	29042	30405	Contig_1427:29042-30405	1362	*	12.1863	12.993	10.1909	2.70424	7.58e-27	1.46e-24
Contig_1206	3598	4904	Contig_1206:3598-4904	1305	*	11.202	11.9986	9.27552	2.63195	8.07e-27	1.55e-24
Contig_571	32881	33435	Contig_571:32881-33435	553	*	9.06869	9.92805	6.64017	3.1362	8.17e-27	1.56e-24
Contig_706	93202	94030	Contig_706:93202-94030	827	*	10.8179	11.7159	7.94413	3.55242	8.24e-27	1.57e-24
Contig_43	335073	335459	Contig_43:335073-335459	385	*	8.58306	9.4408	6.17034	3.12109	9.24e-27	1.76e-24
Contig_568	238482	240395	Contig_568:238482-240395	1912	*	11.7363	12.5718	9.52201	2.92703	9.4e-27	1.79e-24
Contig_3678	22275	25174	Contig_3678:22275-25174	2898	*	13.5855	14.4283	11.309	2.98826	1.02e-26	1.93e-24
Contig_49	1083817	1086443	Contig_49:1083817-1086443	2625	*	13.3509	14.1952	11.0618	3.00062	1.17e-26	2.22e-24
Contig_72	983152	985030	Contig_72:983152-985030	1877	*	11.9959	12.7547	10.2966	2.38638	1.38e-26	2.61e-24
Contig_1546	132806	133213	Contig_1546:132806-133213	406	*	8.03362	8.95962	4.71167	3.9466	1.44e-26	2.71e-24
Contig_1144	101217	102682	Contig_1144:101217-102682	1464	*	12.0862	12.9321	9.78339	3.01333	1.45e-26	2.72e-24
Contig_267	318965	319964	Contig_267:318965-319964	998	*	9.98111	10.7982	7.9109	2.77954	1.6e-26	3e-24
Contig_377	260270	263114	Contig_377:260270-263114	2843	*	12.2888	13.0245	10.71	2.25141	1.61e-26	3.02e-24
Contig_29	2303169	2305188	Contig_29:2303169-2305188	2018	*	11.9505	12.8209	9.4099	3.24259	1.62e-26	3.02e-24
Contig_121	317322	318513	Contig_121:317322-318513	1190	*	11.4768	12.2873	9.45488	2.73045	1.66e-26	3.1e-24
Contig_1985	24331	25001	Contig_1985:24331-25001	669	*	9.63826	10.5389	6.72892	3.58143	1.73e-26	3.22e-24
Contig_902	8148	10456	Contig_902:8148-10456	2307	*	12.4423	13.2574	10.3865	2.76513	1.76e-26	3.26e-24
Contig_67	1274505	1278374	Contig_67:1274505-1278374	3868	*	13.4622	14.3508	10.7117	3.43725	1.77e-26	3.27e-24
Contig_1747	54528	56546	Contig_1747:54528-56546	2017	*	11.9285	12.8117	9.244	3.37684	1.82e-26	3.36e-24
Contig_639	45894	48504	Contig_639:45894-48504	2609	*	12.2333	13.1339	9.32492	3.58008	1.95e-26	3.59e-24
Contig_242	622737	624104	Contig_242:622737-624104	1366	*	11.3158	12.1024	9.45266	2.56314	2.04e-26	3.75e-24
Contig_1885	108613	111200	Contig_1885:108613-111200	2586	*	12.6167	13.52	9.66985	3.61402	2.11e-26	3.87e-24
Contig_1179	153342	154796	Contig_1179:153342-154796	1453	*	11.3316	12.087	9.65091	2.36503	2.42e-26	4.42e-24
Contig_871	65605	66954	Contig_871:65605-66954	1348	*	12.6843	13.4716	10.8175	2.56674	2.57e-26	4.7e-24
Contig_1990	90762	91376	Contig_1990:90762-91376	613	*	9.82985	10.6369	7.83215	2.70472	2.64e-26	4.81e-24
Contig_882	37976	40256	Contig_882:37976-40256	2279	*	11.0882	11.9107	8.97753	2.82007	2.67e-26	4.85e-24
Contig_214	123233	124271	Contig_214:123233-124271	1037	*	11.0233	11.8433	8.93161	2.80064	2.71e-26	4.92e-24
Contig_1106	206124	206962	Contig_1106:206124-206962	837	*	10.703	11.6146	7.63158	3.72322	2.95e-26	5.34e-24
Contig_146	112140	115305	Contig_146:112140-115305	3164	*	12.3082	13.1384	10.1377	2.88068	2.98e-26	5.39e-24
Contig_1131	219934	220714	Contig_1131:219934-220714	779	*	10.7152	11.5108	8.79454	2.6235	3.41e-26	6.16e-24
Contig_57	1090319	1094158	Contig_57:1090319-1094158	3838	*	13.3566	14.1969	11.1023	2.96386	3.48e-26	6.25e-24
Contig_299	48950	52751	Contig_299:48950-52751	3800	*	13.9024	14.7101	11.8997	2.709	3.62e-26	6.49e-24
Contig_139	33027	35109	Contig_139:33027-35109	2081	*	13.3922	14.2001	11.3882	2.71029	3.69e-26	6.61e-24
Contig_67	612224	612622	Contig_67:612224-612622	397	*	8.32619	9.20591	5.68223	3.33638	3.71e-26	6.64e-24
Contig_278	211143	214363	Contig_278:211143-214363	3219	*	12.4454	13.2173	10.6718	2.46598	4.2e-26	7.49e-24
Contig_177	779339	779991	Contig_177:779339-779991	651	*	8.95056	9.93839	3.05548	6.50427	4.26e-26	7.57e-24
Contig_202	282607	284342	Contig_202:282607-284342	1734	*	12.1416	12.8921	10.4871	2.33518	4.59e-26	8.15e-24
Contig_173	52423	53876	Contig_173:52423-53876	1452	*	10.7426	11.7026	6.54874	4.66502	4.65e-26	8.24e-24
Contig_83	164324	165105	Contig_83:164324-165105	780	*	9.44472	10.264	7.35861	2.79434	4.79e-26	8.48e-24
Contig_54	1470332	1473863	Contig_54:1470332-1473863	3530	*	13.2209	13.9971	11.4219	2.49311	4.81e-26	8.49e-24
Contig_1719	25349	27469	Contig_1719:25349-27469	2119	*	12.1922	13.0004	10.1867	2.71129	5.04e-26	8.87e-24
Contig_473	3933	5173	Contig_473:3933-5173	1239	*	11.651	12.4999	9.32107	3.03722	5.46e-26	9.59e-24
Contig_244	93064	95616	Contig_244:93064-95616	2551	*	12.5948	13.4073	10.5582	2.74321	5.53e-26	9.7e-24
Contig_578	111600	112962	Contig_578:111600-112962	1361	*	11.9761	12.8231	9.66295	3.02068	5.54e-26	9.7e-24
Contig_164	534364	535845	Contig_164:534364-535845	1480	*	11.6773	12.4985	9.57607	2.80945	5.61e-26	9.8e-24
Contig_1462	149679	150049	Contig_1462:149679-150049	369	*	8.30815	9.20355	5.47033	3.51417	5.88e-26	1.02e-23
Contig_130	961359	962730	Contig_130:961359-962730	1370	*	10.7271	11.5931	8.23254	3.19504	5.89e-26	1.02e-23
Contig_2564	33114	34623	Contig_2564:33114-34623	1508	*	11.1849	12.0119	9.03969	2.85345	6.1e-26	1.06e-23
Contig_281	557790	559405	Contig_281:557790-559405	1614	*	12.4253	13.3515	9.09941	3.93785	6.41e-26	1.11e-23
Contig_339	99911	101559	Contig_339:99911-101559	1647	*	11.7488	12.5666	9.67352	2.78265	6.72e-26	1.16e-23
Contig_143	555	1233	Contig_143:555-1233	677	*	10.2969	11.1692	7.73509	3.25861	6.77e-26	1.17e-23
Contig_54	916955	918614	Contig_54:916955-918614	1658	*	12.3267	13.2259	9.43754	3.55758	7.42e-26	1.28e-23
Contig_164	10010	11409	Contig_164:10010-11409	1398	*	10.5709	11.362	8.67975	2.59061	7.77e-26	1.33e-23
Contig_1663	7782	8458	Contig_1663:7782-8458	675	*	10.1732	11.0476	7.58935	3.27716	8.53e-26	1.46e-23
Contig_22	2095000	2096869	Contig_22:2095000-2096869	1868	*	12.9229	13.7851	10.4666	3.15765	8.58e-26	1.47e-23
Contig_865	108286	109390	Contig_865:108286-109390	1103	*	10.1532	11.0378	7.45239	3.3862	8.7e-26	1.48e-23
Contig_440	410222	411834	Contig_440:410222-411834	1611	*	10.7366	11.6218	8.02755	3.39428	9.27e-26	1.58e-23
Contig_791	101222	104634	Contig_791:101222-104634	3411	*	12.8433	13.5776	11.2716	2.24144	9.87e-26	1.68e-23
Contig_824	279114	280710	Contig_824:279114-280710	1595	*	10.9448	11.7597	8.89091	2.75952	1.06e-25	1.8e-23
Contig_2834	43074	45212	Contig_2834:43074-45212	2137	*	11.7625	12.5484	9.90433	2.55524	1.27e-25	2.14e-23
Contig_907	182462	185251	Contig_907:182462-185251	2788	*	13.5521	14.328	11.7548	2.4899	1.3e-25	2.2e-23
Contig_235	175450	177885	Contig_235:175450-177885	2434	*	12.9392	13.758	10.857	2.78825	1.36e-25	2.29e-23
Contig_1015	175081	178589	Contig_1015:175081-178589	3507	*	14.5364	15.3652	12.3767	2.86628	1.46e-25	2.46e-23
Contig_330	105889	106569	Contig_330:105889-106569	679	*	8.86087	9.7512	6.08889	3.44758	1.49e-25	2.51e-23
Contig_206	184168	185371	Contig_206:184168-185371	1202	*	12.078	12.9008	9.96455	2.81977	1.5e-25	2.51e-23
Contig_1634	12734	17231	Contig_1634:12734-17231	4496	*	13.2781	14.0681	11.3942	2.58216	1.52e-25	2.55e-23
Contig_1149	9568	10234	Contig_1149:9568-10234	665	*	9.46019	10.4112	5.55416	4.41106	1.58e-25	2.64e-23
Contig_319	55598	56925	Contig_319:55598-56925	1326	*	11.7426	12.5669	9.61755	2.83118	1.61e-25	2.67e-23
Contig_698	9056	10616	Contig_698:9056-10616	1559	*	11.2602	12.0956	9.04696	2.91977	1.67e-25	2.77e-23
Contig_205	677901	680410	Contig_205:677901-680410	2508	*	13.4571	14.2883	11.2781	2.88538	1.67e-25	2.77e-23
Contig_319	244386	245059	Contig_319:244386-245059	672	*	9.59233	10.3854	7.68835	2.60299	2.06e-25	3.41e-23
Contig_73	1040701	1043153	Contig_73:1040701-1043153	2451	*	12.7619	13.5621	10.8109	2.65203	2.11e-25	3.49e-23
Contig_1095	110086	112676	Contig_1095:110086-112676	2589	*	13.6383	14.4058	11.8901	2.43593	2.23e-25	3.68e-23
Contig_478	310354	311421	Contig_478:310354-311421	1066	*	10.9515	11.7143	9.22974	2.40725	2.24e-25	3.69e-23
Contig_1067	173059	173627	Contig_1067:173059-173627	567	*	8.7693	9.63069	6.32093	3.1474	2.27e-25	3.73e-23
Contig_542	145607	148330	Contig_542:145607-148330	2722	*	13.3239	14.0952	11.5535	2.45996	2.34e-25	3.84e-23
Contig_26	1343822	1344767	Contig_26:1343822-1344767	944	*	10.6298	11.4755	8.32845	3.00558	2.37e-25	3.87e-23
Contig_89	1329447	1331160	Contig_89:1329447-1331160	1712	*	11.8191	12.5561	10.2342	2.25535	2.39e-25	3.91e-23
Contig_882	187929	189622	Contig_882:187929-189622	1692	*	10.8409	11.708	8.33419	3.20306	2.43e-25	3.97e-23
Contig_417	453018	454187	Contig_417:453018-454187	1168	*	10.327	11.1116	8.47687	2.54561	2.56e-25	4.17e-23
Contig_592	180312	181595	Contig_592:180312-181595	1282	*	11.0487	11.8664	8.97419	2.77925	2.57e-25	4.18e-23
Contig_1390	39284	39839	Contig_1390:39284-39839	554	*	9.0225	9.83112	7.01362	2.71159	2.75e-25	4.46e-23
Contig_549	128371	130880	Contig_549:128371-130880	2508	*	11.5613	12.3857	9.43543	2.83056	2.91e-25	4.71e-23
Contig_22	2683992	2685514	Contig_22:2683992-2685514	1521	*	11.4278	12.2121	9.57929	2.54334	3e-25	4.85e-23
Contig_29	579847	585577	Contig_29:579847-585577	5729	*	13.8829	14.6684	12.0274	2.55081	3.08e-25	4.96e-23
Contig_20	1699697	1700357	Contig_20:1699697-1700357	659	*	8.84635	9.67038	6.72386	2.82669	3.15e-25	5.06e-23
Contig_536	291099	292779	Contig_536:291099-292779	1679	*	11.1356	11.9954	8.70301	3.1317	3.15e-25	5.06e-23
Contig_210	132861	134359	Contig_210:132861-134359	1497	*	12.2075	13.1026	9.37416	3.50196	3.17e-25	5.07e-23
Contig_492	367135	369018	Contig_492:367135-369018	1882	*	12.3657	13.1226	10.6769	2.37039	3.17e-25	5.07e-23
Contig_3265	12120	16805	Contig_3265:12120-16805	4684	*	14.3302	15.1071	12.5266	2.49519	3.36e-25	5.36e-23
Contig_234	663557	666429	Contig_234:663557-666429	2871	*	13.5319	14.2887	11.8436	2.3699	3.44e-25	5.47e-23
Contig_1390	79206	82294	Contig_1390:79206-82294	3087	*	12.6637	13.6052	9.01042	4.20086	3.44e-25	5.47e-23
Contig_776	30169	30999	Contig_776:30169-30999	829	*	10.7656	11.5288	9.04198	2.4084	3.52e-25	5.59e-23
Contig_50	1585085	1587120	Contig_50:1585085-1587120	2034	*	11.6737	12.4965	9.56102	2.81717	3.6e-25	5.7e-23
Contig_135	853706	854494	Contig_135:853706-854494	787	*	11.2203	12.0987	8.59112	3.31595	3.65e-25	5.77e-23
Contig_505	418826	419974	Contig_505:418826-419974	1147	*	10.1492	10.9393	8.26433	2.58186	3.91e-25	6.17e-23
Contig_92	124056	125626	Contig_92:124056-125626	1569	*	11.5754	12.366	9.68793	2.58446	4.03e-25	6.35e-23
Contig_190	374223	376456	Contig_190:374223-376456	2232	*	12.801	13.5503	11.1531	2.32498	4.15e-25	6.53e-23
Contig_1113	108424	109627	Contig_1113:108424-109627	1202	*	11.6892	12.4888	9.7424	2.64662	4.29e-25	6.73e-23
Contig_682	315330	316314	Contig_682:315330-316314	983	*	10.518	11.3257	8.51564	2.70356	4.38e-25	6.86e-23
Contig_3307	25417	26823	Contig_3307:25417-26823	1405	*	11.239	12.0326	9.33227	2.60417	4.93e-25	7.7e-23
Contig_2296	72880	74320	Contig_2296:72880-74320	1439	*	11.787	12.6777	9.01058	3.44904	5.11e-25	7.98e-23
Contig_158	829598	830793	Contig_158:829598-830793	1194	*	9.93595	10.7459	7.91734	2.72003	5.14e-25	8e-23
Contig_136	748458	755023	Contig_136:748458-755023	6564	*	14.4655	15.311	12.1655	3.00191	5.51e-25	8.56e-23
Contig_54	1515720	1517671	Contig_54:1515720-1517671	1950	*	12.9519	13.7209	11.195	2.44385	5.8e-25	9e-23
Contig_150	636850	638815	Contig_150:636850-638815	1964	*	12.5878	13.4356	10.2672	3.02182	5.94e-25	9.2e-23
Contig_29	2619058	2621037	Contig_29:2619058-2621037	1978	*	13.1471	13.965	11.0715	2.7784	6.05e-25	9.35e-23
Contig_1521	17187	18385	Contig_1521:17187-18385	1197	*	11.0428	11.8829	8.79044	2.95525	6.26e-25	9.66e-23
Contig_3198	39554	40262	Contig_3198:39554-40262	707	*	10.0759	10.8847	8.06521	2.71159	6.28e-25	9.66e-23
Contig_171	883854	888716	Contig_171:883854-888716	4861	*	14.2025	14.9553	12.5357	2.3452	6.69e-25	1.03e-22
Contig_587	8329	10747	Contig_587:8329-10747	2417	*	11.7022	12.5812	9.06588	3.32017	7.08e-25	1.09e-22
Contig_1496	58763	60055	Contig_1496:58763-60055	1291	*	10.6712	11.5548	7.98115	3.3695	7.27e-25	1.11e-22
Contig_54	997269	999267	Contig_54:997269-999267	1997	*	12.8158	13.5481	11.2538	2.22795	7.52e-25	1.15e-22
Contig_7	2290139	2292893	Contig_7:2290139-2292893	2753	*	12.3339	13.1633	10.1698	2.86707	7.84e-25	1.2e-22
Contig_353	122824	124401	Contig_353:122824-124401	1576	*	11.9345	12.7687	9.73104	2.90631	7.89e-25	1.2e-22
Contig_2865	6072	6446	Contig_2865:6072-6446	373	*	8.56696	9.41802	6.21716	3.0497	9.49e-25	1.44e-22
Contig_49	435377	437045	Contig_49:435377-437045	1667	*	11.0322	11.7986	9.29021	2.42699	9.94e-25	1.51e-22
Contig_106	253206	256982	Contig_106:253206-256982	3775	*	12.2548	13.0823	10.1046	2.85235	1e-24	1.51e-22
Contig_73	47776	49558	Contig_73:47776-49558	1781	*	12.7134	13.5509	10.4826	2.93259	1.02e-24	1.55e-22
Contig_175	183759	184292	Contig_175:183759-184292	532	*	8.6617	9.56788	5.6723	3.63545	1.03e-24	1.55e-22
Contig_107	1009263	1010420	Contig_107:1009263-1010420	1156	*	10.6058	11.3647	8.9055	2.38127	1.04e-24	1.56e-22
Contig_570	259139	260065	Contig_570:259139-260065	925	*	9.81835	10.6256	7.81917	2.69936	1.05e-24	1.58e-22
Contig_363	353634	354446	Contig_363:353634-354446	811	*	10.4723	11.2641	8.57666	2.59103	1.05e-24	1.58e-22
Contig_303	167073	170076	Contig_303:167073-170076	3002	*	13.1094	13.8554	11.4784	2.30488	1.1e-24	1.66e-22
Contig_1422	14665	16150	Contig_1422:14665-16150	1484	*	10.8221	11.5708	9.17711	2.32028	1.11e-24	1.67e-22
Contig_108	124127	124960	Contig_108:124127-124960	832	*	10.5195	11.3518	8.3312	2.89067	1.13e-24	1.68e-22
Contig_255	349561	352532	Contig_255:349561-352532	2970	*	13.0365	13.7738	11.4499	2.25511	1.16e-24	1.73e-22
Contig_1482	61726	63176	Contig_1482:61726-63176	1449	*	11.2156	12.0827	8.70834	3.19844	1.19e-24	1.77e-22
Contig_1178	210887	212655	Contig_1178:210887-212655	1767	*	11.323	12.1601	9.09548	2.92873	1.35e-24	2.01e-22
Contig_136	467627	472606	Contig_136:467627-472606	4978	*	13.8625	14.694	11.6812	2.88276	1.4e-24	2.08e-22
Contig_500	113810	115404	Contig_500:113810-115404	1593	*	11.9321	12.7615	9.76784	2.86529	1.53e-24	2.26e-22
Contig_20	2707738	2709868	Contig_20:2707738-2709868	2129	*	12.4131	13.1474	10.8417	2.23781	1.53e-24	2.26e-22
Contig_343	510358	511384	Contig_343:510358-511384	1025	*	10.1714	11.0098	7.93287	2.93877	1.55e-24	2.28e-22
Contig_269	579418	581539	Contig_269:579418-581539	2120	*	13.587	14.4077	11.4899	2.79797	1.64e-24	2.41e-22
Contig_7	1814897	1815530	Contig_7:1814897-1815530	632	*	9.25898	10.0693	7.23788	2.72123	1.66e-24	2.44e-22
Contig_24	184067	185921	Contig_24:184067-185921	1853	*	12.181	12.9223	10.5744	2.27708	1.72e-24	2.52e-22
Contig_196	750278	750948	Contig_196:750278-750948	669	*	10.1385	11.0028	7.6607	3.16977	1.72e-24	2.53e-22
Contig_1257	182685	184316	Contig_1257:182685-184316	1630	*	11.1841	12.0502	8.6881	3.18665	1.73e-24	2.53e-22
Contig_500	143820	145133	Contig_500:143820-145133	1312	*	11.8469	12.7097	9.38412	3.15486	1.85e-24	2.69e-22
Contig_232	415420	417713	Contig_232:415420-417713	2292	*	12.7595	13.5889	10.5955	2.8647	2.03e-24	2.96e-22
Contig_863	214422	214675	Contig_863:214422-214675	252	*	7.21228	8.16912	3.12769	4.53381	2.12e-24	3.08e-22
Contig_281	647262	648696	Contig_281:647262-648696	1433	*	10.9713	11.8852	7.86205	3.73524	2.26e-24	3.29e-22
Contig_3206	25317	26221	Contig_3206:25317-26221	903	*	9.69596	10.5099	7.64901	2.74669	2.27e-24	3.29e-22
Contig_67	1133206	1135311	Contig_67:1133206-1135311	2104	*	11.8047	12.6354	9.62954	2.87556	2.3e-24	3.32e-22
Contig_1482	126509	127113	Contig_1482:126509-127113	603	*	9.30873	10.2027	6.48981	3.4808	2.37e-24	3.42e-22
Contig_26	2508065	2508647	Contig_26:2508065-2508647	581	*	8.88352	9.74824	6.40167	3.1702	2.39e-24	3.45e-22
Contig_1371	10800	13824	Contig_1371:10800-13824	3023	*	13.0762	13.9074	10.8965	2.87977	2.42e-24	3.48e-22
Contig_936	257380	257760	Contig_936:257380-257760	379	*	8.59264	9.47951	5.86376	3.40009	2.62e-24	3.77e-22
Contig_2430	56985	58343	Contig_2430:56985-58343	1357	*	11.6003	12.4519	9.24607	3.05047	2.7e-24	3.88e-22
Contig_210	99921	101141	Contig_210:99921-101141	1219	*	10.4763	11.2685	8.57784	2.59194	2.74e-24	3.93e-22
Contig_73	427082	428831	Contig_73:427082-428831	1748	*	11.4664	12.2214	9.78768	2.35636	2.78e-24	3.98e-22
Contig_571	20027	20943	Contig_571:20027-20943	915	*	10.3039	11.0922	8.43075	2.56526	2.84e-24	4.06e-22
Contig_113	1065001	1066731	Contig_113:1065001-1066731	1729	*	11.8851	12.6744	10.0055	2.57257	2.86e-24	4.07e-22
Contig_459	23665	25031	Contig_459:23665-25031	1365	*	10.6417	11.4641	8.53165	2.80947	2.97e-24	4.22e-22
Contig_182	836307	837214	Contig_182:836307-837214	906	*	10.0185	10.9071	7.26859	3.41793	3.03e-24	4.3e-22
Contig_175	60229	61651	Contig_175:60229-61651	1421	*	11.8376	12.6155	10.0284	2.49763	3.1e-24	4.39e-22
Contig_9	457873	459312	Contig_9:457873-459312	1438	*	11.1033	11.9755	8.54367	3.24346	3.12e-24	4.41e-22
Contig_1819	10281	12295	Contig_1819:10281-12295	2013	*	11.8855	12.6864	9.92998	2.65184	3.2e-24	4.51e-22
Contig_305	285788	286851	Contig_305:285788-286851	1062	*	9.68417	10.6583	4.86747	5.20633	3.21e-24	4.52e-22
Contig_20	2773263	2774377	Contig_20:2773263-2774377	1113	*	11.3022	12.1094	9.30312	2.69675	3.32e-24	4.67e-22
Contig_4	3726108	3726788	Contig_4:3726108-3726788	679	*	9.60191	10.4822	6.95183	3.32796	3.34e-24	4.7e-22
Contig_289	242894	245535	Contig_289:242894-245535	2640	*	11.8771	12.6568	10.0571	2.50892	3.44e-24	4.83e-22
Contig_1726	126841	130767	Contig_1726:126841-130767	3925	*	12.8388	13.564	11.3112	2.18707	3.49e-24	4.88e-22
Contig_1	358011	358632	Contig_1:358011-358632	620	*	8.86139	9.80767	5.08732	4.28042	3.52e-24	4.92e-22
Contig_963	161494	162154	Contig_963:161494-162154	659	*	11.2083	11.9883	9.38676	2.51063	3.82e-24	5.33e-22
Contig_1469	154772	157493	Contig_1469:154772-157493	2720	*	12.393	13.135	10.783	2.27979	3.84e-24	5.34e-22
Contig_192	76491	78408	Contig_192:76491-78408	1916	*	11.6478	12.3965	10.0029	2.31848	4.04e-24	5.61e-22
Contig_1462	151605	152109	Contig_1462:151605-152109	503	*	9.20446	10.0787	6.62179	3.26282	4.07e-24	5.66e-22
Contig_762	85078	85336	Contig_762:85078-85336	257	*	8.21362	9.10083	5.48055	3.40165	4.14e-24	5.74e-22
Contig_386	101128	101659	Contig_386:101128-101659	530	*	8.90571	9.78957	6.2132	3.36622	4.29e-24	5.94e-22
Contig_961	72295	75893	Contig_961:72295-75893	3597	*	12.9936	13.7714	11.1849	2.49648	4.39e-24	6.07e-22
Contig_192	405419	408331	Contig_192:405419-408331	2911	*	12.8509	13.6288	11.0419	2.49672	4.66e-24	6.43e-22
Contig_1121	85929	88910	Contig_1121:85929-88910	2980	*	12.2479	13.1003	9.88595	3.05577	5.35e-24	7.37e-22
Contig_288	481601	482136	Contig_288:481601-482136	534	*	8.61772	9.48163	6.14407	3.15995	5.5e-24	7.55e-22
Contig_54	964758	967812	Contig_54:964758-967812	3053	*	13.5949	14.3026	12.1481	2.09393	5.54e-24	7.6e-22
Contig_248	718134	719322	Contig_248:718134-719322	1187	*	10.2982	11.2137	7.16234	3.75347	5.64e-24	7.73e-22
Contig_825	113881	114894	Contig_825:113881-114894	1012	*	10.4636	11.2434	8.643	2.50895	5.73e-24	7.83e-22
Contig_379	216098	217186	Contig_379:216098-217186	1087	*	11.3046	12.0565	9.64296	2.33648	5.96e-24	8.14e-22
Contig_82	1463981	1465217	Contig_82:1463981-1465217	1235	*	12.4538	13.2775	10.334	2.81773	6.58e-24	8.97e-22
Contig_144	113321	114043	Contig_144:113321-114043	721	*	9.73234	10.6236	6.94858	3.44609	6.73e-24	9.16e-22
Contig_292	68418	70019	Contig_292:68418-70019	1600	*	11.5342	12.414	8.88924	3.3197	7.25e-24	9.85e-22
Contig_152	724625	726296	Contig_152:724625-726296	1670	*	11.9657	12.78	9.91633	2.74645	7.35e-24	9.97e-22
Contig_742	188228	188616	Contig_742:188228-188616	387	*	8.16555	9.08329	4.99213	3.7848	7.52e-24	1.02e-21
Contig_510	188260	189266	Contig_510:188260-189266	1005	*	10.8757	11.6493	9.09186	2.46903	7.74e-24	1.05e-21
Contig_156	701523	702010	Contig_156:701523-702010	486	*	9.80252	10.651	7.47651	3.02079	7.83e-24	1.06e-21
Contig_26	2778490	2785367	Contig_26:2778490-2785367	6876	*	14.5619	15.3398	12.7525	2.49611	7.95e-24	1.07e-21
Contig_1793	18533	23475	Contig_1793:18533-23475	4941	*	14.9546	15.8228	12.4362	3.20212	8.02e-24	1.08e-21
Contig_422	122961	124144	Contig_422:122961-124144	1182	*	11.3624	12.1172	9.68494	2.3534	8.09e-24	1.09e-21
Contig_1090	56240	57926	Contig_1090:56240-57926	1685	*	11.3011	12.1262	9.17043	2.82787	8.15e-24	1.09e-21
Contig_1607	120598	122054	Contig_1607:120598-122054	1455	*	12.5384	13.3816	10.2586	2.97515	8.24e-24	1.1e-21
Contig_586	281604	283048	Contig_586:281604-283048	1443	*	10.5953	11.357	8.8797	2.39495	8.37e-24	1.12e-21
Contig_20	2772178	2773134	Contig_20:2772178-2773134	955	*	11.7777	12.5692	9.88425	2.58504	8.94e-24	1.19e-21
Contig_3882	8896	9702	Contig_3882:8896-9702	805	*	9.56942	10.3448	7.7756	2.47934	9.06e-24	1.21e-21
Contig_1	2685292	2688191	Contig_1:2685292-2688191	2898	*	13.1812	13.9781	11.2518	2.62214	9.24e-24	1.23e-21
Contig_373	21936	23512	Contig_373:21936-23512	1575	*	11.4591	12.3259	8.95565	3.18759	9.5e-24	1.26e-21
Contig_20	1280496	1282765	Contig_20:1280496-1282765	2268	*	12.8971	13.7731	10.2957	3.27795	1.07e-23	1.41e-21
Contig_1885	66872	70873	Contig_1885:66872-70873	4000	*	12.659	13.5311	10.0998	3.23917	1.07e-23	1.42e-21
Contig_321	90114	92613	Contig_321:90114-92613	2498	*	12.5859	13.3303	10.9632	2.29237	1.08e-23	1.43e-21
Contig_60	988005	988668	Contig_60:988005-988668	662	*	10.0018	10.8934	7.21392	3.44729	1.11e-23	1.46e-21
Contig_244	716704	717539	Contig_244:716704-717539	834	*	10.3462	11.1465	8.39413	2.64494	1.13e-23	1.49e-21
Contig_26	2384595	2384850	Contig_26:2384595-2384850	254	*	8.2369	9.09553	5.8156	3.10809	1.15e-23	1.52e-21
Contig_16	9833	12829	Contig_16:9833-12829	2995	*	12.1042	12.8946	10.2177	2.57714	1.16e-23	1.52e-21
Contig_1006	132605	136162	Contig_1006:132605-136162	3556	*	13.6184	14.3576	12.0222	2.26272	1.17e-23	1.54e-21
Contig_762	85581	86210	Contig_762:85581-86210	628	*	9.56699	10.3638	7.63897	2.62089	1.18e-23	1.54e-21
Contig_2834	50596	52069	Contig_2834:50596-52069	1472	*	11.013	11.9125	8.12034	3.53931	1.19e-23	1.56e-21
Contig_1	1859573	1860743	Contig_1:1859573-1860743	1169	*	11.4556	12.343	8.72064	3.39897	1.26e-23	1.65e-21
Contig_993	25633	29161	Contig_993:25633-29161	3527	*	12.0149	12.8149	10.0655	2.64237	1.35e-23	1.76e-21
Contig_68	466046	467039	Contig_68:466046-467039	992	*	10.0175	8.02361	10.824	-2.68821	1.44e-23	1.88e-21
Contig_65	518477	521535	Contig_65:518477-521535	3057	*	13.3773	14.1955	11.299	2.77397	1.45e-23	1.89e-21
Contig_33	1414113	1415502	Contig_33:1414113-1415502	1388	*	11.6064	12.4286	9.49745	2.80428	1.59e-23	2.06e-21
Contig_434	419229	423042	Contig_434:419229-423042	3812	*	12.3423	13.1873	10.0467	2.98815	1.65e-23	2.13e-21
Contig_48	497481	498418	Contig_48:497481-498418	936	*	12.1541	12.9339	10.333	2.50734	1.65e-23	2.14e-21
Contig_1369	154162	154976	Contig_1369:154162-154976	813	*	9.79172	10.559	8.04467	2.42769	1.79e-23	2.31e-21
Contig_89	1334837	1340266	Contig_89:1334837-1340266	5428	*	14.3693	15.2253	11.9735	3.08418	1.8e-23	2.32e-21
Contig_84	793393	794296	Contig_84:793393-794296	902	*	9.63505	10.428	7.73182	2.59396	1.81e-23	2.33e-21
Contig_962	153636	155934	Contig_962:153636-155934	2297	*	12.306	13.1389	10.1129	2.88801	1.82e-23	2.33e-21
Contig_49	833047	833737	Contig_49:833047-833737	689	*	11.5708	12.4042	9.37395	2.89158	1.87e-23	2.4e-21
Contig_27	978139	979180	Contig_27:978139-979180	1040	*	11.6789	12.4504	9.9076	2.45385	1.96e-23	2.51e-21
Contig_702	52437	54055	Contig_702:52437-54055	1617	*	11.6517	12.3723	10.1461	2.15975	2.01e-23	2.58e-21
Contig_1765	28701	31246	Contig_1765:28701-31246	2544	*	12.8563	13.5635	11.4117	2.08973	2.11e-23	2.69e-21
Contig_1225	64801	66200	Contig_1225:64801-66200	1398	*	10.9513	11.787	8.73598	2.90976	2.14e-23	2.74e-21
Contig_20	1381770	1384338	Contig_20:1381770-1384338	2567	*	12.8242	13.664	10.574	2.94334	2.15e-23	2.74e-21
Contig_73	32807	36513	Contig_73:32807-36513	3705	*	13.9046	14.7406	11.6862	2.91233	2.16e-23	2.74e-21
Contig_36	1507996	1510133	Contig_36:1507996-1510133	2136	*	12.8006	13.6179	10.7289	2.76645	2.2e-23	2.79e-21
Contig_823	279936	280499	Contig_823:279936-280499	562	*	8.47052	9.2953	6.34221	2.82385	2.2e-23	2.79e-21
Contig_480	252632	253619	Contig_480:252632-253619	986	*	10.1919	10.9473	8.51073	2.35563	2.27e-23	2.87e-21
Contig_647	234132	235437	Contig_647:234132-235437	1304	*	10.5821	11.3954	8.54002	2.73633	2.33e-23	2.95e-21
Contig_978	185302	186633	Contig_978:185302-186633	1330	*	9.90487	10.7375	7.71395	2.88518	2.36e-23	2.98e-21
Contig_4	1082194	1084620	Contig_4:1082194-1084620	2425	*	12.2058	13.1032	9.34037	3.51173	2.41e-23	3.04e-21
Contig_963	114370	116114	Contig_963:114370-116114	1743	*	13.5271	14.3319	11.545	2.67474	2.46e-23	3.09e-21
Contig_1319	156412	158585	Contig_1319:156412-158585	2172	*	12.5967	13.4152	10.5157	2.77516	2.49e-23	3.13e-21
Contig_1305	392	991	Contig_1305:392-991	598	*	8.92194	9.71959	6.98811	2.62445	2.51e-23	3.16e-21
Contig_811	22915	23308	Contig_811:22915-23308	392	*	7.72412	8.64313	4.52892	3.79933	2.53e-23	3.17e-21
Contig_584	393246	394073	Contig_584:393246-394073	826	*	9.38556	10.3387	5.41866	4.42032	2.54e-23	3.18e-21
Contig_682	329487	332115	Contig_682:329487-332115	2627	*	13.015	13.8624	10.6986	3.00705	2.68e-23	3.35e-21
Contig_961	254218	257038	Contig_961:254218-257038	2819	*	12.738	13.6019	10.2638	3.15681	2.68e-23	3.35e-21
Contig_198	874750	877318	Contig_198:874750-877318	2567	*	12.1953	13.056	9.75333	3.12663	2.71e-23	3.37e-21
Contig_1860	80956	82108	Contig_1860:80956-82108	1151	*	10.4817	11.3656	7.78803	3.35893	2.71e-23	3.37e-21
Contig_209	283571	284827	Contig_209:283571-284827	1255	*	10.4959	11.3769	7.83708	3.32627	3.04e-23	3.77e-21
Contig_29	2231608	2232634	Contig_29:2231608-2232634	1025	*	9.72972	10.6132	7.04152	3.35202	3.14e-23	3.89e-21
Contig_1249	608	1193	Contig_1249:608-1193	584	*	9.40382	10.3944	3.13381	6.85314	3.35e-23	4.15e-21
Contig_1083	169863	170164	Contig_1083:169863-170164	300	*	7.36802	8.26943	4.4478	3.55847	3.37e-23	4.17e-21
Contig_74	1340874	1345175	Contig_74:1340874-1345175	4300	*	13.6773	14.4474	11.9146	2.44342	3.58e-23	4.42e-21
Contig_16	606863	613464	Contig_16:606863-613464	6600	*	15.069	15.8774	13.0616	2.69973	3.74e-23	4.61e-21
Contig_1730	42500	44153	Contig_1730:42500-44153	1652	*	11.1627	11.984	9.0609	2.79495	3.76e-23	4.62e-21
Contig_29	2234151	2235629	Contig_29:2234151-2235629	1477	*	10.8625	11.7633	7.95127	3.54926	3.83e-23	4.7e-21
Contig_1769	109347	111418	Contig_1769:109347-111418	2070	*	12.11	12.997	9.37903	3.39025	3.87e-23	4.75e-21
Contig_32	784124	785534	Contig_32:784124-785534	1409	*	10.9553	11.817	8.50332	3.13502	3.9e-23	4.78e-21
Contig_198	240967	241534	Contig_198:240967-241534	566	*	8.96617	9.86733	6.04941	3.55105	4.2e-23	5.13e-21
Contig_906	190005	192766	Contig_906:190005-192766	2760	*	12.9387	13.6563	11.447	2.14291	4.45e-23	5.44e-21
Contig_98	473494	475027	Contig_98:473494-475027	1532	*	11.9212	12.7128	10.0269	2.58252	4.49e-23	5.48e-21
Contig_395	226123	227551	Contig_395:226123-227551	1427	*	11.4278	12.2755	9.10873	3.00787	4.52e-23	5.51e-21
Contig_3758	14085	14573	Contig_3758:14085-14573	487	*	8.27523	9.20115	4.95465	3.89902	4.54e-23	5.52e-21
Contig_882	173731	174551	Contig_882:173731-174551	819	*	10.7427	11.5386	8.8203	2.61203	4.69e-23	5.69e-21
Contig_382	365701	367426	Contig_382:365701-367426	1724	*	10.6173	11.4004	8.77622	2.52665	4.86e-23	5.9e-21
Contig_281	38294	39405	Contig_281:38294-39405	1110	*	10.1423	10.9603	8.06592	2.76954	4.99e-23	6.04e-21
Contig_1546	135659	136276	Contig_1546:135659-136276	616	*	8.72166	9.54657	6.59242	2.82173	5.06e-23	6.12e-21
Contig_1004	43100	44747	Contig_1004:43100-44747	1646	*	11.1515	11.9349	9.30949	2.52699	5.23e-23	6.31e-21
Contig_987	90760	92679	Contig_987:90760-92679	1918	*	12.0607	12.8445	10.2154	2.53068	5.26e-23	6.34e-21
Contig_728	342621	343689	Contig_728:342621-343689	1067	*	11.2965	12.0915	9.38047	2.60473	5.55e-23	6.69e-21
Contig_97	1090769	1092239	Contig_97:1090769-1092239	1469	*	12.6136	13.419	10.6274	2.67729	5.6e-23	6.73e-21
Contig_592	91539	92528	Contig_592:91539-92528	988	*	10.3806	11.2231	8.10708	2.96318	5.65e-23	6.78e-21
Contig_3043	28271	29769	Contig_3043:28271-29769	1497	*	12.8814	13.6279	11.2479	2.30175	5.75e-23	6.9e-21
Contig_7	2604332	2605481	Contig_7:2604332-2605481	1148	*	10.8488	11.6671	8.77021	2.77064	5.77e-23	6.91e-21
Contig_8	731392	732534	Contig_8:731392-732534	1141	*	11.8052	12.6188	9.76048	2.73631	6e-23	7.18e-21
Contig_1386	126261	128467	Contig_1386:126261-128467	2205	*	11.7281	12.4947	9.98493	2.42139	6.51e-23	7.77e-21
Contig_132	933309	934803	Contig_132:933309-934803	1493	*	12.1129	12.8364	10.5934	2.17385	7.06e-23	8.42e-21
Contig_622	91277	92471	Contig_622:91277-92471	1193	*	12.5199	13.2998	10.6986	2.50469	7.14e-23	8.5e-21
Contig_1322	63944	66434	Contig_1322:63944-66434	2489	*	12.1725	12.9049	10.6103	2.222	7.2e-23	8.56e-21
Contig_113	890793	892462	Contig_113:890793-892462	1668	*	11.3162	12.0365	9.81156	2.15692	7.3e-23	8.67e-21
Contig_2017	34095	34860	Contig_2017:34095-34860	764	*	9.55307	10.4694	6.40422	3.7495	7.74e-23	9.18e-21
Contig_779	179782	181184	Contig_779:179782-181184	1401	*	11.2051	11.9495	9.58274	2.28887	7.76e-23	9.19e-21
Contig_374	56483	58528	Contig_374:56483-58528	2044	*	12.4784	13.269	10.5906	2.57453	8.2e-23	9.7e-21
Contig_570	234301	235939	Contig_570:234301-235939	1637	*	10.4338	11.1934	8.7303	2.37769	8.4e-23	9.92e-21
Contig_1484	20694	21409	Contig_1484:20694-21409	714	*	9.46533	10.2797	7.41555	2.74133	8.46e-23	9.97e-21
Contig_88	315940	318225	Contig_88:315940-318225	2284	*	12.1259	12.9186	10.2246	2.58857	8.69e-23	1.02e-20
Contig_1	3457755	3459987	Contig_1:3457755-3459987	2231	*	12.0072	12.7397	10.4443	2.2225	8.69e-23	1.02e-20
Contig_260	0	628	Contig_260:0-628	627	*	9.29273	10.2482	5.25306	4.46997	8.9e-23	1.04e-20
Contig_256	99277	100676	Contig_256:99277-100676	1398	*	10.5451	11.3379	8.6432	2.58941	8.9e-23	1.04e-20
Contig_326	8463	8881	Contig_326:8463-8881	417	*	8.31983	9.17909	5.89242	3.10685	9.04e-23	1.06e-20
Contig_66	182473	184701	Contig_66:182473-184701	2227	*	11.9095	12.6108	10.4908	2.05792	9.08e-23	1.06e-20
Contig_230	466924	469474	Contig_230:466924-469474	2549	*	11.9287	12.6822	10.258	2.34185	9.12e-23	1.06e-20
Contig_127	443096	446264	Contig_127:443096-446264	3167	*	11.8259	12.5413	10.3446	2.12989	9.56e-23	1.11e-20
Contig_492	310203	311068	Contig_492:310203-311068	864	*	11.5454	12.3001	9.86843	2.34855	9.61e-23	1.12e-20
Contig_8	2363412	2364606	Contig_8:2363412-2364606	1193	*	10.9563	11.6898	9.3886	2.22768	9.82e-23	1.14e-20
Contig_55	47176	49589	Contig_55:47176-49589	2412	*	12.2049	13.0076	10.2368	2.65734	9.83e-23	1.14e-20
Contig_8	2340062	2342083	Contig_8:2340062-2342083	2020	*	11.7127	12.5004	9.84335	2.5545	1e-22	1.16e-20
Contig_259	430764	432624	Contig_259:430764-432624	1859	*	11.6158	12.4602	9.32557	2.9776	1.02e-22	1.18e-20
Contig_187	172544	174665	Contig_187:172544-174665	2120	*	11.1947	11.986	9.3023	2.57853	1.02e-22	1.18e-20
Contig_13	64545	65613	Contig_13:64545-65613	1067	*	11.0873	11.953	8.59569	3.16841	1.03e-22	1.19e-20
Contig_526	160108	160919	Contig_526:160108-160919	810	*	10.943	11.8738	7.52717	3.96707	1.06e-22	1.22e-20
Contig_571	398824	401619	Contig_571:398824-401619	2794	*	12.6618	13.4342	10.8852	2.45625	1.08e-22	1.25e-20
Contig_84	363503	366614	Contig_84:363503-366614	3110	*	15.0346	15.8263	13.1397	2.58117	1.14e-22	1.31e-20
Contig_869	18710	20199	Contig_869:18710-20199	1488	*	11.2056	12.039	9.00879	2.8862	1.14e-22	1.31e-20
Contig_825	115686	116373	Contig_825:115686-116373	686	*	9.32687	10.2568	5.92763	3.95447	1.14e-22	1.31e-20
Contig_16	3954	4284	Contig_16:3954-4284	329	*	8.05368	8.93628	5.37612	3.3375	1.16e-22	1.33e-20
Contig_173	50147	52001	Contig_173:50147-52001	1853	*	11.0937	11.9069	9.05156	2.73255	1.17e-22	1.34e-20
Contig_75	1576183	1577146	Contig_75:1576183-1577146	962	*	10.9021	11.7219	8.81157	2.7813	1.18e-22	1.34e-20
Contig_962	41984	44976	Contig_962:41984-44976	2991	*	13.2222	14.0241	11.26	2.65077	1.21e-22	1.38e-20
Contig_526	419945	420469	Contig_526:419945-420469	523	*	8.54302	9.38878	6.24106	2.98773	1.22e-22	1.38e-20
Contig_775	217371	217845	Contig_775:217371-217845	473	*	8.61374	9.47481	6.16849	3.1255	1.23e-22	1.4e-20
Contig_335	528036	530302	Contig_335:528036-530302	2265	*	12.1149	12.9161	10.1568	2.64646	1.27e-22	1.44e-20
Contig_3049	2049	3174	Contig_3049:2049-3174	1124	*	10.4508	11.3389	7.70781	3.39537	1.27e-22	1.44e-20
Contig_80	339337	341084	Contig_80:339337-341084	1746	*	12.6806	13.4875	10.6834	2.6864	1.28e-22	1.45e-20
Contig_1098	50827	52152	Contig_1098:50827-52152	1324	*	11.1904	12.0746	8.49303	3.35527	1.3e-22	1.47e-20
Contig_92	348840	350090	Contig_92:348840-350090	1249	*	10.622	11.4229	8.66618	2.64409	1.46e-22	1.65e-20
Contig_376	356030	356372	Contig_376:356030-356372	341	*	7.76929	8.64886	5.12695	3.30709	1.47e-22	1.66e-20
Contig_1109	165995	171282	Contig_1109:165995-171282	5286	*	15.1033	15.8825	13.2863	2.49862	1.51e-22	1.7e-20
Contig_850	110690	113143	Contig_850:110690-113143	2452	*	11.5045	12.2404	9.92519	2.24005	1.55e-22	1.74e-20
Contig_4	2800152	2800703	Contig_4:2800152-2800703	550	*	8.75778	9.6755	5.58464	3.76556	1.55e-22	1.74e-20
Contig_382	369859	370899	Contig_382:369859-370899	1039	*	9.5605	10.41	7.22524	3.02008	1.57e-22	1.76e-20
Contig_1432	159624	161642	Contig_1432:159624-161642	2017	*	12.2824	13.0894	10.2853	2.6859	1.57e-22	1.76e-20
Contig_622	77470	83101	Contig_622:77470-83101	5630	*	14.8658	15.6403	13.0774	2.46815	1.59e-22	1.78e-20
Contig_7	1838419	1840056	Contig_7:1838419-1840056	1636	*	11.3478	12.1997	8.99113	3.03993	1.65e-22	1.85e-20
Contig_73	1068616	1071287	Contig_73:1068616-1071287	2670	*	12.7803	13.546	11.0423	2.41394	1.66e-22	1.85e-20
Contig_242	487116	490149	Contig_242:487116-490149	3032	*	13.7551	14.5715	11.6903	2.75422	1.69e-22	1.89e-20
Contig_17	989652	990559	Contig_17:989652-990559	906	*	10.9694	11.7556	9.10941	2.54403	1.7e-22	1.9e-20
Contig_500	159335	160154	Contig_500:159335-160154	818	*	11.9264	12.74	9.88147	2.73431	1.72e-22	1.91e-20
Contig_862	267543	269344	Contig_862:267543-269344	1800	*	12.4417	13.2686	10.2969	2.83405	1.76e-22	1.96e-20
Contig_676	335602	338443	Contig_676:335602-338443	2840	*	13.5433	14.3611	11.468	2.76454	1.87e-22	2.07e-20
Contig_218	407475	408251	Contig_218:407475-408251	775	*	11.0753	11.955	8.43186	3.30509	1.92e-22	2.13e-20
Contig_173	243626	245765	Contig_173:243626-245765	2138	*	11.769	12.6159	9.45686	2.99669	1.93e-22	2.13e-20
Contig_964	264643	264989	Contig_964:264643-264989	345	*	7.49601	8.48552	1.38769	6.65705	1.98e-22	2.19e-20
Contig_206	261487	263161	Contig_206:261487-263161	1673	*	11.4054	12.2373	9.22091	2.87238	2e-22	2.2e-20
Contig_861	188720	190453	Contig_861:188720-190453	1732	*	12.2485	13.1241	9.65099	3.26296	2.02e-22	2.22e-20
Contig_999	233807	234396	Contig_999:233807-234396	588	*	8.89163	9.79482	5.94597	3.57182	2.03e-22	2.23e-20
Contig_171	253449	254695	Contig_171:253449-254695	1245	*	10.5649	11.3345	8.80433	2.43769	2.03e-22	2.23e-20
Contig_288	483370	484365	Contig_288:483370-484365	994	*	11.5532	12.3356	9.71682	2.5186	2.11e-22	2.31e-20
Contig_500	449065	449407	Contig_500:449065-449407	341	*	8.28144	9.12284	6.01755	2.94928	2.15e-22	2.36e-20
Contig_220	281630	282579	Contig_220:281630-282579	948	*	11.0996	11.924	8.97397	2.81436	2.24e-22	2.44e-20
Contig_2263	21247	22034	Contig_2263:21247-22034	786	*	9.39839	10.2624	6.92385	3.1482	2.4e-22	2.62e-20
Contig_66	337553	341667	Contig_66:337553-341667	4113	*	13.8932	14.6731	12.0722	2.50192	2.46e-22	2.69e-20
Contig_1286	28703	30019	Contig_1286:28703-30019	1315	*	11.1908	12.0601	8.66118	3.20024	2.51e-22	2.73e-20
Contig_101	90968	93214	Contig_101:90968-93214	2245	*	11.6589	12.4604	9.69861	2.64715	2.55e-22	2.77e-20
Contig_144	48682	50203	Contig_144:48682-50203	1520	*	12.1137	12.9197	10.1238	2.67733	2.56e-22	2.78e-20
Contig_150	1064091	1065625	Contig_150:1064091-1065625	1533	*	11.505	12.2268	9.99364	2.16277	2.56e-22	2.78e-20
Contig_31	2321445	2324186	Contig_31:2321445-2324186	2740	*	12.8829	13.6684	11.0275	2.53788	2.75e-22	2.98e-20
Contig_239	104905	105167	Contig_239:104905-105167	261	*	7.93363	8.77192	5.69624	2.92293	2.8e-22	3.03e-20
Contig_238	86765	87581	Contig_238:86765-87581	815	*	9.39328	10.2132	7.30223	2.77983	2.81e-22	3.04e-20
Contig_1939	23915	24542	Contig_1939:23915-24542	626	*	9.53165	10.311	7.71356	2.49826	2.87e-22	3.1e-20
Contig_1852	44968	48118	Contig_1852:44968-48118	3149	*	12.7153	13.4591	11.0954	2.28405	2.93e-22	3.16e-20
Contig_185	795747	797036	Contig_185:795747-797036	1288	*	11.0452	11.8705	8.91297	2.82041	2.94e-22	3.16e-20
Contig_58	1588854	1589836	Contig_58:1588854-1589836	981	*	10.2123	11.061	7.88431	3.01102	3e-22	3.23e-20
Contig_3291	35973	36287	Contig_3291:35973-36287	313	*	7.91509	8.83105	4.77171	3.74016	3.15e-22	3.38e-20
Contig_299	121403	122953	Contig_299:121403-122953	1549	*	12.4857	13.3253	10.2376	2.93342	3.21e-22	3.44e-20
Contig_1002	128916	129090	Contig_1002:128916-129090	173	*	7.00732	7.94784	3.37741	4.13059	3.21e-22	3.44e-20
Contig_66	222469	223805	Contig_66:222469-223805	1335	*	12.1102	12.873	10.3889	2.39464	3.23e-22	3.45e-20
Contig_2768	24283	25445	Contig_2768:24283-25445	1161	*	9.98666	10.7665	8.16606	2.50124	3.23e-22	3.46e-20
Contig_190	322380	326154	Contig_190:322380-326154	3773	*	13.9067	14.6276	12.3996	2.15756	3.25e-22	3.47e-20
Contig_467	9185	10051	Contig_467:9185-10051	865	*	10.6207	11.4309	8.60038	2.7077	3.3e-22	3.52e-20
Contig_2544	36948	41107	Contig_2544:36948-41107	4158	*	14.1562	14.9632	12.1587	2.68447	3.32e-22	3.54e-20
Contig_26	2305950	2307020	Contig_26:2305950-2307020	1069	*	10.5141	11.2515	8.92678	2.24765	3.39e-22	3.6e-20
Contig_496	412733	413076	Contig_496:412733-413076	342	*	8.3995	9.24341	6.11385	2.96789	3.56e-22	3.78e-20
Contig_2188	60263	61123	Contig_2188:60263-61123	859	*	10.247	11.1088	7.79537	3.12558	3.57e-22	3.79e-20
Contig_1299	165393	169580	Contig_1299:165393-169580	4186	*	12.5444	13.4302	9.82851	3.36647	3.58e-22	3.79e-20
Contig_30	1859686	1861468	Contig_30:1859686-1861468	1781	*	11.2356	12.1512	8.09811	3.72898	3.65e-22	3.86e-20
Contig_74	1247385	1248706	Contig_74:1247385-1248706	1320	*	10.5079	11.3248	8.43935	2.75633	3.66e-22	3.86e-20
Contig_71	572329	572591	Contig_71:572329-572591	261	*	7.19751	8.16364	2.76778	4.78416	3.78e-22	3.99e-20
Contig_133	1162983	1164964	Contig_133:1162983-1164964	1980	*	12.1351	12.9457	10.1115	2.71045	3.78e-22	3.99e-20
Contig_89	79233	81615	Contig_89:79233-81615	2381	*	11.9815	12.7427	10.2684	2.38551	4.05e-22	4.26e-20
Contig_75	375424	376881	Contig_75:375424-376881	1456	*	11.8196	12.6751	9.42843	3.06884	4.4e-22	4.63e-20
Contig_988	249568	251823	Contig_988:249568-251823	2254	*	12.9623	13.7923	10.7931	2.85534	4.41e-22	4.63e-20
Contig_1579	53956	55804	Contig_1579:53956-55804	1847	*	10.9963	11.8377	8.73245	2.94737	4.73e-22	4.96e-20
Contig_1404	149469	150293	Contig_1404:149469-150293	823	*	10.1366	11.0431	7.1424	3.60815	4.82e-22	5.04e-20
Contig_288	252195	255196	Contig_288:252195-255196	3000	*	12.6272	13.4527	10.4934	2.82015	5.05e-22	5.28e-20
Contig_1	5509725	5512111	Contig_1:5509725-5512111	2385	*	12.5015	13.2013	11.0893	2.04811	5.38e-22	5.62e-20
Contig_420	73819	77156	Contig_420:73819-77156	3336	*	13.5989	14.4343	11.3858	2.89762	5.52e-22	5.76e-20
Contig_1162	91618	93331	Contig_1162:91618-93331	1712	*	10.8131	11.5605	9.17475	2.30344	5.56e-22	5.79e-20
Contig_281	363034	366487	Contig_281:363034-366487	3452	*	13.8929	14.7956	10.9534	3.55949	5.58e-22	5.81e-20
Contig_742	186727	187206	Contig_742:186727-187206	478	*	8.43134	9.31396	5.75346	3.3335	5.61e-22	5.83e-20
Contig_850	134524	135823	Contig_850:134524-135823	1298	*	11.362	12.1914	9.19745	2.8501	5.65e-22	5.87e-20
Contig_9	1234595	1235404	Contig_9:1234595-1235404	808	*	9.67935	10.4826	7.70795	2.65711	5.72e-22	5.93e-20
Contig_116	350482	351037	Contig_116:350482-351037	554	*	9.29097	10.1785	6.5539	3.38308	5.97e-22	6.18e-20
Contig_144	109683	113110	Contig_144:109683-113110	3426	*	12.5628	13.316	10.8937	2.33661	6.29e-22	6.51e-20
Contig_1147	138026	139352	Contig_1147:138026-139352	1325	*	11.0839	11.8164	9.52123	2.21921	6.33e-22	6.53e-20
Contig_297	552422	555456	Contig_297:552422-555456	3033	*	13.5791	14.4444	11.0912	3.15755	6.33e-22	6.53e-20
Contig_999	228745	230371	Contig_999:228745-230371	1625	*	11.8512	12.7126	9.40268	3.12128	6.44e-22	6.63e-20
Contig_863	211555	212225	Contig_863:211555-212225	669	*	8.95116	9.74466	7.04457	2.58975	6.56e-22	6.75e-20
Contig_1501	37707	42184	Contig_1501:37707-42184	4476	*	13.729	14.4781	12.0822	2.31216	7.27e-22	7.48e-20
Contig_73	153076	153920	Contig_73:153076-153920	843	*	10.5908	11.3628	8.81632	2.45039	7.35e-22	7.55e-20
Contig_127	331868	334120	Contig_127:331868-334120	2251	*	11.351	12.1465	9.43137	2.6024	7.39e-22	7.58e-20
Contig_238	389789	391309	Contig_238:389789-391309	1519	*	11.2003	12.07	8.66717	3.19851	7.64e-22	7.82e-20
Contig_1217	161369	162128	Contig_1217:161369-162128	758	*	9.52007	10.3549	7.31152	2.89209	8.05e-22	8.24e-20
Contig_2	105665	107425	Contig_2:105665-107425	1759	*	11.18	12.0102	9.00914	2.85463	8.5e-22	8.69e-20
Contig_955	140738	143268	Contig_955:140738-143268	2529	*	12.3893	13.2726	9.70363	3.33587	8.53e-22	8.7e-20
Contig_958	266321	269466	Contig_958:266321-269466	3144	*	12.403	13.1442	10.7967	2.26702	8.64e-22	8.8e-20
Contig_152	1073534	1074161	Contig_152:1073534-1074161	626	*	8.84628	9.63296	6.98326	2.54308	8.74e-22	8.9e-20
Contig_218	404459	406703	Contig_218:404459-406703	2243	*	11.7091	12.5857	9.10082	3.26644	8.95e-22	9.1e-20
Contig_1	3198633	3201601	Contig_1:3198633-3201601	2967	*	12.8343	13.6459	10.8041	2.71504	9.22e-22	9.36e-20
Contig_633	153481	156124	Contig_633:153481-156124	2642	*	11.8766	12.6184	10.2672	2.27054	9.31e-22	9.44e-20
Contig_1925	65597	67386	Contig_1925:65597-67386	1788	*	11.2732	12.0304	9.58243	2.35949	9.41e-22	9.53e-20
Contig_1540	41610	43698	Contig_1540:41610-43698	2087	*	11.9772	12.7601	10.1372	2.51907	9.68e-22	9.79e-20
Contig_139	30906	32551	Contig_139:30906-32551	1644	*	12.6555	13.4029	11.0174	2.30201	9.84e-22	9.94e-20
Contig_297	306861	308529	Contig_297:306861-308529	1667	*	12.4421	13.3377	9.60115	3.47107	9.94e-22	1e-19
Contig_13	1753858	1755614	Contig_13:1753858-1755614	1755	*	11.7769	12.5825	9.78848	2.67254	9.99e-22	1.01e-19
Contig_280	373516	375998	Contig_280:373516-375998	2481	*	12.6718	13.4982	10.5312	2.82492	1e-21	1.01e-19
Contig_162	612093	612573	Contig_162:612093-612573	479	*	9.23879	10.0612	7.12905	2.7947	1.04e-21	1.04e-19
Contig_1304	120765	121227	Contig_1304:120765-121227	461	*	11.6162	12.5324	8.46939	3.72968	1.05e-21	1.05e-19
Contig_58	473200	475628	Contig_58:473200-475628	2427	*	12.3008	13.1603	9.87096	3.10181	1.06e-21	1.06e-19
Contig_29	195943	198199	Contig_29:195943-198199	2255	*	11.6093	12.4272	9.53312	2.7604	1.06e-21	1.07e-19
Contig_3	2600317	2602684	Contig_3:2600317-2602684	2366	*	12.2459	12.9949	10.5991	2.31125	1.17e-21	1.18e-19
Contig_93	219932	220133	Contig_93:219932-220133	200	*	7.11532	8.07637	2.88478	4.60727	1.19e-21	1.19e-19
Contig_987	67484	67743	Contig_987:67484-67743	258	*	7.71737	8.68846	3.06192	4.96526	1.25e-21	1.25e-19
Contig_1903	46091	49361	Contig_1903:46091-49361	3269	*	12.8042	13.518	11.33	2.11801	1.26e-21	1.26e-19
Contig_89	1040248	1042195	Contig_89:1040248-1042195	1946	*	11.9401	12.7299	10.0576	2.56278	1.27e-21	1.26e-19
Contig_48	529648	531152	Contig_48:529648-531152	1503	*	11.1005	11.8894	9.22376	2.55705	1.27e-21	1.27e-19
Contig_1681	78235	79642	Contig_1681:78235-79642	1406	*	10.9602	11.8465	8.23803	3.36542	1.29e-21	1.28e-19
Contig_506	308233	309520	Contig_506:308233-309520	1286	*	11.4044	12.1843	9.58296	2.49883	1.29e-21	1.28e-19
Contig_709	188967	190358	Contig_709:188967-190358	1390	*	11.7911	12.5725	9.96026	2.50858	1.45e-21	1.44e-19
Contig_337	266614	268527	Contig_337:266614-268527	1912	*	13.4604	14.231	11.6943	2.43975	1.48e-21	1.46e-19
Contig_854	189744	192187	Contig_854:189744-192187	2442	*	11.862	12.6537	9.96703	2.57525	1.53e-21	1.51e-19
Contig_192	507236	508809	Contig_192:507236-508809	1572	*	11.1104	11.9417	8.93075	2.86206	1.54e-21	1.52e-19
Contig_369	415019	416026	Contig_369:415019-416026	1006	*	10.5159	11.2696	8.84431	2.33774	1.57e-21	1.55e-19
Contig_2248	14547	15254	Contig_2248:14547-15254	706	*	9.50287	10.3092	7.51006	2.67476	1.58e-21	1.56e-19
Contig_60	1591943	1593205	Contig_60:1591943-1593205	1261	*	10.5607	11.3834	8.44886	2.79459	1.62e-21	1.6e-19
Contig_2064	8743	10334	Contig_2064:8743-10334	1590	*	12.258	12.9724	10.781	2.12091	1.63e-21	1.61e-19
Contig_88	319271	319798	Contig_88:319271-319798	526	*	8.78401	9.71347	5.3947	3.92398	1.73e-21	1.7e-19
Contig_156	129159	132515	Contig_156:129159-132515	3355	*	13.4605	14.1464	12.1068	1.97821	1.79e-21	1.76e-19
Contig_262	646352	648304	Contig_262:646352-648304	1951	*	12.8112	13.7027	10.0244	3.42084	1.83e-21	1.79e-19
Contig_106	361850	362415	Contig_106:361850-362415	564	*	9.08979	9.95517	6.60128	3.15493	1.88e-21	1.84e-19
Contig_2004	97828	99090	Contig_2004:97828-99090	1261	*	10.8595	11.6404	9.03205	2.50444	1.98e-21	1.94e-19
Contig_974	12340	12536	Contig_974:12340-12536	195	*	7.28291	8.21091	3.92233	3.90372	2.03e-21	1.98e-19
Contig_29	1398338	1401055	Contig_29:1398338-1401055	2716	*	12.8613	13.6316	11.0967	2.43748	2.04e-21	1.99e-19
Contig_301	644878	645366	Contig_301:644878-645366	487	*	7.8657	8.85	2.33554	5.87012	2.18e-21	2.12e-19
Contig_106	726630	727265	Contig_106:726630-727265	634	*	9.09623	9.89115	7.18034	2.59569	2.19e-21	2.13e-19
Contig_1121	50785	57376	Contig_1121:50785-57376	6590	*	13.7693	14.6325	11.3029	3.13261	2.26e-21	2.19e-19
Contig_656	57929	59119	Contig_656:57929-59119	1189	*	11.9885	12.8256	9.76057	2.90752	2.28e-21	2.22e-19
Contig_1298	126341	126597	Contig_1298:126341-126597	255	*	7.34314	8.25281	4.30069	3.63756	2.3e-21	2.23e-19
Contig_43	1640605	1641463	Contig_43:1640605-1641463	857	*	10.26	11.0737	8.21419	2.72859	2.3e-21	2.23e-19
Contig_587	11648	13307	Contig_587:11648-13307	1658	*	11.0715	11.9128	8.80865	2.94144	2.31e-21	2.23e-19
Contig_702	8773	9289	Contig_702:8773-9289	515	*	9.63878	10.4355	7.7114	2.60842	2.34e-21	2.26e-19
Contig_552	237174	239058	Contig_552:237174-239058	1883	*	11.3979	12.1126	9.9197	2.12172	2.34e-21	2.26e-19
Contig_3882	9861	10430	Contig_3882:9861-10430	568	*	9.32499	10.1163	7.43268	2.57079	2.44e-21	2.35e-19
Contig_873	207795	208568	Contig_873:207795-208568	772	*	8.64231	9.48252	6.38864	2.93278	2.46e-21	2.37e-19
Contig_69	578398	580522	Contig_69:578398-580522	2123	*	11.9688	12.7374	10.2148	2.42597	2.47e-21	2.38e-19
Contig_1363	83959	84734	Contig_1363:83959-84734	774	*	9.79014	10.59	7.84176	2.62973	2.49e-21	2.39e-19
Contig_49	377826	378999	Contig_49:377826-378999	1172	*	10.8223	11.5671	9.19745	2.28546	2.58e-21	2.47e-19
Contig_2088	74296	75748	Contig_2088:74296-75748	1451	*	10.9065	11.7143	8.90383	2.68449	2.68e-21	2.56e-19
Contig_598	367093	367618	Contig_598:367093-367618	524	*	8.50277	9.33014	6.35437	2.83061	2.7e-21	2.58e-19
Contig_136	376919	380680	Contig_136:376919-380680	3760	*	13.9296	14.6607	12.3736	2.20915	2.75e-21	2.63e-19
Contig_1885	32815	33204	Contig_1885:32815-33204	388	*	8.41453	9.29739	5.73397	3.3271	2.77e-21	2.65e-19
Contig_754	203856	206192	Contig_754:203856-206192	2335	*	11.5588	12.383	9.43519	2.80459	2.82e-21	2.69e-19
Contig_500	447941	448903	Contig_500:447941-448903	961	*	11.6168	12.403	9.75705	2.5369	2.86e-21	2.72e-19
Contig_20	1082714	1083893	Contig_20:1082714-1083893	1178	*	11.0175	11.7675	9.36565	2.31507	2.9e-21	2.76e-19
Contig_2742	23968	25375	Contig_2742:23968-25375	1406	*	11.7159	12.5444	9.55882	2.83785	2.98e-21	2.83e-19
Contig_20	3173934	3174488	Contig_20:3173934-3174488	553	*	9.72011	10.5777	7.30866	3.08075	2.99e-21	2.84e-19
Contig_7	1608464	1610473	Contig_7:1608464-1610473	2008	*	11.1251	11.8637	9.53223	2.25019	3.02e-21	2.87e-19
Contig_102	659192	662890	Contig_102:659192-662890	3697	*	13.7344	14.5567	11.6249	2.79068	3.03e-21	2.87e-19
Contig_124	665653	668403	Contig_124:665653-668403	2749	*	11.7767	12.6218	9.4812	2.97149	3.08e-21	2.92e-19
Contig_2748	4559	5905	Contig_2748:4559-5905	1345	*	10.6836	11.5528	8.15493	3.18843	3.18e-21	3e-19
Contig_1196	214152	214668	Contig_1196:214152-214668	515	*	8.36506	9.20239	6.13573	2.90877	3.26e-21	3.08e-19
Contig_112	1101075	1101610	Contig_112:1101075-1101610	534	*	8.6419	9.45012	6.63588	2.68788	3.32e-21	3.13e-19
Contig_523	229922	230323	Contig_523:229922-230323	400	*	8.48145	9.30256	6.38128	2.78237	3.39e-21	3.19e-19
Contig_7	2321659	2324108	Contig_7:2321659-2324108	2448	*	12.2397	12.9384	10.8323	2.03988	3.44e-21	3.24e-19
Contig_204	88509	88915	Contig_204:88509-88915	405	*	8.08271	8.99371	5.01963	3.65558	3.48e-21	3.27e-19
Contig_332	602953	603753	Contig_332:602953-603753	799	*	10.6378	11.4887	8.29014	3.0206	3.64e-21	3.42e-19
Contig_417	191039	193792	Contig_417:191039-193792	2752	*	13.0031	13.7496	11.3698	2.29431	3.71e-21	3.48e-19
Contig_7	4240754	4243298	Contig_7:4240754-4243298	2543	*	12.1073	12.8712	10.3796	2.39678	3.73e-21	3.49e-19
Contig_810	268634	269195	Contig_810:268634-269195	560	*	8.80338	9.65311	6.46577	3.00948	3.76e-21	3.52e-19
Contig_57	1644645	1646939	Contig_57:1644645-1646939	2293	*	13.0187	13.8546	10.801	2.89575	3.81e-21	3.56e-19
Contig_4	2840053	2841531	Contig_4:2840053-2841531	1477	*	11.5871	12.423	9.3693	2.89581	3.9e-21	3.64e-19
Contig_667	131128	131945	Contig_667:131128-131945	816	*	10.4066	11.2957	7.64996	3.39145	3.92e-21	3.66e-19
Contig_54	1075620	1076944	Contig_54:1075620-1076944	1323	*	10.7511	11.5346	8.90774	2.51954	4.07e-21	3.79e-19
Contig_3898	10914	11578	Contig_3898:10914-11578	663	*	9.5661	10.4152	7.23434	3.00538	4.31e-21	4.01e-19
Contig_171	144129	146784	Contig_171:144129-146784	2654	*	11.7275	12.4992	9.95525	2.44422	4.39e-21	4.08e-19
Contig_2	3298781	3299950	Contig_2:3298781-3299950	1168	*	11.2091	12.0581	8.87869	3.00337	4.45e-21	4.13e-19
Contig_846	184932	186063	Contig_846:184932-186063	1130	*	10.59	11.3799	8.7064	2.56048	4.5e-21	4.17e-19
Contig_441	440323	443126	Contig_441:440323-443126	2802	*	12.6474	13.4263	10.8326	2.489	4.51e-21	4.18e-19
Contig_983	65148	66789	Contig_983:65148-66789	1640	*	11.4762	12.347	8.93154	3.20061	4.71e-21	4.36e-19
Contig_763	95104	96336	Contig_763:95104-96336	1231	*	10.3106	11.1792	7.78862	3.18046	4.77e-21	4.41e-19
Contig_855	65822	66343	Contig_855:65822-66343	520	*	8.95082	9.78992	6.70653	2.9197	4.82e-21	4.45e-19
Contig_4151	2789	3259	Contig_4151:2789-3259	469	*	8.6137	9.47085	6.20668	3.07503	4.95e-21	4.57e-19
Contig_837	291615	293232	Contig_837:291615-293232	1616	*	11.4819	12.3324	9.13687	3.01632	4.98e-21	4.59e-19
Contig_2863	183	871	Contig_2863:183-871	687	*	10.7686	11.5923	8.64882	2.79969	5.05e-21	4.64e-19
Contig_198	321417	321923	Contig_198:321417-321923	505	*	8.62335	9.54323	5.41303	3.77135	5.05e-21	4.64e-19
Contig_73	1071379	1074436	Contig_73:1071379-1074436	3056	*	13.2552	14.0824	11.1079	2.82624	5.12e-21	4.7e-19
Contig_29	345791	347323	Contig_29:345791-347323	1531	*	10.7483	11.4773	9.2021	2.19714	5.2e-21	4.76e-19
Contig_275	100955	101458	Contig_275:100955-101458	502	*	7.97208	8.79788	5.8359	2.81542	5.34e-21	4.89e-19
Contig_172	244613	245461	Contig_172:244613-245461	847	*	9.24569	10.0222	7.44489	2.47415	5.48e-21	5.01e-19
Contig_34	664731	665935	Contig_34:664731-665935	1203	*	11.378	12.1967	9.29618	2.76127	5.71e-21	5.22e-19
Contig_22	1712559	1717066	Contig_22:1712559-1717066	4506	*	13.5652	14.3531	11.6946	2.54685	5.78e-21	5.28e-19
Contig_462	261592	262262	Contig_462:261592-262262	669	*	9.60173	10.4131	7.57329	2.70785	5.94e-21	5.42e-19
Contig_639	257582	258380	Contig_639:257582-258380	797	*	11.3189	12.1656	9.0088	2.98284	6.01e-21	5.47e-19
Contig_98	494153	495177	Contig_98:494153-495177	1023	*	11.0171	11.7736	9.33073	2.35117	6.05e-21	5.51e-19
Contig_998	52620	53921	Contig_998:52620-53921	1300	*	11.6024	12.3777	9.80894	2.4658	6.08e-21	5.53e-19
Contig_2648	15076	16362	Contig_2648:15076-16362	1285	*	11.3473	12.1435	9.42277	2.60208	6.11e-21	5.55e-19
Contig_8	2235163	2235341	Contig_8:2235163-2235341	177	*	8.45545	9.26136	6.46548	2.66934	6.48e-21	5.88e-19
Contig_1566	85404	86039	Contig_1566:85404-86039	634	*	10.0472	10.8267	8.22854	2.49225	6.73e-21	6.1e-19
Contig_1072	33294	34636	Contig_1072:33294-34636	1341	*	11.8851	12.5875	10.4616	2.05728	6.78e-21	6.14e-19
Contig_320	37955	39121	Contig_320:37955-39121	1165	*	12.545	13.2844	10.9475	2.25356	6.86e-21	6.2e-19
Contig_938	50632	51629	Contig_938:50632-51629	996	*	10.3391	11.1962	7.93253	3.07176	6.87e-21	6.2e-19
Contig_57	1046540	1048484	Contig_57:1046540-1048484	1943	*	12.5691	13.3832	10.5211	2.72707	7.13e-21	6.44e-19
Contig_667	149927	151175	Contig_667:149927-151175	1247	*	10.5376	8.89276	11.2863	-2.30571	7.24e-21	6.53e-19
Contig_81	672698	675090	Contig_81:672698-675090	2391	*	12.9746	13.6652	11.6015	1.99894	7.34e-21	6.6e-19
Contig_1757	11227	11700	Contig_1757:11227-11700	472	*	9.20753	10.0381	7.03337	2.85086	7.51e-21	6.75e-19
Contig_496	413297	413522	Contig_496:413297-413522	224	*	7.2227	8.11364	4.44288	3.40588	7.6e-21	6.82e-19
Contig_971	99066	100329	Contig_971:99066-100329	1262	*	11.2877	12.0697	9.45385	2.508	7.62e-21	6.84e-19
Contig_788	46879	47632	Contig_788:46879-47632	752	*	10.3628	11.1957	8.1706	2.86803	7.92e-21	7.1e-19
Contig_59	1101162	1103391	Contig_59:1101162-1103391	2228	*	11.6834	12.6104	8.34259	3.872	8.2e-21	7.35e-19
Contig_497	243233	243736	Contig_497:243233-243736	502	*	9.47888	10.282	7.50786	2.64839	8.3e-21	7.43e-19
Contig_2620	35322	37458	Contig_2620:35322-37458	2135	*	12.0028	12.8808	9.3794	3.26937	8.33e-21	7.44e-19
Contig_397	481388	482496	Contig_397:481388-482496	1107	*	10.7176	11.5275	8.69927	2.69651	8.37e-21	7.47e-19
Contig_103	246570	250157	Contig_103:246570-250157	3586	*	12.5071	13.3284	10.4057	2.77934	8.68e-21	7.74e-19
Contig_84	1365597	1369312	Contig_84:1365597-1369312	3714	*	13.5363	14.2287	12.1557	2.00746	8.75e-21	7.79e-19
Contig_32	716984	718389	Contig_32:716984-718389	1404	*	11.5794	12.3073	10.0391	2.1895	9.14e-21	8.13e-19
Contig_102	657730	659031	Contig_102:657730-659031	1300	*	11.8717	12.6453	10.0877	2.45485	9.18e-21	8.16e-19
Contig_7	4210128	4214170	Contig_7:4210128-4214170	4041	*	13.5358	14.3321	11.6109	2.60159	9.45e-21	8.39e-19
Contig_1262	59263	62353	Contig_1262:59263-62353	3089	*	12.9656	13.6906	11.4391	2.17387	9.53e-21	8.46e-19
Contig_60	613979	614927	Contig_60:613979-614927	947	*	11.5198	12.2363	10.0333	2.12883	1.01e-20	8.92e-19
Contig_570	174184	175218	Contig_570:174184-175218	1033	*	10.1597	10.9379	8.34887	2.48307	1.01e-20	8.95e-19
Contig_7	3104687	3107718	Contig_7:3104687-3107718	3030	*	13.8536	14.6026	12.2068	2.30705	1.01e-20	8.95e-19
Contig_3684	12417	12917	Contig_3684:12417-12917	499	*	8.9551	9.93178	3.993	5.23306	1.08e-20	9.52e-19
Contig_2850	18883	19353	Contig_2850:18883-19353	469	*	7.94345	8.79035	5.6313	2.98443	1.08e-20	9.52e-19
Contig_1885	27012	27833	Contig_1885:27012-27833	820	*	9.18566	10.1525	4.72382	4.75144	1.09e-20	9.59e-19
Contig_95	971228	972044	Contig_95:971228-972044	815	*	10.0612	10.8821	7.96303	2.77608	1.11e-20	9.73e-19
Contig_3640	16692	16974	Contig_3640:16692-16974	281	*	7.29506	8.19611	4.37999	3.52244	1.14e-20	1e-18
Contig_1772	30341	31514	Contig_1772:30341-31514	1172	*	10.2271	11.0051	8.41719	2.48181	1.18e-20	1.03e-18
Contig_89	943910	946452	Contig_89:943910-946452	2541	*	12.9046	13.6622	11.2115	2.357	1.2e-20	1.05e-18
Contig_873	172701	176053	Contig_873:172701-176053	3351	*	13.164	13.9901	11.0261	2.8142	1.22e-20	1.07e-18
Contig_177	309204	309864	Contig_177:309204-309864	659	*	10.6179	11.4179	8.66862	2.62593	1.23e-20	1.08e-18
Contig_161	411119	412695	Contig_161:411119-412695	1575	*	11.6699	12.5071	9.44201	2.90167	1.23e-20	1.08e-18
Contig_684	262542	263880	Contig_684:262542-263880	1337	*	11.5156	12.2444	9.97087	2.19371	1.24e-20	1.09e-18
Contig_50	691923	693805	Contig_50:691923-693805	1881	*	11.7633	12.5489	9.90746	2.52961	1.26e-20	1.1e-18
Contig_142	262118	264737	Contig_142:262118-264737	2618	*	12.9728	13.7645	11.0778	2.56994	1.27e-20	1.11e-18
Contig_881	180627	180865	Contig_881:180627-180865	237	*	7.72373	8.57238	5.39597	2.9972	1.28e-20	1.11e-18
Contig_2417	33076	33655	Contig_2417:33076-33655	578	*	8.97351	9.74531	7.2005	2.44183	1.29e-20	1.12e-18
Contig_1015	170263	174851	Contig_1015:170263-174851	4587	*	15.1035	15.9378	12.8996	2.87812	1.32e-20	1.15e-18
Contig_232	293690	296134	Contig_232:293690-296134	2443	*	13.0262	13.8351	11.0151	2.68812	1.37e-20	1.19e-18
Contig_8	496432	498263	Contig_8:496432-498263	1830	*	12.2612	13.0058	10.6371	2.28162	1.39e-20	1.2e-18
Contig_130	398561	399809	Contig_130:398561-399809	1247	*	10.5769	11.4329	8.18073	3.06062	1.39e-20	1.21e-18
Contig_102	678073	679364	Contig_102:678073-679364	1290	*	11.0241	11.7873	9.30005	2.38977	1.42e-20	1.23e-18
Contig_2157	13378	13873	Contig_2157:13378-13873	494	*	8.86611	9.71516	6.53469	3.00019	1.44e-20	1.25e-18
Contig_238	276693	278206	Contig_238:276693-278206	1512	*	10.8031	11.6491	8.49878	2.97309	1.47e-20	1.27e-18
Contig_195	78975	80096	Contig_195:78975-80096	1120	*	11.9363	12.7018	10.199	2.40413	1.48e-20	1.28e-18
Contig_181	107907	112878	Contig_181:107907-112878	4970	*	13.3163	14.0218	11.8788	2.07215	1.48e-20	1.28e-18
Contig_9	785331	785589	Contig_9:785331-785589	257	*	7.25901	8.16018	4.34221	3.52177	1.49e-20	1.28e-18
Contig_67	906101	907469	Contig_67:906101-907469	1367	*	11.7537	12.4832	10.2054	2.1976	1.53e-20	1.32e-18
Contig_210	130749	132180	Contig_210:130749-132180	1430	*	11.8416	12.6971	9.45042	3.05522	1.53e-20	1.32e-18
Contig_581	108399	110077	Contig_581:108399-110077	1677	*	11.1119	11.906	9.20106	2.58601	1.55e-20	1.33e-18
Contig_1585	140345	140933	Contig_1585:140345-140933	587	*	8.77726	9.72342	5.00635	4.20218	1.59e-20	1.36e-18
Contig_20	2790732	2792188	Contig_20:2790732-2792188	1455	*	11.6199	12.3725	9.95371	2.32731	1.61e-20	1.38e-18
Contig_21	2456284	2457899	Contig_21:2456284-2457899	1614	*	10.8589	11.5905	9.30061	2.20862	1.65e-20	1.41e-18
Contig_584	108524	109808	Contig_584:108524-109808	1283	*	11.2652	12.0132	9.62358	2.30046	1.66e-20	1.42e-18
Contig_745	287031	290765	Contig_745:287031-290765	3733	*	13.2588	14.0641	11.2732	2.6618	1.67e-20	1.43e-18
Contig_16	1370744	1371196	Contig_16:1370744-1371196	451	*	8.59414	9.4178	6.47453	2.79414	1.73e-20	1.48e-18
Contig_880	90923	94201	Contig_880:90923-94201	3277	*	12.4324	13.2103	10.6235	2.47969	1.73e-20	1.48e-18
Contig_1256	49765	51611	Contig_1256:49765-51611	1845	*	12.2354	13.0308	10.3159	2.59406	1.74e-20	1.48e-18
Contig_222	780630	781320	Contig_222:780630-781320	689	*	9.48877	10.2695	7.66254	2.49695	1.79e-20	1.52e-18
Contig_371	30352	31436	Contig_371:30352-31436	1083	*	9.87869	10.7243	7.57779	2.9699	1.82e-20	1.55e-18
Contig_19	2324715	2324982	Contig_19:2324715-2324982	266	*	7.67781	8.51778	5.42616	2.92198	1.83e-20	1.55e-18
Contig_255	329797	333802	Contig_255:329797-333802	4004	*	13.9919	14.7847	12.0894	2.57669	1.84e-20	1.56e-18
Contig_612	192456	192765	Contig_612:192456-192765	308	*	8.15141	9.05806	5.15503	3.58888	1.9e-20	1.61e-18
Contig_745	114890	116195	Contig_745:114890-116195	1304	*	12.1432	13.0117	9.62277	3.17258	1.96e-20	1.66e-18
Contig_293	488251	488808	Contig_293:488251-488808	556	*	8.99066	9.91122	5.76825	3.7706	1.97e-20	1.66e-18
Contig_3705	24106	25476	Contig_3705:24106-25476	1369	*	12.1189	12.8581	10.5226	2.25015	2.02e-20	1.71e-18
Contig_202	731188	732216	Contig_202:731188-732216	1027	*	11.3578	12.0678	9.9008	2.09402	2.02e-20	1.71e-18
Contig_238	83976	84950	Contig_238:83976-84950	973	*	11.6431	12.525	8.97382	3.30534	2.03e-20	1.71e-18
Contig_263	649653	651049	Contig_263:649653-651049	1395	*	10.4263	11.1928	8.68412	2.4084	2.04e-20	1.72e-18
Contig_1561	101087	102574	Contig_1561:101087-102574	1486	*	11.1339	11.9649	8.95658	2.85082	2.26e-20	1.9e-18
Contig_824	316613	317120	Contig_824:316613-317120	506	*	8.90114	9.68054	7.08299	2.4878	2.32e-20	1.95e-18
Contig_1	2914041	2917259	Contig_1:2914041-2917259	3217	*	12.5773	13.2898	11.1088	2.10673	2.37e-20	1.99e-18
Contig_2342	27300	38450	Contig_2342:27300-38450	11149	*	16.3945	17.3718	11.3926	5.24932	2.38e-20	2e-18
Contig_4	3117596	3117802	Contig_4:3117596-3117802	205	*	7.09121	8.0119	3.86652	3.77297	2.45e-20	2.05e-18
Contig_2247	31587	34124	Contig_2247:31587-34124	2536	*	12.1113	13.0265	8.9817	3.69396	2.45e-20	2.05e-18
Contig_102	642100	644824	Contig_102:642100-644824	2723	*	13.3501	14.2301	10.7028	3.28463	2.57e-20	2.15e-18
Contig_406	343380	345392	Contig_406:343380-345392	2011	*	12.3073	13.1184	10.2814	2.70078	2.6e-20	2.17e-18
Contig_92	1236941	1238978	Contig_92:1236941-1238978	2036	*	11.3394	12.0786	9.74296	2.25	2.63e-20	2.2e-18
Contig_391	200301	201258	Contig_391:200301-201258	956	*	10.9574	11.8128	8.56704	3.05231	2.64e-20	2.2e-18
Contig_478	126117	126923	Contig_478:126117-126923	805	*	10.6138	11.4186	8.63182	2.65636	2.66e-20	2.21e-18
Contig_66	1156482	1158031	Contig_66:1156482-1158031	1548	*	11.9381	12.7826	9.64737	2.95847	2.7e-20	2.25e-18
Contig_684	130235	131669	Contig_684:130235-131669	1433	*	10.9544	11.8081	8.58087	3.03626	2.8e-20	2.33e-18
Contig_739	134161	135521	Contig_739:134161-135521	1359	*	11.236	12.0771	8.97484	2.93034	3.02e-20	2.5e-18
Contig_150	632446	634720	Contig_150:632446-634720	2273	*	12.2159	13.0467	10.0405	2.84729	3.14e-20	2.61e-18
Contig_4	4613081	4614452	Contig_4:4613081-4614452	1370	*	12.1131	12.8844	10.3432	2.43672	3.21e-20	2.66e-18
Contig_345	219756	222106	Contig_345:219756-222106	2349	*	11.6528	12.4105	9.95934	2.3553	3.23e-20	2.68e-18
Contig_881	59015	61947	Contig_881:59015-61947	2931	*	12.414	13.1553	10.8072	2.26086	3.26e-20	2.7e-18
Contig_441	291693	292108	Contig_441:291693-292108	414	*	7.95416	8.79764	5.6723	2.95024	3.26e-20	2.7e-18
Contig_526	159395	159828	Contig_526:159395-159828	432	*	9.47622	10.406	6.08064	3.90545	3.33e-20	2.75e-18
Contig_1098	52256	53040	Contig_1098:52256-53040	783	*	9.34464	10.1835	7.10242	2.91256	3.34e-20	2.75e-18
Contig_953	134750	135266	Contig_953:134750-135266	515	*	8.89671	9.72227	6.76236	2.80851	3.37e-20	2.77e-18
Contig_244	123356	124056	Contig_244:123356-124056	699	*	9.02578	9.90295	6.41084	3.25546	3.37e-20	2.78e-18
Contig_584	24810	25979	Contig_584:24810-25979	1168	*	10.2296	11.0984	7.70603	3.17319	3.38e-20	2.78e-18
Contig_214	75704	76566	Contig_214:75704-76566	861	*	11.1694	12.0763	8.16906	3.58531	3.46e-20	2.85e-18
Contig_83	1149367	1150409	Contig_83:1149367-1150409	1041	*	10.5344	11.3091	8.74417	2.45817	3.59e-20	2.95e-18
Contig_1101	205027	207367	Contig_1101:205027-207367	2339	*	12.4674	13.1868	10.9672	2.14188	3.62e-20	2.97e-18
Contig_3253	38110	38781	Contig_3253:38110-38781	670	*	10.5052	11.299	8.59659	2.58153	3.62e-20	2.97e-18
Contig_434	339097	339630	Contig_434:339097-339630	532	*	8.69835	9.57334	6.10764	3.23027	3.74e-20	3.06e-18
Contig_242	604954	606641	Contig_242:604954-606641	1686	*	12.6272	13.4297	10.6612	2.6395	3.83e-20	3.13e-18
Contig_36	1615002	1616407	Contig_36:1615002-1616407	1404	*	11.0122	11.7954	9.17123	2.51136	3.88e-20	3.17e-18
Contig_776	52657	53249	Contig_776:52657-53249	591	*	9.89132	10.7185	7.74398	2.81914	3.89e-20	3.18e-18
Contig_3	5190666	5193669	Contig_3:5190666-5193669	3002	*	11.7666	12.5815	9.71268	2.72764	3.93e-20	3.2e-18
Contig_283	99942	101385	Contig_283:99942-101385	1442	*	10.935	11.6762	9.32882	2.25996	3.93e-20	3.2e-18
Contig_1237	59832	60054	Contig_1237:59832-60054	221	*	7.27129	8.15221	4.61336	3.2935	3.96e-20	3.22e-18
Contig_13	1648106	1648637	Contig_13:1648106-1648637	530	*	8.56831	9.34478	6.76776	2.46861	4.01e-20	3.26e-18
Contig_769	302944	304020	Contig_769:302944-304020	1075	*	10.7101	11.4898	8.88995	2.48914	4.07e-20	3.3e-18
Contig_22	3128275	3129978	Contig_22:3128275-3129978	1702	*	11.0364	11.8309	9.12355	2.58546	4.08e-20	3.31e-18
Contig_622	92629	94565	Contig_622:92629-94565	1935	*	12.9823	13.6613	11.6566	1.94093	4.14e-20	3.36e-18
Contig_872	52157	52811	Contig_872:52157-52811	653	*	10.1744	10.8977	8.65599	2.16217	4.19e-20	3.39e-18
Contig_121	57007	59192	Contig_121:57007-59192	2184	*	11.2082	11.9334	9.68077	2.17239	4.19e-20	3.39e-18
Contig_1197	12830	13882	Contig_1197:12830-13882	1051	*	10.1808	11.0856	7.21226	3.5559	4.23e-20	3.42e-18
Contig_344	104461	104667	Contig_344:104461-104667	205	*	8.07034	8.90029	5.90142	2.84076	4.24e-20	3.42e-18
Contig_54	999402	1000871	Contig_54:999402-1000871	1468	*	11.3987	12.1808	9.56392	2.50445	4.27e-20	3.45e-18
Contig_55	36602	37929	Contig_55:36602-37929	1326	*	10.8126	11.5685	9.12895	2.344	4.29e-20	3.46e-18
Contig_904	140094	140832	Contig_904:140094-140832	737	*	9.55536	10.3956	7.3017	2.92046	4.3e-20	3.46e-18
Contig_216	594266	595369	Contig_216:594266-595369	1102	*	10.6198	11.3384	9.12349	2.13705	4.47e-20	3.6e-18
Contig_647	243820	244824	Contig_647:243820-244824	1003	*	11.8959	12.6583	10.1768	2.38196	4.49e-20	3.61e-18
Contig_29	418093	418480	Contig_29:418093-418480	386	*	8.75837	9.55558	6.82745	2.60427	4.5e-20	3.61e-18
Contig_47	1204544	1205887	Contig_47:1204544-1205887	1342	*	10.0546	10.8027	8.41303	2.29834	4.53e-20	3.64e-18
Contig_55	1684504	1687119	Contig_55:1684504-1687119	2614	*	11.9833	12.7525	10.2251	2.42344	4.75e-20	3.8e-18
Contig_1721	23683	25408	Contig_1721:23683-25408	1724	*	11.4449	12.1397	10.0538	2.01689	4.83e-20	3.87e-18
Contig_172	563377	565914	Contig_172:563377-565914	2536	*	13.8275	14.5812	12.156	2.33052	4.87e-20	3.9e-18
Contig_259	436172	438097	Contig_259:436172-438097	1924	*	12.0183	12.9211	9.07812	3.53239	5.02e-20	4.01e-18
Contig_3257	31107	32640	Contig_3257:31107-32640	1532	*	11.4012	12.2044	9.4304	2.6434	5.09e-20	4.06e-18
Contig_1546	135234	135603	Contig_1546:135234-135603	368	*	8.22961	9.08127	5.87429	3.01643	5.09e-20	4.06e-18
Contig_202	61983	64699	Contig_202:61983-64699	2715	*	13.4973	14.1888	12.1208	1.99996	5.11e-20	4.07e-18
Contig_601	34555	35124	Contig_601:34555-35124	568	*	10.8168	11.562	9.18986	2.28176	5.41e-20	4.3e-18
Contig_464	366776	367359	Contig_464:366776-367359	582	*	8.66288	9.44434	6.83214	2.49892	5.46e-20	4.34e-18
Contig_14	3310485	3312175	Contig_14:3310485-3312175	1689	*	12.4473	13.2136	10.7061	2.4051	5.79e-20	4.59e-18
Contig_1983	23579	24509	Contig_1983:23579-24509	929	*	9.78145	10.5759	7.86858	2.58478	5.9e-20	4.68e-18
Contig_1340	123745	125214	Contig_1340:123745-125214	1468	*	12.6501	13.4142	10.9209	2.39213	6.02e-20	4.77e-18
Contig_308	413851	415742	Contig_308:413851-415742	1890	*	12.1903	12.9002	10.7335	2.0919	6.08e-20	4.81e-18
Contig_1178	115622	116427	Contig_1178:115622-116427	804	*	8.77027	9.65306	6.09047	3.30704	6.12e-20	4.84e-18
Contig_12	1218669	1219287	Contig_12:1218669-1219287	617	*	9.11322	10.0068	6.30004	3.42557	6.19e-20	4.89e-18
Contig_460	118265	123719	Contig_460:118265-123719	5453	*	14.0658	14.7706	12.632	2.06548	6.61e-20	5.22e-18
Contig_172	237395	239436	Contig_172:237395-239436	2040	*	12.5349	13.2569	11.0228	2.1543	6.62e-20	5.22e-18
Contig_189	732959	733588	Contig_189:732959-733588	628	*	9.95929	10.7828	7.84081	2.78885	6.68e-20	5.26e-18
Contig_1730	47062	49626	Contig_1730:47062-49626	2563	*	12.0397	12.8076	10.2898	2.41393	6.73e-20	5.3e-18
Contig_1207	184667	185309	Contig_1207:184667-185309	641	*	10.1675	10.9755	8.1627	2.67714	6.9e-20	5.43e-18
Contig_1191	215457	216642	Contig_1191:215457-216642	1184	*	11.1166	11.8531	9.53414	2.23245	6.99e-20	5.49e-18
Contig_667	79359	81295	Contig_667:79359-81295	1935	*	12.6112	13.3334	11.0982	2.15513	7e-20	5.49e-18
Contig_1	7044260	7046549	Contig_1:7044260-7046549	2288	*	12.4593	13.2823	10.3452	2.78472	7.16e-20	5.62e-18
Contig_1442	67113	69610	Contig_1442:67113-69610	2496	*	11.7102	12.4218	10.2458	2.10009	7.44e-20	5.83e-18
Contig_51	1694529	1695437	Contig_51:1694529-1695437	907	*	10.7211	11.4903	8.96308	2.42246	7.55e-20	5.91e-18
Contig_483	85806	87057	Contig_483:85806-87057	1250	*	11.3473	12.0809	9.77896	2.21669	7.58e-20	5.93e-18
Contig_1946	4319	4822	Contig_1946:4319-4822	502	*	8.48211	9.27273	6.59409	2.55801	7.79e-20	6.09e-18
Contig_1	474437	477706	Contig_1:474437-477706	3268	*	12.4941	13.291	10.565	2.59977	8.03e-20	6.27e-18
Contig_54	1517761	1520692	Contig_54:1517761-1520692	2930	*	12.7294	13.4155	11.3749	1.97355	8.11e-20	6.33e-18
Contig_743	67298	70214	Contig_743:67298-70214	2915	*	13.3347	14.0625	11.7946	2.18514	8.19e-20	6.38e-18
Contig_873	195126	195476	Contig_873:195126-195476	349	*	8.68696	9.58024	5.87703	3.41931	8.2e-20	6.38e-18
Contig_22	1686482	1688682	Contig_22:1686482-1688682	2199	*	11.9073	12.6793	10.1335	2.43881	8.23e-20	6.4e-18
Contig_1760	33904	34546	Contig_1760:33904-34546	641	*	9.66005	10.4066	8.0261	2.28831	8.48e-20	6.59e-18
Contig_32	1615384	1615907	Contig_32:1615384-1615907	522	*	9.09506	9.8688	7.31068	2.45029	8.54e-20	6.63e-18
Contig_516	364033	365342	Contig_516:364033-365342	1308	*	11.0782	11.8565	9.26649	2.4781	8.63e-20	6.7e-18
Contig_1588	24497	25402	Contig_1588:24497-25402	904	*	10.5203	11.3093	8.64233	2.5475	8.71e-20	6.75e-18
Contig_987	185676	186994	Contig_987:185676-186994	1317	*	10.9903	11.8489	8.56986	3.0747	8.81e-20	6.82e-18
Contig_221	638928	642109	Contig_221:638928-642109	3180	*	12.8888	13.7538	10.4047	3.13225	8.91e-20	6.89e-18
Contig_492	380326	383144	Contig_492:380326-383144	2817	*	11.8649	12.7063	9.60145	2.92785	8.92e-20	6.89e-18
Contig_685	78163	79003	Contig_685:78163-79003	839	*	10.7323	11.4553	9.21548	2.15882	8.92e-20	6.89e-18
Contig_1150	17901	18216	Contig_1150:17901-18216	314	*	8.41466	9.27817	5.9451	3.12054	8.99e-20	6.93e-18
Contig_171	762924	768317	Contig_171:762924-768317	5392	*	13.5721	14.2786	12.1306	2.07358	9.3e-20	7.17e-18
Contig_251	730505	731966	Contig_251:730505-731966	1460	*	11.6583	12.4275	9.90044	2.42152	9.36e-20	7.2e-18
Contig_185	324768	327019	Contig_185:324768-327019	2250	*	11.9032	12.5728	10.6146	1.89604	9.42e-20	7.25e-18
Contig_132	441116	443710	Contig_132:441116-443710	2593	*	13.5672	14.2809	12.0935	2.11011	9.79e-20	7.53e-18
Contig_143	1359	1835	Contig_143:1359-1835	475	*	8.64721	9.52872	5.98242	3.29415	9.82e-20	7.54e-18
Contig_357	418993	421660	Contig_357:418993-421660	2666	*	13.7377	14.5101	11.961	2.44118	9.96e-20	7.64e-18
Contig_29	2017483	2019709	Contig_29:2017483-2019709	2225	*	12.9051	13.6671	11.1875	2.37841	1e-19	7.68e-18
Contig_1202	165192	166111	Contig_1202:165192-166111	918	*	10.787	11.6012	8.7379	2.71923	1.02e-19	7.82e-18
Contig_127	909391	910639	Contig_127:909391-910639	1247	*	11.2062	11.8939	9.84496	1.98103	1.03e-19	7.84e-18
Contig_206	281813	286631	Contig_206:281813-286631	4817	*	13.9708	14.6415	12.6779	1.90093	1.03e-19	7.85e-18
Contig_869	213698	215148	Contig_869:213698-215148	1449	*	12.4406	13.2678	10.2933	2.81584	1.03e-19	7.89e-18
Contig_49	846526	847504	Contig_49:846526-847504	977	*	10.302	11.1749	7.73448	3.20704	1.06e-19	8.11e-18
Contig_2314	50855	54018	Contig_2314:50855-54018	3162	*	13.9595	14.7022	12.3457	2.266	1.07e-19	8.14e-18
Contig_95	401521	402947	Contig_95:401521-402947	1425	*	12.1837	13.0868	9.23968	3.52987	1.07e-19	8.16e-18
Contig_90	1076624	1078448	Contig_90:1076624-1078448	1823	*	11.3797	12.103	9.86142	2.16005	1.09e-19	8.28e-18
Contig_242	752347	753514	Contig_242:752347-753514	1166	*	11.129	11.9257	9.20147	2.59758	1.09e-19	8.28e-18
Contig_190	367500	368671	Contig_190:367500-368671	1170	*	12.4384	13.1172	11.1138	1.93816	1.11e-19	8.43e-18
Contig_1482	58367	59004	Contig_1482:58367-59004	636	*	9.41083	10.3006	6.64527	3.37962	1.11e-19	8.45e-18
Contig_646	321729	322005	Contig_646:321729-322005	275	*	7.51226	8.38766	4.91702	3.23183	1.19e-19	8.99e-18
Contig_524	410212	411248	Contig_524:410212-411248	1035	*	10.3668	11.1749	8.36139	2.67599	1.2e-19	9.1e-18
Contig_238	78961	79699	Contig_238:78961-79699	737	*	8.77113	9.74899	3.734	5.26404	1.22e-19	9.22e-18
Contig_128	863125	863400	Contig_128:863125-863400	274	*	7.51125	8.36732	5.11462	3.04875	1.29e-19	9.77e-18
Contig_54	527010	527919	Contig_54:527010-527919	908	*	10.0578	10.8193	8.34328	2.3746	1.31e-19	9.88e-18
Contig_4	1487204	1489258	Contig_4:1487204-1489258	2053	*	12.3915	13.2057	10.3422	2.71891	1.33e-19	1e-17
Contig_33	2049173	2051033	Contig_33:2049173-2051033	1859	*	12.1826	12.9686	10.3233	2.52676	1.33e-19	1e-17
Contig_1624	30102	31403	Contig_1624:30102-31403	1300	*	11.2309	12.0025	9.45887	2.4354	1.33e-19	1.01e-17
Contig_2773	27260	28172	Contig_2773:27260-28172	911	*	9.60964	10.4468	7.38144	2.89361	1.34e-19	1.01e-17
Contig_305	595778	596355	Contig_305:595778-596355	576	*	8.65157	9.55209	5.744	3.50086	1.35e-19	1.01e-17
Contig_1338	100504	101813	Contig_1338:100504-101813	1308	*	10.4329	11.2585	8.2985	2.80293	1.35e-19	1.01e-17
Contig_29	2111399	2114281	Contig_29:2111399-2114281	2881	*	13.0004	13.8591	10.5784	3.07366	1.37e-19	1.03e-17
Contig_2114	14774	15913	Contig_2114:14774-15913	1138	*	11.071	11.903	8.88542	2.85133	1.39e-19	1.04e-17
Contig_478	127055	128167	Contig_478:127055-128167	1111	*	10.8425	11.7052	8.38085	3.10896	1.39e-19	1.04e-17
Contig_1852	96098	97907	Contig_1852:96098-97907	1808	*	11.4085	12.2457	9.1798	2.89313	1.4e-19	1.05e-17
Contig_39	168488	170358	Contig_39:168488-170358	1869	*	12.1676	12.9539	10.3072	2.52775	1.41e-19	1.05e-17
Contig_22	2667003	2670050	Contig_22:2667003-2670050	3046	*	12.1638	12.9422	10.3519	2.47727	1.42e-19	1.06e-17
Contig_1399	135582	137057	Contig_1399:135582-137057	1474	*	10.8495	11.671	8.74611	2.77201	1.44e-19	1.07e-17
Contig_166	878198	880837	Contig_166:878198-880837	2638	*	11.9595	12.7378	10.1483	2.47664	1.45e-19	1.08e-17
Contig_994	24865	27366	Contig_994:24865-27366	2500	*	12.7808	13.5888	10.7765	2.67393	1.47e-19	1.1e-17
Contig_29	2562319	2564672	Contig_29:2562319-2564672	2352	*	12.7639	13.4373	11.4602	1.91312	1.49e-19	1.11e-17
Contig_570	362011	362801	Contig_570:362011-362801	789	*	9.29615	10.0627	7.55333	2.40419	1.53e-19	1.13e-17
Contig_232	418229	420933	Contig_232:418229-420933	2703	*	12.7197	13.5161	10.7944	2.59407	1.53e-19	1.14e-17
Contig_202	387506	388939	Contig_202:387506-388939	1432	*	10.323	11.056	8.75778	2.21197	1.54e-19	1.14e-17
Contig_825	142212	142789	Contig_825:142212-142789	576	*	8.73714	9.52121	6.8904	2.51281	1.57e-19	1.16e-17
Contig_461	336928	338040	Contig_461:336928-338040	1111	*	11.2945	12.0289	9.72266	2.21918	1.58e-19	1.17e-17
Contig_1996	16236	18399	Contig_1996:16236-18399	2162	*	11.6393	12.4866	9.32325	2.97507	1.61e-19	1.19e-17
Contig_261	150456	150778	Contig_261:150456-150778	321	*	8.30403	9.0959	6.40799	2.56314	1.62e-19	1.2e-17
Contig_226	349178	354240	Contig_226:349178-354240	5061	*	14.411	15.0904	13.0837	1.94066	1.62e-19	1.2e-17
Contig_342	16396	17147	Contig_342:16396-17147	750	*	10.0299	10.9135	7.34153	3.30963	1.64e-19	1.21e-17
Contig_304	52197	53319	Contig_304:52197-53319	1121	*	11.8251	12.5718	10.1906	2.28774	1.67e-19	1.23e-17
Contig_3898	7128	7285	Contig_3898:7128-7285	156	*	7.50217	8.36509	5.03848	3.11293	1.71e-19	1.26e-17
Contig_2183	79535	80796	Contig_2183:79535-80796	1260	*	11.0012	11.7307	9.45286	2.1929	1.72e-19	1.26e-17
Contig_1	2728187	2730587	Contig_1:2728187-2730587	2399	*	11.8516	12.5768	10.3244	2.16929	1.73e-19	1.27e-17
Contig_205	236212	237579	Contig_205:236212-237579	1366	*	11.3758	12.191	9.31938	2.72492	1.78e-19	1.31e-17
Contig_88	1182186	1184059	Contig_88:1182186-1184059	1872	*	12.3806	13.2127	10.1947	2.85113	1.78e-19	1.31e-17
Contig_361	252523	253134	Contig_361:252523-253134	610	*	10.7548	11.6222	8.24585	3.15151	1.81e-19	1.33e-17
Contig_987	89989	90688	Contig_987:89989-90688	698	*	11.9836	12.7595	10.1863	2.46127	1.85e-19	1.35e-17
Contig_16	2747502	2747960	Contig_16:2747502-2747960	457	*	11.5267	12.3303	9.55288	2.64269	1.85e-19	1.36e-17
Contig_176	924388	927304	Contig_176:924388-927304	2915	*	12.4005	13.1572	10.713	2.34483	1.9e-19	1.39e-17
Contig_3543	13093	15598	Contig_3543:13093-15598	2504	*	13.7534	14.4288	12.4421	1.92171	1.9e-19	1.39e-17
Contig_4	3061004	3062487	Contig_4:3061004-3062487	1482	*	11.9166	12.6052	10.5521	1.9839	1.9e-19	1.39e-17
Contig_153	943690	945019	Contig_153:943690-945019	1328	*	11.7868	12.5775	9.89828	2.55575	1.91e-19	1.4e-17
Contig_124	313638	314266	Contig_124:313638-314266	627	*	10.7848	11.576	8.89329	2.55911	1.92e-19	1.4e-17
Contig_227	370811	371637	Contig_227:370811-371637	825	*	9.18308	9.98656	7.20995	2.64241	1.94e-19	1.41e-17
Contig_301	645483	645797	Contig_301:645483-645797	313	*	7.40469	8.39598	1.02945	6.79876	1.99e-19	1.45e-17
Contig_290	18165	19420	Contig_290:18165-19420	1254	*	11.7948	12.5727	9.98567	2.47353	1.99e-19	1.45e-17
Contig_376	77383	77719	Contig_376:77383-77719	335	*	8.22751	9.06412	6.00428	2.88809	2.02e-19	1.47e-17
Contig_65	1679688	1680878	Contig_65:1679688-1680878	1189	*	11.4055	12.1443	9.81117	2.24313	2.03e-19	1.47e-17
Contig_162	981988	982997	Contig_162:981988-982997	1008	*	9.97931	10.8474	7.46322	3.15748	2.12e-19	1.54e-17
Contig_1469	32359	34257	Contig_1469:32359-34257	1897	*	12.1925	13.0116	10.1079	2.75222	2.12e-19	1.54e-17
Contig_7	1120639	1122045	Contig_7:1120639-1122045	1405	*	10.7321	11.4624	9.18002	2.19638	2.15e-19	1.56e-17
Contig_8	2228963	2229905	Contig_8:2228963-2229905	941	*	11.9805	12.761	10.1555	2.48974	2.19e-19	1.58e-17
Contig_551	405653	405861	Contig_551:405653-405861	207	*	7.40265	8.31491	4.31961	3.6446	2.22e-19	1.6e-17
Contig_510	370253	373092	Contig_510:370253-373092	2838	*	12.6789	13.4229	11.0584	2.27174	2.27e-19	1.64e-17
Contig_1860	83908	84580	Contig_1860:83908-84580	671	*	9.85191	10.6161	8.12262	2.38837	2.28e-19	1.65e-17
Contig_182	286128	286619	Contig_182:286128-286619	490	*	8.75269	9.67353	5.52543	3.7557	2.3e-19	1.66e-17
Contig_175	471190	471653	Contig_175:471190-471653	462	*	8.71652	9.52362	6.71827	2.66486	2.34e-19	1.69e-17
Contig_192	509050	509680	Contig_192:509050-509680	629	*	8.88998	9.77627	6.1681	3.33597	2.41e-19	1.73e-17
Contig_1237	56717	59098	Contig_1237:56717-59098	2380	*	11.985	12.8031	9.90733	2.74496	2.41e-19	1.73e-17
Contig_14	2573955	2576670	Contig_14:2573955-2576670	2714	*	12.0126	12.7751	10.2926	2.37893	2.43e-19	1.75e-17
Contig_920	50732	51330	Contig_920:50732-51330	597	*	9.68623	10.5241	7.45207	2.89487	2.47e-19	1.78e-17
Contig_150	799899	801375	Contig_150:799899-801375	1475	*	12.6847	13.5482	10.2162	3.11288	2.57e-19	1.84e-17
Contig_8	2232935	2235025	Contig_8:2232935-2235025	2089	*	13.2368	14.0143	11.4302	2.47013	2.59e-19	1.86e-17
Contig_656	52790	55279	Contig_656:52790-55279	2488	*	12.4667	13.1608	11.0786	2.01036	2.74e-19	1.97e-17
Contig_1	227898	229492	Contig_1:227898-229492	1593	*	12.6663	13.3604	11.2784	2.01022	2.77e-19	1.98e-17
Contig_335	519425	521264	Contig_335:519425-521264	1838	*	12.3439	13.063	10.8449	2.13661	2.84e-19	2.03e-17
Contig_641	91388	92507	Contig_641:91388-92507	1118	*	11.448	12.2447	9.52114	2.59338	2.85e-19	2.03e-17
Contig_285	165790	166987	Contig_285:165790-166987	1196	*	10.1204	10.8367	8.63493	2.12138	2.87e-19	2.05e-17
Contig_420	164188	166395	Contig_420:164188-166395	2206	*	12.8711	13.6967	10.7361	2.80012	2.88e-19	2.06e-17
Contig_330	461938	463209	Contig_330:461938-463209	1270	*	11.3877	12.0737	10.0337	1.97087	2.92e-19	2.08e-17
Contig_283	324539	328327	Contig_283:324539-328327	3787	*	13.9379	14.6421	12.5068	2.05963	2.98e-19	2.12e-17
Contig_862	25941	27562	Contig_862:25941-27562	1620	*	10.8305	11.703	8.26678	3.19761	3.08e-19	2.19e-17
Contig_130	1067093	1069971	Contig_130:1067093-1069971	2877	*	12.654	13.5355	9.98846	3.28634	3.11e-19	2.21e-17
Contig_127	68966	70198	Contig_127:68966-70198	1231	*	10.6005	11.3398	9.00385	2.24477	3.11e-19	2.21e-17
Contig_2865	7592	8223	Contig_2865:7592-8223	630	*	8.8179	9.74395	5.49489	3.8285	3.11e-19	2.21e-17
Contig_8	1638964	1640268	Contig_8:1638964-1640268	1303	*	12.1599	12.9752	10.1034	2.72322	3.12e-19	2.21e-17
Contig_243	439073	440120	Contig_243:439073-440120	1046	*	10.8951	11.629	9.32536	2.21526	3.22e-19	2.28e-17
Contig_170	670488	678120	Contig_170:670488-678120	7631	*	14.4905	15.1687	13.1682	1.93378	3.27e-19	2.31e-17
Contig_1286	26029	27043	Contig_1286:26029-27043	1013	*	10.303	11.0984	8.38384	2.58555	3.3e-19	2.33e-17
Contig_122	114212	115712	Contig_122:114212-115712	1499	*	12.298	13.0546	10.6104	2.34342	3.36e-19	2.37e-17
Contig_397	313637	318017	Contig_397:313637-318017	4379	*	13.4918	14.263	11.7222	2.43038	3.4e-19	2.4e-17
Contig_337	258504	260713	Contig_337:258504-260713	2208	*	11.8597	12.6044	10.2358	2.27436	3.42e-19	2.41e-17
Contig_1526	94277	95800	Contig_1526:94277-95800	1522	*	12.0987	12.9332	9.89244	2.86795	3.47e-19	2.44e-17
Contig_153	727381	728002	Contig_153:727381-728002	620	*	9.95685	10.8254	7.43519	3.15991	3.49e-19	2.46e-17
Contig_69	1010774	1012181	Contig_69:1010774-1012181	1406	*	10.9161	11.7387	8.80469	2.77642	3.55e-19	2.5e-17
Contig_676	73029	74709	Contig_676:73029-74709	1679	*	10.6643	11.5461	7.99578	3.2877	3.55e-19	2.5e-17
Contig_124	862413	863060	Contig_124:862413-863060	646	*	9.66356	10.4231	7.96012	2.36044	3.56e-19	2.5e-17
Contig_242	226873	229422	Contig_242:226873-229422	2548	*	12.2164	13.1041	9.47768	3.34865	3.68e-19	2.58e-17
Contig_228	149806	151245	Contig_228:149806-151245	1438	*	11.3733	12.2333	8.93798	3.08102	3.79e-19	2.66e-17
Contig_1715	48903	49117	Contig_1715:48903-49117	213	*	7.41449	8.3224	4.39913	3.57523	3.84e-19	2.69e-17
Contig_746	274399	275068	Contig_746:274399-275068	668	*	11.5486	12.2719	10.0303	2.15741	3.85e-19	2.7e-17
Contig_150	402081	403182	Contig_150:402081-403182	1100	*	10.8332	11.6559	8.72107	2.77662	3.9e-19	2.73e-17
Contig_2381	11116	12323	Contig_2381:11116-12323	1206	*	10.9536	11.8315	8.33004	3.24867	3.97e-19	2.77e-17
Contig_26	2622085	2628754	Contig_26:2622085-2628754	6668	*	14.3547	15.1209	12.6141	2.39944	4.04e-19	2.82e-17
Contig_1640	56480	57709	Contig_1640:56480-57709	1228	*	10.7999	11.6207	8.70205	2.76288	4.16e-19	2.9e-17
Contig_228	312275	312893	Contig_228:312275-312893	617	*	9.45549	10.318	6.9959	3.10221	4.16e-19	2.9e-17
Contig_54	986242	989418	Contig_54:986242-989418	3175	*	13.0115	13.7371	11.4819	2.17006	4.19e-19	2.92e-17
Contig_363	144324	145550	Contig_363:144324-145550	1225	*	11.2277	12.0597	9.0422	2.84755	4.24e-19	2.95e-17
Contig_601	35688	36513	Contig_601:35688-36513	824	*	10.8906	11.6702	9.0712	2.48217	4.24e-19	2.95e-17
Contig_1985	23330	23960	Contig_1985:23330-23960	629	*	8.93726	9.79925	6.48292	3.09539	4.31e-19	3e-17
Contig_169	58242	59535	Contig_169:58242-59535	1292	*	11.9498	12.6295	10.6214	1.94046	4.35e-19	3.02e-17
Contig_259	360457	361254	Contig_259:360457-361254	796	*	9.59233	10.4559	7.12236	3.11235	4.48e-19	3.11e-17
Contig_78	1049019	1051134	Contig_78:1049019-1051134	2114	*	12.7452	13.4611	11.261	2.11891	4.5e-19	3.12e-17
Contig_2142	10849	11534	Contig_2142:10849-11534	684	*	9.19886	10.0598	6.75445	3.08964	4.51e-19	3.12e-17
Contig_922	241145	241834	Contig_922:241145-241834	688	*	10.9521	11.7119	9.24734	2.36094	4.76e-19	3.29e-17
Contig_244	119744	123071	Contig_244:119744-123071	3326	*	13.3156	14.1195	11.3396	2.64143	4.8e-19	3.32e-17
Contig_566	408204	409508	Contig_566:408204-409508	1303	*	10.3126	11.1573	8.02004	2.94849	4.89e-19	3.38e-17
Contig_964	265153	265570	Contig_964:265153-265570	416	*	7.77744	8.66156	5.08181	3.3111	5.02e-19	3.46e-17
Contig_172	240037	243165	Contig_172:240037-243165	3127	*	13.4689	14.1821	11.9972	2.10471	5.14e-19	3.54e-17
Contig_610	328821	329135	Contig_610:328821-329135	313	*	9.0122	9.82945	6.94096	2.73555	5.18e-19	3.57e-17
Contig_7	2381822	2382464	Contig_7:2381822-2382464	641	*	9.14468	9.90053	7.46138	2.33798	5.2e-19	3.58e-17
Contig_2283	29374	29904	Contig_2283:29374-29904	529	*	9.99915	10.8625	7.53138	3.10929	5.25e-19	3.61e-17
Contig_823	220870	221595	Contig_823:220870-221595	724	*	8.70452	9.61401	5.66492	3.59588	5.25e-19	3.61e-17
Contig_133	47558	49451	Contig_133:47558-49451	1892	*	11.835	12.6703	9.62281	2.87204	5.26e-19	3.61e-17
Contig_22	1684426	1685060	Contig_22:1684426-1685060	633	*	9.50103	10.3466	7.20107	2.95564	5.27e-19	3.62e-17
Contig_9	786194	787421	Contig_9:786194-787421	1226	*	10.5271	11.3802	8.15838	3.01753	5.53e-19	3.79e-17
Contig_134	1072516	1073276	Contig_134:1072516-1073276	759	*	10.411	11.1841	8.63035	2.44093	5.86e-19	4.02e-17
Contig_1244	22386	23073	Contig_1244:22386-23073	686	*	10.0268	10.8901	7.55959	3.10711	5.97e-19	4.09e-17
Contig_570	229057	229904	Contig_570:229057-229904	846	*	9.49964	10.2559	7.81405	2.33913	6.1e-19	4.18e-17
Contig_1683	72100	72614	Contig_1683:72100-72614	513	*	8.65382	9.58416	5.24675	3.88834	6.12e-19	4.18e-17
Contig_4	2946749	2948533	Contig_4:2946749-2948533	1783	*	12.0135	12.7855	10.2395	2.43343	6.19e-19	4.23e-17
Contig_1	2734677	2735295	Contig_1:2734677-2735295	617	*	9.40781	10.1563	7.7637	2.29475	6.24e-19	4.26e-17
Contig_2697	13980	15789	Contig_2697:13980-15789	1808	*	11.0995	11.8617	9.38175	2.37405	6.3e-19	4.3e-17
Contig_871	144834	147457	Contig_871:144834-147457	2622	*	11.5257	12.3862	9.08582	3.08233	6.47e-19	4.41e-17
Contig_3006	34505	35078	Contig_3006:34505-35078	572	*	8.98358	9.9081	5.68948	3.79356	6.69e-19	4.55e-17
Contig_469	26370	28115	Contig_469:26370-28115	1744	*	12.4703	13.2676	10.5388	2.59565	6.69e-19	4.55e-17
Contig_76	821971	822911	Contig_76:821971-822911	939	*	10.3407	11.0614	8.83443	2.14276	6.8e-19	4.62e-17
Contig_676	363537	367176	Contig_676:363537-367176	3638	*	13.2152	13.9799	11.4828	2.3893	6.84e-19	4.64e-17
Contig_1090	52939	53996	Contig_1090:52939-53996	1056	*	11.3081	12.1385	9.13511	2.83307	7.09e-19	4.81e-17
Contig_161	407333	410475	Contig_161:407333-410475	3141	*	13.4104	14.1912	11.5831	2.48862	7.2e-19	4.88e-17
Contig_335	560182	562003	Contig_335:560182-562003	1820	*	12.5196	13.391	9.96827	3.18127	7.32e-19	4.96e-17
Contig_281	654758	655123	Contig_281:654758-655123	364	*	9.33942	10.2487	6.30344	3.59285	7.37e-19	4.99e-17
Contig_779	179049	179714	Contig_779:179049-179714	664	*	9.02003	9.7813	7.30696	2.36855	7.4e-19	5e-17
Contig_526	103968	104387	Contig_526:103968-104387	418	*	8.51075	9.39627	5.7984	3.32172	7.46e-19	5.04e-17
Contig_2742	56532	57162	Contig_2742:56532-57162	629	*	9.73745	10.5705	7.54376	2.85335	7.72e-19	5.21e-17
Contig_745	163735	165651	Contig_745:163735-165651	1915	*	11.5621	12.2571	10.1708	2.01235	7.98e-19	5.39e-17
Contig_2653	49015	50293	Contig_2653:49015-50293	1277	*	10.005	10.7297	8.4801	2.16343	8.08e-19	5.44e-17
Contig_244	124108	124503	Contig_244:124108-124503	394	*	9.00131	9.85574	6.62018	3.02787	8.1e-19	5.45e-17
Contig_11	3533225	3535117	Contig_11:3533225-3535117	1891	*	12.1486	13.0156	9.64298	3.14017	8.11e-19	5.46e-17
Contig_255	441650	443922	Contig_255:441650-443922	2271	*	12.7818	13.4609	11.4558	1.93644	8.18e-19	5.5e-17
Contig_6	2840530	2841699	Contig_6:2840530-2841699	1168	*	10.6333	11.4063	8.85269	2.43987	8.29e-19	5.57e-17
Contig_526	158090	159200	Contig_526:158090-159200	1109	*	11.1619	12.0432	8.50007	3.27744	8.32e-19	5.59e-17
Contig_272	40335	41026	Contig_272:40335-41026	690	*	9.29887	10.0513	7.63425	2.31574	8.41e-19	5.64e-17
Contig_164	133152	134049	Contig_164:133152-134049	896	*	10.3899	11.2122	8.28035	2.77123	8.52e-19	5.71e-17
Contig_2935	36545	36872	Contig_2935:36545-36872	326	*	8.0082	8.81903	5.98368	2.68751	8.59e-19	5.75e-17
Contig_273	274035	274501	Contig_273:274035-274501	465	*	8.70307	9.53476	6.52016	2.84033	8.63e-19	5.77e-17
Contig_843	138183	138993	Contig_843:138183-138993	809	*	10.5871	11.4278	8.32903	2.91323	8.63e-19	5.77e-17
Contig_788	82330	82867	Contig_788:82330-82867	536	*	8.42235	9.32206	5.52599	3.47466	8.76e-19	5.85e-17
Contig_547	401750	402775	Contig_547:401750-402775	1024	*	11.1788	11.9236	9.55379	2.27301	8.83e-19	5.9e-17
Contig_206	553114	554642	Contig_206:553114-554642	1527	*	11.7719	12.5279	10.0877	2.33735	8.97e-19	5.98e-17
Contig_7	3097398	3103988	Contig_7:3097398-3103988	6589	*	14.4771	15.1842	13.033	2.07225	8.99e-19	5.99e-17
Contig_669	174216	176035	Contig_669:174216-176035	1818	*	11.5221	12.3098	9.65274	2.53126	9.08e-19	6.05e-17
Contig_762	84613	84830	Contig_762:84613-84830	216	*	7.57459	8.5054	4.15804	3.89257	9.39e-19	6.25e-17
Contig_226	768256	768936	Contig_226:768256-768936	679	*	10.336	11.0935	8.6432	2.34657	9.49e-19	6.31e-17
Contig_673	16659	17640	Contig_673:16659-17640	980	*	9.68342	10.5326	7.35108	2.98115	9.52e-19	6.33e-17
Contig_193	19697	21562	Contig_193:19697-21562	1864	*	12.1736	12.9943	10.0764	2.75888	9.58e-19	6.36e-17
Contig_702	257679	260146	Contig_702:257679-260146	2466	*	12.4699	13.1574	11.1095	1.97617	9.65e-19	6.4e-17
Contig_76	993629	995002	Contig_76:993629-995002	1372	*	11.0793	11.7957	9.59307	2.11948	9.7e-19	6.43e-17
Contig_202	257655	258250	Contig_202:257655-258250	594	*	9.67007	10.4947	7.54273	2.78686	9.84e-19	6.52e-17
Contig_569	315569	316532	Contig_569:315569-316532	962	*	9.79245	8.19289	10.5323	-2.24545	9.87e-19	6.53e-17
Contig_233	532703	533153	Contig_233:532703-533153	449	*	8.6334	9.42393	6.74598	2.5505	9.98e-19	6.6e-17
Contig_124	78200	80091	Contig_124:78200-80091	1890	*	12.1638	12.9083	10.5409	2.27086	1.01e-18	6.68e-17
Contig_67	611799	612168	Contig_67:611799-612168	368	*	8.17114	8.99276	6.06711	2.76548	1.02e-18	6.72e-17
Contig_515	363998	365636	Contig_515:363998-365636	1637	*	11.5949	12.3878	9.6926	2.56475	1.04e-18	6.84e-17
Contig_748	107505	109393	Contig_748:107505-109393	1887	*	12.6576	13.4308	10.8763	2.43974	1.04e-18	6.86e-17
Contig_627	253769	254118	Contig_627:253769-254118	348	*	8.76921	9.52459	7.08851	2.33305	1.12e-18	7.36e-17
Contig_8	729480	730304	Contig_8:729480-730304	823	*	11.3366	12.1594	9.2237	2.77306	1.13e-18	7.46e-17
Contig_824	314105	314771	Contig_824:314105-314771	665	*	8.91494	9.69102	7.11676	2.45729	1.14e-18	7.47e-17
Contig_1351	175277	176495	Contig_1351:175277-176495	1217	*	11.6305	12.428	9.69767	2.59531	1.15e-18	7.53e-17
Contig_1706	47839	49188	Contig_1706:47839-49188	1348	*	10.7267	11.48	9.05694	2.3211	1.15e-18	7.56e-17
Contig_1755	8117	8932	Contig_1755:8117-8932	814	*	10.9726	11.8058	8.77738	2.85225	1.19e-18	7.8e-17
Contig_1308	35302	35854	Contig_1308:35302-35854	551	*	8.95197	9.7632	6.92452	2.68959	1.19e-18	7.81e-17
Contig_20	594745	596281	Contig_20:594745-596281	1535	*	12.4487	13.2257	10.6447	2.46291	1.2e-18	7.86e-17
Contig_202	550530	554724	Contig_202:550530-554724	4193	*	12.7662	13.5178	11.1058	2.3109	1.2e-18	7.86e-17
Contig_437	490246	490535	Contig_437:490246-490535	288	*	8.15309	9.00003	5.84059	2.96351	1.2e-18	7.88e-17
Contig_913	89223	89676	Contig_913:89223-89676	452	*	9.04071	9.78021	7.44304	2.24294	1.21e-18	7.91e-17
Contig_2182	85368	85989	Contig_2182:85368-85989	620	*	9.25602	10.2121	5.19646	4.36199	1.27e-18	8.29e-17
Contig_272	139597	140932	Contig_272:139597-140932	1334	*	10.9345	11.6866	9.27148	2.31331	1.27e-18	8.32e-17
Contig_946	46454	49920	Contig_946:46454-49920	3465	*	13.8174	14.5693	12.1555	2.31229	1.29e-18	8.39e-17
Contig_154	141058	144493	Contig_154:141058-144493	3434	*	13.7371	14.5429	11.7479	2.6512	1.29e-18	8.4e-17
Contig_65	1715466	1716910	Contig_65:1715466-1716910	1443	*	12.3399	13.0484	10.8894	2.07881	1.3e-18	8.46e-17
Contig_76	1173818	1175712	Contig_76:1173818-1175712	1893	*	12.0257	12.7562	10.4727	2.19325	1.3e-18	8.48e-17
Contig_144	746319	750730	Contig_144:746319-750730	4410	*	13.0464	13.8142	11.2966	2.40594	1.32e-18	8.6e-17
Contig_45	785424	785812	Contig_45:785424-785812	387	*	7.77543	8.65859	5.09128	3.29722	1.32e-18	8.6e-17
Contig_127	65737	68108	Contig_127:65737-68108	2370	*	12.0331	12.8046	10.2621	2.42804	1.34e-18	8.69e-17
Contig_1243	110634	111535	Contig_1243:110634-111535	900	*	9.82735	10.6941	7.32495	3.13446	1.38e-18	8.92e-17
Contig_1640	62460	63731	Contig_1640:62460-63731	1270	*	10.4891	11.2895	8.53693	2.6142	1.41e-18	9.15e-17
Contig_293	608558	608811	Contig_293:608558-608811	252	*	7.02276	8.00838	1.36706	5.88784	1.43e-18	9.28e-17
Contig_57	638188	638594	Contig_57:638188-638594	405	*	8.84253	9.60732	7.10979	2.38683	1.44e-18	9.31e-17
Contig_1657	109946	110488	Contig_1657:109946-110488	541	*	8.79153	9.60541	6.74497	2.70615	1.46e-18	9.44e-17
Contig_279	525618	525797	Contig_279:525618-525797	178	*	7.11523	8.00825	4.30883	3.39899	1.47e-18	9.49e-17
Contig_188	859570	861311	Contig_188:859570-861311	1740	*	12.6284	13.3967	10.8761	2.40824	1.5e-18	9.71e-17
Contig_80	562023	563936	Contig_80:562023-563936	1912	*	11.5943	12.423	9.43603	2.81593	1.51e-18	9.75e-17
Contig_823	269965	270807	Contig_823:269965-270807	841	*	9.54572	10.4619	6.39816	3.67188	1.52e-18	9.82e-17
Contig_59	1009066	1009752	Contig_59:1009066-1009752	685	*	10.9127	11.6778	9.17836	2.38936	1.55e-18	1e-16
Contig_79	88023	90134	Contig_79:88023-90134	2110	*	12.5489	13.3919	10.2713	2.92865	1.58e-18	1.01e-16
Contig_854	201559	202193	Contig_854:201559-202193	633	*	9.28301	10.0756	7.38223	2.5613	1.6e-18	1.03e-16
Contig_1100	108186	109433	Contig_1100:108186-109433	1246	*	11.6773	12.4489	9.905	2.42886	1.61e-18	1.04e-16
Contig_196	743997	744590	Contig_196:743997-744590	592	*	9.33016	10.2271	6.47185	3.44063	1.63e-18	1.05e-16
Contig_209	100847	102680	Contig_209:100847-102680	1832	*	12.0259	12.7566	10.4719	2.19382	1.63e-18	1.05e-16
Contig_4	4581464	4583145	Contig_4:4581464-4583145	1680	*	11.7155	12.532	9.64942	2.72585	1.66e-18	1.06e-16
Contig_2868	11066	11452	Contig_2868:11066-11452	385	*	7.8216	8.80368	2.4817	5.499	1.66e-18	1.06e-16
Contig_35	918755	921252	Contig_35:918755-921252	2496	*	12.6255	13.4844	10.2017	3.06228	1.68e-18	1.08e-16
Contig_348	373876	376398	Contig_348:373876-376398	2521	*	11.5824	12.453	9.04013	3.16784	1.72e-18	1.1e-16
Contig_206	259263	260292	Contig_206:259263-260292	1028	*	10.5715	11.3252	8.89969	2.32221	1.82e-18	1.16e-16
Contig_172	864033	865238	Contig_172:864033-865238	1204	*	10.6467	11.4314	8.79605	2.50988	1.86e-18	1.19e-16
Contig_94	599835	602208	Contig_94:599835-602208	2372	*	12.963	13.7517	11.087	2.53572	1.89e-18	1.2e-16
Contig_93	221045	221241	Contig_93:221045-221241	195	*	6.98272	7.87496	4.18624	3.38741	1.94e-18	1.24e-16
Contig_368	10861	11293	Contig_368:10861-11293	431	*	8.31109	9.12497	6.26457	2.70464	1.96e-18	1.25e-16
Contig_22	289049	293306	Contig_22:289049-293306	4256	*	13.0093	13.7774	11.258	2.40621	2e-18	1.27e-16
Contig_165	888930	890399	Contig_165:888930-890399	1468	*	13.3534	14.158	11.3721	2.64168	2.04e-18	1.3e-16
Contig_309	129531	130336	Contig_309:129531-130336	804	*	11.9031	12.6857	10.0656	2.49599	2.04e-18	1.3e-16
Contig_1727	45037	46270	Contig_1727:45037-46270	1232	*	10.6679	11.4718	8.69218	2.6364	2.05e-18	1.3e-16
Contig_399	334870	335875	Contig_399:334870-335875	1004	*	11.4232	12.2152	9.52641	2.55688	2.05e-18	1.3e-16
Contig_14	640747	642350	Contig_14:640747-642350	1602	*	11.0541	11.8186	9.3232	2.38487	2.08e-18	1.32e-16
Contig_433	3	1393	Contig_433:3-1393	1389	*	11.2228	11.981	9.52705	2.34721	2.08e-18	1.32e-16
Contig_143	915220	916599	Contig_143:915220-916599	1378	*	10.0897	10.8514	8.37434	2.36771	2.09e-18	1.32e-16
Contig_433	103131	104506	Contig_433:103131-104506	1374	*	11.0955	11.8732	9.28789	2.46464	2.1e-18	1.33e-16
Contig_280	376240	378545	Contig_280:376240-378545	2304	*	13.5288	14.345	11.4657	2.72233	2.11e-18	1.34e-16
Contig_890	264567	265906	Contig_890:264567-265906	1338	*	11.46	12.2279	9.70897	2.40589	2.12e-18	1.34e-16
Contig_188	525685	527423	Contig_188:525685-527423	1737	*	11.2696	12.0125	9.65441	2.26057	2.16e-18	1.36e-16
Contig_882	42897	44591	Contig_882:42897-44591	1693	*	10.8655	11.6466	9.03746	2.48631	2.16e-18	1.36e-16
Contig_406	474124	475396	Contig_406:474124-475396	1271	*	11.2717	12.027	9.59162	2.33037	2.17e-18	1.37e-16
Contig_330	533975	535177	Contig_330:533975-535177	1201	*	10.7909	11.6836	7.98855	3.39035	2.23e-18	1.41e-16
Contig_467	25320	26273	Contig_467:25320-26273	952	*	9.99116	10.8763	7.28308	3.30939	2.25e-18	1.42e-16
Contig_169	919878	920649	Contig_169:919878-920649	770	*	9.63331	10.3985	7.89829	2.38917	2.27e-18	1.43e-16
Contig_861	183511	184686	Contig_861:183511-184686	1174	*	11.218	12.02	9.25503	2.6233	2.28e-18	1.44e-16
Contig_65	1585746	1587001	Contig_65:1585746-1587001	1254	*	11.2637	12.1118	8.94086	2.96877	2.32e-18	1.46e-16
Contig_7	1347748	1349245	Contig_7:1347748-1349245	1496	*	11.0937	11.8237	9.54333	2.18938	2.36e-18	1.48e-16
Contig_929	45352	48148	Contig_929:45352-48148	2795	*	12.5493	13.3503	10.5925	2.61672	2.37e-18	1.48e-16
Contig_43	1849288	1850094	Contig_43:1849288-1850094	805	*	10.9098	11.6138	9.47935	2.05492	2.41e-18	1.51e-16
Contig_156	647310	649869	Contig_156:647310-649869	2558	*	12.5962	13.3097	11.1229	2.10314	2.43e-18	1.52e-16
Contig_419	469613	470167	Contig_419:469613-470167	553	*	8.9522	9.71048	7.25568	2.34716	2.47e-18	1.55e-16
Contig_127	899428	901569	Contig_127:899428-901569	2140	*	12.4145	13.167	10.7494	2.31405	2.53e-18	1.58e-16
Contig_1944	55609	55889	Contig_1944:55609-55889	279	*	7.57436	8.44252	5.05709	3.14479	2.57e-18	1.61e-16
Contig_123	1033527	1034346	Contig_123:1033527-1034346	818	*	10.4366	11.3308	7.61402	3.40511	2.58e-18	1.61e-16
Contig_198	242733	243462	Contig_198:242733-243462	728	*	8.82194	9.6396	6.74772	2.73232	2.7e-18	1.69e-16
Contig_95	1409053	1410400	Contig_95:1409053-1410400	1346	*	10.1971	11.0997	7.26005	3.49964	2.71e-18	1.69e-16
Contig_1195	147431	150414	Contig_1195:147431-150414	2982	*	11.9201	12.5798	10.6696	1.84557	2.77e-18	1.72e-16
Contig_989	18756	20503	Contig_989:18756-20503	1746	*	12.1713	12.8162	10.9748	1.78114	2.78e-18	1.73e-16
Contig_2578	51947	54346	Contig_2578:51947-54346	2398	*	12.8921	13.6106	11.3959	2.1286	2.87e-18	1.79e-16
Contig_227	370337	370683	Contig_227:370337-370683	345	*	8.51592	9.35233	6.29423	2.87343	2.9e-18	1.8e-16
Contig_2865	6810	7538	Contig_2865:6810-7538	727	*	10.5214	11.3469	8.38696	2.79029	2.93e-18	1.82e-16
Contig_276	382714	383045	Contig_276:382714-383045	330	*	8.12943	8.93292	6.15615	2.63326	2.97e-18	1.84e-16
Contig_31	1640271	1642404	Contig_31:1640271-1642404	2132	*	12.298	13.1126	10.2462	2.70996	3e-18	1.86e-16
Contig_107	1011159	1011538	Contig_107:1011159-1011538	378	*	8.44655	9.23211	6.59049	2.51477	3.02e-18	1.87e-16
Contig_631	3278	6103	Contig_631:3278-6103	2824	*	11.786	12.5514	10.0498	2.38926	3.04e-18	1.88e-16
Contig_1023	220837	221940	Contig_1023:220837-221940	1102	*	11.0789	11.861	9.24411	2.4918	3.05e-18	1.88e-16
Contig_227	534019	534390	Contig_227:534019-534390	370	*	7.90715	8.74825	5.64581	2.91193	3.08e-18	1.9e-16
Contig_1399	131543	132470	Contig_1399:131543-132470	926	*	10.0563	10.7813	8.52969	2.16208	3.14e-18	1.94e-16
Contig_906	193198	194030	Contig_906:193198-194030	831	*	11.3607	12.0598	9.9512	2.03034	3.24e-18	2e-16
Contig_433	424031	426543	Contig_433:424031-426543	2511	*	11.4187	12.2637	9.12373	2.94101	3.27e-18	2.02e-16
Contig_2117	88990	89593	Contig_2117:88990-89593	602	*	9.43623	10.2813	7.14068	2.94247	3.28e-18	2.02e-16
Contig_720	61675	62217	Contig_720:61675-62217	541	*	9.07566	9.81667	7.47032	2.24838	3.32e-18	2.05e-16
Contig_134	36883	37293	Contig_134:36883-37293	409	*	8.51828	9.37661	6.09988	3.05398	3.36e-18	2.07e-16
Contig_173	693937	695198	Contig_173:693937-695198	1260	*	10.7149	11.6205	7.73342	3.53322	3.36e-18	2.07e-16
Contig_262	645857	646180	Contig_262:645857-646180	322	*	8.5694	9.44916	5.92498	3.25497	3.37e-18	2.07e-16
Contig_57	422452	430715	Contig_57:422452-430715	8262	*	14.3402	15.0939	12.6685	2.32024	3.38e-18	2.07e-16
Contig_1760	35810	37334	Contig_1760:35810-37334	1523	*	10.7246	11.6115	7.99435	3.32691	3.38e-18	2.07e-16
Contig_530	7363	7948	Contig_530:7363-7948	584	*	9.11011	9.96858	6.69027	3.05336	3.38e-18	2.07e-16
Contig_144	325323	325781	Contig_144:325323-325781	457	*	8.20659	9.01574	6.19394	2.67083	3.47e-18	2.13e-16
Contig_1074	53190	55774	Contig_1074:53190-55774	2583	*	11.6135	12.4462	9.42219	2.84349	3.51e-18	2.15e-16
Contig_47	1393615	1395211	Contig_47:1393615-1395211	1595	*	11.4308	12.181	9.7777	2.29998	3.53e-18	2.16e-16
Contig_89	1150224	1150758	Contig_89:1150224-1150758	533	*	9.135	9.8709	7.55533	2.2205	3.69e-18	2.26e-16
Contig_50	506060	506934	Contig_50:506060-506934	873	*	10.4285	11.21	8.5981	2.48699	3.75e-18	2.29e-16
Contig_1719	36254	38333	Contig_1719:36254-38333	2078	*	11.9555	12.7184	10.2328	2.3743	3.76e-18	2.29e-16
Contig_152	290436	293263	Contig_152:290436-293263	2826	*	13.1306	13.8528	11.6174	2.1469	3.77e-18	2.3e-16
Contig_1860	80726	80902	Contig_1860:80726-80902	175	*	7.09234	7.97189	4.45025	3.25166	3.9e-18	2.38e-16
Contig_187	634349	636953	Contig_187:634349-636953	2603	*	12.2163	13.0439	10.0659	2.80403	3.98e-18	2.42e-16
Contig_357	125100	125950	Contig_357:125100-125950	849	*	11.8738	12.7114	9.64253	2.8807	4.04e-18	2.46e-16
Contig_1137	190099	192267	Contig_1137:190099-192267	2167	*	12.0814	12.8235	10.4703	2.25412	4.08e-18	2.48e-16
Contig_245	250832	254518	Contig_245:250832-254518	3685	*	13.1667	13.9221	11.4854	2.32987	4.08e-18	2.48e-16
Contig_4	1642570	1643680	Contig_4:1642570-1643680	1109	*	9.91364	10.739	7.78062	2.78792	4.11e-18	2.5e-16
Contig_863	215971	216142	Contig_863:215971-216142	170	*	6.75426	7.70057	2.97947	4.14591	4.13e-18	2.51e-16
Contig_367	289741	290524	Contig_367:289741-290524	782	*	10.3174	11.0189	8.89811	2.04095	4.19e-18	2.54e-16
Contig_74	1086039	1086858	Contig_74:1086039-1086858	818	*	10.1146	10.9517	7.88757	2.87594	4.25e-18	2.57e-16
Contig_120	222446	224438	Contig_120:222446-224438	1991	*	12.5419	13.3472	10.556	2.6434	4.43e-18	2.68e-16
Contig_646	39235	39393	Contig_646:39235-39393	157	*	7.07195	7.95598	4.37741	3.29455	4.45e-18	2.69e-16
Contig_175	554909	555637	Contig_175:554909-555637	727	*	9.3149	10.2091	6.49279	3.40152	4.49e-18	2.71e-16
Contig_1829	92239	93378	Contig_1829:92239-93378	1138	*	10.6042	11.3314	9.06705	2.17266	4.55e-18	2.75e-16
Contig_69	544946	547561	Contig_69:544946-547561	2614	*	12.6494	13.2987	11.437	1.79941	4.64e-18	2.8e-16
Contig_146	607709	609429	Contig_146:607709-609429	1719	*	10.5818	11.3292	8.94341	2.2834	4.66e-18	2.81e-16
Contig_156	646925	647256	Contig_156:646925-647256	330	*	9.0782	9.87577	7.14484	2.59118	4.69e-18	2.83e-16
Contig_69	1196609	1196834	Contig_69:1196609-1196834	224	*	7.82285	8.67676	5.44657	3.01369	4.78e-18	2.88e-16
Contig_703	95358	96447	Contig_703:95358-96447	1088	*	10.3537	11.252	7.47622	3.44718	4.8e-18	2.89e-16
Contig_1357	15195	17572	Contig_1357:15195-17572	2376	*	13.3083	14.0368	11.7652	2.1794	4.84e-18	2.91e-16
Contig_290	471441	472296	Contig_290:471441-472296	854	*	11.83	12.669	9.58608	2.89179	4.87e-18	2.93e-16
Contig_21	2010677	2012392	Contig_21:2010677-2012392	1714	*	11.1562	11.871	9.67704	2.10813	5.05e-18	3.04e-16
Contig_461	355636	356639	Contig_461:355636-356639	1002	*	11.4054	12.1028	10.0032	2.02103	5.09e-18	3.06e-16
Contig_1303	171204	171902	Contig_1303:171204-171902	697	*	9.99886	10.7825	8.15503	2.50004	5.13e-18	3.08e-16
Contig_899	31844	35086	Contig_899:31844-35086	3241	*	12.6893	13.4762	10.8254	2.52007	5.13e-18	3.08e-16
Contig_214	409603	410006	Contig_214:409603-410006	402	*	8.76931	9.52354	7.09479	2.32148	5.14e-18	3.08e-16
Contig_59	1011638	1012127	Contig_59:1011638-1012127	488	*	9.10741	9.87716	7.34631	2.41278	5.15e-18	3.08e-16
Contig_89	357902	365121	Contig_89:357902-365121	7218	*	14.3963	15.118	12.8853	2.14369	5.16e-18	3.08e-16
Contig_171	199904	201824	Contig_171:199904-201824	1919	*	12.4118	13.0731	11.1548	1.8522	5.24e-18	3.13e-16
Contig_83	114381	116580	Contig_83:114381-116580	2198	*	12.4952	13.3468	10.1411	2.99313	5.26e-18	3.14e-16
Contig_1137	160981	162742	Contig_1137:160981-162742	1760	*	11.5951	12.3298	10.0213	2.21306	5.37e-18	3.2e-16
Contig_154	732340	734636	Contig_154:732340-734636	2295	*	11.8989	12.6087	10.4422	2.08275	5.47e-18	3.26e-16
Contig_5	2089670	2090735	Contig_5:2089670-2090735	1064	*	10.3479	11.1522	8.36942	2.6352	5.47e-18	3.26e-16
Contig_378	166169	167847	Contig_378:166169-167847	1677	*	10.6769	11.3612	9.3299	1.9573	5.5e-18	3.28e-16
Contig_242	479901	480528	Contig_242:479901-480528	626	*	8.66337	9.43675	6.88111	2.43454	5.58e-18	3.32e-16
Contig_77	1368314	1369951	Contig_77:1368314-1369951	1636	*	10.9324	11.7248	9.03266	2.55626	5.59e-18	3.33e-16
Contig_49	490422	493358	Contig_49:490422-493358	2935	*	13.0796	13.7852	11.642	2.06112	5.6e-18	3.33e-16
Contig_299	136727	138032	Contig_299:136727-138032	1304	*	10.5768	11.3221	8.94949	2.27119	5.84e-18	3.47e-16
Contig_792	103348	103990	Contig_792:103348-103990	641	*	8.78767	9.61433	6.64474	2.79612	5.86e-18	3.48e-16
Contig_3054	33149	34038	Contig_3054:33149-34038	888	*	9.90938	10.8245	6.78023	3.64609	5.87e-18	3.48e-16
Contig_1409	65379	66014	Contig_1409:65379-66014	634	*	9.6968	10.5135	7.62995	2.72223	5.91e-18	3.5e-16
Contig_1752	32197	32864	Contig_1752:32197-32864	666	*	8.90741	9.69189	7.05809	2.50446	5.93e-18	3.51e-16
Contig_1909	46284	47890	Contig_1909:46284-47890	1605	*	11.1441	11.9366	9.24382	2.55677	5.93e-18	3.51e-16
Contig_326	526098	528521	Contig_326:526098-528521	2422	*	13.0783	13.8281	11.427	2.29673	5.97e-18	3.53e-16
Contig_667	130317	131054	Contig_667:130317-131054	736	*	9.41736	10.2239	7.42306	2.65081	6.08e-18	3.6e-16
Contig_1232	129108	129562	Contig_1232:129108-129562	453	*	9.71331	10.5473	7.51126	2.85191	6.18e-18	3.65e-16
Contig_2676	9134	11045	Contig_2676:9134-11045	1910	*	11.8945	12.6386	10.2734	2.26419	6.33e-18	3.74e-16
Contig_300	149322	149724	Contig_300:149322-149724	401	*	8.75611	9.55291	6.8279	2.5833	6.39e-18	3.77e-16
Contig_38	1593729	1593886	Contig_38:1593729-1593886	156	*	8.72177	9.48962	6.97158	2.40236	6.49e-18	3.83e-16
Contig_85	449837	450654	Contig_85:449837-450654	816	*	12.6983	13.4209	11.1834	2.14748	6.52e-18	3.84e-16
Contig_2126	32464	33718	Contig_2126:32464-33718	1253	*	10.5515	11.3509	8.60601	2.60122	6.64e-18	3.91e-16
Contig_669	252562	253367	Contig_669:252562-253367	804	*	10.916	11.6544	9.32357	2.23296	6.64e-18	3.91e-16
Contig_743	143983	146870	Contig_743:143983-146870	2886	*	13.5246	14.1696	12.3279	1.78001	6.67e-18	3.92e-16
Contig_90	410799	411742	Contig_90:410799-411742	942	*	11.5019	12.1956	10.1156	2.00219	6.67e-18	3.92e-16
Contig_1416	140463	140991	Contig_1416:140463-140991	527	*	8.85972	9.6632	6.88656	2.62908	6.88e-18	4.04e-16
Contig_1037	15860	19749	Contig_1037:15860-19749	3888	*	12.6353	13.4703	10.4261	2.85744	6.89e-18	4.04e-16
Contig_102	102902	104078	Contig_102:102902-104078	1175	*	11.3729	12.1826	9.35662	2.67193	6.96e-18	4.08e-16
Contig_166	527423	527978	Contig_166:527423-527978	554	*	9.59239	10.3902	7.65739	2.59153	6.99e-18	4.09e-16
Contig_190	431929	433295	Contig_190:431929-433295	1365	*	12.8135	13.6235	10.7949	2.67391	7.12e-18	4.16e-16
Contig_9	233976	237245	Contig_9:233976-237245	3268	*	12.5995	13.3358	11.0181	2.22057	7.12e-18	4.17e-16
Contig_263	446610	447690	Contig_263:446610-447690	1079	*	11.4566	12.1642	10.0102	2.07063	7.19e-18	4.2e-16
Contig_766	104153	104754	Contig_766:104153-104754	600	*	10.3414	11.2734	6.90076	3.88339	7.19e-18	4.2e-16
Contig_269	581667	582044	Contig_269:581667-582044	376	*	8.80273	9.60649	6.82768	2.6305	7.22e-18	4.21e-16
Contig_951	94339	95148	Contig_951:94339-95148	808	*	9.3558	10.1604	7.37516	2.63711	7.29e-18	4.25e-16
Contig_1	623693	624437	Contig_1:623693-624437	743	*	8.97657	9.82111	6.68536	2.93383	7.31e-18	4.26e-16
Contig_3	2882049	2883553	Contig_3:2882049-2883553	1503	*	10.7457	11.5	9.0706	2.32187	7.39e-18	4.3e-16
Contig_78	80037	80251	Contig_78:80037-80251	213	*	7.98238	8.85427	5.42556	3.17496	7.42e-18	4.32e-16
Contig_1657	110765	111627	Contig_1657:110765-111627	861	*	9.76491	10.5753	7.74322	2.67577	7.49e-18	4.36e-16
Contig_321	465220	467694	Contig_321:465220-467694	2473	*	11.9251	12.6173	10.545	1.99496	7.5e-18	4.36e-16
Contig_1849	15325	15923	Contig_1849:15325-15923	597	*	8.8225	9.74215	5.61612	3.70719	7.58e-18	4.4e-16
Contig_92	1122722	1123848	Contig_92:1122722-1123848	1125	*	11.4037	12.189	9.5497	2.50869	7.64e-18	4.43e-16
Contig_760	222320	222604	Contig_760:222320-222604	283	*	7.60848	5.2677	8.45856	-2.97829	7.81e-18	4.53e-16
Contig_1305	86812	88341	Contig_1305:86812-88341	1528	*	11.3206	12.0688	9.67839	2.28642	7.84e-18	4.54e-16
Contig_863	17385	18756	Contig_863:17385-18756	1370	*	9.9225	10.7861	7.45252	3.0941	7.84e-18	4.54e-16
Contig_684	129712	130100	Contig_684:129712-130100	387	*	7.98812	8.86364	5.39153	3.20949	7.84e-18	4.54e-16
Contig_242	492295	495042	Contig_242:492295-495042	2746	*	11.9023	12.5477	10.7043	1.7813	7.9e-18	4.57e-16
Contig_218	406950	407318	Contig_218:406950-407318	367	*	8.11162	8.99871	5.37999	3.32189	8.01e-18	4.63e-16
Contig_22	847929	850518	Contig_22:847929-850518	2588	*	12.6785	13.3768	11.2728	2.02411	8.06e-18	4.65e-16
Contig_1450	5576	6303	Contig_1450:5576-6303	726	*	10.5528	11.2389	9.19809	1.96554	8.08e-18	4.66e-16
Contig_1248	78094	79681	Contig_1248:78094-79681	1586	*	11.493	12.2436	9.83772	2.30004	8.27e-18	4.77e-16
Contig_1826	14763	15519	Contig_1826:14763-15519	755	*	9.70883	10.5134	7.7279	2.63559	8.32e-18	4.79e-16
Contig_44	662891	665283	Contig_44:662891-665283	2391	*	11.9663	12.7617	10.047	2.57446	8.48e-18	4.89e-16
Contig_2851	30149	31953	Contig_2851:30149-31953	1803	*	11.2092	12.0543	8.9133	2.93719	8.51e-18	4.9e-16
Contig_922	236759	237934	Contig_922:236759-237934	1174	*	11.6235	12.3842	9.91361	2.35834	8.69e-18	4.99e-16
Contig_2086	94128	94511	Contig_2086:94128-94511	382	*	9.17942	9.96441	7.32695	2.5072	8.69e-18	4.99e-16
Contig_36	1614416	1614890	Contig_36:1614416-1614890	473	*	8.9176	9.67367	7.23308	2.33185	8.8e-18	5.06e-16
Contig_2283	30118	30785	Contig_2283:30118-30785	666	*	9.86216	10.7022	7.61022	2.89698	8.88e-18	5.09e-16
Contig_175	77590	79876	Contig_175:77590-79876	2285	*	11.6928	12.4812	9.81853	2.52879	8.95e-18	5.13e-16
Contig_54	918900	923140	Contig_54:918900-923140	4239	*	14.1763	14.9565	12.3536	2.47587	8.95e-18	5.13e-16
Contig_1316	118427	119975	Contig_1316:118427-119975	1547	*	11.1898	12.0855	8.34868	3.4109	8.98e-18	5.14e-16
Contig_232	697007	698713	Contig_232:697007-698713	1705	*	12.0802	12.9674	9.3476	3.321	9.18e-18	5.25e-16
Contig_504	406393	407305	Contig_504:406393-407305	911	*	9.87264	10.7182	7.5726	2.94112	9.23e-18	5.28e-16
Contig_13	1820257	1820433	Contig_13:1820257-1820433	175	*	7.07338	8.03725	2.73594	4.53348	9.4e-18	5.37e-16
Contig_2086	5620	5749	Contig_2086:5620-5749	128	*	6.71449	7.66059	2.94507	4.11492	9.43e-18	5.39e-16
Contig_185	563234	563994	Contig_185:563234-563994	759	*	9.69793	10.4336	8.11935	2.21638	9.47e-18	5.41e-16
Contig_333	541660	542586	Contig_333:541660-542586	925	*	9.74255	10.4843	8.13316	2.25062	9.61e-18	5.48e-16
Contig_2908	16765	17105	Contig_2908:16765-17105	339	*	7.51402	8.34721	5.31892	2.84195	9.79e-18	5.58e-16
Contig_1847	40609	41076	Contig_1847:40609-41076	466	*	9.02919	9.94655	5.86239	3.67247	9.87e-18	5.62e-16
Contig_1793	14307	15997	Contig_1793:14307-15997	1689	*	12.6516	13.3741	11.137	2.14596	1.03e-17	5.85e-16
Contig_61	888885	890346	Contig_61:888885-890346	1460	*	10.4877	11.2019	9.0118	2.10259	1.04e-17	5.94e-16
Contig_249	382650	384481	Contig_249:382650-384481	1830	*	11.4288	12.1427	9.95359	2.10176	1.06e-17	6.01e-16
Contig_799	265802	267909	Contig_799:265802-267909	2106	*	11.3911	12.1799	9.5147	2.53021	1.07e-17	6.08e-16
Contig_871	132984	133661	Contig_871:132984-133661	676	*	9.04853	9.81834	7.28705	2.41229	1.07e-17	6.08e-16
Contig_486	401493	401690	Contig_486:401493-401690	196	*	7.69097	8.49297	5.72791	2.61769	1.1e-17	6.21e-16
Contig_469	133128	134827	Contig_469:133128-134827	1698	*	11.7141	12.533	9.63103	2.73494	1.1e-17	6.25e-16
Contig_1898	83575	86943	Contig_1898:83575-86943	3367	*	13.5902	14.2899	12.1787	2.03	1.1e-17	6.25e-16
Contig_154	502716	504694	Contig_154:502716-504694	1977	*	11.9734	12.6951	10.4621	2.142	1.1e-17	6.25e-16
Contig_1353	133917	135229	Contig_1353:133917-135229	1311	*	10.2035	10.9877	8.35633	2.50043	1.12e-17	6.35e-16
Contig_1568	63913	64995	Contig_1568:63913-64995	1081	*	11.0097	11.9441	7.5184	3.91478	1.13e-17	6.37e-16
Contig_801	313763	314642	Contig_801:313763-314642	878	*	9.3781	10.105	7.84222	2.16933	1.13e-17	6.4e-16
Contig_75	793624	794277	Contig_75:793624-794277	652	*	8.78342	9.60793	6.65727	2.77769	1.14e-17	6.46e-16
Contig_45	795046	796213	Contig_45:795046-796213	1166	*	10.0282	10.7899	8.31228	2.36358	1.15e-17	6.47e-16
Contig_113	1056009	1056478	Contig_113:1056009-1056478	468	*	9.14157	9.88198	7.5393	2.24213	1.16e-17	6.53e-16
Contig_374	408673	411956	Contig_374:408673-411956	3282	*	13.6484	14.4153	11.9037	2.39394	1.16e-17	6.55e-16
Contig_844	47349	47815	Contig_844:47349-47815	465	*	8.30258	9.16281	5.8656	3.0638	1.2e-17	6.76e-16
Contig_267	685582	687896	Contig_267:685582-687896	2313	*	12.7761	13.5857	10.7602	2.66907	1.21e-17	6.82e-16
Contig_279	221570	223092	Contig_279:221570-223092	1521	*	11.1576	12.0075	8.81847	2.97482	1.27e-17	7.14e-16
Contig_3252	38937	39405	Contig_3252:38937-39405	467	*	8.37374	9.23344	5.94204	3.05696	1.28e-17	7.19e-16
Contig_18	1716902	1717604	Contig_18:1716902-1717604	701	*	9.77403	10.5854	7.74586	2.6814	1.28e-17	7.21e-16
Contig_3173	18367	20481	Contig_3173:18367-20481	2113	*	11.9598	12.6957	10.3799	2.21724	1.33e-17	7.49e-16
Contig_2256	74975	76311	Contig_2256:74975-76311	1335	*	10.2407	10.9578	8.75121	2.11764	1.34e-17	7.5e-16
Contig_156	118149	119578	Contig_156:118149-119578	1428	*	11.554	12.2836	10.0051	2.18335	1.36e-17	7.6e-16
Contig_542	138882	141021	Contig_542:138882-141021	2138	*	11.5221	12.2357	10.0489	2.09924	1.39e-17	7.78e-16
Contig_27	979329	980209	Contig_27:979329-980209	879	*	11.9491	12.6144	10.677	1.86823	1.39e-17	7.78e-16
Contig_1	301243	303064	Contig_1:301243-303064	1820	*	12.5669	13.4202	10.1969	3.00204	1.41e-17	7.88e-16
Contig_960	248497	248732	Contig_960:248497-248732	234	*	7.44866	8.32387	4.85545	3.19762	1.41e-17	7.89e-16
Contig_20	3097158	3098876	Contig_20:3097158-3098876	1717	*	12.1538	12.8982	10.5309	2.26372	1.42e-17	7.94e-16
Contig_1568	62169	63693	Contig_1568:62169-63693	1523	*	10.786	11.6779	7.99409	3.36645	1.42e-17	7.95e-16
Contig_7	979130	982230	Contig_7:979130-982230	3099	*	12.6628	13.3257	11.4003	1.85685	1.43e-17	8e-16
Contig_3052	4277	4601	Contig_3052:4277-4601	323	*	8.21365	9.08256	5.68848	3.141	1.44e-17	8.04e-16
Contig_1351	136346	139127	Contig_1351:136346-139127	2780	*	13.8601	14.6462	12.0007	2.51179	1.45e-17	8.06e-16
Contig_193	618236	620056	Contig_193:618236-620056	1819	*	11.3843	12.1036	9.88472	2.12835	1.45e-17	8.08e-16
Contig_8	730593	731310	Contig_8:730593-731310	716	*	11.1279	11.9339	9.13747	2.64283	1.47e-17	8.16e-16
Contig_3	1184615	1186012	Contig_3:1184615-1186012	1396	*	11.4936	12.1611	10.2129	1.87824	1.47e-17	8.16e-16
Contig_539	100303	101432	Contig_539:100303-101432	1128	*	10.8692	11.5669	9.46616	2.01962	1.47e-17	8.19e-16
Contig_7	3896237	3896904	Contig_7:3896237-3896904	666	*	8.93386	9.66162	7.39406	2.17294	1.52e-17	8.43e-16
Contig_898	127711	128348	Contig_898:127711-128348	636	*	8.84269	9.57951	7.25848	2.22158	1.53e-17	8.49e-16
Contig_1	6356984	6357329	Contig_1:6356984-6357329	344	*	8.38773	9.19769	6.36934	2.67085	1.6e-17	8.86e-16
Contig_276	178416	179939	Contig_276:178416-179939	1522	*	12.0721	12.8578	10.2151	2.50874	1.62e-17	8.98e-16
Contig_297	302145	302369	Contig_297:302145-302369	223	*	7.51404	8.3351	5.41429	2.75006	1.62e-17	9e-16
Contig_357	146195	148451	Contig_357:146195-148451	2255	*	12.6141	13.4341	10.5221	2.7418	1.63e-17	9.03e-16
Contig_221	472271	472963	Contig_221:472271-472963	691	*	9.45881	10.2896	7.2831	2.82178	1.69e-17	9.36e-16
Contig_1313	14637	19188	Contig_1313:14637-19188	4550	*	14.3838	15.3019	11.204	3.67529	1.71e-17	9.46e-16
Contig_1147	94835	95451	Contig_1147:94835-95451	615	*	8.78056	9.61907	6.54129	2.87915	1.72e-17	9.5e-16
Contig_1024	141699	143989	Contig_1024:141699-143989	2289	*	11.42	12.2421	9.3129	2.75566	1.74e-17	9.6e-16
Contig_107	874899	876477	Contig_107:874899-876477	1577	*	12.0131	12.8645	9.65934	2.98598	1.75e-17	9.67e-16
Contig_1885	28033	28257	Contig_1885:28033-28257	223	*	8.01471	8.94221	4.6639	3.8103	1.76e-17	9.68e-16
Contig_1960	103995	104714	Contig_1960:103995-104714	718	*	10.1237	11.0024	7.49143	3.22996	1.8e-17	9.93e-16
Contig_2773	25709	26763	Contig_2773:25709-26763	1053	*	10.8539	11.7198	8.35993	3.11138	1.82e-17	9.99e-16
Contig_569	378985	382575	Contig_569:378985-382575	3589	*	13.93	14.7593	11.7663	2.80969	1.82e-17	1e-15
Contig_3291	35584	35779	Contig_3291:35584-35779	194	*	7.12016	8.01095	4.34221	3.35471	1.83e-17	1.01e-15
Contig_16	1823247	1827301	Contig_16:1823247-1827301	4053	*	14.4979	15.1758	13.1769	1.92475	1.85e-17	1.02e-15
Contig_10	502745	505030	Contig_10:502745-505030	2284	*	12.5301	13.2349	11.0963	2.05413	1.87e-17	1.02e-15
Contig_1743	51828	54855	Contig_1743:51828-54855	3026	*	12.5733	13.3409	10.8242	2.39684	1.89e-17	1.04e-15
Contig_737	76536	78817	Contig_737:76536-78817	2280	*	12.0997	12.7484	10.8897	1.79399	1.95e-17	1.07e-15
Contig_1409	67931	70089	Contig_1409:67931-70089	2157	*	11.3206	12.1489	9.16525	2.80102	1.98e-17	1.08e-15
Contig_469	384482	385389	Contig_469:384482-385389	906	*	11.6976	12.4548	10.007	2.33524	1.98e-17	1.09e-15
Contig_571	32465	32780	Contig_571:32465-32780	314	*	7.82489	8.65046	5.69056	2.78327	2e-17	1.09e-15
Contig_2	1108533	1110895	Contig_2:1108533-1110895	2361	*	13.343	14.0518	11.8913	2.07406	2.03e-17	1.11e-15
Contig_132	601889	605354	Contig_132:601889-605354	3464	*	13.0688	13.7303	11.8112	1.8504	2.08e-17	1.14e-15
Contig_4	539864	542122	Contig_4:539864-542122	2257	*	12.1716	12.9451	10.3885	2.43217	2.11e-17	1.15e-15
Contig_22	2904085	2904772	Contig_22:2904085-2904772	686	*	8.93222	9.67501	7.31775	2.25371	2.11e-17	1.15e-15
Contig_2935	37380	37715	Contig_2935:37380-37715	334	*	7.74074	8.53981	5.79743	2.59544	2.12e-17	1.16e-15
Contig_1012	187788	189713	Contig_1012:187788-189713	1924	*	10.9513	11.8392	8.20996	3.32234	2.13e-17	1.16e-15
Contig_198	354439	356208	Contig_198:354439-356208	1768	*	11.2945	12.0701	9.49913	2.44478	2.14e-17	1.16e-15
Contig_73	914303	914798	Contig_73:914303-914798	494	*	9.59986	10.4072	7.60016	2.65	2.14e-17	1.17e-15
Contig_904	161181	161499	Contig_904:161181-161499	317	*	7.61838	8.48382	5.12922	3.10239	2.15e-17	1.17e-15
Contig_144	896298	898929	Contig_144:896298-898929	2630	*	11.2197	11.9243	9.7868	2.05284	2.17e-17	1.18e-15
Contig_7	2265047	2265795	Contig_7:2265047-2265795	747	*	9.19503	9.93377	7.60114	2.23162	2.17e-17	1.18e-15
Contig_978	186899	188760	Contig_978:186899-188760	1860	*	11.7435	12.5468	9.77138	2.62332	2.2e-17	1.2e-15
Contig_288	491911	495438	Contig_288:491911-495438	3526	*	12.7045	13.4144	11.2474	2.07991	2.22e-17	1.21e-15
Contig_124	860669	861759	Contig_124:860669-861759	1089	*	10.0918	10.9142	7.98146	2.75782	2.24e-17	1.22e-15
Contig_788	196158	197166	Contig_788:196158-197166	1007	*	10.559	11.3537	8.64508	2.56561	2.26e-17	1.22e-15
Contig_636	197265	201744	Contig_636:197265-201744	4478	*	13.417	14.177	11.7107	2.35132	2.29e-17	1.24e-15
Contig_334	502325	504099	Contig_334:502325-504099	1773	*	11.693	12.4391	10.0616	2.27144	2.29e-17	1.24e-15
Contig_303	91319	91925	Contig_303:91319-91925	605	*	9.63772	10.3914	7.96623	2.31429	2.32e-17	1.26e-15
Contig_1188	163980	165301	Contig_1188:163980-165301	1320	*	11.0905	11.9908	8.18667	3.45398	2.33e-17	1.26e-15
Contig_1989	17232	18664	Contig_1989:17232-18664	1431	*	11.404	12.0859	10.0668	1.94315	2.39e-17	1.29e-15
Contig_302	620079	621147	Contig_302:620079-621147	1067	*	10.9357	11.6307	9.54408	2.00574	2.4e-17	1.29e-15
Contig_109	725915	729212	Contig_109:725915-729212	3296	*	12.1904	13.0575	9.68481	3.11909	2.43e-17	1.31e-15
Contig_215	802728	803354	Contig_215:802728-803354	625	*	8.82662	9.61246	6.96881	2.5094	2.44e-17	1.32e-15
Contig_301	648965	649344	Contig_301:648965-649344	378	*	7.62962	8.56641	4.08574	3.94095	2.46e-17	1.33e-15
Contig_32	786235	786567	Contig_32:786235-786567	331	*	9.21184	10.0663	6.83052	3.0103	2.51e-17	1.35e-15
Contig_83	1106713	1107704	Contig_83:1106713-1107704	990	*	9.67005	10.5412	7.12117	3.15616	2.52e-17	1.36e-15
Contig_1377	90109	90757	Contig_1377:90109-90757	647	*	8.72544	9.57908	6.35172	2.9998	2.54e-17	1.37e-15
Contig_1059	117433	118695	Contig_1059:117433-118695	1261	*	11.621	12.4105	9.74044	2.53095	2.58e-17	1.38e-15
Contig_483	186002	187564	Contig_483:186002-187564	1561	*	11.1977	11.9095	9.73261	2.08869	2.59e-17	1.39e-15
Contig_1531	16099	16717	Contig_1531:16099-16717	617	*	8.86476	9.63449	7.10378	2.40908	2.61e-17	1.4e-15
Contig_50	533379	535106	Contig_50:533379-535106	1726	*	12.1143	12.9306	10.0501	2.7129	2.61e-17	1.4e-15
Contig_506	320488	321771	Contig_506:320488-321771	1282	*	10.9197	11.6217	9.49806	2.03961	2.65e-17	1.42e-15
Contig_378	354398	356605	Contig_378:354398-356605	2206	*	11.5733	12.2946	10.0642	2.13761	2.67e-17	1.43e-15
Contig_202	741310	744230	Contig_202:741310-744230	2919	*	12.9765	13.7241	11.3373	2.27945	2.72e-17	1.46e-15
Contig_143	50667	52052	Contig_143:50667-52052	1384	*	10.6931	11.5062	8.65281	2.68971	2.73e-17	1.46e-15
Contig_2863	7692	9719	Contig_2863:7692-9719	2026	*	12.2672	12.961	10.8806	1.99955	2.76e-17	1.48e-15
Contig_1305	171546	172662	Contig_1305:171546-172662	1115	*	10.0605	10.7952	8.48676	2.20879	2.78e-17	1.48e-15
Contig_90	466625	468398	Contig_90:466625-468398	1772	*	12.3465	13.1394	10.444	2.55282	2.82e-17	1.51e-15
Contig_226	225756	227642	Contig_226:225756-227642	1885	*	11.1161	11.854	9.5262	2.22566	2.86e-17	1.53e-15
Contig_89	386901	388347	Contig_89:386901-388347	1445	*	11.3659	12.0598	9.9787	1.99999	2.87e-17	1.53e-15
Contig_89	389309	391346	Contig_89:389309-391346	2036	*	11.56	12.3744	9.50972	2.69908	2.88e-17	1.53e-15
Contig_60	999392	1001086	Contig_60:999392-1001086	1693	*	11.645	12.3548	10.1889	2.07817	3.02e-17	1.61e-15
Contig_5	50560	51125	Contig_5:50560-51125	564	*	9.73784	10.5609	7.6225	2.76188	3.05e-17	1.62e-15
Contig_1045	194760	197467	Contig_1045:194760-197467	2706	*	13.2005	13.9389	11.6086	2.22794	3.12e-17	1.66e-15
Contig_162	791213	794856	Contig_162:791213-794856	3642	*	12.9473	13.807	10.5159	3.05225	3.19e-17	1.7e-15
Contig_113	1214854	1216802	Contig_113:1214854-1216802	1947	*	11.716	12.5298	9.66982	2.69417	3.21e-17	1.7e-15
Contig_1405	48409	50011	Contig_1405:48409-50011	1601	*	10.8046	11.7624	6.68921	4.35168	3.21e-17	1.7e-15
Contig_30	1862720	1863074	Contig_30:1862720-1863074	353	*	8.0081	8.8693	5.56158	3.06531	3.24e-17	1.72e-15
Contig_3363	29542	32032	Contig_3363:29542-32032	2489	*	11.8716	12.6074	10.2923	2.21416	3.24e-17	1.72e-15
Contig_418	514965	515848	Contig_418:514965-515848	882	*	9.81625	10.5536	8.22951	2.22175	3.3e-17	1.75e-15
Contig_29	1132371	1133987	Contig_29:1132371-1133987	1615	*	11.8494	12.5291	10.5211	1.93212	3.33e-17	1.76e-15
Contig_26	2785488	2787016	Contig_26:2785488-2787016	1527	*	12.5861	13.3543	10.8337	2.39858	3.37e-17	1.78e-15
Contig_95	1257666	1258341	Contig_95:1257666-1258341	674	*	9.84846	10.732	7.15954	3.27537	3.41e-17	1.8e-15
Contig_869	217306	220686	Contig_869:217306-220686	3379	*	13.5212	14.2115	12.1494	1.98206	3.45e-17	1.82e-15
Contig_55	602855	603260	Contig_55:602855-603260	404	*	8.92058	9.70194	7.09047	2.47764	3.47e-17	1.83e-15
Contig_1809	24875	26001	Contig_1809:24875-26001	1125	*	11.858	12.6488	9.96851	2.53896	3.54e-17	1.87e-15
Contig_1226	96506	98521	Contig_1226:96506-98521	2014	*	12.0822	12.8614	10.265	2.46546	3.58e-17	1.89e-15
Contig_452	225186	227569	Contig_452:225186-227569	2382	*	12.4324	13.2249	10.5321	2.54953	3.63e-17	1.92e-15
Contig_882	190631	191488	Contig_882:190631-191488	856	*	10.1733	11.0203	7.86075	2.94359	3.66e-17	1.93e-15
Contig_297	12617	14312	Contig_297:12617-14312	1694	*	11.3721	12.095	9.85563	2.14486	3.73e-17	1.96e-15
Contig_500	276785	279222	Contig_500:276785-279222	2436	*	12.3667	13.156	10.4874	2.5282	3.77e-17	1.98e-15
Contig_399	504601	505850	Contig_399:504601-505850	1248	*	10.3593	11.1822	8.24573	2.75791	3.79e-17	1.99e-15
Contig_165	389807	391802	Contig_165:389807-391802	1994	*	12.0732	12.9169	9.78991	2.9174	3.9e-17	2.05e-15
Contig_523	377709	378815	Contig_523:377709-378815	1105	*	11.1781	11.9686	9.29072	2.53629	3.95e-17	2.07e-15
Contig_308	296142	297006	Contig_308:296142-297006	863	*	9.33927	10.2224	6.65542	3.26997	4.09e-17	2.15e-15
Contig_29	1393067	1395265	Contig_29:1393067-1395265	2197	*	13.0987	13.8393	11.4952	2.23969	4.1e-17	2.15e-15
Contig_1985	21687	22316	Contig_1985:21687-22316	628	*	8.68045	9.56932	5.92671	3.32564	4.1e-17	2.15e-15
Contig_13	2231269	2231792	Contig_13:2231269-2231792	522	*	8.87699	9.75857	6.21141	3.25511	4.2e-17	2.2e-15
Contig_357	162125	163894	Contig_357:162125-163894	1768	*	11.9395	12.6807	10.3336	2.24235	4.21e-17	2.2e-15
Contig_69	420009	421608	Contig_69:420009-421608	1598	*	11.3757	12.066	10.0034	1.98222	4.22e-17	2.21e-15
Contig_77	1423826	1424428	Contig_77:1423826-1424428	601	*	8.84604	9.66826	6.73747	2.75277	4.29e-17	2.24e-15
Contig_1067	172468	173000	Contig_1067:172468-173000	531	*	9.32442	10.1212	7.39613	2.57764	4.34e-17	2.27e-15
Contig_974	11151	12272	Contig_974:11151-12272	1120	*	10.7631	11.69	7.42386	3.78645	4.37e-17	2.28e-15
Contig_20	1459423	1460929	Contig_20:1459423-1460929	1505	*	11.6005	12.2886	10.2377	1.97107	4.39e-17	2.29e-15
Contig_469	169242	170083	Contig_469:169242-170083	840	*	10.7345	11.64	7.75446	3.51028	4.4e-17	2.3e-15
Contig_49	432707	432997	Contig_49:432707-432997	289	*	7.68871	8.57045	5.02128	3.25755	4.4e-17	2.3e-15
Contig_862	22972	24515	Contig_862:22972-24515	1542	*	12.6398	13.5027	10.177	3.07771	4.59e-17	2.39e-15
Contig_75	296416	297666	Contig_75:296416-297666	1249	*	11.2714	12.0314	9.56554	2.34869	4.61e-17	2.4e-15
Contig_10	3289805	3291318	Contig_10:3289805-3291318	1512	*	12.181	12.9243	10.5641	2.25388	4.67e-17	2.43e-15
Contig_13	3141930	3143861	Contig_13:3141930-3143861	1930	*	11.4534	12.1486	10.0607	2.00527	4.89e-17	2.54e-15
Contig_164	129906	131458	Contig_164:129906-131458	1551	*	11.4266	12.161	9.85422	2.20545	5.04e-17	2.62e-15
Contig_337	76175	77000	Contig_337:76175-77000	824	*	10.689	11.3928	9.25917	2.0469	5.05e-17	2.62e-15
Contig_8	2368044	2368656	Contig_8:2368044-2368656	611	*	9.18375	9.89465	7.72247	2.0825	5.07e-17	2.63e-15
Contig_910	41942	42386	Contig_910:41942-42386	443	*	8.14757	8.91806	6.38223	2.40994	5.09e-17	2.64e-15
Contig_161	1012782	1014712	Contig_161:1012782-1014712	1929	*	11.8837	12.7015	9.80792	2.72066	5.14e-17	2.67e-15
Contig_444	294818	295027	Contig_444:294818-295027	208	*	7.5202	8.33379	5.47574	2.68918	5.22e-17	2.7e-15
Contig_202	242369	245621	Contig_202:242369-245621	3251	*	13.4539	14.2757	11.3488	2.7487	5.24e-17	2.71e-15
Contig_1002	128317	128469	Contig_1002:128317-128469	151	*	6.61466	7.57267	2.49127	4.33882	5.32e-17	2.75e-15
Contig_168	886188	887700	Contig_168:886188-887700	1511	*	11.5385	12.2037	10.267	1.86488	5.43e-17	2.81e-15
Contig_206	382404	383969	Contig_206:382404-383969	1564	*	11.8047	12.4519	10.6002	1.78565	5.43e-17	2.81e-15
Contig_52	325861	327115	Contig_52:325861-327115	1253	*	10.9972	11.7147	9.50559	2.11611	5.46e-17	2.82e-15
Contig_843	139643	140089	Contig_843:139643-140089	445	*	8.34587	9.156	6.32628	2.66712	5.53e-17	2.85e-15
Contig_819	313176	314519	Contig_819:313176-314519	1342	*	11.6146	12.3134	10.2066	2.02221	5.53e-17	2.85e-15
Contig_218	408548	409427	Contig_218:408548-409427	878	*	9.88738	10.7311	7.60363	2.91638	5.63e-17	2.9e-15
Contig_54	1482240	1486953	Contig_54:1482240-1486953	4712	*	13.7515	14.4804	12.2061	2.17548	5.65e-17	2.91e-15
Contig_234	244127	246662	Contig_234:244127-246662	2534	*	12.3306	13.1365	10.3406	2.63669	5.75e-17	2.96e-15
Contig_1244	23491	23702	Contig_1244:23491-23702	210	*	7.61177	8.43809	5.47153	2.78391	5.93e-17	3.05e-15
Contig_1422	47494	50842	Contig_1422:47494-50842	3347	*	13.3838	14.0732	12.0157	1.97662	6e-17	3.08e-15
Contig_276	95964	96813	Contig_276:95964-96813	848	*	10.7657	11.6462	8.11316	3.23875	6e-17	3.08e-15
Contig_341	537167	538352	Contig_341:537167-538352	1184	*	12.6213	13.3185	11.2203	2.01404	6.06e-17	3.11e-15
Contig_11	3672607	3673620	Contig_11:3672607-3673620	1012	*	11.7465	12.3862	10.5684	1.75388	6.09e-17	3.13e-15
Contig_9	783682	784483	Contig_9:783682-784483	800	*	9.49811	10.377	6.86396	3.22213	6.2e-17	3.18e-15
Contig_83	817073	819157	Contig_83:817073-819157	2083	*	11.041	9.75621	11.7096	-1.88011	6.21e-17	3.18e-15
Contig_2905	31940	32869	Contig_2905:31940-32869	928	*	9.847	10.5566	8.39167	2.07547	6.34e-17	3.25e-15
Contig_774	48759	50210	Contig_774:48759-50210	1450	*	10.5203	11.2409	9.01461	2.13164	6.4e-17	3.28e-15
Contig_2109	90228	90837	Contig_2109:90228-90837	608	*	8.84162	9.57808	7.25918	2.2156	6.45e-17	3.3e-15
Contig_1620	116632	117738	Contig_1620:116632-117738	1105	*	11.2334	11.9544	9.72538	2.13396	6.49e-17	3.32e-15
Contig_89	899189	901121	Contig_89:899189-901121	1931	*	12.4543	13.2026	10.8113	2.28065	6.72e-17	3.43e-15
Contig_397	201474	202347	Contig_397:201474-202347	872	*	10.115	10.8837	8.36024	2.39874	6.73e-17	3.44e-15
Contig_20	1700985	1702644	Contig_20:1700985-1702644	1658	*	10.3793	11.0578	9.05568	1.92503	6.84e-17	3.49e-15
Contig_31	1380589	1380749	Contig_31:1380589-1380749	159	*	7.83784	8.72943	5.04986	3.35498	6.85e-17	3.49e-15
Contig_393	137434	137989	Contig_393:137434-137989	554	*	9.14241	9.91167	7.38415	2.4021	6.88e-17	3.51e-15
Contig_129	1124905	1125046	Contig_129:1124905-1125046	140	*	6.69582	7.65482	2.53818	4.38099	6.89e-17	3.51e-15
Contig_812	148562	149292	Contig_812:148562-149292	729	*	9.8534	10.5888	8.27613	2.21014	6.92e-17	3.53e-15
Contig_874	274139	275054	Contig_874:274139-275054	914	*	11.4176	12.0702	10.193	1.80906	6.97e-17	3.55e-15
Contig_1268	104647	105390	Contig_1268:104647-105390	742	*	9.02909	9.80501	7.23184	2.44338	6.98e-17	3.55e-15
Contig_7	3349738	3351469	Contig_7:3349738-3351469	1730	*	11.9946	12.7294	10.4204	2.20648	7e-17	3.56e-15
Contig_679	59967	61196	Contig_679:59967-61196	1228	*	10.6978	11.495	8.76679	2.5779	7.04e-17	3.57e-15
Contig_55	1274235	1275785	Contig_55:1274235-1275785	1549	*	12.176	12.8124	11.0094	1.73969	7.06e-17	3.58e-15
Contig_702	304488	308719	Contig_702:304488-308719	4230	*	14.0595	14.8011	12.4512	2.24322	7.08e-17	3.59e-15
Contig_174	925878	926271	Contig_174:925878-926271	392	*	8.10629	8.8958	6.22541	2.52788	7.21e-17	3.65e-15
Contig_1060	127933	130323	Contig_1060:127933-130323	2389	*	12.0529	12.8086	10.3707	2.32218	7.46e-17	3.78e-15
Contig_57	1612473	1615045	Contig_57:1612473-1615045	2571	*	12.7046	13.4311	11.1705	2.16227	7.48e-17	3.79e-15
Contig_669	256533	257672	Contig_669:256533-257672	1138	*	11.8781	12.5158	10.707	1.74504	7.57e-17	3.83e-15
Contig_171	566499	567660	Contig_171:566499-567660	1160	*	11.4662	12.3078	9.20011	2.89775	7.7e-17	3.9e-15
Contig_13	1648696	1649927	Contig_13:1648696-1649927	1230	*	10.0822	10.8758	8.17487	2.55297	7.79e-17	3.94e-15
Contig_259	208320	210485	Contig_259:208320-210485	2164	*	12.123	12.8436	10.6173	2.13076	7.88e-17	3.98e-15
Contig_239	166714	167129	Contig_239:166714-167129	414	*	8.32833	9.09431	6.58882	2.38288	7.92e-17	4e-15
Contig_451	59023	63378	Contig_451:59023-63378	4354	*	14.0049	14.7392	12.4334	2.20299	7.98e-17	4.03e-15
Contig_552	58941	62864	Contig_552:58941-62864	3922	*	13.2589	14.0373	11.4469	2.45706	7.98e-17	4.03e-15
Contig_182	828644	830256	Contig_182:828644-830256	1611	*	11.6602	12.4294	9.90244	2.40116	8.18e-17	4.12e-15
Contig_202	514625	518598	Contig_202:514625-518598	3972	*	13.305	14.0817	11.5032	2.44641	8.42e-17	4.24e-15
Contig_1282	56549	58448	Contig_1282:56549-58448	1898	*	11.179	11.8649	9.82529	1.95938	8.51e-17	4.28e-15
Contig_946	167273	170274	Contig_946:167273-170274	3000	*	13.8817	14.6486	12.1369	2.3873	8.66e-17	4.36e-15
Contig_11	3508512	3511907	Contig_11:3508512-3511907	3394	*	13.0793	13.8701	11.19	2.53506	8.94e-17	4.49e-15
Contig_1852	50949	52856	Contig_1852:50949-52856	1906	*	11.783	12.457	10.4771	1.904	8.98e-17	4.51e-15
Contig_102	668107	669598	Contig_102:668107-669598	1490	*	11.7629	12.5936	9.58795	2.81215	9.06e-17	4.55e-15
Contig_343	508439	509605	Contig_343:508439-509605	1165	*	10.4424	11.2663	8.32061	2.76228	9.17e-17	4.6e-15
Contig_1544	59683	61251	Contig_1544:59683-61251	1567	*	11.0468	11.8876	8.78789	2.88973	9.36e-17	4.69e-15
Contig_319	69484	73118	Contig_319:69484-73118	3633	*	13.2642	13.9767	11.796	2.08872	9.4e-17	4.71e-15
Contig_927	66393	68957	Contig_927:66393-68957	2563	*	11.8343	12.5828	10.1904	2.28069	9.4e-17	4.71e-15
Contig_221	684360	686559	Contig_221:684360-686559	2198	*	11.0998	11.8808	9.27189	2.47276	9.47e-17	4.74e-15
Contig_83	307926	308576	Contig_83:307926-308576	649	*	9.44689	10.3033	7.04702	3.01828	9.62e-17	4.81e-15
Contig_6	3018642	3018876	Contig_6:3018642-3018876	233	*	8.02607	8.84765	5.92233	2.74662	9.83e-17	4.91e-15
Contig_704	50459	50881	Contig_704:50459-50881	421	*	8.54326	9.36244	6.45759	2.72889	9.83e-17	4.91e-15
Contig_339	96077	96289	Contig_339:96077-96289	211	*	7.2582	8.2287	2.63182	4.71478	9.87e-17	4.93e-15
Contig_1087	105045	105831	Contig_1087:105045-105831	785	*	9.33522	10.2014	6.83827	3.10361	9.91e-17	4.94e-15
Contig_75	1581805	1582367	Contig_75:1581805-1582367	561	*	10.1944	10.9159	8.68425	2.1346	1.05e-16	5.22e-15
Contig_420	227579	229793	Contig_420:227579-229793	2213	*	12.128	12.8277	10.7164	2.02485	1.05e-16	5.22e-15
Contig_471	44431	45212	Contig_471:44431-45212	780	*	10.953	11.6409	9.59111	1.96826	1.09e-16	5.41e-15
Contig_863	212282	212888	Contig_863:212282-212888	605	*	8.91469	9.83638	5.67226	3.69934	1.09e-16	5.41e-15
Contig_1	5517023	5517768	Contig_1:5517023-5517768	744	*	10.2503	10.9308	8.9185	1.93338	1.09e-16	5.41e-15
Contig_7	3745574	3747066	Contig_7:3745574-3747066	1491	*	11.5984	12.3267	10.056	2.17047	1.09e-16	5.42e-15
Contig_280	366700	367562	Contig_280:366700-367562	861	*	10.5983	11.3393	8.99292	2.23901	1.09e-16	5.42e-15
Contig_709	105758	106749	Contig_709:105758-106749	990	*	11.0787	11.8211	9.46598	2.24684	1.09e-16	5.42e-15
Contig_149	42825	44495	Contig_149:42825-44495	1669	*	11.3292	12.143	9.28318	2.68843	1.1e-16	5.45e-15
Contig_334	315213	317301	Contig_334:315213-317301	2087	*	13.1702	14.0709	10.2598	3.44512	1.12e-16	5.56e-15
Contig_469	116873	117914	Contig_469:116873-117914	1040	*	10.83	11.6621	8.64361	2.82207	1.12e-16	5.57e-15
Contig_26	2515247	2517265	Contig_26:2515247-2517265	2017	*	11.6963	12.4827	9.83535	2.50548	1.13e-16	5.59e-15
Contig_332	460695	463741	Contig_332:460695-463741	3045	*	12.8005	13.5996	10.8569	2.58821	1.13e-16	5.59e-15
Contig_497	211507	212838	Contig_497:211507-212838	1330	*	11.0901	11.8901	9.14037	2.59371	1.16e-16	5.73e-15
Contig_1	4941416	4942109	Contig_1:4941416-4942109	692	*	10.3163	11.0135	8.91502	2.0128	1.16e-16	5.75e-15
Contig_1210	23868	26530	Contig_1210:23868-26530	2661	*	12.5666	13.3666	10.6171	2.59395	1.16e-16	5.75e-15
Contig_14	337677	338066	Contig_14:337677-338066	388	*	8.34892	9.29484	4.5846	4.07584	1.17e-16	5.78e-15
Contig_102	101444	102626	Contig_102:101444-102626	1181	*	11.0741	11.8498	9.27794	2.43953	1.17e-16	5.8e-15
Contig_3	5129401	5132190	Contig_3:5129401-5132190	2788	*	13.1735	13.906	11.6105	2.19237	1.2e-16	5.93e-15
Contig_762	30375	33662	Contig_762:30375-33662	3286	*	12.7455	13.5445	10.8027	2.5872	1.22e-16	6e-15
Contig_1083	172029	173923	Contig_1083:172029-173923	1893	*	11.8625	12.6206	10.167	2.3345	1.22e-16	6.02e-15
Contig_993	5990	7570	Contig_993:5990-7570	1579	*	11.6836	12.5506	9.17878	3.1077	1.22e-16	6.03e-15
Contig_1363	42744	44744	Contig_1363:42744-44744	1999	*	12.2836	13.1589	9.69018	3.18348	1.23e-16	6.07e-15
Contig_2099	8693	9399	Contig_2099:8693-9399	705	*	9.83307	10.622	7.95581	2.52171	1.26e-16	6.19e-15
Contig_2116	25250	26806	Contig_2116:25250-26806	1555	*	11.7367	12.531	9.82515	2.55589	1.27e-16	6.23e-15
Contig_16	2283531	2285580	Contig_16:2283531-2285580	2048	*	11.9688	12.6712	10.5452	2.03773	1.29e-16	6.32e-15
Contig_50	331477	333270	Contig_50:331477-333270	1792	*	12.174	12.9085	10.6014	2.20288	1.3e-16	6.37e-15
Contig_107	0	797	Contig_107:0-797	796	*	9.174	10.0243	6.83099	2.96566	1.32e-16	6.47e-15
Contig_29	1900128	1900360	Contig_29:1900128-1900360	231	*	7.44039	8.24924	5.4299	2.65347	1.33e-16	6.52e-15
Contig_437	205139	205948	Contig_437:205139-205948	808	*	10.4367	11.1609	8.91397	2.14834	1.34e-16	6.55e-15
Contig_24	1925318	1925569	Contig_24:1925318-1925569	250	*	7.27767	8.19028	4.18918	3.58482	1.34e-16	6.55e-15
Contig_946	162187	166500	Contig_946:162187-166500	4312	*	14.2397	15.0238	12.3928	2.49057	1.34e-16	6.57e-15
Contig_1257	189133	190032	Contig_1257:189133-190032	898	*	9.48917	10.3248	7.27361	2.84769	1.35e-16	6.6e-15
Contig_176	307254	308005	Contig_176:307254-308005	750	*	9.45251	10.2288	7.653	2.44219	1.35e-16	6.61e-15
Contig_113	1071512	1073407	Contig_113:1071512-1073407	1894	*	12.0713	12.7223	10.8525	1.80084	1.35e-16	6.61e-15
Contig_29	2015785	2016322	Contig_29:2015785-2016322	536	*	11.3241	12.0243	9.90991	2.02707	1.38e-16	6.73e-15
Contig_515	375575	378252	Contig_515:375575-378252	2676	*	12.9659	13.6598	11.5789	1.99605	1.39e-16	6.81e-15
Contig_571	49429	50605	Contig_571:49429-50605	1175	*	11.1453	11.9953	8.80552	2.96071	1.4e-16	6.81e-15
Contig_837	259223	260497	Contig_837:259223-260497	1273	*	11.5145	12.3463	9.33037	2.81845	1.41e-16	6.87e-15
Contig_920	50062	50532	Contig_920:50062-50532	469	*	9.20322	9.96838	7.46834	2.3743	1.42e-16	6.91e-15
Contig_24	2770862	2773323	Contig_24:2770862-2773323	2460	*	12.4404	13.2672	10.297	2.78019	1.42e-16	6.91e-15
Contig_116	865747	867599	Contig_116:865747-867599	1851	*	12.2581	13.0782	10.1654	2.73204	1.42e-16	6.91e-15
Contig_202	74905	77213	Contig_202:74905-77213	2307	*	12.6515	13.3194	11.3698	1.87475	1.42e-16	6.91e-15
Contig_1774	109259	109544	Contig_1774:109259-109544	284	*	7.97696	8.81085	5.7761	2.83559	1.42e-16	6.93e-15
Contig_592	335864	336323	Contig_592:335864-336323	458	*	9.02649	9.75487	7.48369	2.16992	1.43e-16	6.95e-15
Contig_382	508733	509391	Contig_382:508733-509391	657	*	9.2719	9.98413	7.80464	2.0868	1.43e-16	6.95e-15
Contig_78	143692	146507	Contig_78:143692-146507	2814	*	13.9036	14.6296	12.3723	2.15732	1.43e-16	6.97e-15
Contig_1133	163057	163673	Contig_1133:163057-163673	615	*	9.22909	9.98838	7.52701	2.34102	1.44e-16	6.97e-15
Contig_188	351139	354236	Contig_188:351139-354236	3096	*	13.1612	13.9181	11.4726	2.32668	1.46e-16	7.06e-15
Contig_871	141972	144664	Contig_871:141972-144664	2691	*	12.1314	12.8987	10.3846	2.38761	1.46e-16	7.06e-15
Contig_846	217723	221097	Contig_846:217723-221097	3373	*	13.3872	14.1328	11.7587	2.26267	1.47e-16	7.11e-15
Contig_1816	5699	6525	Contig_1816:5699-6525	825	*	10.1243	10.8889	8.39216	2.37262	1.47e-16	7.11e-15
Contig_456	240369	242667	Contig_456:240369-242667	2297	*	12.5947	13.3149	11.0908	2.12705	1.48e-16	7.16e-15
Contig_230	458200	459199	Contig_230:458200-459199	998	*	10.9258	11.6012	9.61459	1.90892	1.49e-16	7.22e-15
Contig_593	407429	407740	Contig_593:407429-407740	310	*	7.66806	8.47556	5.66703	2.64303	1.5e-16	7.24e-15
Contig_68	1041930	1043505	Contig_68:1041930-1043505	1574	*	12.1529	12.8246	10.856	1.89227	1.51e-16	7.28e-15
Contig_2044	10681	11617	Contig_2044:10681-11617	935	*	11.2854	12.1645	8.64922	3.21823	1.55e-16	7.47e-15
Contig_258	699633	702934	Contig_258:699633-702934	3300	*	14.1184	14.8503	12.5586	2.18824	1.55e-16	7.47e-15
Contig_1207	124603	125773	Contig_1207:124603-125773	1169	*	10.8643	11.5556	9.48828	1.98339	1.56e-16	7.52e-15
Contig_2333	24624	25063	Contig_2333:24624-25063	438	*	8.81863	9.67343	6.43395	3.00195	1.56e-16	7.52e-15
Contig_801	310130	312137	Contig_801:310130-312137	2006	*	11.2671	12.0548	9.39746	2.51255	1.58e-16	7.59e-15
Contig_1885	33263	34257	Contig_1885:33263-34257	993	*	9.54338	10.332	7.66783	2.51941	1.58e-16	7.61e-15
Contig_113	1050247	1051856	Contig_113:1050247-1051856	1608	*	11.2229	11.9926	9.46177	2.40214	1.58e-16	7.61e-15
Contig_30	266173	267001	Contig_30:266173-267001	827	*	9.70736	10.5012	7.7984	2.55294	1.59e-16	7.66e-15
Contig_16	3243822	3244578	Contig_16:3243822-3244578	755	*	9.95263	10.6419	8.58484	1.97401	1.6e-16	7.68e-15
Contig_83	110360	114105	Contig_83:110360-114105	3744	*	12.9956	13.7679	11.2197	2.41725	1.6e-16	7.68e-15
Contig_168	136578	138183	Contig_168:136578-138183	1604	*	10.8982	11.6555	9.20748	2.32815	1.6e-16	7.68e-15
Contig_82	1324571	1325945	Contig_82:1324571-1325945	1373	*	11.8381	12.5157	10.5179	1.91913	1.63e-16	7.83e-15
Contig_6	3006824	3007244	Contig_6:3006824-3007244	419	*	8.14414	8.94495	6.18918	2.59879	1.68e-16	8.06e-15
Contig_1260	133959	134271	Contig_1260:133959-134271	311	*	8.51739	9.29208	6.7274	2.43184	1.7e-16	8.14e-15
Contig_941	168897	170405	Contig_941:168897-170405	1507	*	11.3273	12.106	9.51328	2.45626	1.73e-16	8.26e-15
Contig_1087	102277	103377	Contig_1087:102277-103377	1099	*	11.4164	12.2884	8.85778	3.15141	1.74e-16	8.33e-15
Contig_930	245258	245984	Contig_930:245258-245984	725	*	10.3103	11.1863	7.70924	3.188	1.74e-16	8.33e-15
Contig_136	494805	501019	Contig_136:494805-501019	6213	*	14.0899	14.7614	12.7937	1.89106	1.78e-16	8.52e-15
Contig_106	555571	556927	Contig_106:555571-556927	1355	*	11.2983	12.123	9.17006	2.76437	1.8e-16	8.58e-15
Contig_1772	120301	121030	Contig_1772:120301-121030	728	*	9.64787	10.5201	7.08751	3.15128	1.81e-16	8.64e-15
Contig_395	522412	523619	Contig_395:522412-523619	1206	*	12.0004	12.8245	9.87753	2.75951	1.82e-16	8.67e-15
Contig_328	365588	366837	Contig_328:365588-366837	1248	*	10.134	10.837	8.70819	2.03913	1.82e-16	8.7e-15
Contig_13	1698363	1699653	Contig_13:1698363-1699653	1289	*	10.175	10.9613	8.31448	2.50356	1.85e-16	8.83e-15
Contig_1689	16894	17479	Contig_1689:16894-17479	584	*	8.77195	9.60346	6.59049	2.81496	1.86e-16	8.88e-15
Contig_73	1087907	1088810	Contig_73:1087907-1088810	902	*	10.3455	11.1794	8.14457	2.83275	1.88e-16	8.97e-15
Contig_230	457392	458146	Contig_230:457392-458146	753	*	10.0324	10.7223	8.66189	1.97659	1.89e-16	9.01e-15
Contig_269	376274	376754	Contig_269:376274-376754	479	*	9.30345	10.0528	7.655	2.2836	1.9e-16	9.02e-15
Contig_187	494204	496134	Contig_187:494204-496134	1929	*	12.1539	12.9986	9.86153	2.91623	1.93e-16	9.18e-15
Contig_305	619445	620237	Contig_305:619445-620237	791	*	9.85219	10.5839	8.29328	2.18615	1.94e-16	9.2e-15
Contig_58	1368753	1372213	Contig_58:1368753-1372213	3459	*	12.9795	13.7507	11.2098	2.41014	1.95e-16	9.25e-15
Contig_2868	10044	10521	Contig_2868:10044-10521	476	*	7.93307	8.87473	4.276	3.99017	1.96e-16	9.31e-15
Contig_182	782809	783423	Contig_182:782809-783423	613	*	10.3045	11.0679	8.57996	2.36346	1.96e-16	9.31e-15
Contig_321	400994	402168	Contig_321:400994-402168	1173	*	11.4992	12.1563	10.258	1.82647	2.06e-16	9.74e-15
Contig_849	292134	293622	Contig_849:292134-293622	1487	*	11.2592	11.9211	10.0002	1.84732	2.09e-16	9.89e-15
Contig_49	538626	542496	Contig_49:538626-542496	3869	*	13.5424	14.3268	11.6939	2.49041	2.09e-16	9.91e-15
Contig_190	773951	774824	Contig_190:773951-774824	872	*	9.62584	10.4168	7.73548	2.53321	2.1e-16	9.93e-15
Contig_362	389283	392116	Contig_362:389283-392116	2832	*	12.7189	13.4341	11.2379	2.10078	2.1e-16	9.95e-15
Contig_568	28863	30902	Contig_568:28863-30902	2038	*	12.1349	12.8584	10.6151	2.14364	2.13e-16	1.01e-14
Contig_214	76832	77648	Contig_214:76832-77648	815	*	10.285	11.1632	7.65791	3.20763	2.15e-16	1.02e-14
Contig_57	1545528	1548748	Contig_57:1545528-1548748	3219	*	13.5169	14.2739	11.8271	2.32635	2.23e-16	1.05e-14
Contig_173	55376	56484	Contig_173:55376-56484	1107	*	10.2705	11.0762	8.28251	2.6293	2.24e-16	1.05e-14
Contig_17	3151871	3153650	Contig_17:3151871-3153650	1778	*	11.5885	12.3954	9.59124	2.63758	2.29e-16	1.08e-14
Contig_172	293130	294719	Contig_172:293130-294719	1588	*	11.7411	12.5442	9.77091	2.6114	2.3e-16	1.08e-14
Contig_42	1985168	1986442	Contig_42:1985168-1986442	1273	*	10.5487	11.313	8.81893	2.36788	2.31e-16	1.09e-14
Contig_1053	45558	46437	Contig_1053:45558-46437	878	*	10.6683	11.4122	9.04827	2.25199	2.38e-16	1.12e-14
Contig_276	90054	90451	Contig_276:90054-90451	396	*	8.3953	9.23917	6.11	2.90987	2.47e-16	1.16e-14
Contig_3898	6163	7049	Contig_3898:6163-7049	885	*	9.75198	10.4994	8.11358	2.27204	2.5e-16	1.17e-14
Contig_1427	42435	45043	Contig_1427:42435-45043	2607	*	13.2079	13.9404	11.6455	2.18967	2.51e-16	1.18e-14
Contig_93	1153989	1159919	Contig_93:1153989-1159919	5929	*	14.2098	14.8843	12.9021	1.90371	2.52e-16	1.19e-14
Contig_57	1570053	1578160	Contig_57:1570053-1578160	8106	*	14.5875	15.2786	13.2122	1.98131	2.52e-16	1.19e-14
Contig_1868	32870	33248	Contig_1868:32870-33248	377	*	9.74074	10.44	8.33069	2.0206	2.55e-16	1.2e-14
Contig_73	431978	434668	Contig_73:431978-434668	2689	*	12.7573	13.436	11.4326	1.92331	2.55e-16	1.2e-14
Contig_85	1092955	1094476	Contig_85:1092955-1094476	1520	*	12.2934	13.0062	10.8234	2.08799	2.6e-16	1.22e-14
Contig_781	176162	177878	Contig_781:176162-177878	1715	*	11.3765	12.1316	9.69718	2.3147	2.65e-16	1.24e-14
Contig_1589	7478	9507	Contig_1589:7478-9507	2028	*	11.6372	12.422	9.78593	2.49233	2.65e-16	1.24e-14
Contig_1379	47104	48623	Contig_1379:47104-48623	1518	*	12.5567	13.329	10.7809	2.41511	2.68e-16	1.25e-14
Contig_347	409105	409597	Contig_347:409105-409597	491	*	8.47137	9.22563	6.7967	2.30873	2.71e-16	1.27e-14
Contig_7	1625455	1626290	Contig_7:1625455-1626290	834	*	9.31248	10.048	7.73458	2.20598	2.72e-16	1.27e-14
Contig_1568	92628	96388	Contig_1568:92628-96388	3759	*	13.7438	14.5777	11.543	2.82998	2.74e-16	1.28e-14
Contig_804	98381	102221	Contig_804:98381-102221	3839	*	13.5738	14.2162	12.3863	1.76222	2.79e-16	1.3e-14
Contig_132	560119	562478	Contig_132:560119-562478	2358	*	12.4255	13.1159	11.0535	1.97734	2.85e-16	1.33e-14
Contig_2952	20690	22182	Contig_2952:20690-22182	1491	*	11.9703	12.7395	10.2124	2.39648	2.87e-16	1.34e-14
Contig_576	364646	367913	Contig_576:364646-367913	3266	*	12.8269	13.5407	11.3523	2.09277	2.89e-16	1.35e-14
Contig_611	356685	358738	Contig_611:356685-358738	2052	*	13.2395	14.057	11.1667	2.70926	2.9e-16	1.35e-14
Contig_331	68597	69479	Contig_331:68597-69479	881	*	9.85247	10.7927	6.23044	3.96605	2.93e-16	1.36e-14
Contig_1547	4230	4455	Contig_1547:4230-4455	224	*	7.7572	8.58007	5.64367	2.74926	2.94e-16	1.37e-14
Contig_48	489795	490248	Contig_48:489795-490248	452	*	10.2339	10.9338	8.82101	2.02376	2.97e-16	1.38e-14
Contig_1	617731	618704	Contig_1:617731-618704	972	*	9.4833	10.3435	7.04621	3.04312	3.03e-16	1.41e-14
Contig_3078	41149	41584	Contig_3078:41149-41584	434	*	8.50432	9.31395	6.48831	2.65315	3.06e-16	1.42e-14
Contig_666	369808	370425	Contig_666:369808-370425	616	*	8.89203	9.79601	5.93508	3.47304	3.08e-16	1.43e-14
Contig_1081	149117	150988	Contig_1081:149117-150988	1870	*	12.272	12.9043	11.12	1.71952	3.08e-16	1.43e-14
Contig_198	340746	341601	Contig_198:340746-341601	854	*	9.80022	10.5634	8.07676	2.36066	3.11e-16	1.44e-14
Contig_89	391626	393178	Contig_89:391626-393178	1551	*	11.5139	12.227	10.0424	2.08901	3.12e-16	1.44e-14
Contig_95	1258471	1260333	Contig_95:1258471-1260333	1861	*	12.0624	12.8757	10.0201	2.67981	3.15e-16	1.46e-14
Contig_12	303487	304995	Contig_12:303487-304995	1507	*	10.6688	11.4661	8.73739	2.57099	3.16e-16	1.46e-14
Contig_6	782017	782507	Contig_6:782017-782507	489	*	8.61133	9.35373	6.99884	2.24335	3.16e-16	1.46e-14
Contig_290	472355	473693	Contig_290:472355-473693	1337	*	11.8793	12.773	9.06339	3.35985	3.16e-16	1.46e-14
Contig_862	247641	250602	Contig_862:247641-250602	2960	*	12.9277	13.6757	11.2864	2.27377	3.17e-16	1.46e-14
Contig_20	1371301	1372568	Contig_20:1371301-1372568	1266	*	11.059	11.7971	9.46814	2.21992	3.17e-16	1.47e-14
Contig_2309	56395	58718	Contig_2309:56395-58718	2322	*	12.2547	12.9001	11.0563	1.77481	3.22e-16	1.49e-14
Contig_506	88389	93589	Contig_506:88389-93589	5199	*	14.2775	15.0522	12.4875	2.42903	3.23e-16	1.49e-14
Contig_1	6020092	6021162	Contig_1:6020092-6021162	1069	*	11.2407	12.0275	9.3766	2.50416	3.24e-16	1.49e-14
Contig_1313	25483	27845	Contig_1313:25483-27845	2361	*	11.8244	12.656	9.64194	2.81172	3.26e-16	1.5e-14
Contig_157	232304	233652	Contig_157:232304-233652	1347	*	11.3747	12.2448	8.83698	3.12881	3.26e-16	1.5e-14
Contig_1444	6256	8415	Contig_1444:6256-8415	2158	*	12.6666	13.4652	10.7264	2.58014	3.26e-16	1.5e-14
Contig_304	53399	58049	Contig_304:53399-58049	4649	*	12.9576	13.745	11.0901	2.50763	3.26e-16	1.5e-14
Contig_2400	57535	57867	Contig_2400:57535-57867	331	*	8.43667	9.19429	6.74373	2.32743	3.39e-16	1.56e-14
Contig_656	63420	66189	Contig_656:63420-66189	2768	*	12.6294	13.4193	10.7459	2.52352	3.4e-16	1.56e-14
Contig_871	131949	132185	Contig_871:131949-132185	235	*	7.31368	8.16397	4.97095	2.96086	3.42e-16	1.57e-14
Contig_6	3257836	3260398	Contig_6:3257836-3260398	2561	*	12.1871	12.944	10.4978	2.32432	3.45e-16	1.58e-14
Contig_2312	21058	23294	Contig_2312:21058-23294	2235	*	12.2991	13.1114	10.2639	2.67204	3.52e-16	1.61e-14
Contig_991	212562	213537	Contig_991:212562-213537	974	*	9.63974	10.3435	8.2103	2.04182	3.52e-16	1.61e-14
Contig_42	1052115	1054000	Contig_42:1052115-1054000	1884	*	11.6747	12.4609	9.81496	2.49958	3.54e-16	1.62e-14
Contig_343	144754	147255	Contig_343:144754-147255	2500	*	12.7381	13.561	10.6244	2.74715	3.55e-16	1.62e-14
Contig_679	57602	57770	Contig_679:57602-57770	167	*	6.84959	7.82725	1.82551	5.00407	3.55e-16	1.63e-14
Contig_234	193633	195015	Contig_234:193633-195015	1381	*	12.6727	13.5233	10.3274	2.95987	3.56e-16	1.63e-14
Contig_1042	56436	57133	Contig_1042:56436-57133	696	*	9.62423	10.43	7.63561	2.62732	3.65e-16	1.67e-14
Contig_904	141737	141989	Contig_904:141737-141989	251	*	7.04472	7.91518	4.50314	3.12735	3.71e-16	1.69e-14
Contig_417	489828	492901	Contig_417:489828-492901	3072	*	12.8901	13.6954	10.9042	2.62412	3.73e-16	1.7e-14
Contig_1015	199994	203515	Contig_1015:199994-203515	3520	*	12.484	13.1093	11.3554	1.69083	3.74e-16	1.71e-14
Contig_1176	36481	36822	Contig_1176:36481-36822	340	*	8.07095	8.95808	5.33888	3.28649	3.74e-16	1.71e-14
Contig_299	135694	135868	Contig_299:135694-135868	173	*	7.84726	8.66258	5.7902	2.69481	3.75e-16	1.71e-14
Contig_190	376621	377287	Contig_190:376621-377287	665	*	10.2329	11.0286	8.31229	2.5604	3.76e-16	1.71e-14
Contig_451	254165	255052	Contig_451:254165-255052	886	*	10.1521	10.8542	8.72961	2.03358	3.77e-16	1.72e-14
Contig_127	71645	73611	Contig_127:71645-73611	1965	*	11.9913	12.7094	10.4971	2.11361	3.8e-16	1.73e-14
Contig_837	294803	296673	Contig_837:294803-296673	1869	*	11.6343	12.5006	9.13613	3.09366	3.8e-16	1.73e-14
Contig_1367	127938	128726	Contig_1367:127938-128726	787	*	9.27974	10.2348	5.25233	4.24198	3.87e-16	1.76e-14
Contig_508	348800	351547	Contig_508:348800-351547	2746	*	12.2863	13.0119	10.7565	2.15269	3.88e-16	1.76e-14
Contig_1124	91727	91855	Contig_1124:91727-91855	127	*	7.22586	8.08754	4.77462	3.05044	3.93e-16	1.78e-14
Contig_106	835775	837183	Contig_106:835775-837183	1407	*	11.4962	12.2928	9.56923	2.56569	4.03e-16	1.83e-14
Contig_1852	95153	96035	Contig_1852:95153-96035	881	*	9.72837	10.4936	7.99317	2.3718	4.1e-16	1.86e-14
Contig_3541	11927	12096	Contig_3541:11927-12096	168	*	8.18076	9.07035	5.41806	3.31488	4.2e-16	1.91e-14
Contig_679	56086	56737	Contig_679:56086-56737	650	*	9.89371	10.7963	6.9568	3.4539	4.22e-16	1.91e-14
Contig_172	449139	450924	Contig_172:449139-450924	1784	*	12.6455	13.3351	11.2767	1.97269	4.32e-16	1.96e-14
Contig_144	1010284	1010715	Contig_144:1010284-1010715	430	*	8.6815	9.40039	7.18366	2.11732	4.37e-16	1.98e-14
Contig_2	3699532	3701324	Contig_2:3699532-3701324	1791	*	12.4379	13.3379	9.53713	3.42364	4.49e-16	2.03e-14
Contig_584	94440	95079	Contig_584:94440-95079	638	*	9.12757	9.8877	7.42086	2.34055	4.54e-16	2.05e-14
Contig_16	366771	369768	Contig_16:366771-369768	2996	*	12.6189	13.336	11.1294	2.10788	4.67e-16	2.11e-14
Contig_49	399873	400922	Contig_49:399873-400922	1048	*	10.176	11.0832	7.17259	3.50428	4.71e-16	2.13e-14
Contig_526	103089	103907	Contig_526:103089-103907	817	*	9.70877	10.6294	6.48534	3.66969	4.86e-16	2.2e-14
Contig_936	39649	41186	Contig_936:39649-41186	1536	*	11.6613	12.3405	10.3345	1.92389	4.91e-16	2.22e-14
Contig_227	759234	759749	Contig_227:759234-759749	514	*	8.37673	9.18845	6.34583	2.66584	4.92e-16	2.22e-14
Contig_1257	177188	179245	Contig_1257:177188-179245	2056	*	12.099	12.9896	9.32381	3.32234	4.96e-16	2.24e-14
Contig_1199	113488	115669	Contig_1199:113488-115669	2180	*	11.2915	11.9426	10.0726	1.79812	4.97e-16	2.24e-14
Contig_26	1981417	1984551	Contig_26:1981417-1984551	3133	*	12.6198	13.2526	11.4659	1.72088	4.99e-16	2.25e-14
Contig_7	1168090	1169782	Contig_7:1168090-1169782	1691	*	11.6525	12.359	10.211	2.05415	5.07e-16	2.28e-14
Contig_961	217058	218273	Contig_961:217058-218273	1214	*	10.3417	11.0498	8.89305	2.06193	5.08e-16	2.29e-14
Contig_17	1551132	1552713	Contig_17:1551132-1552713	1580	*	12.5102	13.2688	10.812	2.33221	5.11e-16	2.3e-14
Contig_24	2606847	2607909	Contig_24:2606847-2607909	1061	*	10.1222	10.9896	7.61211	3.10093	5.14e-16	2.31e-14
Contig_275	102911	103656	Contig_275:102911-103656	744	*	10.7383	11.6049	8.23647	3.09446	5.2e-16	2.33e-14
Contig_75	517775	518532	Contig_75:517775-518532	756	*	9.87904	10.7285	7.54391	2.94881	5.27e-16	2.36e-14
Contig_1755	14230	15923	Contig_1755:14230-15923	1692	*	11.4178	12.2524	9.2109	2.83181	5.35e-16	2.4e-14
Contig_2197	64238	64662	Contig_2197:64238-64662	423	*	7.78519	8.69382	4.75886	3.51464	5.37e-16	2.41e-14
Contig_157	859621	860204	Contig_157:859621-860204	582	*	9.41867	10.1353	7.93124	2.10553	5.38e-16	2.41e-14
Contig_1156	115180	116173	Contig_1156:115180-116173	992	*	10.9111	11.6618	9.2555	2.28688	5.47e-16	2.45e-14
Contig_231	542626	545083	Contig_231:542626-545083	2456	*	12.442	13.1877	10.8121	2.25944	5.55e-16	2.49e-14
Contig_819	155640	157479	Contig_819:155640-157479	1838	*	11.5756	12.278	10.1522	2.03372	5.58e-16	2.49e-14
Contig_4	3375101	3375835	Contig_4:3375101-3375835	733	*	8.814	9.64997	6.59604	2.84275	5.58e-16	2.5e-14
Contig_3263	37063	37316	Contig_3263:37063-37316	252	*	7.48112	8.33241	5.12922	2.95936	5.61e-16	2.51e-14
Contig_144	628612	629438	Contig_144:628612-629438	825	*	10.8809	11.6425	9.1661	2.34892	5.64e-16	2.52e-14
Contig_43	58840	60396	Contig_43:58840-60396	1555	*	11.1138	11.8343	9.60799	2.12533	5.69e-16	2.54e-14
Contig_255	37567	39541	Contig_255:37567-39541	1973	*	12.3138	13.085	10.5443	2.4057	5.72e-16	2.55e-14
Contig_171	842912	844362	Contig_171:842912-844362	1449	*	11.3999	12.1266	9.8653	2.1566	5.77e-16	2.57e-14
Contig_276	90557	91137	Contig_276:90557-91137	579	*	9.27513	10.0828	7.27274	2.63743	5.83e-16	2.6e-14
Contig_1885	106174	107617	Contig_1885:106174-107617	1442	*	11.3182	12.108	9.43549	2.52053	5.85e-16	2.61e-14
Contig_54	562700	563063	Contig_54:562700-563063	362	*	8.16425	9.07439	5.11462	3.53532	5.88e-16	2.62e-14
Contig_10	890421	894141	Contig_10:890421-894141	3719	*	13.307	13.99	11.965	1.94107	5.9e-16	2.63e-14
Contig_8	2310147	2310610	Contig_8:2310147-2310610	462	*	8.91916	9.64883	7.37014	2.17207	6.04e-16	2.69e-14
Contig_3149	37153	37752	Contig_3149:37153-37752	598	*	9.85962	10.6011	8.25209	2.23584	6.06e-16	2.69e-14
Contig_674	169399	170411	Contig_674:169399-170411	1011	*	10.3934	11.2663	7.82518	3.14892	6.07e-16	2.7e-14
Contig_26	2346233	2347455	Contig_26:2346233-2347455	1221	*	11.1674	11.8887	9.65835	2.12871	6.09e-16	2.71e-14
Contig_350	84309	84599	Contig_350:84309-84599	289	*	7.76423	8.56982	5.77657	2.62226	6.16e-16	2.73e-14
Contig_402	454778	455137	Contig_402:454778-455137	358	*	8.03502	8.79762	6.31456	2.35542	6.24e-16	2.77e-14
Contig_347	404869	408260	Contig_347:404869-408260	3390	*	12.1862	13.016	10.0178	2.79519	6.29e-16	2.79e-14
Contig_210	393022	394079	Contig_210:393022-394079	1056	*	9.89928	8.56639	10.5801	-1.93045	6.41e-16	2.84e-14
Contig_1860	82633	83416	Contig_1860:82633-83416	782	*	9.85719	10.6856	7.70061	2.78317	6.41e-16	2.84e-14
Contig_54	562040	562614	Contig_54:562040-562614	573	*	9.03178	9.93386	6.10219	3.44077	6.45e-16	2.86e-14
Contig_1176	35769	36361	Contig_1176:35769-36361	591	*	8.57656	9.41767	6.3152	2.87817	6.48e-16	2.87e-14
Contig_399	333895	333995	Contig_399:333895-333995	99	*	8.46818	9.28552	6.3963	2.70593	6.49e-16	2.87e-14
Contig_2013	48599	49161	Contig_2013:48599-49161	561	*	9.81331	10.5265	8.3418	2.08726	6.52e-16	2.88e-14
Contig_1652	93971	94923	Contig_1652:93971-94923	951	*	10.5002	11.3535	8.12954	2.97849	6.6e-16	2.92e-14
Contig_762	67963	68534	Contig_762:67963-68534	570	*	10.2516	10.9562	8.81833	2.04401	6.62e-16	2.93e-14
Contig_628	151805	154024	Contig_628:151805-154024	2218	*	12.1158	13.0229	9.11305	3.49908	6.66e-16	2.94e-14
Contig_3812	18181	19967	Contig_3812:18181-19967	1785	*	11.7659	12.5323	10.0236	2.37695	6.72e-16	2.97e-14
Contig_178	908569	909169	Contig_178:908569-909169	599	*	9.57523	10.2673	8.19604	1.98316	6.8e-16	3e-14
Contig_998	167398	167737	Contig_998:167398-167737	338	*	8.15848	8.9028	6.53612	2.25055	6.82e-16	3.01e-14
Contig_451	444797	445972	Contig_451:444797-445972	1174	*	10.0403	10.7938	8.36967	2.30244	6.87e-16	3.03e-14
Contig_788	45361	46551	Contig_788:45361-46551	1189	*	10.6201	11.4457	8.48556	2.76306	6.9e-16	3.04e-14
Contig_1404	152191	152581	Contig_1404:152191-152581	389	*	7.90321	8.67419	6.13497	2.40469	6.9e-16	3.04e-14
Contig_921	192391	192807	Contig_921:192391-192807	415	*	8.25993	9.03051	6.49398	2.40227	6.92e-16	3.04e-14
Contig_169	714745	715757	Contig_169:714745-715757	1011	*	10.192	11.0164	8.06662	2.75465	6.99e-16	3.07e-14
Contig_165	233338	235325	Contig_165:233338-235325	1986	*	11.6789	12.398	10.18	2.11701	7.02e-16	3.08e-14
Contig_289	44898	45420	Contig_289:44898-45420	521	*	9.83997	10.699	7.41462	3.02616	7.2e-16	3.16e-14
Contig_272	74785	76282	Contig_272:74785-76282	1496	*	10.8765	11.6327	9.19125	2.31758	7.21e-16	3.16e-14
Contig_1761	124125	124805	Contig_1761:124125-124805	679	*	9.30129	10.0174	7.81644	2.10176	7.36e-16	3.23e-14
Contig_1629	32979	33267	Contig_1629:32979-33267	287	*	7.53627	8.35494	5.45452	2.71047	7.37e-16	3.23e-14
Contig_505	345456	347882	Contig_505:345456-347882	2425	*	12.2572	13.0147	10.5652	2.32415	7.38e-16	3.23e-14
Contig_483	190702	192183	Contig_483:190702-192183	1480	*	11.6788	12.3771	10.2729	2.01334	7.39e-16	3.24e-14
Contig_1523	14612	16752	Contig_1523:14612-16752	2139	*	12.115	12.9176	10.1486	2.60198	7.45e-16	3.26e-14
Contig_676	90842	92133	Contig_676:90842-92133	1290	*	10.8415	11.6413	8.89301	2.58449	7.59e-16	3.32e-14
Contig_1928	9807	10095	Contig_1928:9807-10095	287	*	7.99348	8.82868	5.78192	2.83101	7.6e-16	3.32e-14
Contig_905	243396	244214	Contig_905:243396-244214	817	*	9.67624	10.3579	8.33973	1.93423	7.64e-16	3.34e-14
Contig_1349	141831	141969	Contig_1349:141831-141969	137	*	6.75878	7.65076	3.96581	3.33438	7.67e-16	3.35e-14
Contig_736	259341	259749	Contig_736:259341-259749	407	*	8.06319	8.81927	6.3787	2.31687	7.67e-16	3.35e-14
Contig_242	232882	233287	Contig_242:232882-233287	404	*	8.85101	9.61473	7.12425	2.35943	7.68e-16	3.35e-14
Contig_333	157458	159560	Contig_333:157458-159560	2101	*	12.0378	12.7008	10.7746	1.84938	7.74e-16	3.37e-14
Contig_2834	35169	36545	Contig_2834:35169-36545	1375	*	11.0921	11.8123	9.58833	2.12218	7.87e-16	3.43e-14
Contig_698	223097	223705	Contig_698:223097-223705	607	*	10.2042	10.9303	8.67197	2.15337	7.94e-16	3.46e-14
Contig_188	388061	388605	Contig_188:388061-388605	543	*	8.99014	9.70033	7.53209	2.07169	8e-16	3.48e-14
Contig_54	1718403	1720263	Contig_54:1718403-1720263	1859	*	12.938	13.5889	11.7197	1.79656	8.04e-16	3.5e-14
Contig_570	258908	259079	Contig_570:258908-259079	170	*	6.90463	7.77703	4.34221	3.14305	8.21e-16	3.57e-14
Contig_251	266472	267978	Contig_251:266472-267978	1505	*	11.9022	12.6886	10.0414	2.49705	8.26e-16	3.59e-14
Contig_89	197455	198409	Contig_89:197455-198409	953	*	10.2191	10.8891	8.92892	1.88045	8.27e-16	3.59e-14
Contig_232	722245	722786	Contig_232:722245-722786	540	*	9.148	9.97482	7.00386	2.77158	8.29e-16	3.6e-14
Contig_530	134909	136565	Contig_530:134909-136565	1655	*	10.7782	11.5337	9.09669	2.31247	8.3e-16	3.6e-14
Contig_22	2678662	2679753	Contig_22:2678662-2679753	1090	*	10.8009	11.5533	9.1361	2.29484	8.31e-16	3.6e-14
Contig_285	109989	114078	Contig_285:109989-114078	4088	*	13.5852	14.3323	11.9482	2.26564	8.31e-16	3.6e-14
Contig_412	15589	16472	Contig_412:15589-16472	882	*	9.77272	10.4967	8.25103	2.14182	8.32e-16	3.61e-14
Contig_190	264199	268149	Contig_190:264199-268149	3949	*	14.0827	14.8593	12.2818	2.43626	8.33e-16	3.61e-14
Contig_557	424708	425171	Contig_557:424708-425171	462	*	8.70332	9.46899	6.96559	2.37112	8.39e-16	3.63e-14
Contig_150	1017643	1018452	Contig_150:1017643-1018452	808	*	10.5343	11.3278	8.62758	2.54285	8.42e-16	3.64e-14
Contig_64	51712	53746	Contig_64:51712-53746	2033	*	11.2655	11.9204	10.0327	1.81348	8.68e-16	3.75e-14
Contig_2700	53864	54523	Contig_2700:53864-54523	658	*	8.80779	9.51968	7.34204	2.07937	8.7e-16	3.76e-14
Contig_393	195242	197271	Contig_393:195242-197271	2028	*	12.5581	13.3826	10.4323	2.75339	8.75e-16	3.78e-14
Contig_127	718184	719543	Contig_127:718184-719543	1358	*	11.3547	12.0684	9.88083	2.08854	8.86e-16	3.82e-14
Contig_1808	106279	106655	Contig_1808:106279-106655	375	*	7.64282	8.56522	4.38769	3.68725	9e-16	3.88e-14
Contig_946	206625	208643	Contig_946:206625-208643	2017	*	11.9697	12.6747	10.5344	2.04567	9.03e-16	3.9e-14
Contig_321	426505	426902	Contig_321:426505-426902	396	*	8.38954	9.12016	6.8359	2.1761	9.15e-16	3.94e-14
Contig_467	8788	8994	Contig_467:8788-8994	205	*	7.40689	8.23991	5.2132	2.81887	9.24e-16	3.98e-14
Contig_13	2234112	2234378	Contig_13:2234112-2234378	265	*	7.44393	8.24138	5.51139	2.56686	9.36e-16	4.03e-14
Contig_441	191570	193490	Contig_441:191570-193490	1919	*	12.031	12.8074	10.2314	2.43435	9.49e-16	4.08e-14
Contig_335	50520	51617	Contig_335:50520-51617	1096	*	11.8002	12.5519	10.1391	2.29077	9.65e-16	4.15e-14
Contig_275	104999	105696	Contig_275:104999-105696	696	*	9.67827	10.4169	8.08507	2.21887	9.78e-16	4.2e-14
Contig_82	346899	348694	Contig_82:346899-348694	1794	*	11.1007	11.7673	9.82361	1.86483	1e-15	4.3e-14
Contig_679	57314	57425	Contig_679:57314-57425	110	*	6.38176	7.34056	2.23113	4.31253	1.01e-15	4.34e-14
Contig_986	18916	19831	Contig_986:18916-19831	914	*	10.3036	11.0961	8.40382	2.53492	1.01e-15	4.34e-14
Contig_854	300970	301667	Contig_854:300970-301667	696	*	9.51596	7.75348	10.286	-2.3964	1.02e-15	4.37e-14
Contig_82	1481771	1483014	Contig_82:1481771-1483014	1242	*	11.3578	12.1558	9.42108	2.57132	1.02e-15	4.37e-14
Contig_176	425439	426201	Contig_176:425439-426201	761	*	9.22875	10.1038	6.63694	3.16407	1.02e-15	4.38e-14
Contig_40	1497495	1498459	Contig_40:1497495-1498459	963	*	9.5394	10.3379	7.59977	2.5748	1.02e-15	4.39e-14
Contig_202	760291	761400	Contig_202:760291-761400	1108	*	11.0644	11.7443	9.73506	1.92529	1.03e-15	4.41e-14
Contig_1357	45348	46243	Contig_1357:45348-46243	894	*	9.81503	10.6542	7.57048	2.86223	1.03e-15	4.41e-14
Contig_1998	57890	59175	Contig_1998:57890-59175	1284	*	10.3586	11.0206	9.09895	1.8444	1.04e-15	4.43e-14
Contig_6	3639533	3640270	Contig_6:3639533-3640270	736	*	9.82417	10.6725	7.49946	2.93382	1.05e-15	4.48e-14
Contig_2109	76738	78854	Contig_2109:76738-78854	2115	*	11.9256	12.6647	10.3298	2.22101	1.06e-15	4.52e-14
Contig_3	2024992	2026970	Contig_3:2024992-2026970	1977	*	12.4593	13.1996	10.8576	2.22729	1.06e-15	4.53e-14
Contig_742	187411	187659	Contig_742:187411-187659	247	*	7.52504	8.39389	5.00053	3.11184	1.06e-15	4.54e-14
Contig_1155	75708	78468	Contig_1155:75708-78468	2759	*	12.5638	13.3177	10.8908	2.30277	1.08e-15	4.59e-14
Contig_1996	15911	16182	Contig_1996:15911-16182	270	*	7.96858	8.77394	5.98242	2.62113	1.08e-15	4.61e-14
Contig_596	400047	401621	Contig_596:400047-401621	1573	*	12.0831	12.8482	10.349	2.36665	1.08e-15	4.61e-14
Contig_50	1108183	1114443	Contig_50:1108183-1114443	6259	*	13.6708	14.4108	12.0707	2.22543	1.09e-15	4.63e-14
Contig_4	1079988	1081599	Contig_4:1079988-1081599	1610	*	11.2364	11.972	9.65792	2.20224	1.09e-15	4.64e-14
Contig_964	196411	197067	Contig_964:196411-197067	655	*	9.8477	10.587	8.25095	2.22232	1.1e-15	4.69e-14
Contig_3174	39136	39583	Contig_3174:39136-39583	446	*	8.81663	9.72375	5.81323	3.49402	1.12e-15	4.76e-14
Contig_123	447982	450376	Contig_123:447982-450376	2393	*	12.796	13.4235	11.6604	1.69726	1.16e-15	4.93e-14
Contig_1007	45736	46583	Contig_1007:45736-46583	846	*	9.96532	10.8521	7.23732	3.27492	1.16e-15	4.93e-14
Contig_862	72974	73467	Contig_862:72974-73467	492	*	8.81121	9.68142	6.27225	3.12131	1.17e-15	4.99e-14
Contig_20	3102104	3103137	Contig_20:3102104-3103137	1032	*	10.3861	11.1062	8.88249	2.12075	1.17e-15	4.99e-14
Contig_20	1458033	1459267	Contig_20:1458033-1459267	1233	*	11.404	12.126	9.89117	2.13062	1.2e-15	5.1e-14
Contig_133	924972	925465	Contig_133:924972-925465	492	*	8.74205	9.51012	6.99065	2.38407	1.21e-15	5.15e-14
Contig_1336	127453	131481	Contig_1336:127453-131481	4027	*	13.5596	14.1689	12.4841	1.62426	1.25e-15	5.31e-14
Contig_463	488735	489221	Contig_463:488735-489221	485	*	8.58013	9.37031	6.69494	2.51773	1.26e-15	5.32e-14
Contig_1591	29551	31175	Contig_1591:29551-31175	1623	*	13.4532	14.1964	11.8363	2.24272	1.29e-15	5.48e-14
Contig_989	226336	226748	Contig_989:226336-226748	411	*	8.31219	9.16517	5.94465	2.96988	1.3e-15	5.49e-14
Contig_514	110038	110747	Contig_514:110038-110747	708	*	9.46973	10.1892	7.96913	2.11739	1.3e-15	5.49e-14
Contig_22	899246	899857	Contig_22:899246-899857	610	*	9.48425	10.2916	7.48416	2.6325	1.32e-15	5.57e-14
Contig_609	13934	15381	Contig_609:13934-15381	1446	*	11.2149	11.9606	9.5851	2.25658	1.33e-15	5.6e-14
Contig_549	83662	84945	Contig_549:83662-84945	1282	*	10.9329	11.6098	9.61564	1.9105	1.33e-15	5.6e-14
Contig_66	1197555	1198865	Contig_66:1197555-1198865	1309	*	10.4816	11.3131	8.30029	2.80298	1.33e-15	5.6e-14
Contig_17	1313085	1314617	Contig_17:1313085-1314617	1531	*	11.9863	12.6183	10.8349	1.71588	1.34e-15	5.66e-14
Contig_1	4906437	4908669	Contig_1:4906437-4908669	2231	*	11.9476	12.5908	10.7574	1.76221	1.35e-15	5.7e-14
Contig_568	46729	47556	Contig_568:46729-47556	826	*	9.61204	10.3865	7.8232	2.42244	1.36e-15	5.74e-14
Contig_231	85030	86337	Contig_231:85030-86337	1306	*	10.6043	11.4397	8.39104	2.83171	1.36e-15	5.74e-14
Contig_536	292913	293287	Contig_536:292913-293287	373	*	7.7491	8.56908	5.6575	2.71599	1.36e-15	5.74e-14
Contig_1324	163952	164828	Contig_1324:163952-164828	875	*	9.95423	10.7593	7.96977	2.6165	1.39e-15	5.83e-14
Contig_326	512301	515629	Contig_326:512301-515629	3327	*	12.2179	12.8583	11.0379	1.75008	1.39e-15	5.85e-14
Contig_612	189700	191889	Contig_612:189700-191889	2188	*	12.37	13.2593	9.61083	3.2992	1.4e-15	5.87e-14
Contig_1149	6390	6825	Contig_1149:6390-6825	434	*	8.66344	9.38099	7.17182	2.10664	1.4e-15	5.87e-14
Contig_337	596578	597343	Contig_337:596578-597343	764	*	9.25039	9.97229	7.73848	2.12961	1.4e-15	5.88e-14
Contig_1015	156259	157496	Contig_1015:156259-157496	1236	*	11.7172	12.3593	10.5308	1.75759	1.41e-15	5.92e-14
Contig_646	321079	321228	Contig_646:321079-321228	148	*	6.66797	7.65009	1.32487	5.25264	1.41e-15	5.93e-14
Contig_418	446855	450391	Contig_418:446855-450391	3535	*	12.7452	13.4675	11.2315	2.13093	1.45e-15	6.08e-14
Contig_202	452902	454890	Contig_202:452902-454890	1987	*	12.2059	12.9888	10.3661	2.47311	1.45e-15	6.09e-14
Contig_573	116638	117817	Contig_573:116638-117817	1178	*	10.6163	11.4382	8.50985	2.73198	1.46e-15	6.09e-14
Contig_77	1370077	1371252	Contig_77:1370077-1371252	1174	*	10.3231	11.0406	8.83157	2.10685	1.46e-15	6.09e-14
Contig_663	51707	52370	Contig_663:51707-52370	662	*	8.91704	9.71679	6.96922	2.57971	1.46e-15	6.11e-14
Contig_80	603442	605364	Contig_80:603442-605364	1921	*	12.9116	13.5573	11.7121	1.77289	1.46e-15	6.12e-14
Contig_17	602068	604399	Contig_17:602068-604399	2330	*	11.9732	12.6703	10.5726	2.00527	1.46e-15	6.12e-14
Contig_571	30377	31872	Contig_571:30377-31872	1494	*	10.9392	11.6656	9.4061	2.15195	1.48e-15	6.19e-14
Contig_1566	136320	138904	Contig_1566:136320-138904	2583	*	12.3528	13.2169	9.87647	3.06391	1.49e-15	6.23e-14
Contig_7	4208802	4209990	Contig_7:4208802-4209990	1187	*	10.8872	11.7571	8.3511	3.11495	1.51e-15	6.31e-14
[truncated: 81,456 more rows]
