# Supplementary material for: Regulatory dynamics distinguishing desiccation tolerance strategies within resurrection grasses
Source: Plant Direct. 2022 Dec 13;6(12):e457. doi: 10.1002/pld3.457 (PMC9748243; doi:10.1002/pld3.457)
Supplement: Supplementary file 6 — Table S5: Syntenic differential expression in O. thomaeum and E. nindensis [file PLD3-6-e457-s003.xlsx]

## Sheet: Supplemental_table_5
gene	fold	strand	p_value	q_value		gene	fold	strand	p_value	q_value
Ot_Chr8_14925	-9.09292	+	6.62e-45	8.01e-47	0.632781	En_0009261	-4.26758	+	0.000164029	1.75e-05	0.993643
Ot_Chr8_14925	-9.09292	+	6.62e-45	8.01e-47	0.632781	En_0092906	-5.27726	+	3.78e-15	6.03e-17	0.630897
Ot_Chr8_14925	-9.09292	+	6.62e-45	8.01e-47	0.632781	En_0040720	-6.03721	+	0.000281328	3.23e-05	1.45248
Ot_Chr10_n30110	-8.69853	+	7.92e-157	6.05e-160	0.322792	En_0045774	-4.32433	-	4.49e-13	9.24e-15	0.558032
Ot_Chr6_23838	-8.55531	-	1.35e-17	8.07e-19	0.965709	En_0056124	-8.8659	+	5.76e-10	1.84e-11	1.31966
Ot_Chr6_23838	-8.55531	-	1.35e-17	8.07e-19	0.965709	En_0090573	-5.88883	+	7.57e-10	2.46e-11	0.882101
Ot_Chr2_n32114	-8.45495	+	8.48e-55	6.75e-57	0.53189	En_0052476	-5.26871	-	1.05e-37	2.81e-40	0.396577
Ot_Chr9_n39381	-8.35446	-	8.22e-45	1e-46	0.582014	En_0032512	-2.09565	-	0.00405429	0.000716724	0.619445
Ot_Chr9_n39381	-8.35446	-	8.22e-45	1e-46	0.582014	En_0009632	-3.45112	+	1.15e-05	8.87e-07	0.70214
Ot_Chr3_n33615	-8.32015	-	1.7e-45	2e-47	0.575173	En_0016075	-4.46018	-	8.37e-05	8.2e-06	1.00005
Ot_Chr3_n33615	-8.32015	-	1.7e-45	2e-47	0.575173	En_0061245	-4.24049	+	4.4e-13	9.05e-15	0.547023
Ot_Chr3_n33615	-8.32015	-	1.7e-45	2e-47	0.575173	En_0102661	-3.1263	+	1.08e-12	2.35e-14	0.409743
Ot_Chr8_n39016	-8.16081	+	1.93e-39	2.94e-41	0.606601	En_0047078	-5.78224	-	3.96e-10	1.24e-11	0.853356
Ot_Chr8_n39016	-8.16081	+	1.93e-39	2.94e-41	0.606601	En_0006097	-5.32916	+	4.03e-78	2.15e-81	0.278892
Ot_Chr1_04309	-8.11856	+	3.03e-31	7.1e-33	0.679798	En_0031571	-5.739	+	2.8e-55	3.48e-58	0.356887
Ot_Chr2_17168	-8.04303	-	1.59e-41	2.22e-43	0.582403	En_0004471	-5.49478	+	3.85e-11	1.03e-12	0.771114
Ot_Chr2_17168	-8.04303	-	1.59e-41	2.22e-43	0.582403	En_0059575	-7.30377	+	1.92e-20	1.76e-22	0.748732
Ot_Chr2_17168	-8.04303	-	1.59e-41	2.22e-43	0.582403	En_0093817	-5.38422	+	1.46e-07	7.32e-09	0.930983
Ot_Chr1_18478	-7.9382	+	1.99e-84	7.36e-87	0.401846	En_0029927	-4.65058	-	4.57e-51	6.83e-54	0.300883
Ot_Chr1_21614	-7.74173	-	3.44e-28	9.5e-30	0.683394	En_0095518	-4.95543	-	0.000170672	1.83e-05	1.1566
Ot_Chr1_21614	-7.74173	-	3.44e-28	9.5e-30	0.683394	En_0087555	-3.51924	-	7.37e-07	4.21e-08	0.64201
Ot_Chr4_07774	-7.73104	-	5.52e-11	6.48e-12	1.12555	En_0007992	-5.15397	+	7.86e-23	6e-25	0.499639
Ot_Chr4_07774	-7.73104	-	5.52e-11	6.48e-12	1.12555	En_0046181	-4.7897	+	0.000290776	3.36e-05	1.15476
Ot_Chr4_n35378	-7.73104	-	5.52e-11	6.48e-12	1.12555	En_0007992	-5.15397	+	7.86e-23	6e-25	0.499639
Ot_Chr4_n35378	-7.73104	-	5.52e-11	6.48e-12	1.12555	En_0046181	-4.7897	+	0.000290776	3.36e-05	1.15476
Ot_Chr2_n32112	-7.7184	+	5.37e-39	8.43e-41	0.577065	En_0052476	-5.26871	-	1.05e-37	2.81e-40	0.396577
Ot_Chr10_n30106	-7.67679	+	9.2e-45	1.12e-46	0.535104	En_0045774	-4.32433	-	4.49e-13	9.24e-15	0.558032
Ot_Chr1_25722	-7.58881	-	2.74e-13	2.52e-14	0.995787	En_0025193	-3.81926	-	0.00210338	0.000330298	1.06377
Ot_Chr1_25722	-7.58881	-	2.74e-13	2.52e-14	0.995787	En_0045948	-3.87976	-	2.17e-52	3.16e-55	0.247858
Ot_Chr2_17687	-7.41625	+	2.71e-55	2.03e-57	0.464349	En_0083694	-4.61618	-	2.15e-10	6.48e-12	0.672054
Ot_Chr2_17687	-7.41625	+	2.71e-55	2.03e-57	0.464349	En_0022254	-4.22711	-	1.72e-12	3.81e-14	0.558604
Ot_Chr1_n31997	-7.41376	+	1.33e-24	4.86e-26	0.702455	En_0080823	-5.79438	+	2.98e-09	1.08e-10	0.897611
Ot_Chr1_n31997	-7.41376	+	1.33e-24	4.86e-26	0.702455	En_0105178	-6.8505	+	2.71e-14	4.8e-16	0.844024
Ot_Chr1_n31997	-7.41376	+	1.33e-24	4.86e-26	0.702455	En_0090341	-3.93717	+	8.41e-05	8.24e-06	0.882975
Ot_Chr8_26716	-7.41182	+	5.38e-183	2.64e-186	0.254609	En_0047078	-5.78224	-	3.96e-10	1.24e-11	0.853356
Ot_Chr8_26716	-7.41182	+	5.38e-183	2.64e-186	0.254609	En_0006097	-5.32916	+	4.03e-78	2.15e-81	0.278892
Ot_Chr2_n33192	-7.306	+	6.03e-52	5.33e-54	0.472195	En_0052476	-5.26871	-	1.05e-37	2.81e-40	0.396577
Ot_Chr2_n33193	-7.306	+	6.03e-52	5.33e-54	0.472195	En_0052476	-5.26871	-	1.05e-37	2.81e-40	0.396577
Ot_Chr5_04870	-7.19937	-	1.66e-67	9.34e-70	0.407785	En_0079085	-6.06733	-	2.97e-10	9.07e-12	0.889576
Ot_Chr4_n35429	-7.16042	-	4.7e-37	8.11e-39	0.549476	En_0007778	-6.96249	+	1.5e-16	2.02e-18	0.795171
Ot_Un210_02979	-7.15747	+	3.71e-36	6.62e-38	0.556127	En_0021309	-6.139	+	1.58e-05	1.26e-06	1.26664
Ot_Chr6_23805	-7.14093	-	1.01e-06	2.08e-07	1.37541	En_0075391	-4.87678	+	1.49e-05	1.18e-06	1.00363
Ot_Chr6_23805	-7.14093	-	1.01e-06	2.08e-07	1.37541	En_0072149	-4.25065	+	0.000538711	6.8e-05	1.06718
Ot_Chr5_n36596	-7.1377	+	1.15e-31	2.65e-33	0.593605	En_0012516	-3.63024	-	1.2e-06	7.26e-08	0.67418
Ot_Chr10_16877	-7.12101	-	1.09e-87	3.67e-90	0.35367	En_0001621	-5.26201	-	2.17e-08	9.25e-10	0.859544
Ot_Chr10_16877	-7.12101	-	1.09e-87	3.67e-90	0.35367	En_0022305	-3.11865	-	1.19e-18	1.3e-20	0.335052
Ot_Chr10_16877	-7.12101	-	1.09e-87	3.67e-90	0.35367	En_0056903	-4.49022	-	6.99e-26	4.06e-28	0.408408
Ot_Chr2_17597	-7.11466	+	3.24e-12	3.3e-13	0.977066	En_0034198	-4.55235	+	1.13e-07	5.55e-09	0.780886
Ot_Chr2_17597	-7.11466	+	3.24e-12	3.3e-13	0.977066	En_0099384	-5.69807	+	0.000146651	1.54e-05	1.31797
Ot_Chr8_24735	-7.09242	+	7.61e-09	1.17e-09	1.16569	En_0033837	-5.20855	+	3.51e-17	4.51e-19	0.583671
Ot_Chr8_24735	-7.09242	+	7.61e-09	1.17e-09	1.16569	En_0046467	-3.48562	-	2.99e-23	2.21e-25	0.334803
Ot_Chr8_24735	-7.09242	+	7.61e-09	1.17e-09	1.16569	En_0008435	-4.49873	-	0.000197098	2.15e-05	1.05896
Ot_Chr8_24735	-7.09242	+	7.61e-09	1.17e-09	1.16569	En_0041531	-3.11772	-	1.03e-05	7.8e-07	0.63109
Ot_Chr6_n36912	-7.04669	+	1.08e-26	3.4e-28	0.640002	En_0044782	-3.79929	+	0.000378154	4.53e-05	0.931541
Ot_Chr6_n36912	-7.04669	+	1.08e-26	3.4e-28	0.640002	En_0063718	-3.46291	+	0.000444981	5.46e-05	0.858183
Ot_Chr2_10755	-6.95413	-	2.38e-166	1.56e-169	0.250563	En_0016375	-5.9345	+	3.95e-111	8.44e-115	0.260591
Ot_Chr2_10755	-6.95413	-	2.38e-166	1.56e-169	0.250563	En_0034865	-6.07613	+	5.75e-09	2.2e-10	0.957395
Ot_Chr3_07105	-6.94531	+	3.59e-15	2.7e-16	0.848424	En_0000337	-2.39925	+	1.86e-06	1.17e-07	0.452867
Ot_Chr3_07105	-6.94531	+	3.59e-15	2.7e-16	0.848424	En_0019664	-2.3629	+	2.94e-05	2.53e-06	0.502137
Ot_Chr2_05511	-6.89978	-	1.93e-06	4.18e-07	1.3635	En_0077875	-1.73098	+	0.00238519	0.000383421	0.487431
Ot_Chr2_06539	-6.80981	-	3.32e-68	1.77e-70	0.383685	En_0052503	-7.1732	+	1.32e-108	3.06e-112	0.318618
Ot_Chr3_n34324	-6.78213	-	3.67e-33	7.7e-35	0.550808	En_0032324	-5.23812	+	4.95e-07	2.73e-08	0.94242
Ot_Chr3_n34324	-6.78213	-	3.67e-33	7.7e-35	0.550808	En_0043756	-4.77895	+	1.44e-05	1.14e-06	0.982009
Ot_Chr3_17916	-6.65534	-	1.06e-13	9.35e-15	0.858998	En_0035368	-6.18489	-	1.85e-11	4.79e-13	0.85533
Ot_Chr3_17916	-6.65534	-	1.06e-13	9.35e-15	0.858998	En_0035480	-6.50275	+	5.13e-06	3.61e-07	1.27795
Ot_Chr9_20362	-6.59602	+	7.59e-11	9.06e-12	0.967053	En_0032544	-3.66372	+	3.69e-09	1.36e-10	0.570671
Ot_Chr9_20362	-6.59602	+	7.59e-11	9.06e-12	0.967053	En_0009598	-3.73053	-	7.42e-06	5.44e-07	0.744621
Ot_Chr2_n32504	-6.5472	-	6.79e-09	1.03e-09	1.0726	En_0004607	-1.54456	+	9.94e-07	5.87e-08	0.284827
Ot_Chr1_19331	-6.54691	-	5.38e-32	1.21e-33	0.541571	En_0024793	-3.77005	-	1.14e-24	7.31e-27	0.351334
Ot_Chr2_17458	-6.49303	-	6.96e-25	2.47e-26	0.611548	En_0094412	-5.40334	-	1.65e-09	5.72e-11	0.824816
Ot_Chr3_11839	-6.49072	-	1.63e-44	2.01e-46	0.453705	En_0003972	-3.46244	+	0.0109115	0.00234285	1.13786
Ot_Chr3_11839	-6.49072	-	1.63e-44	2.01e-46	0.453705	En_0049820	-5.08154	-	1.36e-06	8.31e-08	0.948002
Ot_Chr5_03168	-6.45067	+	2e-11	2.21e-12	0.918868	En_0038341	-5.71601	+	3.21e-09	1.17e-10	0.887208
Ot_Chr5_03168	-6.45067	+	2e-11	2.21e-12	0.918868	En_0099789	-5.40072	+	9.5e-07	5.57e-08	0.994251
Ot_Chr5_05124	-6.4206	-	3.54e-53	2.97e-55	0.410075	En_0020882	-4.51064	+	1.12e-14	1.89e-16	0.54817
Ot_Chr5_05124	-6.4206	-	3.54e-53	2.97e-55	0.410075	En_0094743	-5.26229	+	3.06e-15	4.81e-17	0.627125
Ot_Chr8_09112	-6.4108	+	0.00640869	0.00286197	2.1497	En_0019836	-4.67179	-	3.43e-07	1.84e-08	0.8303
Ot_Chr8_09112	-6.4108	+	0.00640869	0.00286197	2.1497	En_0057449	-4.31461	-	7.56e-13	1.61e-14	0.561903
Ot_Chr8_09112	-6.4108	+	0.00640869	0.00286197	2.1497	En_0046935	-7.30013	-	1.74e-19	1.76e-21	0.766979
Ot_Chr1_n31192	-6.40362	+	1.52e-42	2.02e-44	0.458009	En_0029386	-3.12224	+	0.0117226	0.00255371	1.03492
Ot_Chr6_n37278	-6.39979	-	1e-11	1.08e-12	0.898836	En_0048735	-4.89582	+	4.21e-08	1.9e-09	0.815164
Ot_Chr6_n37278	-6.39979	-	1e-11	1.08e-12	0.898836	En_0079294	-5.17584	+	2.58e-07	1.35e-08	0.91139
Ot_Chr1_n31499	-6.38738	-	8.39e-157	6.86e-160	0.237069	En_0017215	-6.56844	-	3.31e-50	5.36e-53	0.428664
Ot_Chr7_23001	-6.37702	+	3.4e-10	4.39e-11	0.967644	En_0076098	-3.40736	-	0.0313689	0.00854531	1.29571
Ot_Un54_n41007	-6.30138	+	1.17e-29	2.97e-31	0.541909	En_0066216	-4.93704	+	4.19e-12	9.85e-14	0.663316
Ot_Un54_n41007	-6.30138	+	1.17e-29	2.97e-31	0.541909	En_0014247	-3.82449	+	1.92e-10	5.74e-12	0.555403
Ot_Chr1_n31465	-6.29835	-	1.96e-09	2.78e-10	0.998059	En_0024601	-1.68892	-	0.00817092	0.00165105	0.536721
Ot_Chr6_12124	-6.28807	+	6.2e-23	2.49e-24	0.617809	En_0044776	-3.70644	+	1.37e-13	2.66e-15	0.468813
Ot_Chr6_12124	-6.28807	+	6.2e-23	2.49e-24	0.617809	En_0063711	-4.38461	+	1.36e-10	4e-12	0.632051
Ot_Chr1_21119	-6.26016	-	3.1e-23	1.22e-24	0.610913	En_0075552	-3.44184	-	0.00925313	0.00191812	1.10933
Ot_Chr4_00327	-6.25148	-	2.26e-28	6.17e-30	0.550014	En_0056417	-3.34076	-	2.44e-10	7.39e-12	0.487706
Ot_Chr6_12128	-6.2402	-	4.24e-06	9.73e-07	1.27431	En_0044779	-2.49106	-	0.000984671	0.000136499	0.653063
Ot_Chr6_12128	-6.2402	-	4.24e-06	9.73e-07	1.27431	En_0063715	-3.51585	-	6.05e-09	2.33e-10	0.554734
Ot_Chr1_n31324	-6.22872	-	1.73e-21	7.48e-23	0.632923	En_0084992	-1.68874	+	6.7e-12	1.61e-13	0.228908
Ot_Chr4_08024	-6.21792	-	9.69e-27	3.04e-28	0.564215	En_0024412	-3.49893	-	1.3e-24	8.49e-27	0.326492
Ot_Chr5_n36212	-6.19712	+	1.72e-37	2.9e-39	0.472713	En_0049672	-5.64761	+	6.5e-06	4.69e-07	1.12091
Ot_Chr2_22207	-6.16926	+	0.000388005	0.000129152	1.61159	En_0058160	-1.74095	+	0.0126589	0.00280835	0.582651
Ot_Chr2_22207	-6.16926	+	0.000388005	0.000129152	1.61159	En_0008333	-1.60146	-	0.00232264	0.000371672	0.449921
Ot_Chr6_20793	-6.16866	+	3.67e-46	4.2e-48	0.423309	En_0059940	-3.90157	+	9.07e-28	4.6e-30	0.342493
Ot_Chr6_20793	-6.16866	+	3.67e-46	4.2e-48	0.423309	En_0076546	-2.97305	+	3.71e-25	2.3e-27	0.274342
Ot_Chr2_17598	-6.14041	-	3.34e-05	8.99e-06	1.38295	En_0034198	-4.55235	+	1.13e-07	5.55e-09	0.780886
Ot_Chr2_17598	-6.14041	-	3.34e-05	8.99e-06	1.38295	En_0099384	-5.69807	+	0.000146651	1.54e-05	1.31797
Ot_Chr10_24089	-6.11912	+	1.27e-144	1.46e-147	0.236536	En_0045774	-4.32433	-	4.49e-13	9.24e-15	0.558032
Ot_Chr9_n39572	-6.11627	+	1.01e-35	1.86e-37	0.4782	En_0042296	-5.91917	-	1.31e-07	6.52e-09	1.02006
Ot_Chr9_n39572	-6.11627	+	1.01e-35	1.86e-37	0.4782	En_0005753	-6.46825	+	4.2e-07	2.29e-08	1.15738
Ot_Chr6_24303	-6.11097	-	9.22e-06	2.26e-06	1.29221	En_0041765	-2.39508	+	0.00101598	0.000141556	0.629384
Ot_Chr6_24303	-6.11097	-	9.22e-06	2.26e-06	1.29221	En_0099475	-2.17654	+	0.00987362	0.00207152	0.706718
Ot_Chr6_24303	-6.11097	-	9.22e-06	2.26e-06	1.29221	En_0064509	-1.91526	+	0.0015669	0.000234206	0.5206
Ot_Chr7_16522	-6.09174	-	1.5e-74	7.44e-77	0.328309	En_0011240	-3.21113	+	0.0172825	0.00409238	1.11849
Ot_Chr7_16522	-6.09174	-	1.5e-74	7.44e-77	0.328309	En_0058390	-5.98096	-	4.56e-09	1.72e-10	0.936738
Ot_Chr7_16522	-6.09174	-	1.5e-74	7.44e-77	0.328309	En_0070836	-5.43413	-	3.6e-07	1.94e-08	0.967423
Ot_Chr2_06785	-6.07615	+	2.92e-13	2.69e-14	0.798207	En_0103091	-2.85729	+	6.96e-07	3.96e-08	0.520198
Ot_Chr2_06785	-6.07615	+	2.92e-13	2.69e-14	0.798207	En_0035280	-4.46723	+	1.01e-09	3.35e-11	0.673772
Ot_Chr6_20720	-6.07162	-	5.68e-123	9.6e-126	0.254551	En_0006961	-6.04716	+	6.32e-22	5.16e-24	0.598331
Ot_Chr6_20720	-6.07162	-	5.68e-123	9.6e-126	0.254551	En_0075264	-6.23834	-	6.97e-41	1.63e-43	0.450995
Ot_Chr9_02242	-6.06742	-	1.42e-20	6.51e-22	0.630633	En_0007739	-3.64158	+	6.81e-15	1.13e-16	0.439232
Ot_Chr7_13321	-6.03844	-	7.37e-27	2.29e-28	0.546664	En_0007271	-2.85888	-	0.0144539	0.00329581	0.972834
Ot_Chr7_13321	-6.03844	-	7.37e-27	2.29e-28	0.546664	En_0104685	-5.53742	-	3.97e-08	1.79e-09	0.920472
Ot_Chr6_08655	-6.03047	+	4.1e-46	4.76e-48	0.414067	En_0023954	-5.6695	+	3.84e-75	2.46e-78	0.302578
Ot_Chr7_n38079	-5.98987	-	4.51e-19	2.34e-20	0.647878	En_0014247	-3.82449	+	1.92e-10	5.74e-12	0.555403
Ot_Chr7_n38079	-5.98987	-	4.51e-19	2.34e-20	0.647878	En_0066216	-4.93704	+	4.19e-12	9.85e-14	0.663316
Ot_Chr1_19137	-5.98287	-	2.58e-26	8.32e-28	0.547399	En_0024599	-2.4748	-	2.51e-06	1.63e-07	0.472581
Ot_Chr1_n31511	-5.94299	+	2.3e-24	8.49e-26	0.565911	En_0017264	-5.29421	+	4.14e-08	1.87e-09	0.881053
Ot_Chr7_n38191	-5.90506	+	1.11e-08	1.76e-09	0.981096	En_0029613	-5.88045	+	1.63e-09	5.62e-11	0.897298
Ot_Chr7_n38191	-5.90506	+	1.11e-08	1.76e-09	0.981096	En_0082325	-4.66933	+	1.71e-05	1.38e-06	0.967055
Ot_Chr9_20452	-5.90429	-	2.46e-12	2.47e-13	0.806534	En_0039822	-5.43435	-	9.98e-08	4.83e-09	0.928491
Ot_Chr9_20452	-5.90429	-	2.46e-12	2.47e-13	0.806534	En_0076910	-5.06245	-	1.92e-06	1.22e-07	0.956813
Ot_Chr3_17935	-5.9001	+	4.05e-54	3.33e-56	0.373528	En_0035352	-1.94366	+	1.95e-08	8.24e-10	0.316542
Ot_Un54_27176	-5.88233	+	1.3e-10	1.61e-11	0.873015	En_0066210	-2.99764	+	2.8e-08	1.22e-09	0.493227
Ot_Un54_27176	-5.88233	+	1.3e-10	1.61e-11	0.873015	En_0014245	-3.23474	+	0.000969458	0.000134125	0.847065
Ot_Chr3_19503	-5.86901	-	0.000967622	0.000352045	1.6423	En_0003870	-4.99042	-	4.74e-19	4.99e-21	0.530364
Ot_Chr3_19503	-5.86901	-	0.000967622	0.000352045	1.6423	En_0057283	-4.94307	-	1.04e-19	1.04e-21	0.516349
Ot_Chr3_12813	-5.85424	-	1.42e-115	2.71e-118	0.253178	En_0018674	-5.19437	-	2.64e-23	1.94e-25	0.498341
Ot_Chr3_12813	-5.85424	-	1.42e-115	2.71e-118	0.253178	En_0098804	-5.91307	-	2.11e-26	1.19e-28	0.532472
Ot_Chr1_14124	-5.81745	+	3.48e-30	8.55e-32	0.495784	En_0025164	-4.57616	+	0.0018623	0.000286112	1.2615
Ot_Chr9_13689	-5.80249	-	5.44e-100	1.42e-102	0.269831	En_0041012	-4.22194	+	6.23e-78	3.44e-81	0.221231
Ot_Chr1_19157	-5.80225	+	5.88e-08	1.02e-08	1.01321	En_0024622	-2.24158	+	0.00111096	0.000157003	0.593054
Ot_Chr1_04176	-5.80034	+	4.79e-12	4.96e-13	0.802657	En_0031708	-5.54764	+	1.12e-06	6.71e-08	1.02758
Ot_Chr1_04176	-5.80034	+	4.79e-12	4.96e-13	0.802657	En_0078240	-5.6001	-	5.43e-23	4.12e-25	0.540994
Ot_Chr1_04176	-5.80034	+	4.79e-12	4.96e-13	0.802657	En_0087959	-4.1691	+	6.73e-07	3.81e-08	0.758107
Ot_Chr2_22122	-5.79884	+	5.97e-18	3.46e-19	0.647701	En_0033837	-5.20855	+	3.51e-17	4.51e-19	0.583671
Ot_Chr2_22122	-5.79884	+	5.97e-18	3.46e-19	0.647701	En_0008435	-4.49873	-	0.000197098	2.15e-05	1.05896
Ot_Chr2_22122	-5.79884	+	5.97e-18	3.46e-19	0.647701	En_0041531	-3.11772	-	1.03e-05	7.8e-07	0.63109
Ot_Chr2_22122	-5.79884	+	5.97e-18	3.46e-19	0.647701	En_0046467	-3.48562	-	2.99e-23	2.21e-25	0.334803
Ot_Chr9_23147	-5.75748	+	2.18e-20	1.02e-21	0.601281	En_0042264	-4.99437	-	7.65e-08	3.62e-09	0.846411
Ot_Chr9_23147	-5.75748	+	2.18e-20	1.02e-21	0.601281	En_0005787	-3.96374	+	1.64e-06	1.02e-07	0.744649
Ot_Chr3_23951	-5.73551	+	5.12e-28	1.45e-29	0.507957	En_0053858	-3.1256	-	0.0380712	0.010852	1.22696
Ot_Chr3_23951	-5.73551	+	5.12e-28	1.45e-29	0.507957	En_0089289	-4.01935	-	0.00104702	0.00014644	1.05855
Ot_Chr3_19506	-5.7341	+	4.7e-23	1.86e-24	0.561836	En_0003880	-3.28726	+	0.00820615	0.00166021	1.0452
Ot_Chr1_n31648	-5.73119	-	1.64e-19	8.23e-21	0.612527	En_0033351	-5.88151	-	1.63e-09	5.63e-11	0.897492
Ot_Chr1_n31648	-5.73119	-	1.64e-19	8.23e-21	0.612527	En_0063319	-2.51522	-	7.08e-08	3.33e-09	0.425283
Ot_Chr7_16636	-5.71534	-	1.14e-41	1.59e-43	0.413132	En_0011416	-5.29321	+	2.57e-61	2.52e-64	0.312574
Ot_Chr7_16636	-5.71534	-	1.14e-41	1.59e-43	0.413132	En_0079203	-5.29321	+	2.57e-61	2.52e-64	0.312574
Ot_Chr7_16636	-5.71534	-	1.14e-41	1.59e-43	0.413132	En_0078451	-5.23374	+	3.17e-15	4.98e-17	0.624025
Ot_Chr2_05622	-5.71248	-	2.27e-15	1.67e-16	0.692952	En_0029860	-3.51035	+	0.0219136	0.00548611	1.26408
Ot_Chr6_08671	-5.70568	+	1.73e-10	2.18e-11	0.85239	En_0067472	-3.98936	-	0.0106989	0.00228429	1.30775
Ot_Chr6_08671	-5.70568	+	1.73e-10	2.18e-11	0.85239	En_0074245	-4.71283	-	2.61e-05	2.22e-06	0.995848
Ot_Chr6_20702	-5.6991	+	3.04e-140	3.65e-143	0.223706	En_0006942	-5.91293	-	4.78e-64	4.17e-67	0.34165
Ot_Chr6_20702	-5.6991	+	3.04e-140	3.65e-143	0.223706	En_0098860	-4.8222	-	1.07e-30	4.42e-33	0.402456
Ot_Chr6_20702	-5.6991	+	3.04e-140	3.65e-143	0.223706	En_0091411	-7.06843	-	7.22e-16	1.05e-17	0.824901
Ot_Chr2_10935	-5.67888	+	6.42e-28	1.83e-29	0.503869	En_0026579	-3.20582	-	5.12e-07	2.83e-08	0.577477
Ot_Chr2_10935	-5.67888	+	6.42e-28	1.83e-29	0.503869	En_0006437	-2.4928	-	0.00177304	0.000270348	0.684426
Ot_Chr2_10935	-5.67888	+	6.42e-28	1.83e-29	0.503869	En_0038046	-2.47459	-	1.16e-05	8.93e-07	0.503601
Ot_Chr4_08481	-5.64784	+	1.83e-07	3.38e-08	1.02307	En_0024037	-4.94233	-	2.63e-09	9.45e-11	0.763242
Ot_Chr4_08481	-5.64784	+	1.83e-07	3.38e-08	1.02307	En_0048914	-3.98194	+	7.84e-09	3.1e-10	0.632664
Ot_Chr6_n37492	-5.64345	-	0.00028018	9.08e-05	1.44193	En_0056124	-8.8659	+	5.76e-10	1.84e-11	1.31966
Ot_Chr6_n37492	-5.64345	-	0.00028018	9.08e-05	1.44193	En_0090573	-5.88883	+	7.57e-10	2.46e-11	0.882101
Ot_Chr6_02095	-5.62211	+	0.000173936	5.4e-05	1.39242	En_0043052	-6.58385	+	1.45e-12	3.18e-14	0.867353
Ot_Chr6_02095	-5.62211	+	0.000173936	5.4e-05	1.39242	En_0036359	-3.07574	+	0.00987799	0.00207279	0.998746
Ot_Chr7_n38144	-5.61676	-	1.05e-13	9.21e-15	0.724766	En_0025556	-5.48979	-	2.28e-06	1.47e-07	1.04436
Ot_Chr7_n38144	-5.61676	-	1.05e-13	9.21e-15	0.724766	En_0059322	-3.58443	+	0.000437961	5.36e-05	0.887365
Ot_Chr10_18141	-5.6037	+	5.83e-11	6.87e-12	0.816818	En_0080673	-2.57615	+	0.0496488	0.0150261	1.05938
Ot_Chr10_18141	-5.6037	+	5.83e-11	6.87e-12	0.816818	En_0003671	-4.32617	+	0.000101996	1.02e-05	0.980419
Ot_Chr1_n31841	-5.60306	-	8.37e-27	2.61e-28	0.507791	En_0020385	-5.40867	-	1.15e-07	5.63e-09	0.928141
Ot_Chr1_n31841	-5.60306	-	8.37e-27	2.61e-28	0.507791	En_0064699	-5.17875	-	1.69e-05	1.36e-06	1.07188
Ot_Chr3_n34196	-5.59299	+	4.1e-20	1.94e-21	0.588221	En_0036080	-2.33857	+	1.42e-07	7.13e-09	0.404046
Ot_Chr3_n34196	-5.59299	+	4.1e-20	1.94e-21	0.588221	En_0035439	-2.49188	-	1.36e-10	4e-12	0.359208
Ot_Chr3_n34196	-5.59299	+	4.1e-20	1.94e-21	0.588221	En_0067830	-3.67236	+	0.00037268	4.46e-05	0.899604
Ot_Chr3_n34196	-5.59299	+	4.1e-20	1.94e-21	0.588221	En_0089404	-2.4699	-	0.00289245	0.00048138	0.707524
Ot_Chr3_n34471	-5.58718	-	2.77e-16	1.86e-17	0.657167	En_0030381	-1.6656	+	0.0198496	0.0048592	0.59143
Ot_Chr5_05259	-5.57785	-	3.68e-17	2.29e-18	0.638062	En_0065253	-5.01693	-	4.6e-09	1.73e-10	0.785965
Ot_Chr5_05259	-5.57785	-	3.68e-17	2.29e-18	0.638062	En_0077452	-4.34331	-	0.00171064	0.000259191	1.18897
Ot_Chr5_05259	-5.57785	-	3.68e-17	2.29e-18	0.638062	En_0099838	-7.22868	-	2.57e-15	3.97e-17	0.859152
Ot_Chr1_11371	-5.57206	-	1.28e-17	7.63e-19	0.62853	En_0069615	-2.78427	+	6.82e-08	3.19e-09	0.470213
Ot_Chr1_11371	-5.57206	-	1.28e-17	7.63e-19	0.62853	En_0010401	-4.58613	+	3.64e-05	3.22e-06	0.984896
Ot_Chr1_11371	-5.57206	-	1.28e-17	7.63e-19	0.62853	En_0074817	-3.8569	-	0.00533015	0.000989973	1.17111
Ot_Chr8_n38974	-5.57006	+	2.2e-26	7.06e-28	0.508936	En_0033844	-5.42339	+	1.29e-07	6.39e-09	0.934071
Ot_Chr8_n38974	-5.57006	+	2.2e-26	7.06e-28	0.508936	En_0046462	-6.32106	-	1.14e-11	2.86e-13	0.865781
Ot_Chr8_n38974	-5.57006	+	2.2e-26	7.06e-28	0.508936	En_0041519	-5.42551	-	1.03e-07	5.01e-09	0.927942
Ot_Chr7_n37763	-5.56219	+	0.00020523	6.48e-05	1.39236	En_0076098	-3.40736	-	0.0313689	0.00854531	1.29571
Ot_Chr4_00355	-5.55831	+	4.06e-12	4.17e-13	0.766659	En_0040449	-2.24919	+	0.00029166	3.37e-05	0.542373
Ot_Chr4_00375	-5.54758	+	2.24e-42	3.02e-44	0.397595	En_0040427	-1.83574	+	0.010756	0.00230027	0.602188
Ot_Chr4_00375	-5.54758	+	2.24e-42	3.02e-44	0.397595	En_0072676	-3.50196	+	0.0496664	0.0150344	1.44022
Ot_Chr2_n33104	-5.49929	+	2.42e-05	6.36e-06	1.21823	En_0048150	-1.91427	-	1.87e-07	9.57e-09	0.333599
Ot_Chr2_n33104	-5.49929	+	2.42e-05	6.36e-06	1.21823	En_0040136	-2.28179	-	0.000197282	2.16e-05	0.537154
Ot_Chr5_03998	-5.48811	+	2.96e-22	1.23e-23	0.547652	En_0012369	-5.25727	-	1.27e-11	3.19e-13	0.721535
Ot_Chr5_03998	-5.48811	+	2.96e-22	1.23e-23	0.547652	En_0012128	-4.46628	+	9.88e-06	7.47e-07	0.902526
Ot_Chr3_12920	-5.48289	-	1.6e-98	4.35e-101	0.256872	En_0018554	-5.95063	-	1.38e-06	8.46e-08	1.11079
Ot_Chr3_12920	-5.48289	-	1.6e-98	4.35e-101	0.256872	En_0093346	-5.7516	-	5.4e-35	1.66e-37	0.449381
Ot_Chr4_22622	-5.45928	-	2.41e-145	2.63e-148	0.210492	En_0080613	-6.37801	-	2.4e-16	3.34e-18	0.733178
Ot_Chr4_22622	-5.45928	-	2.41e-145	2.63e-148	0.210492	En_0054772	-6.06172	-	3.52e-63	3.13e-66	0.352623
Ot_Chr1_19055	-5.45206	+	2.41e-06	5.31e-07	1.08717	En_0059753	-4.06515	-	0.000429994	5.25e-05	1.00517
Ot_Chr1_19055	-5.45206	+	2.41e-06	5.31e-07	1.08717	En_0027395	-4.67815	-	1.57e-05	1.25e-06	0.965014
Ot_Chr1_19055	-5.45206	+	2.41e-06	5.31e-07	1.08717	En_0079709	-3.53692	-	0.000251912	2.85e-05	0.845174
Ot_Chr4_21324	-5.45009	-	2.64e-07	4.99e-08	0.99974	En_0042653	-2.64133	+	1.38e-05	1.08e-06	0.541712
Ot_Chr6_24309	-5.4355	+	8.01e-11	9.6e-12	0.797892	En_0041765	-2.39508	+	0.00101598	0.000141556	0.629384
Ot_Chr6_24309	-5.4355	+	8.01e-11	9.6e-12	0.797892	En_0099475	-2.17654	+	0.00987362	0.00207152	0.706718
Ot_Chr6_24309	-5.4355	+	8.01e-11	9.6e-12	0.797892	En_0064509	-1.91526	+	0.0015669	0.000234206	0.5206
Ot_Chr1_n31589	-5.43032	-	3.64e-35	6.79e-37	0.427948	En_0080809	-6.40015	-	7.08e-12	1.72e-13	0.868498
Ot_Chr1_n31589	-5.43032	-	3.64e-35	6.79e-37	0.427948	En_0079105	-3.35639	+	0.00751615	0.00149333	1.05681
Ot_Chr1_n31589	-5.43032	-	3.64e-35	6.79e-37	0.427948	En_0090328	-5.69802	-	2.49e-13	5e-15	0.728015
Ot_Chr1_n31589	-5.43032	-	3.64e-35	6.79e-37	0.427948	En_0044782	-3.79929	+	0.000378154	4.53e-05	0.931541
Ot_Chr1_14199	-5.42583	-	2.22e-08	3.65e-09	0.919716	En_0074938	-4.52882	-	0.000336717	3.98e-05	1.10221
Ot_Un89_13657	-5.41311	+	2.69e-83	1.01e-85	0.275875	En_0041048	-4.44116	-	1.04e-07	5.07e-09	0.759827
Ot_Un89_13657	-5.41311	+	2.69e-83	1.01e-85	0.275875	En_0097492	-6.05731	+	4.32e-98	1.31e-101	0.283038
Ot_Chr2_n32088	-5.407	-	1.1e-08	1.74e-09	0.898107	En_0058851	-4.18937	+	0.00313803	0.00052923	1.20888
Ot_Chr2_n32088	-5.407	-	1.1e-08	1.74e-09	0.898107	En_0047549	-3.55048	+	0.00583174	0.00109953	1.08786
Ot_Chr2_n32088	-5.407	-	1.1e-08	1.74e-09	0.898107	En_0096925	-4.79267	+	8.24e-06	6.11e-07	0.960923
Ot_Chr7_21934	-5.38923	-	5.21e-20	2.48e-21	0.568319	En_0001232	-4.71313	-	4.18e-06	2.88e-07	0.918505
Ot_Chr5_n36338	-5.37606	+	1.74e-18	9.58e-20	0.591194	En_0038270	-3.70185	-	1.34e-08	5.49e-10	0.596644
Ot_Chr5_n36338	-5.37606	+	1.74e-18	9.58e-20	0.591194	En_0071195	-2.8904	-	0.000756544	0.000100398	0.743104
Ot_Chr1_09416	-5.37547	-	2.5e-19	1.28e-20	0.577371	En_0094641	-3.74733	-	2.61e-16	3.66e-18	0.431273
Ot_Chr3_12516	-5.36929	+	6.08e-16	4.2e-17	0.638662	En_0098839	-3.85233	+	0.000817467	0.000109795	0.995986
Ot_Chr3_12516	-5.36929	+	6.08e-16	4.2e-17	0.638662	En_0013036	-4.23807	+	0.000386484	4.65e-05	1.04066
Ot_Chr3_12516	-5.36929	+	6.08e-16	4.2e-17	0.638662	En_0068509	-4.04592	+	0.000496522	6.18e-05	1.00999
Ot_Chr7_n38085	-5.36644	+	1.14e-18	6.16e-20	0.587039	En_0014247	-3.82449	+	1.92e-10	5.74e-12	0.555403
Ot_Chr7_n38085	-5.36644	+	1.14e-18	6.16e-20	0.587039	En_0066216	-4.93704	+	4.19e-12	9.85e-14	0.663316
Ot_Chr5_05030	-5.36004	-	5.11e-21	2.28e-22	0.550956	En_0044885	-2.87767	+	2.67e-07	1.4e-08	0.507269
Ot_Chr5_05030	-5.36004	-	5.11e-21	2.28e-22	0.550956	En_0060143	-3.13906	-	3e-12	6.92e-14	0.419136
Ot_Chr6_n36904	-5.34381	-	5.62e-20	2.69e-21	0.564037	En_0044765	-4.69461	-	2.05e-05	1.69e-06	0.980535
Ot_Chr6_n36904	-5.34381	-	5.62e-20	2.69e-21	0.564037	En_0063701	-0.998502	-	0.0260048	0.0067861	0.368837
Ot_Chr6_n36904	-5.34381	-	5.62e-20	2.69e-21	0.564037	En_0089473	-4.56045	+	5.27e-11	1.45e-12	0.644191
Ot_Chr8_09101	-5.34355	+	4.81e-09	7.19e-10	0.867209	En_0019853	-3.20213	-	0.00688375	0.00134503	0.998733
Ot_Chr2_05585	-5.3265	+	5.33e-90	1.74e-92	0.261129	En_0069367	-3.01102	+	3.42e-13	6.94e-15	0.38674
Ot_Chr2_05585	-5.3265	+	5.33e-90	1.74e-92	0.261129	En_0025879	-2.19281	+	1.2e-16	1.6e-18	0.249691
Ot_Chr7_10288	-5.3194	-	6.94e-17	4.43e-18	0.613741	En_0017145	-1.95161	-	4.38e-08	1.99e-09	0.325335
Ot_Chr7_10288	-5.3194	-	6.94e-17	4.43e-18	0.613741	En_0061492	-1.64127	+	2.16e-08	9.21e-10	0.268069
Ot_Chr1_21680	-5.31907	+	4.76e-23	1.89e-24	0.52124	En_0070954	-3.02902	-	0.0133669	0.00299921	1.02062
Ot_Chr6_n37040	-5.31417	+	5.29e-07	1.05e-07	0.999373	En_0066311	-2.77244	+	0.0329468	0.00908711	1.06274
Ot_Chr4_00248	-5.3114	+	3.34e-05	9e-06	1.1963	En_0056367	-3.80996	-	0.00178321	0.000272153	1.04656
Ot_Chr4_00248	-5.3114	+	3.34e-05	9e-06	1.1963	En_0084137	-3.2136	+	0.00889673	0.00183111	1.03121
Ot_Chr4_n35418	-5.29578	-	8.65e-06	2.1e-06	1.11646	En_0007805	-4.4277	+	2.82e-29	1.32e-31	0.37853
Ot_Chr1_21615	-5.26107	+	8.83e-18	5.2e-19	0.590601	En_0095517	-2.44158	+	0.00756733	0.00150687	0.769399
Ot_Chr1_21615	-5.26107	+	8.83e-18	5.2e-19	0.590601	En_0087554	-2.06902	+	0.0212096	0.00526685	0.74152
Ot_Chr10_n30478	-5.25221	+	1.5e-23	5.76e-25	0.508969	En_0001792	-4.76704	+	9.42e-06	7.08e-07	0.961278
Ot_Chr10_n30478	-5.25221	+	1.5e-23	5.76e-25	0.508969	En_0022470	-4.57853	+	2.63e-05	2.24e-06	0.967838
Ot_Chr10_n30478	-5.25221	+	1.5e-23	5.76e-25	0.508969	En_0100890	-3.55678	+	0.00346302	0.000594069	1.03566
Ot_Chr9_13928	-5.24197	+	5.29e-25	1.86e-26	0.492474	En_0062402	-4.46762	+	0.000110874	1.12e-05	1.01729
Ot_Chr9_13928	-5.24197	+	5.29e-25	1.86e-26	0.492474	En_0085662	-3.54973	+	0.0022558	0.00035917	0.994768
Ot_Chr9_13928	-5.24197	+	5.29e-25	1.86e-26	0.492474	En_0073146	-5.33744	+	2.89e-07	1.53e-08	0.943321
Ot_Chr1_n31150	-5.24195	+	4.03e-18	2.31e-19	0.582597	En_0065056	-2.334	-	0.0132552	0.00296894	0.785611
Ot_Chr9_14808	-5.24027	+	3.76e-31	8.84e-33	0.439459	En_0046081	-6.43422	-	2.18e-14	3.82e-16	0.790053
Ot_Chr9_14808	-5.24027	+	3.76e-31	8.84e-33	0.439459	En_0064537	-5.66468	-	9.33e-06	7.01e-07	1.14183
Ot_Chr4_n35165	-5.22989	-	6.39e-10	8.58e-11	0.805838	En_0092566	-4.04192	-	0.000635665	8.24e-05	1.02655
Ot_Chr4_19684	-5.22266	+	6.23e-13	5.87e-14	0.695345	En_0015880	-3.88488	-	0.00119234	0.000170392	1.03341
Ot_Chr4_19684	-5.22266	+	6.23e-13	5.87e-14	0.695345	En_0093977	-4.96788	+	1.54e-06	9.49e-08	0.930986
Ot_Chr2_06103	-5.21781	-	3.16e-08	5.31e-09	0.893894	En_0034788	-1.05534	-	0.0450856	0.013348	0.426512
Ot_Chr6_22816	-5.21548	+	9.26e-05	2.72e-05	1.24308	En_0006749	-4.28205	-	0.00510106	0.000940435	1.29455
Ot_Chr6_22816	-5.21548	+	9.26e-05	2.72e-05	1.24308	En_0099969	-5.17255	-	4.82e-10	1.52e-11	0.766741
Ot_Chr1_n31013	-5.2078	+	7.1e-09	1.09e-09	0.854297	En_0020385	-5.40867	-	1.15e-07	5.63e-09	0.928141
Ot_Chr1_n31013	-5.2078	+	7.1e-09	1.09e-09	0.854297	En_0064699	-5.17875	-	1.69e-05	1.36e-06	1.07188
Ot_Chr2_22130	-5.2003	+	3.05e-08	5.12e-09	0.889947	En_0033844	-5.42339	+	1.29e-07	6.39e-09	0.934071
Ot_Chr2_22130	-5.2003	+	3.05e-08	5.12e-09	0.889947	En_0041519	-5.42551	-	1.03e-07	5.01e-09	0.927942
Ot_Chr2_22130	-5.2003	+	3.05e-08	5.12e-09	0.889947	En_0046462	-6.32106	-	1.14e-11	2.86e-13	0.865781
Ot_Chr4_00875	-5.1892	+	1.1e-17	6.51e-19	0.584174	En_0053575	-2.64612	-	1.59e-11	4.05e-13	0.364788
Ot_Chr4_00875	-5.1892	+	1.1e-17	6.51e-19	0.584174	En_0080590	-2.70883	+	6.38e-10	2.05e-11	0.40416
Ot_Chr4_00875	-5.1892	+	1.1e-17	6.51e-19	0.584174	En_0085345	-3.80425	+	0.00597821	0.00113258	1.16862
Ot_Chr9_20377	-5.17132	+	4.49e-09	6.7e-10	0.837731	En_0009621	-1.64847	-	9.95e-08	4.82e-09	0.281625
Ot_Chr1_n30726	-5.16914	-	3.22e-18	1.83e-19	0.572877	En_0036986	-4.00277	-	0.0005868	7.5e-05	1.01087
Ot_Chr2_10610	-5.16732	+	2.94e-21	1.29e-22	0.528035	En_0087651	-3.85839	-	0.000221476	2.46e-05	0.914727
Ot_Chr10_21784	-5.14241	-	1.76e-25	6.03e-27	0.478433	En_0079591	-1.94693	-	2.82e-08	1.23e-09	0.320407
Ot_Chr2_10955	-5.13373	+	1.95e-13	1.77e-14	0.669643	En_0041291	-4.42951	-	6.77e-19	7.23e-21	0.472713
Ot_Chr2_10955	-5.13373	+	1.95e-13	1.77e-14	0.669643	En_0008675	-4.11206	-	2.45e-07	1.28e-08	0.722917
Ot_Chr2_10955	-5.13373	+	1.95e-13	1.77e-14	0.669643	En_0088457	-1.44681	-	0.0125268	0.00277213	0.483569
Ot_Chr2_05474	-5.12124	-	9.65e-21	4.37e-22	0.530033	En_0033896	-4.63955	-	3.97e-05	3.55e-06	1.00071
Ot_Chr2_05474	-5.12124	-	9.65e-21	4.37e-22	0.530033	En_0047615	-3.69115	-	0.00250096	0.00040528	1.04369
Ot_Chr2_05474	-5.12124	-	9.65e-21	4.37e-22	0.530033	En_0098339	-3.83374	-	0.00135034	0.000196743	1.0297
Ot_Chr3_22980	-5.11321	+	1.81e-14	1.46e-15	0.640701	En_0032782	-2.44048	-	0.0356592	0.0100091	0.947569
Ot_Chr3_22980	-5.11321	+	1.81e-14	1.46e-15	0.640701	En_0077815	-4.96952	-	3.75e-06	2.55e-07	0.964262
Ot_Chr3_22980	-5.11321	+	1.81e-14	1.46e-15	0.640701	En_0093043	-4.28432	-	0.000121674	1.25e-05	0.98062
Ot_Chr1_24902	-5.1096	+	1.28e-20	5.86e-22	0.530484	En_0050361	-3.33495	+	0.0258559	0.00673913	1.23085
Ot_Chr1_24902	-5.1096	+	1.28e-20	5.86e-22	0.530484	En_0002802	-2.63549	+	0.00308574	0.000518599	0.759297
Ot_Chr6_08693	-5.10077	-	1.92e-20	8.9e-22	0.531944	En_0067494	-2.91134	+	7.76e-08	3.68e-09	0.49362
Ot_Chr1_09417	-5.09347	-	7.61e-114	1.58e-116	0.221966	En_0057725	-3.71132	+	0.0115929	0.00252026	1.22855
Ot_Chr1_09417	-5.09347	-	7.61e-114	1.58e-116	0.221966	En_0094639	-4.14563	-	5.99e-50	9.81e-53	0.271244
Ot_Chr4_00091	-5.08816	+	2.82e-20	1.31e-21	0.532868	En_0047194	-5.78223	-	4.33e-09	1.62e-10	0.904415
Ot_Chr8_08517	-5.08132	+	2.16e-13	1.97e-14	0.664005	En_0047042	-4.4716	-	4.96e-07	2.74e-08	0.804603
Ot_Chr8_08517	-5.08132	+	2.16e-13	1.97e-14	0.664005	En_0006135	-4.23972	+	0.00050767	6.35e-05	1.0601
Ot_Chr1_n31610	-5.06265	-	1.61e-18	8.84e-20	0.556193	En_0072693	-7.1678	-	2.69e-81	1.34e-84	0.36777
Ot_Chr1_n31610	-5.06265	-	1.61e-18	8.84e-20	0.556193	En_0093643	-8.09813	-	1.29e-26	7.1e-29	0.726237
Ot_Chr6_08643	-5.05943	-	1.61e-14	1.28e-15	0.632736	En_0023969	-5.15701	-	9.29e-10	3.06e-11	0.776236
Ot_Chr2_17465	-5.0572	-	3.36e-68	1.81e-70	0.284958	En_0039989	-5.92165	-	2.58e-09	9.27e-11	0.91405
Ot_Chr5_05419	-5.04281	+	6.46e-20	3.11e-21	0.533125	En_0056710	-5.12041	+	6.78e-06	4.92e-07	1.01809
Ot_Chr5_05419	-5.04281	+	6.46e-20	3.11e-21	0.533125	En_0052771	-5.75723	+	6.43e-09	2.49e-10	0.909904
Ot_Chr4_n35784	-5.02623	+	3.59e-09	5.3e-10	0.809394	En_0089328	-4.12542	+	0.000243858	2.75e-05	0.983817
Ot_Chr4_00365	-5.02065	-	1.41e-08	2.25e-09	0.839728	En_0040437	-6.40855	-	6.31e-14	1.18e-15	0.800376
Ot_Chr4_00365	-5.02065	-	1.41e-08	2.25e-09	0.839728	En_0069703	-5.78134	-	4.84e-12	1.15e-13	0.778877
Ot_Chr2_06570	-5.00984	+	1.28e-74	6.27e-77	0.269867	En_0058832	-2.73279	-	4.7e-07	2.58e-08	0.490801
Ot_Chr2_06570	-5.00984	+	1.28e-74	6.27e-77	0.269867	En_0105284	-3.29184	-	2.68e-22	2.14e-24	0.32296
Ot_Chr2_06570	-5.00984	+	1.28e-74	6.27e-77	0.269867	En_0095976	-3.69946	-	1.43e-17	1.75e-19	0.409793
Ot_Chr9_n39487	-5.00475	+	2.56e-13	2.34e-14	0.655912	En_0062396	-2.47292	-	4.87e-06	3.41e-07	0.484971
Ot_Chr9_n39487	-5.00475	+	2.56e-13	2.34e-14	0.655912	En_0073146	-5.33744	+	2.89e-07	1.53e-08	0.943321
Ot_Chr6_12291	-4.99606	-	2.22e-19	1.13e-20	0.535855	En_0036815	-5.05469	-	1.51e-06	9.3e-08	0.946583
Ot_Chr6_12291	-4.99606	-	2.22e-19	1.13e-20	0.535855	En_0081684	-3.50985	-	0.00383257	0.000670435	1.03189
Ot_Chr5_03485	-4.98879	+	4.17e-55	3.16e-57	0.312905	En_0070585	-4.99665	-	1.15e-43	2.38e-46	0.349561
Ot_Chr8_n38931	-4.98606	+	3.83e-27	1.16e-28	0.448904	En_0053180	-1.97721	+	0.000108681	1.1e-05	0.449704
Ot_Chr8_n38931	-4.98606	+	3.83e-27	1.16e-28	0.448904	En_0008641	-1.60875	-	0.000868108	0.000117663	0.417755
Ot_Chr1_27748	-4.98602	-	4.85e-19	2.52e-20	0.539757	En_0020389	-3.05474	+	0.0193489	0.00471665	1.08103
Ot_Chr1_27748	-4.98602	-	4.85e-19	2.52e-20	0.539757	En_0064699	-5.17875	-	1.69e-05	1.36e-06	1.07188
Ot_Chr5_n36102	-4.98168	-	6.78e-09	1.03e-09	0.816106	En_0099086	-4.84392	+	4.06e-07	2.21e-08	0.865761
Ot_Chr5_n36102	-4.98168	-	6.78e-09	1.03e-09	0.816106	En_0022876	-6.17633	+	7.03e-11	1.97e-12	0.877748
Ot_Chr6_22737	-4.9753	-	2.92e-19	1.49e-20	0.535359	En_0059238	-4.25922	+	0.00577457	0.00108756	1.30378
Ot_Chr6_22737	-4.9753	-	2.92e-19	1.49e-20	0.535359	En_0082872	-4.83227	+	2.07e-19	2.1e-21	0.508675
Ot_Chr4_n35781	-4.9672	-	1.27e-09	1.76e-10	0.778412	En_0042730	-2.85037	-	8.92e-06	6.67e-07	0.573434
Ot_Chr4_n34948	-4.96623	-	2.69e-13	2.47e-14	0.651434	En_0093977	-4.96788	+	1.54e-06	9.49e-08	0.930986
Ot_Chr9_13927	-4.96166	-	5.03e-05	1.4e-05	1.14237	En_0062407	-3.85975	+	0.0146929	0.00336259	1.3162
Ot_Chr9_13927	-4.96166	-	5.03e-05	1.4e-05	1.14237	En_0073147	-3.67025	+	6.81e-22	5.59e-24	0.363431
Ot_Chr6_n36905	-4.93165	-	3.11e-07	5.94e-08	0.909795	En_0063701	-0.998502	-	0.0260048	0.0067861	0.368837
Ot_Chr2_10986	-4.91874	-	1.28e-12	1.25e-13	0.663662	En_0035763	-2.44288	-	0.000140214	1.46e-05	0.563568
Ot_Chr2_10986	-4.91874	-	1.28e-12	1.25e-13	0.663662	En_0026686	-1.93659	-	0.0135622	0.00305581	0.653795
Ot_Chr2_10986	-4.91874	-	1.28e-12	1.25e-13	0.663662	En_0053228	-2.21127	-	5.41e-07	3.01e-08	0.399069
Ot_Chr6_09007	-4.91818	-	1.17e-18	6.35e-20	0.538198	En_0030103	-3.2109	-	0.00438392	0.000786384	0.956324
Ot_Chr6_09007	-4.91818	-	1.17e-18	6.35e-20	0.538198	En_0071515	-3.23703	-	0.00699525	0.00137242	1.01145
Ot_Chr1_04114	-4.89829	-	1.3e-15	9.29e-17	0.589197	En_0024581	-3.80908	-	7.83e-21	6.87e-23	0.386716
Ot_Chr1_04114	-4.89829	-	1.3e-15	9.29e-17	0.589197	En_0083515	-6.99475	-	2.17e-16	3.01e-18	0.802963
Ot_Chr1_04114	-4.89829	-	1.3e-15	9.29e-17	0.589197	En_0107121	-4.84482	-	1.6e-26	8.92e-29	0.435277
Ot_Chr3_17750	-4.89628	+	2.27e-06	5e-07	0.974096	En_0052849	-2.74954	-	0.00017244	1.85e-05	0.642154
Ot_Chr8_09189	-4.89622	-	4.09e-06	9.36e-07	0.998271	En_0074274	-3.91082	+	9.72e-05	9.68e-06	0.883971
Ot_Chr9_14583	-4.88699	-	4.1e-15	3.1e-16	0.59821	En_0039220	-5.67492	-	2.27e-08	9.74e-10	0.928236
Ot_Chr9_14583	-4.88699	-	4.1e-15	3.1e-16	0.59821	En_0068411	-6.06219	+	1.71e-09	5.96e-11	0.926265
Ot_Chr9_14583	-4.88699	-	4.1e-15	3.1e-16	0.59821	En_0018819	-5.24338	+	0.00131985	0.000191361	1.40567
Ot_Chr3_25766	-4.88626	-	4.63e-117	8.59e-120	0.209966	En_0030333	-3.73095	+	2.88e-12	6.61e-14	0.49776
Ot_Chr3_25766	-4.88626	-	4.63e-117	8.59e-120	0.209966	En_0038143	-3.32418	-	3.99e-07	2.16e-08	0.593782
Ot_Chr2_24267	-4.86965	-	1.56e-12	1.53e-13	0.659445	En_0058862	-3.0875	-	0.0100414	0.00211404	1.00448
Ot_Chr4_22629	-4.8648	-	9.61e-15	7.52e-16	0.603443	En_0077270	-5.9227	-	4.07e-10	1.27e-11	0.874589
Ot_Chr4_22629	-4.8648	-	9.61e-15	7.52e-16	0.603443	En_0054761	-4.68498	-	2.73e-05	2.33e-06	0.992049
Ot_Chr6_20762	-4.86283	-	3.32e-13	3.07e-14	0.640229	En_0087762	-1.52488	+	0.000202427	2.22e-05	0.359534
Ot_Chr5_n36038	-4.85133	+	6.89e-18	4.02e-19	0.542876	En_0077085	-4.80921	-	0.00518904	0.00095878	1.4563
Ot_Chr1_02810	-4.84531	-	9.81e-17	6.31e-18	0.561662	En_0080816	-2.99322	-	3.2e-05	2.78e-06	0.638698
Ot_Chr1_02810	-4.84531	-	9.81e-17	6.31e-18	0.561662	En_0105171	-3.49811	-	6.15e-05	5.78e-06	0.771489
Ot_Chr1_02810	-4.84531	-	9.81e-17	6.31e-18	0.561662	En_0090334	-3.5777	-	0.000935175	0.00012855	0.934315
Ot_Chr4_n34837	-4.84429	+	4.66e-14	3.95e-15	0.616588	En_0013998	-3.87167	+	0.000385568	4.64e-05	0.950527
Ot_Chr4_n34837	-4.84429	+	4.66e-14	3.95e-15	0.616588	En_0060287	-3.44207	+	0.00720123	0.0014191	1.07877
Ot_Chr4_n34837	-4.84429	+	4.66e-14	3.95e-15	0.616588	En_0109521	-2.44167	+	0.0142504	0.00324028	0.829381
Ot_Chr4_n35303	-4.84275	-	3.04e-08	5.09e-09	0.828658	En_0047108	-5.9362	-	9.61e-10	3.18e-11	0.894304
Ot_Chr10_n30350	-4.83312	-	9.87e-15	7.73e-16	0.599762	En_0080938	-4.15973	-	0.000194792	2.13e-05	0.978491
Ot_Chr1_20182	-4.83196	-	3.34e-14	2.77e-15	0.611573	En_0011772	-2.87487	-	6.87e-16	9.93e-18	0.335273
Ot_Chr4_n34958	-4.82325	-	2.72e-77	1.22e-79	0.255245	En_0015823	-1.10117	+	0.00133929	0.000194895	0.295573
Ot_Chr4_n34958	-4.82325	-	2.72e-77	1.22e-79	0.255245	En_0069904	-6.41829	-	1.92e-14	3.32e-16	0.786458
Ot_Chr2_17582	-4.81746	-	1.6e-08	2.58e-09	0.808821	En_0034177	-3.84449	-	6.04e-05	5.67e-06	0.847124
Ot_Chr2_17582	-4.81746	-	1.6e-08	2.58e-09	0.808821	En_0083901	-5.06117	-	0.0257147	0.00669437	1.86644
Ot_Chr2_17582	-4.81746	-	1.6e-08	2.58e-09	0.808821	En_0086631	-3.35757	-	0.00258258	0.000420941	0.952071
Ot_Chr1_18979	-4.80845	-	7.81e-12	8.29e-13	0.671928	En_0041417	-7.17328	-	1.59e-15	2.4e-17	0.846659
Ot_Chr1_18979	-4.80845	-	7.81e-12	8.29e-13	0.671928	En_0081870	-4.64958	-	0.00224284	0.000356228	1.3022
Ot_Chr2_22174	-4.79472	-	1.04e-05	2.58e-06	1.01975	En_0058098	-5.00901	-	2.2e-06	1.41e-07	0.951579
Ot_Chr2_22174	-4.79472	-	1.04e-05	2.58e-06	1.01975	En_0041469	-4.68721	+	9.75e-05	9.71e-06	1.0596
Ot_Chr2_22174	-4.79472	-	1.04e-05	2.58e-06	1.01975	En_0068618	-4.02565	-	3.87e-05	3.44e-06	0.86715
Ot_Chr3_n33571	-4.79282	+	2.54e-17	1.56e-18	0.545571	En_0050716	-2.61235	-	0.0359725	0.0101215	1.01582
Ot_Chr6_01738	-4.77602	+	9.29e-64	5.72e-66	0.278397	En_0019039	-3.01531	+	1.97e-11	5.11e-13	0.417499
Ot_Chr6_01738	-4.77602	+	9.29e-64	5.72e-66	0.278397	En_0064486	-2.63308	+	8.36e-08	3.99e-09	0.447463
Ot_Chr6_01738	-4.77602	+	9.29e-64	5.72e-66	0.278397	En_0074578	-2.53304	+	1.64e-07	8.34e-09	0.439658
Ot_Chr6_01738	-4.77602	+	9.29e-64	5.72e-66	0.278397	En_0091618	-1.34678	+	0.0330171	0.00911404	0.516454
Ot_Chr7_24355	-4.77401	-	1.1e-33	2.25e-35	0.38463	En_0049168	-3.6128	-	5.75e-27	3.09e-29	0.321868
Ot_Chr7_24355	-4.77401	-	1.1e-33	2.25e-35	0.38463	En_0059156	-3.89306	+	2.49e-47	4.43e-50	0.261626
Ot_Chr10_24000	-4.76699	+	5.87e-14	5.03e-15	0.609104	En_0028431	-4.01063	-	2.52e-15	3.89e-17	0.47654
Ot_Chr10_24000	-4.76699	+	5.87e-14	5.03e-15	0.609104	En_0005316	-4.33992	+	1.56e-10	4.64e-12	0.627493
Ot_Chr1_n31009	-4.76678	+	5.22e-09	7.83e-10	0.775304	En_0020387	-2.1708	-	0.00476544	0.000867877	0.651854
Ot_Chr1_n31009	-4.76678	+	5.22e-09	7.83e-10	0.775304	En_0064699	-5.17875	-	1.69e-05	1.36e-06	1.07188
Ot_Chr5_n36048	-4.75405	-	4.01e-15	3.03e-16	0.581734	En_0064619	-5.00224	-	2.39e-06	1.54e-07	0.953313
Ot_Chr5_n36048	-4.75405	-	4.01e-15	3.03e-16	0.581734	En_0082995	-2.65637	-	0.0324327	0.00891821	1.01575
Ot_Chr5_n36048	-4.75405	-	4.01e-15	3.03e-16	0.581734	En_0060178	-5.22424	-	4.94e-07	2.72e-08	0.939846
Ot_Un197_01507	-4.75096	+	4.48e-13	4.17e-14	0.628811	En_0069275	-3.33945	-	4.51e-11	1.23e-12	0.470186
Ot_Chr5_n36627	-4.75004	-	5.39e-17	3.4e-18	0.54615	En_0071180	-4.00443	-	2.14e-05	1.77e-06	0.83806
Ot_Chr1_11468	-4.74329	+	9.28e-20	4.53e-21	0.503553	En_0033629	-5.84173	+	6.98e-06	5.08e-07	1.16292
Ot_Chr1_11468	-4.74329	+	9.28e-20	4.53e-21	0.503553	En_0049107	-3.64592	+	0.00147047	0.000217229	0.985892
Ot_Chr6_08899	-4.73915	+	2.56e-94	7.67e-97	0.22694	En_0028223	-5.47078	+	4.55e-55	5.74e-58	0.340865
Ot_Chr6_08899	-4.73915	+	2.56e-94	7.67e-97	0.22694	En_0052346	-5.54561	-	4.58e-15	7.39e-17	0.664893
Ot_Chr3_18018	-4.73085	-	5.08e-26	1.68e-27	0.435394	En_0000968	-2.93259	-	0.000194395	2.12e-05	0.68974
Ot_Chr3_18018	-4.73085	-	5.08e-26	1.68e-27	0.435394	En_0085172	-2.70898	-	3.89e-27	2.05e-29	0.240567
Ot_Chr3_18018	-4.73085	-	5.08e-26	1.68e-27	0.435394	En_0053781	-2.6612	-	0.000325874	3.83e-05	0.646324
Ot_Chr1_n31241	-4.73005	-	1.38e-93	4.28e-96	0.227401	En_0041377	-1.94295	-	0.0100684	0.00212081	0.632312
Ot_Chr1_n31241	-4.73005	-	1.38e-93	4.28e-96	0.227401	En_0027322	-1.51265	+	0.00481701	0.000878726	0.454695
Ot_Chr3_n34030	-4.7295	-	2.96e-13	2.73e-14	0.621445	En_0000433	-2.26826	-	0.00985344	0.00206658	0.736329
Ot_Chr3_n34030	-4.7295	-	2.96e-13	2.73e-14	0.621445	En_0029437	-3.45396	-	0.010703	0.00228571	1.13231
Ot_Chr8_n39099	-4.72754	+	1.78e-13	1.6e-14	0.61564	En_0014636	-3.4188	+	0.0123806	0.00273341	1.14103
Ot_Chr8_n39099	-4.72754	+	1.78e-13	1.6e-14	0.61564	En_0043869	-3.12255	+	0.00865181	0.00177254	0.998925
Ot_Chr4_00391	-4.72359	-	8.34e-18	4.91e-19	0.529885	En_0040418	-5.3896	-	1.55e-10	4.61e-12	0.779154
Ot_Chr4_00391	-4.72359	-	8.34e-18	4.91e-19	0.529885	En_0072665	-6.35964	-	4.61e-13	9.52e-15	0.821076
Ot_Chr4_00391	-4.72359	-	8.34e-18	4.91e-19	0.529885	En_0111472	-6.02956	-	9.49e-10	3.13e-11	0.908032
Ot_Chr2_n33319	-4.71858	-	3.04e-14	2.51e-15	0.596281	En_0062885	-4.34285	-	9.03e-05	8.91e-06	0.977678
Ot_Chr7_27073	-4.71176	-	9.03e-110	2.02e-112	0.209114	En_0085116	-6.45583	-	1.21e-11	3.03e-13	0.885189
Ot_Chr4_00809	-4.70222	+	2.5e-25	8.68e-27	0.438854	En_0083718	-4.71487	+	2.48e-30	1.07e-32	0.395935
Ot_Chr4_00809	-4.70222	+	2.5e-25	8.68e-27	0.438854	En_0102256	-4.44045	+	3.28e-10	1.01e-11	0.652544
Ot_Chr7_n37759	-4.69514	-	0.0022088	0.000872853	1.41055	En_0076098	-3.40736	-	0.0313689	0.00854531	1.29571
Ot_Chr2_05617	-4.69436	-	3.13e-18	1.77e-19	0.520062	En_0025912	-2.79774	-	9.2e-09	3.67e-10	0.446403
Ot_Chr2_05617	-4.69436	-	3.13e-18	1.77e-19	0.520062	En_0060713	-2.74254	+	8.38e-11	2.38e-12	0.391228
Ot_Chr1_02627	-4.6836	-	1.34e-21	5.76e-23	0.474652	En_0033325	-3.72521	-	3.8e-06	2.59e-07	0.723233
Ot_Chr1_02627	-4.6836	-	1.34e-21	5.76e-23	0.474652	En_0063291	-4.35876	-	0.0359907	0.0101284	1.69508
Ot_Chr7_10170	-4.68281	-	2.46e-05	6.46e-06	1.03816	En_0016997	-2.28407	-	0.000351965	4.17e-05	0.557416
Ot_Chr7_10170	-4.68281	-	2.46e-05	6.46e-06	1.03816	En_0101709	-3.94938	-	3.82e-08	1.71e-09	0.655721
Ot_Chr7_10170	-4.68281	-	2.46e-05	6.46e-06	1.03816	En_0074326	-4.01275	-	0.000199792	2.19e-05	0.945383
Ot_Chr10_24979	-4.67858	+	2.17e-16	1.44e-17	0.54838	En_0028493	-3.511	-	0.00430167	0.00076987	1.04388
Ot_Chr10_24979	-4.67858	+	2.17e-16	1.44e-17	0.54838	En_0001920	-3.61653	+	0.00487377	0.000891595	1.08844
Ot_Chr4_01287	-4.67794	+	2.45e-16	1.64e-17	0.549276	En_0050984	-2.10492	-	0.00265151	0.000434016	0.598245
Ot_Chr9_20265	-4.67424	+	7.85e-25	2.81e-26	0.440732	En_0073310	-2.75968	-	0.000113728	1.16e-05	0.629301
Ot_Chr7_16694	-4.66801	-	2.82e-16	1.9e-17	0.549212	En_0011513	-2.27046	+	0.0118333	0.00258245	0.753426
Ot_Chr7_16694	-4.66801	-	2.82e-16	1.9e-17	0.549212	En_0079007	-3.36303	+	0.00826742	0.00167562	1.07021
Ot_Chr7_16500	-4.66673	+	3.68e-112	8.03e-115	0.204902	En_0011221	-4.31433	-	2.26e-58	2.49e-61	0.261105
Ot_Chr7_16500	-4.66673	+	3.68e-112	8.03e-115	0.204902	En_0085802	-4.35789	+	7.5e-61	7.47e-64	0.25832
Ot_Chr5_04035	-4.657	+	1.11e-08	1.75e-09	0.77366	En_0072774	-5.1083	-	1.41e-08	5.82e-10	0.824548
Ot_Chr3_09963	-4.65383	-	1.71e-08	2.78e-09	0.782912	En_0035955	-3.50466	-	1.66e-20	1.51e-22	0.358703
Ot_Chr3_17982	-4.64494	+	1.23e-14	9.68e-16	0.578386	En_0072499	-5.88854	-	8.96e-06	6.7e-07	1.18486
Ot_Chr3_17982	-4.64494	+	1.23e-14	9.68e-16	0.578386	En_0062054	-5.48506	+	3.1e-06	2.06e-07	1.05614
Ot_Chr3_17982	-4.64494	+	1.23e-14	9.68e-16	0.578386	En_0087840	-5.96258	+	0.000491078	6.1e-05	1.48736
Ot_Chr5_03748	-4.64306	-	0.00111339	0.000411087	1.31425	En_0049645	-3.61781	-	3.15e-25	1.93e-27	0.33335
Ot_Chr7_27175	-4.64301	-	3.9e-80	1.7e-82	0.241317	En_0014249	-4.70004	+	2.09e-22	1.66e-24	0.460008
Ot_Chr7_27175	-4.64301	-	3.9e-80	1.7e-82	0.241317	En_0066217	-4.4777	+	1.36e-58	1.45e-61	0.27046
Ot_Chr6_n37214	-4.64197	+	0.000134094	4.07e-05	1.13128	En_0056124	-8.8659	+	5.76e-10	1.84e-11	1.31966
Ot_Chr6_n37214	-4.64197	+	0.000134094	4.07e-05	1.13128	En_0090573	-5.88883	+	7.57e-10	2.46e-11	0.882101
Ot_Chr6_n37001	-4.63796	+	3.3e-39	5.1e-41	0.345791	En_0002535	-3.20342	+	1.8e-05	1.45e-06	0.664937
Ot_Chr1_n31248	-4.63238	-	5.57e-11	6.55e-12	0.674561	En_0041367	-2.83217	-	0.0232843	0.00591129	1.02888
Ot_Chr2_05838	-4.63229	+	1.41e-12	1.37e-13	0.626092	En_0039759	-4.16638	-	0.000186669	2.03e-05	0.977545
Ot_Chr2_05838	-4.63229	+	1.41e-12	1.37e-13	0.626092	En_0052978	-4.3408	-	0.000200508	2.2e-05	1.02291
Ot_Chr2_05838	-4.63229	+	1.41e-12	1.37e-13	0.626092	En_0093096	-4.22407	-	0.000347949	4.12e-05	1.03012
Ot_Chr7_n37765	-4.62935	+	2.38e-58	1.64e-60	0.28212	En_0070635	-1.97943	+	1.45e-07	7.25e-09	0.342166
Ot_Chr7_10180	-4.62595	+	8.74e-16	6.15e-17	0.553188	En_0017004	-2.53737	+	0.000143034	1.49e-05	0.586006
Ot_Chr7_10180	-4.62595	+	8.74e-16	6.15e-17	0.553188	En_0104992	-3.53173	+	8.14e-10	2.66e-11	0.529954
Ot_Chr7_10180	-4.62595	+	8.74e-16	6.15e-17	0.553188	En_0074331	-3.11288	+	0.0308193	0.00835667	1.18032
Ot_Chr9_13880	-4.62554	+	4.5e-11	5.22e-12	0.670412	En_0022988	-3.51788	-	1.13e-09	3.8e-11	0.532073
Ot_Chr9_13880	-4.62554	+	4.5e-11	5.22e-12	0.670412	En_0015131	-2.997	-	3.17e-10	9.76e-12	0.440089
Ot_Chr1_n31607	-4.62551	-	7.31e-49	7.45e-51	0.308387	En_0072693	-7.1678	-	2.69e-81	1.34e-84	0.36777
Ot_Chr1_n31607	-4.62551	-	7.31e-49	7.45e-51	0.308387	En_0093643	-8.09813	-	1.29e-26	7.1e-29	0.726237
Ot_Chr7_16656	-4.61443	+	9.54e-05	2.81e-05	1.1017	En_0011454	-3.21099	-	0.0353938	0.00992187	1.24527
Ot_Chr2_06055	-4.61365	+	1.97e-14	1.59e-15	0.578899	En_0039663	-2.44169	+	0.0013264	0.000192523	0.654849
Ot_Chr2_06055	-4.61365	+	1.97e-14	1.59e-15	0.578899	En_0095067	-2.87542	+	4.2e-11	1.14e-12	0.404253
Ot_Chr4_n35424	-4.61326	-	7.08e-16	4.93e-17	0.549961	En_0007806	-1.10901	+	0.00654335	0.00126429	0.34399
Ot_Chr2_10982	-4.61151	-	3e-33	6.21e-35	0.373995	En_0008602	-4.67684	+	0.000150627	1.59e-05	1.08349
Ot_Chr2_10982	-4.61151	-	3e-33	6.21e-35	0.373995	En_0026676	-5.2697	-	3.87e-07	2.09e-08	0.940314
Ot_Chr2_10982	-4.61151	-	3e-33	6.21e-35	0.373995	En_0053217	-2.8176	-	0.0222034	0.005578	1.01659
Ot_Chr10_16873	-4.59201	-	1.17e-15	8.36e-17	0.551523	En_0001617	-2.27614	-	0.00305341	0.000512622	0.65518
Ot_Chr10_16873	-4.59201	-	1.17e-15	8.36e-17	0.551523	En_0022301	-1.90185	-	0.024858	0.00640899	0.697647
Ot_Chr10_16873	-4.59201	-	1.17e-15	8.36e-17	0.551523	En_0109932	-2.94353	-	0.00773028	0.0015455	0.929732
Ot_Chr2_05685	-4.59086	+	2.94e-06	6.57e-07	0.923031	En_0057171	-3.57105	+	0.0128659	0.00286162	1.19744
Ot_Chr2_17473	-4.58614	-	9.35e-08	1.67e-08	0.812682	En_0039999	-3.05293	-	4.4e-21	3.79e-23	0.308082
Ot_Chr5_15447	-4.57408	-	8.83e-09	1.37e-09	0.754923	En_0047737	-1.6114	+	0.00324959	0.000551341	0.466467
Ot_Chr3_07284	-4.57213	+	3.81e-05	1.04e-05	1.03704	En_0000035	-2.2417	+	0.0010588	0.00014835	0.590882
Ot_Chr3_07284	-4.57213	+	3.81e-05	1.04e-05	1.03704	En_0006026	-2.82824	+	0.0143362	0.00326183	0.961359
Ot_Chr2_n32200	-4.57212	-	1.61e-15	1.17e-16	0.551779	En_0026203	-3.386	+	0.0411946	0.0119505	1.34707
Ot_Chr1_04192	-4.5566	-	7.55e-13	7.18e-14	0.608799	En_0078258	-4.4979	+	0.00049147	6.11e-05	1.12206
Ot_Chr7_n37742	-4.55295	-	5.31e-20	2.53e-21	0.480249	En_0067312	-2.74201	+	0.0275731	0.00729345	1.02194
Ot_Chr3_09885	-4.55137	+	3.05e-15	2.28e-16	0.554625	En_0041853	-4.59461	+	0.000188434	2.05e-05	1.07863
Ot_Chr3_09885	-4.55137	+	3.05e-15	2.28e-16	0.554625	En_0104883	-4.04927	+	0.00100406	0.000139645	1.06314
Ot_Chr6_26173	-4.54538	-	2.68e-15	1.98e-16	0.552749	En_0047843	-4.62537	-	7.74e-06	5.7e-07	0.92487
Ot_Chr6_26173	-4.54538	-	2.68e-15	1.98e-16	0.552749	En_0100783	-4.02321	-	8.85e-05	8.71e-06	0.904739
Ot_Chr7_n37734	-4.54417	-	6.66e-20	3.22e-21	0.48059	En_0053451	-2.51205	-	8.16e-07	4.71e-08	0.459929
Ot_Chr7_n37734	-4.54417	-	6.66e-20	3.22e-21	0.48059	En_0034567	-2.81692	-	6.11e-05	5.74e-06	0.621065
Ot_Chr5_15328	-4.54249	-	1.92e-06	4.16e-07	0.897457	En_0067898	-1.75151	-	2.12e-06	1.36e-07	0.332279
Ot_Chr3_11738	-4.54089	-	3.78e-19	1.96e-20	0.49013	En_0050748	-4.60265	-	1.37e-09	4.68e-11	0.69942
Ot_Chr4_08262	-4.53878	-	2.18e-12	2.18e-13	0.618567	En_0071230	-2.88686	+	0.0178717	0.00426944	1.01026
Ot_Chr10_24108	-4.53637	+	3.17e-15	2.37e-16	0.553109	En_0021499	-2.33838	-	0.00185393	0.000284695	0.644388
Ot_Chr1_04189	-4.5334	-	7.37e-94	2.25e-96	0.217624	En_0031694	-2.19252	-	0.00184506	0.000283136	0.603958
Ot_Chr3_17983	-4.52967	-	4.17e-15	3.16e-16	0.554622	En_0001019	-5.28738	-	3.07e-07	1.63e-08	0.936299
Ot_Chr3_17983	-4.52967	-	4.17e-15	3.16e-16	0.554622	En_0087838	-4.76359	-	0.00409802	0.000725932	1.40952
Ot_Chr4_00025	-4.52407	-	5.34e-11	6.25e-12	0.658166	En_0047119	-5.20757	-	5.84e-09	2.24e-10	0.82088
Ot_Chr4_00025	-4.52407	-	5.34e-11	6.25e-12	0.658166	En_0073190	-4.09769	-	1.2e-05	9.32e-07	0.835313
Ot_Chr3_22236	-4.52012	+	5.07e-15	3.89e-16	0.55516	En_0055449	-3.98352	+	0.000461299	5.68e-05	0.989512
Ot_Chr3_22236	-4.52012	+	5.07e-15	3.89e-16	0.55516	En_0018320	-1.33777	+	0.00347484	0.000596482	0.389655
Ot_Chr4_19772	-4.51136	+	3.27e-12	3.34e-13	0.619684	En_0013520	-2.08449	+	0.000323854	3.8e-05	0.506051
Ot_Chr4_19772	-4.51136	+	3.27e-12	3.34e-13	0.619684	En_0083316	-2.98044	+	9.46e-06	7.11e-07	0.601106
Ot_Chr4_19772	-4.51136	+	3.27e-12	3.34e-13	0.619684	En_0107338	-3.98794	+	0.00144502	0.0002128	1.07686
Ot_Chr10_18139	-4.48772	+	1.25e-05	3.13e-06	0.962613	En_0093462	-2.59419	+	1.88e-07	9.67e-09	0.452236
Ot_Chr1_20172	-4.47314	+	5.32e-19	2.79e-20	0.484795	En_0011783	-3.33021	+	6.28e-18	7.39e-20	0.365083
Ot_Chr1_20172	-4.47314	+	5.32e-19	2.79e-20	0.484795	En_0083663	-2.17443	+	2.44e-08	1.05e-09	0.356408
Ot_Chr1_n31687	-4.47268	-	1.64e-14	1.32e-15	0.559587	En_0010422	-6.53998	-	5.81e-13	1.21e-14	0.847724
Ot_Chr6_01940	-4.46956	-	1.6e-14	1.28e-15	0.558907	En_0045052	-3.20086	+	0.00971013	0.0020291	1.03724
Ot_Chr6_01940	-4.46956	-	1.6e-14	1.28e-15	0.558907	En_0053514	-2.92901	+	0.0183772	0.00442124	1.02901
Ot_Chr4_08429	-4.46709	-	2.23e-10	2.83e-11	0.671233	En_0069425	-5.72922	+	6.96e-09	2.72e-10	0.907429
Ot_Chr8_26237	-4.4667	+	7.22e-50	7.04e-52	0.294738	En_0001454	-6.3811	-	2.58e-29	1.2e-31	0.545158
Ot_Chr8_26237	-4.4667	+	7.22e-50	7.04e-52	0.294738	En_0053670	-4.2148	-	0.0018286	0.000280187	1.16015
Ot_Chr6_01685	-4.45763	+	1.15e-10	1.42e-11	0.65978	En_0066344	-5.3345	+	1.56e-06	9.69e-08	1.00038
Ot_Chr3_12885	-4.45649	-	1.11e-10	1.35e-11	0.65898	En_0055565	-3.23904	-	0.00771591	0.00154181	1.02284
Ot_Chr4_24571	-4.454	+	3.33e-30	8.18e-32	0.379465	En_0049328	-5.76595	+	9.7e-11	2.79e-12	0.825124
Ot_Chr8_n38971	-4.4535	+	3.85e-07	7.49e-08	0.827933	En_0033855	-0.579712	-	0.0248324	0.0063987	0.212612
Ot_Chr8_n38971	-4.4535	+	3.85e-07	7.49e-08	0.827933	En_0046450	-1.94192	+	6.33e-06	4.56e-07	0.385012
Ot_Chr8_n38971	-4.4535	+	3.85e-07	7.49e-08	0.827933	En_0008419	-2.4866	+	0.0163509	0.00383164	0.859911
Ot_Chr8_n38971	-4.4535	+	3.85e-07	7.49e-08	0.827933	En_0041509	-2.85755	+	3.47e-14	6.31e-16	0.353519
Ot_Chr1_n31881	-4.45117	+	2.16e-05	5.61e-06	0.980325	En_0074499	-3.68655	-	1.61e-05	1.29e-06	0.761418
Ot_Chr1_n31881	-4.45117	+	2.16e-05	5.61e-06	0.980325	En_0061996	-2.09516	-	0.00275798	0.000455025	0.597606
Ot_Chr8_24744	-4.45069	+	1.26e-05	3.17e-06	0.955217	En_0033831	-2.04475	+	0.0118017	0.0025743	0.678313
Ot_Chr8_24744	-4.45069	+	1.26e-05	3.17e-06	0.955217	En_0046476	-1.58474	-	0.00197732	0.00030709	0.439079
Ot_Chr7_n38170	-4.44863	+	2.39e-14	1.95e-15	0.559955	En_0055267	-4.0176	+	0.000395381	4.77e-05	0.987923
Ot_Chr4_21340	-4.44542	+	4.49e-10	5.92e-11	0.679144	En_0042668	-2.69762	-	0.00310431	0.00052255	0.777652
Ot_Chr4_08251	-4.44028	-	2.89e-11	3.26e-12	0.637419	En_0048449	-3.76363	+	0.00221177	0.000350506	1.05283
Ot_Chr4_08251	-4.44028	-	2.89e-11	3.26e-12	0.637419	En_0071268	-4.31358	+	0.000105552	1.06e-05	0.979443
Ot_Chr5_03039	-4.4365	-	4.21e-86	1.49e-88	0.222379	En_0061589	-3.01084	+	4.63e-15	7.48e-17	0.361049
Ot_Chr5_03039	-4.4365	-	4.21e-86	1.49e-88	0.222379	En_0027866	-1.54502	-	0.0208527	0.00516225	0.552438
Ot_Chr5_03039	-4.4365	-	4.21e-86	1.49e-88	0.222379	En_0039015	-2.69092	-	0.0139614	0.00316041	0.911654
Ot_Chr2_16153	-4.4309	+	5.98e-10	8.01e-11	0.681633	En_0089688	-3.30243	-	2.5e-05	2.11e-06	0.696321
Ot_Chr8_n38506	-4.43035	+	2.86e-20	1.34e-21	0.46406	En_0105490	-5.38249	-	5.11e-07	2.83e-08	0.969504
Ot_Chr7_21944	-4.42853	-	1.13e-11	1.22e-12	0.623439	En_0001174	-4.22205	-	0.000187877	2.04e-05	0.991001
Ot_Chr7_13320	-4.42676	-	0.000172177	5.34e-05	1.09565	En_0029108	-5.00936	-	7.14e-07	4.07e-08	0.912845
Ot_Chr7_13320	-4.42676	-	0.000172177	5.34e-05	1.09565	En_0007271	-2.85888	-	0.0144539	0.00329581	0.972834
Ot_Chr7_13320	-4.42676	-	0.000172177	5.34e-05	1.09565	En_0104685	-5.53742	-	3.97e-08	1.79e-09	0.920472
Ot_Chr2_15913	-4.42633	-	1.33e-09	1.85e-10	0.694517	En_0004620	-2.20803	+	0.0250953	0.00648446	0.811113
Ot_Chr6_11965	-4.41625	-	7.32e-64	4.47e-66	0.25721	En_0006693	-2.08851	+	6.38e-05	6.03e-06	0.461503
Ot_Chr6_11965	-4.41625	-	7.32e-64	4.47e-66	0.25721	En_0092442	-2.33512	+	0.0150192	0.00345225	0.798522
Ot_Chr8_25379	-4.40793	+	1.48e-10	1.84e-11	0.656147	En_0107259	-4.03703	-	3.01e-05	2.6e-06	0.858913
Ot_Chr8_21466	-4.39662	-	8.37e-14	7.31e-15	0.565196	En_0042892	-5.15701	+	7.78e-07	4.48e-08	0.94261
Ot_Chr3_n33570	-4.39552	+	4.04e-11	4.65e-12	0.635581	En_0004073	-2.1766	-	5.16e-05	4.76e-06	0.475744
Ot_Chr3_n33570	-4.39552	+	4.04e-11	4.65e-12	0.635581	En_0050720	-2.6707	-	0.00204652	0.000320168	0.742188
Ot_Chr2_06085	-4.39335	-	2.31e-14	1.87e-15	0.552664	En_0039699	-1.49851	-	0.0292016	0.00783593	0.563551
Ot_Chr4_07840	-4.3861	+	8.38e-14	7.33e-15	0.563858	En_0008081	-2.99468	-	0.00432829	0.000775326	0.890887
Ot_Chr4_25094	-4.38424	-	1.83e-14	1.47e-15	0.549455	En_0013448	-3.893	-	0.000723991	9.54e-05	0.997683
Ot_Chr4_25094	-4.38424	-	1.83e-14	1.47e-15	0.549455	En_0058193	-4.41656	+	9.93e-05	9.91e-06	0.999411
Ot_Chr4_25094	-4.38424	-	1.83e-14	1.47e-15	0.549455	En_0063240	-4.18092	-	0.000193198	2.11e-05	0.983
Ot_Chr8_21545	-4.38083	-	8.09e-10	1.1e-10	0.678943	En_0009054	-4.87	+	0.000596229	7.64e-05	1.23122
Ot_Chr9_14593	-4.38014	-	1.76e-11	1.94e-12	0.622307	En_0068424	-1.69042	+	0.00604868	0.00114885	0.519925
Ot_Chr9_14593	-4.38014	-	1.76e-11	1.94e-12	0.622307	En_0018832	-3.01402	+	0.000702136	9.22e-05	0.770797
Ot_Chr5_05418	-4.37873	+	6.63e-19	3.51e-20	0.475833	En_0056710	-5.12041	+	6.78e-06	4.92e-07	1.01809
Ot_Chr5_05418	-4.37873	+	6.63e-19	3.51e-20	0.475833	En_0052774	-4.80842	+	7.53e-06	5.53e-07	0.960366
Ot_Chr3_n33989	-4.37777	-	3.02e-10	3.88e-11	0.66243	En_0019511	-4.6112	+	5.48e-07	3.05e-08	0.832574
Ot_Chr1_n31998	-4.37763	+	7.58e-14	6.58e-15	0.561795	En_0080824	-1.80181	-	0.000337241	3.98e-05	0.438561
Ot_Chr1_n31998	-4.37763	+	7.58e-14	6.58e-15	0.561795	En_0105178	-6.8505	+	2.71e-14	4.8e-16	0.844024
Ot_Chr5_n36017	-4.37229	+	7.16e-14	6.19e-15	0.560555	En_0005009	-2.8954	+	0.0145604	0.00332527	0.986189
Ot_Chr5_n36017	-4.37229	+	7.16e-14	6.19e-15	0.560555	En_0047765	-1.79626	+	0.0104755	0.00222799	0.587391
Ot_Chr3_12480	-4.37074	-	5.16e-10	6.86e-11	0.669989	En_0091213	-3.69663	-	0.00262893	0.000429853	1.04987
Ot_Chr3_12480	-4.37074	-	5.16e-10	6.86e-11	0.669989	En_0013068	-4.02278	-	0.000186904	2.03e-05	0.943924
Ot_Chr3_12480	-4.37074	-	5.16e-10	6.86e-11	0.669989	En_0068536	-4.36481	-	2.56e-11	6.76e-13	0.60755
Ot_Chr1_04656	-4.36763	-	7.68e-08	1.36e-08	0.769089	En_0106442	-8.06201	-	4.96e-30	2.2e-32	0.680437
Ot_Chr1_04656	-4.36763	-	7.68e-08	1.36e-08	0.769089	En_0081660	-2.54957	-	0.0334612	0.00926292	0.979777
Ot_Chr2_06538	-4.36642	-	5.63e-22	2.37e-23	0.438571	En_0052501	-6.69671	+	1.01e-20	8.99e-23	0.68176
Ot_Chr3_13168	-4.3607	+	6.06e-12	6.35e-13	0.606264	En_0046408	-4.3891	+	0.00815446	0.001647	1.39449
Ot_Chr1_21027	-4.35755	-	0.000206177	6.51e-05	1.09113	En_0048371	-3.67182	-	0.00529272	0.000981609	1.11411
Ot_Chr1_21027	-4.35755	-	0.000206177	6.51e-05	1.09113	En_0077976	-3.59847	+	3.24e-09	1.19e-10	0.5587
Ot_Chr1_21027	-4.35755	-	0.000206177	6.51e-05	1.09113	En_0052118	-4.9284	+	6.39e-05	6.04e-06	1.08918
Ot_Chr7_09566	-4.3532	+	1.36e-05	3.43e-06	0.937538	En_0037036	-2.13353	+	0.00193368	0.000299177	0.590022
Ot_Chr1_18394	-4.34499	+	1.18e-13	1.05e-14	0.561848	En_0055013	-2.34702	-	0.00826742	0.00167534	0.746873
Ot_Chr2_05733	-4.34163	+	1.17e-10	1.43e-11	0.642772	En_0029725	-3.60347	-	0.000802462	0.000107509	0.93041
Ot_Chr2_05733	-4.34163	+	1.17e-10	1.43e-11	0.642772	En_0063576	-5.62816	+	4e-08	1.8e-09	0.935714
Ot_Chr2_05733	-4.34163	+	1.17e-10	1.43e-11	0.642772	En_0084744	-4.87932	+	0.000523076	6.57e-05	1.22252
Ot_Chr2_05539	-4.34055	+	4.3e-05	1.19e-05	0.991005	En_0033990	-2.75796	+	3.66e-06	2.48e-07	0.534589
Ot_Chr1_n31477	-4.33733	+	3.7e-19	1.92e-20	0.468044	En_0089099	-4.93179	-	0.000101651	1.02e-05	1.11743
Ot_Chr1_n31477	-4.33733	+	3.7e-19	1.92e-20	0.468044	En_0095254	-4.02401	-	0.000104228	1.05e-05	0.913008
Ot_Chr9_n39650	-4.33654	+	3.58e-28	9.91e-30	0.382931	En_0087971	-1.79751	-	0.000461794	5.69e-05	0.446542
Ot_Chr5_03845	-4.33634	-	1.65e-13	1.49e-14	0.563994	En_0012535	-3.73475	+	0.0021197	0.000333389	1.04094
Ot_Chr5_03845	-4.33634	-	1.65e-13	1.49e-14	0.563994	En_0061416	-4.86735	+	5.97e-06	4.28e-07	0.962694
Ot_Chr5_15348	-4.33013	+	1.46e-13	1.31e-14	0.562002	En_0061916	-4.26579	+	0.00289887	0.0004825	1.22219
Ot_Chr5_03423	-4.32534	-	1.43e-13	1.28e-14	0.561162	En_0022721	-3.22654	+	0.0104855	0.00223086	1.05524
Ot_Chr8_14926	-4.32384	+	2.06e-51	1.86e-53	0.28092	En_0009265	-5.88129	+	0.000406727	4.92e-05	1.44885
Ot_Chr3_n33648	-4.3213	-	1.67e-06	3.59e-07	0.849091	En_0003880	-3.28726	+	0.00820615	0.00166021	1.0452
Ot_Chr5_03557	-4.31216	-	7.15e-65	4.25e-67	0.249174	En_0056814	-3.81967	+	1.66e-06	1.04e-07	0.717956
Ot_Chr5_03557	-4.31216	-	7.15e-65	4.25e-67	0.249174	En_0012161	-2.41051	-	0.00203121	0.000317376	0.669457
Ot_Chr5_03909	-4.30845	+	1.06e-15	7.52e-17	0.516695	En_0096970	-1.80269	-	0.00872359	0.00179035	0.577237
Ot_Chr5_03909	-4.30845	+	1.06e-15	7.52e-17	0.516695	En_0097877	-1.84679	-	0.00191084	0.000294827	0.510191
Ot_Chr5_03121	-4.29894	-	1.54e-06	3.28e-07	0.84187	En_0038285	-2.56371	+	0.0375877	0.0106723	1.0041
Ot_Chr1_04308	-4.29118	-	7.81e-11	9.34e-12	0.629541	En_0031572	-1.10836	-	0.00220557	0.000349368	0.309976
Ot_Chr5_n36213	-4.28549	+	2.8e-09	4.05e-10	0.685444	En_0049673	-5.03013	-	1.72e-06	1.08e-07	0.946695
Ot_Chr5_n36213	-4.28549	+	2.8e-09	4.05e-10	0.685444	En_0059398	-4.66078	+	1.85e-05	1.5e-06	0.968798
Ot_Chr10_18218	-4.28034	+	2.62e-17	1.62e-18	0.487435	En_0031314	-0.880774	+	0.0269777	0.00709709	0.327151
Ot_Chr8_18090	-4.28031	+	4.12e-07	8.07e-08	0.797731	En_0006282	-2.95109	+	3.64e-26	2.09e-28	0.266967
Ot_Chr8_18090	-4.28031	+	4.12e-07	8.07e-08	0.797731	En_0007650	-2.79442	+	0.0163234	0.00382229	0.966104
Ot_Chr8_18090	-4.28031	+	4.12e-07	8.07e-08	0.797731	En_0062149	-2.3773	+	1.12e-09	3.76e-11	0.359471
Ot_Chr5_04053	-4.26785	-	2.07e-06	4.52e-07	0.845832	En_0068181	-1.87504	+	6.29e-08	2.93e-09	0.315907
Ot_Chr5_04053	-4.26785	-	2.07e-06	4.52e-07	0.845832	En_0086357	-2.23603	+	6.86e-06	4.98e-07	0.444798
Ot_Chr8_n39135	-4.26723	-	5.33e-17	3.35e-18	0.490554	En_0031840	-2.88089	+	0.0179192	0.00428446	1.00857
Ot_Chr7_n37588	-4.26615	+	1.91e-26	6.11e-28	0.389332	En_0019695	-2.19239	+	5.44e-06	3.86e-07	0.431947
Ot_Chr2_10914	-4.26411	-	1.94e-10	2.44e-11	0.638648	En_0026605	-4.34318	+	8.69e-05	8.54e-06	0.975739
Ot_Chr2_05944	-4.26078	+	1.87e-09	2.64e-10	0.674315	En_0048135	-3.86366	+	0.00969724	0.00202571	1.25182
Ot_Chr2_05944	-4.26078	+	1.87e-09	2.64e-10	0.674315	En_0040122	-2.94385	+	0.0229325	0.00579993	1.06705
Ot_Chr1_n31985	-4.25965	+	5.08e-07	1.01e-07	0.799842	En_0017419	-3.40384	+	0.000121599	1.25e-05	0.779059
Ot_Chr1_n31985	-4.25965	+	5.08e-07	1.01e-07	0.799842	En_0083474	-2.77335	+	0.000378552	4.54e-05	0.68004
Ot_Chr4_08368	-4.25428	-	3.88e-05	1.06e-05	0.965831	En_0069404	-1.96305	+	0.00322671	0.000546712	0.567886
Ot_Chr3_n33578	-4.25131	-	1.2e-42	1.57e-44	0.303678	En_0004035	-4.16033	-	1.74e-25	1.04e-27	0.381362
Ot_Chr3_n33578	-4.25131	-	1.2e-42	1.57e-44	0.303678	En_0049760	-4.71136	+	3.6e-28	1.81e-30	0.410653
Ot_Chr5_15218	-4.24935	-	2.96e-19	1.52e-20	0.45732	En_0048649	-1.18056	+	9.95e-05	9.93e-06	0.267173
Ot_Chr5_15218	-4.24935	-	2.96e-19	1.52e-20	0.45732	En_0101751	-2.29258	+	0.00726949	0.00143527	0.719249
Ot_Chr4_n35618	-4.24907	+	8.32e-11	9.99e-12	0.624253	En_0096674	-3.53853	+	0.00184124	0.000282321	0.974531
Ot_Chr4_n35618	-4.24907	+	8.32e-11	9.99e-12	0.624253	En_0047244	-5.64541	+	1.54e-08	6.41e-10	0.913511
Ot_Chr4_n35618	-4.24907	+	8.32e-11	9.99e-12	0.624253	En_0096813	-4.38821	+	8.76e-05	8.61e-06	0.986258
Ot_Chr5_n36064	-4.24591	-	7.87e-13	7.51e-14	0.567735	En_0038364	-5.78665	-	4.22e-09	1.57e-10	0.904417
Ot_Chr5_n36064	-4.24591	-	7.87e-13	7.51e-14	0.567735	En_0042464	-5.03234	+	1.85e-06	1.16e-07	0.949655
Ot_Chr7_n38123	-4.245	+	2.57e-16	1.72e-17	0.498764	En_0017037	-3.22424	+	5.14e-10	1.63e-11	0.478665
Ot_Chr7_n38123	-4.245	+	2.57e-16	1.72e-17	0.498764	En_0092696	-4.69408	-	0.0223428	0.00562271	1.69522
Ot_Chr5_03154	-4.245	-	2.5e-06	5.53e-07	0.847828	En_0038326	-2.46344	-	0.00164509	0.000247766	0.672235
Ot_Chr1_02724	-4.2384	-	1.5e-13	1.34e-14	0.550325	En_0072732	-4.38288	-	2.58e-05	2.18e-06	0.925532
Ot_Chr1_02724	-4.2384	-	1.5e-13	1.34e-14	0.550325	En_0096858	-5.50104	-	0.00149518	0.000221548	1.48955
Ot_Chr1_02724	-4.2384	-	1.5e-13	1.34e-14	0.550325	En_0095082	-4.78973	-	6.91e-07	3.93e-08	0.871801
Ot_Chr1_02724	-4.2384	-	1.5e-13	1.34e-14	0.550325	En_0114582	-4.02282	-	4.09e-06	2.81e-07	0.783318
Ot_Chr7_13551	-4.23549	-	7.2e-12	7.61e-13	0.590884	En_0014245	-3.23474	+	0.000969458	0.000134125	0.847065
Ot_Chr7_13551	-4.23549	-	7.2e-12	7.61e-13	0.590884	En_0066210	-2.99764	+	2.8e-08	1.22e-09	0.493227
Ot_Chr3_17895	-4.23356	-	2.28e-10	2.9e-11	0.636453	En_0036075	-3.14083	-	0.00242645	0.000391521	0.885804
Ot_Chr3_17895	-4.23356	-	2.28e-10	2.9e-11	0.636453	En_0035442	-3.18965	+	2.21e-05	1.84e-06	0.66859
Ot_Chr3_17895	-4.23356	-	2.28e-10	2.9e-11	0.636453	En_0067826	-3.25712	-	0.000243161	2.74e-05	0.776603
Ot_Chr3_17895	-4.23356	-	2.28e-10	2.9e-11	0.636453	En_0089407	-5.1719	+	9.79e-07	5.77e-08	0.95318
Ot_Chr1_02608	-4.23349	-	5.16e-14	4.4e-15	0.539778	En_0033352	-1.58964	-	0.0215388	0.00537119	0.571013
Ot_Chr1_02608	-4.23349	-	5.16e-14	4.4e-15	0.539778	En_0063319	-2.51522	-	7.08e-08	3.33e-09	0.425283
Ot_Chr5_04919	-4.22897	-	0.00132709	0.000498236	1.21463	En_0038384	-3.56168	-	4.98e-08	2.28e-09	0.595918
Ot_Chr8_15006	-4.22273	+	8.56e-13	8.21e-14	0.565526	En_0006485	-2.12741	-	0.00421226	0.000750495	0.631199
Ot_Chr3_09907	-4.21823	-	4.33e-33	9.15e-35	0.342968	En_0064949	-1.60694	-	1.14e-09	3.84e-11	0.243106
Ot_Chr2_06611	-4.21602	-	4.91e-38	8.02e-40	0.319233	En_0027546	-3.84435	-	3.21e-16	4.51e-18	0.443657
Ot_Chr2_n33145	-4.20973	+	1.46e-10	1.81e-11	0.626413	En_0101657	-2.91294	-	0.018864	0.00456421	1.02703
Ot_Chr5_03888	-4.20222	-	6.7e-17	4.27e-18	0.484606	En_0012487	-6.06623	+	1.51e-14	2.59e-16	0.740602
Ot_Chr3_12837	-4.19781	-	1.65e-10	2.06e-11	0.626402	En_0018643	-3.03067	-	0.00934193	0.00193936	0.977837
Ot_Chr3_12837	-4.19781	-	1.65e-10	2.06e-11	0.626402	En_0099348	-2.75635	-	7.97e-06	5.9e-07	0.551884
Ot_Chr3_n34464	-4.19604	+	1.67e-09	2.35e-10	0.662205	En_0030381	-1.6656	+	0.0198496	0.0048592	0.59143
Ot_Chr8_n38683	-4.19359	-	1.72e-12	1.7e-13	0.568981	En_0013655	-2.07282	+	0.000915142	0.000125243	0.540411
Ot_Chr9_13785	-4.19347	-	1.44e-59	9.91e-62	0.252941	En_0054617	-4.34172	-	1.47e-33	5e-36	0.346456
Ot_Chr9_13785	-4.19347	-	1.44e-59	9.91e-62	0.252941	En_0054894	-4.37357	-	2.49e-18	2.8e-20	0.474031
Ot_Chr9_13785	-4.19347	-	1.44e-59	9.91e-62	0.252941	En_0057563	-3.86792	-	1.58e-05	1.26e-06	0.79815
Ot_Chr2_16193	-4.19164	+	4.21e-09	6.25e-10	0.677826	En_0063843	-3.9777	-	9.3e-16	1.36e-17	0.465849
Ot_Chr2_n32880	-4.18903	-	3.12e-17	1.93e-18	0.478134	En_0099382	-5.17318	-	1e-06	5.93e-08	0.954302
Ot_Chr2_n32741	-4.18531	-	3.03e-06	6.77e-07	0.842469	En_0071932	-5.5984	-	8.62e-31	3.5e-33	0.466482
Ot_Chr2_06095	-4.18364	-	1.95e-06	4.24e-07	0.827129	En_0039711	-4.45655	-	7.49e-05	7.23e-06	0.993277
Ot_Chr2_06095	-4.18364	-	1.95e-06	4.24e-07	0.827129	En_0084865	-4.08034	-	0.000604293	7.76e-05	1.03252
Ot_Chr10_17005	-4.18102	+	1.91e-12	1.9e-13	0.568393	En_0001789	-3.77003	+	0.00113704	0.000161377	0.999246
Ot_Chr10_17005	-4.18102	+	1.91e-12	1.9e-13	0.568393	En_0022467	-4.39907	+	6.95e-05	6.64e-06	0.976505
Ot_Chr4_07728	-4.17962	+	1.11e-15	7.88e-17	0.501573	En_0007937	-4.42832	-	0.000648744	8.42e-05	1.12623
Ot_Chr4_07728	-4.17962	+	1.11e-15	7.88e-17	0.501573	En_0112730	-6.02615	-	3.49e-07	1.88e-08	1.07167
Ot_Chr2_17254	-4.17489	+	5.94e-10	7.96e-11	0.642162	En_0070523	-4.96701	+	0.000309689	3.61e-05	1.20238
Ot_Chr2_17254	-4.17489	+	5.94e-10	7.96e-11	0.642162	En_0002257	-2.82325	-	1.11e-12	2.41e-14	0.370181
Ot_Chr7_16774	-4.17209	-	1.46e-09	2.05e-10	0.656232	En_0084795	-1.00279	+	0.0379271	0.0108015	0.393396
Ot_Chr2_17346	-4.17149	+	7.23e-07	1.46e-07	0.793484	En_0055862	-3.69089	-	0.000329512	3.88e-05	0.897056
Ot_Chr2_17346	-4.17149	+	7.23e-07	1.46e-07	0.793484	En_0002159	-4.14855	-	0.000200252	2.2e-05	0.977529
Ot_Chr3_n33583	-4.16406	-	9.31e-57	6.7e-59	0.257319	En_0003991	-3.2969	+	1.55e-06	9.56e-08	0.617978
Ot_Chr3_n33583	-4.16406	-	9.31e-57	6.7e-59	0.257319	En_0049803	-3.39621	-	2.23e-57	2.62e-60	0.207328
Ot_Chr7_n37876	-4.15974	+	7.76e-10	1.05e-10	0.644009	En_0001081	-4.28508	+	0.000201245	2.21e-05	1.00999
Ot_Chr7_n37876	-4.15974	+	7.76e-10	1.05e-10	0.644009	En_0037947	-3.18582	-	0.00717651	0.00141307	0.998074
Ot_Chr1_19136	-4.15739	+	1.94e-06	4.21e-07	0.821725	En_0024598	-1.47395	+	0.00104078	0.000145529	0.388027
Ot_Chr1_n31510	-4.15698	+	7.38e-09	1.13e-09	0.682623	En_0017264	-5.29421	+	4.14e-08	1.87e-09	0.881053
Ot_Chr5_n35953	-4.15616	+	9.85e-75	4.72e-77	0.223698	En_0061343	-5.24979	+	4.13e-23	3.07e-25	0.505776
Ot_Chr5_n35953	-4.15616	+	9.85e-75	4.72e-77	0.223698	En_0081509	-5.421	+	1.67e-09	5.79e-11	0.827757
Ot_Chr5_n35953	-4.15616	+	9.85e-75	4.72e-77	0.223698	En_0079443	-4.93523	+	1.69e-11	4.33e-13	0.681205
Ot_Chr7_13413	-4.15325	+	7.81e-12	8.3e-13	0.580381	En_0025552	-2.87635	-	2.52e-07	1.32e-08	0.506125
Ot_Chr7_13413	-4.15325	+	7.81e-12	8.3e-13	0.580381	En_0059327	-3.06351	+	0.000164029	1.75e-05	0.713298
Ot_Chr4_08175	-4.15295	-	2.21e-55	1.63e-57	0.259803	En_0095971	-1.61059	-	1.61e-08	6.73e-10	0.260939
Ot_Chr8_25374	-4.14927	-	2.58e-05	6.8e-06	0.922061	En_0014872	-3.06038	+	0.00432757	0.00077512	0.910413
Ot_Chr9_23149	-4.14724	-	4.36e-05	1.21e-05	0.947638	En_0042267	-5.01958	+	7.05e-10	2.28e-11	0.750677
Ot_Chr9_23149	-4.14724	-	4.36e-05	1.21e-05	0.947638	En_0005784	-4.24256	-	2.27e-06	1.46e-07	0.806857
Ot_Chr2_17253	-4.13558	+	5e-12	5.18e-13	0.572762	En_0070524	-3.73659	-	1.08e-08	4.37e-10	0.598791
Ot_Chr2_17253	-4.13558	+	5e-12	5.18e-13	0.572762	En_0002257	-2.82325	-	1.11e-12	2.41e-14	0.370181
Ot_Chr2_23504	-4.13443	-	2.83e-32	6.31e-34	0.340499	En_0016682	-4.95157	-	9.21e-14	1.75e-15	0.622208
Ot_Chr2_23504	-4.13443	-	2.83e-32	6.31e-34	0.340499	En_0111888	-4.54468	-	1.01e-13	1.93e-15	0.571974
Ot_Chr2_23504	-4.13443	-	2.83e-32	6.31e-34	0.340499	En_0070445	-4.97954	-	3.46e-48	6.03e-51	0.331681
Ot_Chr4_n35220	-4.11964	+	1.76e-11	1.94e-12	0.585253	En_0069732	-2.80012	+	0.0395003	0.0113472	1.10597
Ot_Chr4_n35139	-4.11643	-	2.7e-06	6e-07	0.824729	En_0044457	-6.30169	-	3.3e-12	7.65e-14	0.842893
Ot_Chr4_n35139	-4.11643	-	2.7e-06	6e-07	0.824729	En_0094274	-6.47955	-	1.78e-13	3.5e-15	0.823145
Ot_Chr4_n35139	-4.11643	-	2.7e-06	6e-07	0.824729	En_0110869	-5.62742	-	1.92e-08	8.1e-10	0.916075
Ot_Chr1_n30779	-4.11583	-	1.21e-34	2.32e-36	0.326846	En_0077962	-5.53631	-	1.75e-11	4.51e-13	0.764773
Ot_Chr1_n30779	-4.11583	-	1.21e-34	2.32e-36	0.326846	En_0037205	-3.92845	+	2.14e-05	1.77e-06	0.822201
Ot_Chr3_13115	-4.11154	-	3.78e-10	4.92e-11	0.625498	En_0052245	-4.37189	-	0.00013284	1.38e-05	1.00559
Ot_Chr3_13115	-4.11154	-	3.78e-10	4.92e-11	0.625498	En_0099421	-5.71565	-	0.0017638	0.000268737	1.56863
Ot_Chr3_13115	-4.11154	-	3.78e-10	4.92e-11	0.625498	En_0093196	-7.81864	-	3.02e-26	1.72e-28	0.706171
Ot_Chr3_13115	-4.11154	-	3.78e-10	4.92e-11	0.625498	En_0098225	-5.58124	-	0.000299108	3.47e-05	1.3481
Ot_Chr2_05871	-4.11078	+	1.54e-42	2.06e-44	0.294045	En_0071701	-2.09794	-	2.58e-12	5.87e-14	0.279317
Ot_Chr2_05871	-4.11078	+	1.54e-42	2.06e-44	0.294045	En_0034800	-1.74684	+	0.00917718	0.00189977	0.562505
Ot_Chr2_05871	-4.11078	+	1.54e-42	2.06e-44	0.294045	En_0051215	-4.36769	+	2.71e-08	1.18e-09	0.717982
Ot_Chr6_20814	-4.11008	-	2.68e-37	4.61e-39	0.314359	En_0019209	-2.20143	+	0.00019869	2.18e-05	0.518457
Ot_Chr9_02305	-4.10866	+	6.43e-12	6.77e-13	0.571913	En_0037643	-3.02732	+	0.011806	0.00257567	1.00432
Ot_Chr1_02896	-4.10774	+	1.23e-21	5.28e-23	0.415921	En_0070057	-3.36386	+	1.55e-09	5.33e-11	0.512665
Ot_Chr1_n31514	-4.09331	-	8.18e-08	1.45e-08	0.722252	En_0017902	-3.30207	+	5.01e-15	8.13e-17	0.396441
Ot_Chr10_26567	-4.09255	-	2.06e-80	8.86e-83	0.212334	En_0032229	-3.16005	-	2.19e-05	1.82e-06	0.662129
Ot_Chr10_26567	-4.09255	-	2.06e-80	8.86e-83	0.212334	En_0010993	-3.31531	+	0.000846781	0.000114366	0.859356
Ot_Chr10_26567	-4.09255	-	2.06e-80	8.86e-83	0.212334	En_0011001	-1.66258	+	1.34e-05	1.05e-06	0.340596
Ot_Chr7_n38054	-4.09018	+	1.3e-09	1.81e-10	0.641468	En_0017019	-2.78306	+	5.63e-05	5.25e-06	0.61105
Ot_Chr5_05242	-4.08558	-	1.14e-38	1.81e-40	0.306759	En_0057902	-4.92205	+	6.28e-12	1.5e-13	0.666323
Ot_Chr1_21717	-4.08227	-	1.12e-84	4.11e-87	0.206344	En_0074057	-5.60405	+	0.00147372	0.000217735	1.51563
Ot_Chr1_21717	-4.08227	-	1.12e-84	4.11e-87	0.206344	En_0107963	-4.60152	+	1e-15	1.47e-17	0.539498
Ot_Chr1_21717	-4.08227	-	1.12e-84	4.11e-87	0.206344	En_0057917	-5.22365	+	0.000800111	0.00010708	1.3484
Ot_Chr4_08061	-4.07923	-	9.12e-09	1.42e-09	0.673879	En_0024445	-5.21901	-	6.23e-07	3.5e-08	0.946478
Ot_Chr4_n35150	-4.07719	-	2.35e-18	1.31e-19	0.450057	En_0066453	-1.45945	-	0.00747043	0.00148248	0.459223
Ot_Chr4_n35150	-4.07719	-	2.35e-18	1.31e-19	0.450057	En_0086058	-2.67503	-	3.5e-08	1.55e-09	0.442979
Ot_Chr9_n39400	-4.07694	+	4.13e-18	2.36e-19	0.453248	En_0073312	-3.43249	-	0.000724994	9.55e-05	0.879757
Ot_Chr7_n38058	-4.06853	-	0.000117441	3.53e-05	0.983666	En_0014356	-3.21352	-	5.77e-05	5.39e-06	0.70645
Ot_Chr7_n38058	-4.06853	-	0.000117441	3.53e-05	0.983666	En_0075200	-1.68367	-	0.0368511	0.0104151	0.657238
Ot_Chr2_n32977	-4.06297	+	9.06e-13	8.71e-14	0.544694	En_0062991	-1.77304	-	0.0249065	0.00642503	0.650594
Ot_Chr4_07727	-4.05664	-	7.02e-10	9.49e-11	0.626528	En_0068703	-2.08766	-	0.00149639	0.000221777	0.565329
Ot_Chr6_23829	-4.05663	-	4.69e-67	2.68e-69	0.230554	En_0058748	-1.63204	+	0.0129385	0.00287959	0.547607
Ot_Chr7_13419	-4.0504	+	1.55e-11	1.69e-12	0.573902	En_0025570	-3.92767	-	0.000465217	5.73e-05	0.976171
Ot_Chr7_13419	-4.0504	+	1.55e-11	1.69e-12	0.573902	En_0059311	-4.01427	+	0.0142106	0.00322871	1.36304
Ot_Chr8_26548	-4.04872	+	3.22e-15	2.41e-16	0.493773	En_0105489	-8.01128	-	4.18e-11	1.13e-12	1.12617
Ot_Chr8_26548	-4.04872	+	3.22e-15	2.41e-16	0.493773	En_0003177	-5.6195	-	8e-07	4.61e-08	1.02813
Ot_Chr8_26548	-4.04872	+	3.22e-15	2.41e-16	0.493773	En_0014679	-6.52609	-	7.28e-13	1.54e-14	0.8493
Ot_Chr5_03271	-4.04674	+	7.26e-51	6.77e-53	0.264356	En_0038911	-4.34903	-	1.56e-62	1.44e-65	0.254303
Ot_Chr2_05631	-4.04634	+	1.05e-11	1.13e-12	0.568856	En_0060694	-2.21853	-	0.00677706	0.00132044	0.690808
Ot_Chr4_22623	-4.04306	+	0.0101793	0.00480676	1.43386	En_0054770	-3.38997	+	0.00577457	0.00108746	1.03769
Ot_Chr4_07450	-4.04233	+	2.69e-09	3.87e-10	0.645832	En_0047009	-5.92772	-	9.92e-10	3.29e-11	0.893699
Ot_Chr7_n37622	-4.04174	-	0.00102381	0.000374719	1.13619	En_0067355	-5.6282	+	0.000268131	3.06e-05	1.35012
Ot_Chr1_19324	-4.04071	+	0.000141343	4.31e-05	0.987904	En_0024788	-3.24568	+	0.000163365	1.74e-05	0.755531
Ot_Chr5_15320	-4.04025	-	1.62e-25	5.52e-27	0.375608	En_0021920	-2.59758	-	0.04855	0.0146268	1.06393
Ot_Chr5_15320	-4.04025	-	1.62e-25	5.52e-27	0.375608	En_0067887	-3.19103	-	0.00950778	0.00197886	1.03156
Ot_Un89_13658	-4.03493	+	3.46e-40	5.16e-42	0.29709	En_0041048	-4.44116	-	1.04e-07	5.07e-09	0.759827
Ot_Un89_13658	-4.03493	+	3.46e-40	5.16e-42	0.29709	En_0097492	-6.05731	+	4.32e-98	1.31e-101	0.283038
Ot_Chr2_n32830	-4.02938	-	3.27e-18	1.86e-19	0.44665	En_0058135	-4.61195	-	2.07e-05	1.7e-06	0.963638
Ot_Chr2_n32830	-4.02938	-	3.27e-18	1.86e-19	0.44665	En_0079690	-1.80843	-	0.00124415	0.000178925	0.482628
Ot_Chr2_n32830	-4.02938	-	3.27e-18	1.86e-19	0.44665	En_0068639	-3.40778	-	0.00458903	0.000828891	1.01939
Ot_Chr4_00925	-4.02676	-	0.000689844	0.000242483	1.09719	En_0084530	-1.6339	-	0.0498645	0.0151062	0.672436
Ot_Chr4_n34909	-4.02172	-	7.7e-34	1.54e-35	0.323235	En_0107336	-2.3764	-	0.000674833	8.81e-05	0.606043
Ot_Chr2_06220	-4.01901	-	4.19e-11	4.84e-12	0.581614	En_0026203	-3.386	+	0.0411946	0.0119505	1.34707
Ot_Chr4_07771	-4.01723	+	2.71e-09	3.91e-10	0.641965	En_0046180	-2.01902	-	0.0215328	0.00536894	0.725215
Ot_Chr1_n31659	-4.01713	-	6.98e-09	1.07e-09	0.658664	En_0033412	-3.11065	-	3.24e-09	1.19e-10	0.482933
Ot_Chr1_n31659	-4.01713	-	6.98e-09	1.07e-09	0.658664	En_0084409	-2.96657	-	9.3e-10	3.07e-11	0.446546
Ot_Un89_13665	-4.01499	+	1.18e-08	1.86e-09	0.668106	En_0041033	-2.63617	-	0.04957	0.0149931	1.08371
Ot_Chr7_10234	-4.01469	+	2.81e-83	1.07e-85	0.204637	En_0017067	-4.1238	+	6.45e-66	5.28e-69	0.234883
Ot_Chr7_16826	-4.01341	-	3.8e-06	8.66e-07	0.815749	En_0088960	-2.73163	-	7.46e-06	5.47e-07	0.54535
Ot_Chr7_16826	-4.01341	-	3.8e-06	8.66e-07	0.815749	En_0098257	-2.12479	+	0.00296323	0.000495059	0.609972
Ot_Chr9_23189	-4.01232	-	2.6e-17	1.6e-18	0.456849	En_0042309	-4.98579	+	1.2e-29	5.47e-32	0.423543
Ot_Chr9_23189	-4.01232	-	2.6e-17	1.6e-18	0.456849	En_0005739	-3.20635	-	2.23e-33	7.73e-36	0.256566
Ot_Chr2_05520	-4.01147	+	0.00629082	0.0028035	1.3423	En_0071293	-5.6226	-	2.09e-08	8.88e-10	0.91748
Ot_Chr2_05520	-4.01147	+	0.00629082	0.0028035	1.3423	En_0062950	-3.3501	-	0.00671611	0.00130678	1.04219
Ot_Chr2_05520	-4.01147	+	0.00629082	0.0028035	1.3423	En_0077863	-4.49321	-	0.00646846	0.00124568	1.39186
Ot_Chr9_20423	-4.0106	+	8.46e-34	1.7e-35	0.322544	En_0039780	-3.16916	-	0.00509438	0.000938932	0.957966
Ot_Chr9_20423	-4.0106	+	8.46e-34	1.7e-35	0.322544	En_0009698	-4.32826	-	1.71e-05	1.38e-06	0.896462
Ot_Chr9_20423	-4.0106	+	8.46e-34	1.7e-35	0.322544	En_0092416	-4.19114	-	9.07e-18	1.09e-19	0.46158
Ot_Chr3_22919	-4.00912	-	0.000720134	0.000254387	1.09605	En_0032865	-3.4309	+	0.00338402	0.000578378	0.996903
Ot_Chr9_02189	-4.00816	+	3.01e-09	4.37e-10	0.642329	En_0007672	-3.34411	-	0.00638458	0.0012258	1.03443
Ot_Chr9_02189	-4.00816	+	3.01e-09	4.37e-10	0.642329	En_0009821	-3.74202	-	0.000307079	3.58e-05	0.90535
Ot_Chr7_22514	-4.00366	+	1.4e-51	1.25e-53	0.259682	En_0042942	-3.00719	+	0.00781294	0.00156453	0.950909
Ot_Chr9_02429	-3.99694	-	6.84e-14	5.91e-15	0.512044	En_0015315	-1.56229	+	0.00285442	0.000474199	0.447017
Ot_Chr4_00890	-3.98727	+	2.93e-09	4.25e-10	0.638535	En_0080554	-2.20871	+	0.0190787	0.00463109	0.780013
Ot_Chr7_n37847	-3.98616	+	1.44e-72	7.29e-75	0.217741	En_0070089	-2.39543	+	0.000112769	1.15e-05	0.545977
Ot_Chr7_n37847	-3.98616	+	1.44e-72	7.29e-75	0.217741	En_0070276	-5.23726	-	1.15e-17	1.39e-19	0.578529
Ot_Chr7_n37847	-3.98616	+	1.44e-72	7.29e-75	0.217741	En_0076842	-6.13355	-	1.25e-09	4.24e-11	0.929946
Ot_Chr2_05655	-3.9859	+	6e-09	9.1e-10	0.650824	En_0088093	-3.78072	-	0.00156687	0.000234173	1.02765
Ot_Chr2_n32901	-3.98216	+	2.66e-08	4.41e-09	0.678629	En_0034263	-3.48413	+	5.61e-08	2.59e-09	0.585034
Ot_Chr2_n32901	-3.98216	+	2.66e-08	4.41e-09	0.678629	En_0088335	-2.92927	+	1.4e-06	8.55e-08	0.547
Ot_Chr2_22128	-3.98059	+	1.18e-19	5.83e-21	0.423783	En_0033831	-2.04475	+	0.0118017	0.0025743	0.678313
Ot_Chr2_22128	-3.98059	+	1.18e-19	5.83e-21	0.423783	En_0046476	-1.58474	-	0.00197732	0.00030709	0.439079
Ot_Chr4_01272	-3.97945	+	5.53e-11	6.5e-12	0.579398	En_0061139	-4.25186	-	0.000170427	1.83e-05	0.992296
Ot_Chr10_16835	-3.97841	+	2.75e-34	5.38e-36	0.317612	En_0001573	-4.41553	+	1.14e-52	1.62e-55	0.281324
Ot_Chr6_12185	-3.97478	+	0.0061656	0.00274165	1.327	En_0036690	-1.29139	+	0.0321469	0.00882188	0.493108
Ot_Chr7_n38176	-3.97083	-	4.63e-07	9.12e-08	0.743134	En_0017044	-2.3963	-	2.52e-06	1.64e-07	0.457691
Ot_Chr4_01127	-3.96949	-	5.59e-15	4.3e-16	0.488257	En_0080549	-3.17853	-	0.0181368	0.00434921	1.11462
Ot_Chr4_01127	-3.96949	-	5.59e-15	4.3e-16	0.488257	En_0078183	-4.40926	-	0.0103422	0.00219228	1.43959
Ot_Chr8_n39024	-3.96278	-	3.6e-34	7.1e-36	0.316923	En_0047031	-1.86286	+	0.0423446	0.0123421	0.744487
Ot_Chr8_n39024	-3.96278	-	3.6e-34	7.1e-36	0.316923	En_0006148	-2.37885	-	0.0066203	0.0012833	0.738844
Ot_Chr8_n39024	-3.96278	-	3.6e-34	7.1e-36	0.316923	En_0007631	-4.2065	+	0.00409802	0.000725985	1.24468
Ot_Chr6_n37403	-3.96154	-	2.76e-09	3.99e-10	0.633408	En_0036797	-4.26658	+	0.000134413	1.39e-05	0.981988
Ot_Chr6_n37403	-3.96154	-	2.76e-09	3.99e-10	0.633408	En_0043453	-3.72994	-	0.00120951	0.000173276	0.993302
Ot_Chr8_09177	-3.96022	-	5.23e-31	1.24e-32	0.332905	En_0074285	-3.08555	+	1.64e-10	4.87e-12	0.446586
Ot_Chr8_26264	-3.95843	-	7.28e-11	8.67e-12	0.579813	En_0048209	-3.23494	-	0.0170454	0.00402776	1.12481
Ot_Chr1_n31904	-3.95705	-	3.21e-09	4.69e-10	0.635258	En_0083433	-3.91209	+	0.00107121	0.000150471	1.03213
Ot_Chr1_n31904	-3.95705	-	3.21e-09	4.69e-10	0.635258	En_0027373	-2.87776	+	0.0258144	0.00672447	1.06183
Ot_Chr2_n32694	-3.95605	-	7.06e-11	8.39e-12	0.579074	En_0054386	-2.61732	+	0.00841862	0.00171413	0.834669
Ot_Chr2_n32694	-3.95605	-	7.06e-11	8.39e-12	0.579074	En_0030549	-1.65054	+	0.00436067	0.000781747	0.491353
Ot_Chr2_n32694	-3.95605	-	7.06e-11	8.39e-12	0.579074	En_0065628	-2.55471	+	3.79e-11	1.02e-12	0.358397
Ot_Chr1_02658	-3.95004	-	6.45e-11	7.63e-12	0.577044	En_0093902	-3.72549	-	0.00938628	0.00194973	1.20263
Ot_Chr1_02658	-3.95004	-	6.45e-11	7.63e-12	0.577044	En_0114645	-2.642	-	0.0132928	0.00297926	0.889601
Ot_Chr10_n30328	-3.94856	+	7.39e-11	8.81e-12	0.578566	En_0003623	-1.8972	-	0.0134407	0.00302228	0.639765
Ot_Chr10_n30193	-3.94768	-	9.77e-12	1.05e-12	0.554132	En_0032229	-3.16005	-	2.19e-05	1.82e-06	0.662129
Ot_Chr10_n30193	-3.94768	-	9.77e-12	1.05e-12	0.554132	En_0010993	-3.31531	+	0.000846781	0.000114366	0.859356
Ot_Chr10_n30193	-3.94768	-	9.77e-12	1.05e-12	0.554132	En_0011001	-1.66258	+	1.34e-05	1.05e-06	0.340596
Ot_Chr3_19403	-3.94682	+	0.00496304	0.00214387	1.2858	En_0016049	-3.61561	-	0.00112217	0.000158886	0.957333
Ot_Chr3_19403	-3.94682	+	0.00496304	0.00214387	1.2858	En_0067080	-2.31252	-	0.00203983	0.000318939	0.642471
Ot_Chr10_n30082	-3.94195	+	7.09e-26	2.37e-27	0.363841	En_0028413	-2.35371	-	6.34e-10	2.04e-11	0.35113
Ot_Chr10_n30082	-3.94195	+	7.09e-26	2.37e-27	0.363841	En_0002002	-1.30787	+	0.00066642	8.69e-05	0.333256
Ot_Chr1_18369	-3.94008	-	2.26e-15	1.66e-16	0.477922	En_0030820	-4.37787	+	8.03e-17	1.07e-18	0.495914
Ot_Chr1_18369	-3.94008	-	2.26e-15	1.66e-16	0.477922	En_0054982	-5.72084	+	1.2e-07	5.89e-09	0.983008
Ot_Chr1_18369	-3.94008	-	2.26e-15	1.66e-16	0.477922	En_0089441	-3.03949	+	0.00300799	0.000503581	0.873706
Ot_Chr5_n36011	-3.93632	-	6.4e-16	4.44e-17	0.468578	En_0020882	-4.51064	+	1.12e-14	1.89e-16	0.54817
Ot_Chr5_n36011	-3.93632	-	6.4e-16	4.44e-17	0.468578	En_0094743	-5.26229	+	3.06e-15	4.81e-17	0.627125
Ot_Chr4_07810	-3.93218	+	1.07e-07	1.93e-08	0.699915	En_0008039	-5.58095	-	2.35e-06	1.52e-07	1.06299
Ot_Chr4_07810	-3.93218	+	1.07e-07	1.93e-08	0.699915	En_0053395	-6.42875	+	2.47e-11	6.49e-13	0.894157
Ot_Chr6_24335	-3.92904	+	1.18e-10	1.45e-11	0.581857	En_0080398	-2.91919	+	0.0264554	0.00693474	1.0812
Ot_Chr10_23994	-3.92757	-	2.11e-06	4.6e-07	0.778955	En_0028435	-4.16076	+	0.000408253	4.95e-05	1.02528
Ot_Chr5_03960	-3.92608	-	3.26e-09	4.77e-10	0.630531	En_0012414	-2.91334	+	0.0254321	0.00660783	1.07266
Ot_Chr5_03960	-3.92608	-	3.26e-09	4.77e-10	0.630531	En_0067253	-3.03105	-	0.0462604	0.0137896	1.23079
Ot_Chr6_23807	-3.92451	+	2.16e-08	3.54e-09	0.664672	En_0075391	-4.87678	+	1.49e-05	1.18e-06	1.00363
Ot_Chr6_23807	-3.92451	+	2.16e-08	3.54e-09	0.664672	En_0072149	-4.25065	+	0.000538711	6.8e-05	1.06718
Ot_Chr3_n33574	-3.91999	-	9.26e-11	1.12e-11	0.577284	En_0004065	-5.84605	+	2.29e-09	8.15e-11	0.899684
Ot_Un1_16382	-3.91857	+	3.68e-08	6.24e-09	0.674419	En_0031042	-1.87424	-	0.000213466	2.36e-05	0.443326
Ot_Un1_16382	-3.91857	+	3.68e-08	6.24e-09	0.674419	En_0093563	-2.1152	-	9.2e-08	4.43e-09	0.360511
Ot_Chr9_n39420	-3.91788	-	1.52e-08	2.43e-09	0.656718	En_0035062	-3.1885	+	4.77e-06	3.34e-07	0.624801
Ot_Chr9_n39420	-3.91788	-	1.52e-08	2.43e-09	0.656718	En_0018978	-2.70263	+	0.0123695	0.00272853	0.901845
Ot_Chr2_15991	-3.91026	+	3.44e-44	4.33e-46	0.274357	En_0004723	-1.51152	-	2.27e-11	5.92e-13	0.209864
Ot_Chr5_15309	-3.91011	+	5.69e-18	3.29e-19	0.43647	En_0027811	-2.21821	-	1.03e-14	1.74e-16	0.269233
Ot_Chr5_15309	-3.91011	+	5.69e-18	3.29e-19	0.43647	En_0067873	-3.54604	+	6.74e-09	2.63e-10	0.561173
Ot_Chr2_05743	-3.90955	-	1.02e-10	1.24e-11	0.577018	En_0057231	-3.85204	-	0.00721349	0.00142229	1.2075
Ot_Chr2_05743	-3.90955	-	1.02e-10	1.24e-11	0.577018	En_0063586	-3.01908	-	0.0187117	0.00451803	1.06323
Ot_Chr4_01303	-3.90684	-	8.17e-14	7.12e-15	0.502013	En_0074381	-2.25317	+	0.00226205	0.000360678	0.631619
Ot_Chr3_22230	-3.90651	+	1.47e-10	1.83e-11	0.581408	En_0055463	-3.97223	+	0.000474709	5.86e-05	0.988549
Ot_Chr3_22230	-3.90651	+	1.47e-10	1.83e-11	0.581408	En_0061616	-5.64369	+	3.6e-09	1.33e-10	0.878537
Ot_Chr2_06127	-3.90517	+	5.7e-07	1.14e-07	0.73638	En_0034754	-4.29405	-	3.99e-05	3.57e-06	0.926434
Ot_Chr2_06127	-3.90517	+	5.7e-07	1.14e-07	0.73638	En_0051165	-2.06465	-	1.92e-07	9.89e-09	0.360158
Ot_Chr7_10317	-3.89732	+	1.56e-10	1.94e-11	0.580786	En_0017191	-4.00786	+	0.00051582	6.47e-05	1.00322
Ot_Chr7_10317	-3.89732	+	1.56e-10	1.94e-11	0.580786	En_0084048	-4.41912	+	6.16e-05	5.79e-06	0.974712
Ot_Chr8_21546	-3.89577	+	5.17e-08	8.95e-09	0.677576	En_0009054	-4.87	+	0.000596229	7.64e-05	1.23122
Ot_Chr8_21546	-3.89577	+	5.17e-08	8.95e-09	0.677576	En_0089137	-3.39581	+	1.9e-16	2.62e-18	0.38912
Ot_Chr1_n31579	-3.89504	-	1.16e-10	1.42e-11	0.576573	En_0089344	-2.84438	+	0.0113794	0.00246457	0.939465
Ot_Chr3_12880	-3.89332	-	2.2e-10	2.79e-11	0.584837	En_0018603	-4.40754	-	2.49e-05	2.1e-06	0.929109
Ot_Chr3_12880	-3.89332	-	2.2e-10	2.79e-11	0.584837	En_0055573	-4.40882	-	0.0050052	0.000920066	1.3304
Ot_Chr9_13929	-3.89239	+	1.65e-10	2.06e-11	0.580827	En_0062402	-4.46762	+	0.000110874	1.12e-05	1.01729
Ot_Chr9_13929	-3.89239	+	1.65e-10	2.06e-11	0.580827	En_0073146	-5.33744	+	2.89e-07	1.53e-08	0.943321
Ot_Chr4_n35178	-3.89102	+	5.16e-14	4.4e-15	0.496117	En_0108931	-3.55655	+	8.59e-20	8.38e-22	0.370659
Ot_Chr4_n35178	-3.89102	+	5.16e-14	4.4e-15	0.496117	En_0094039	-3.22302	-	1.78e-10	5.32e-12	0.467331
Ot_Chr4_n35178	-3.89102	+	5.16e-14	4.4e-15	0.496117	En_0094942	-3.16609	-	0.0324015	0.00890617	1.21045
Ot_Chr8_n39252	-3.88693	+	1.9e-09	2.69e-10	0.615438	En_0007411	-3.36731	+	0.00175092	0.000266352	0.923563
Ot_Chr2_n33025	-3.88664	+	3.09e-06	6.92e-07	0.783048	En_0029735	-6.18176	-	1.5e-07	7.56e-09	1.06989
Ot_Chr2_n33025	-3.88664	+	3.09e-06	6.92e-07	0.783048	En_0057211	-5.59116	+	5.02e-08	2.3e-09	0.935751
Ot_Chr2_n33025	-3.88664	+	3.09e-06	6.92e-07	0.783048	En_0063568	-3.38024	+	0.0274437	0.00725093	1.25889
Ot_Chr3_12751	-3.88121	-	4.46e-13	4.15e-14	0.513648	En_0012790	-1.11184	-	0.00493805	0.00090599	0.335072
Ot_Chr1_02575	-3.8801	-	7.32e-28	2.1e-29	0.34463	En_0033375	-4.27129	-	1.88e-33	6.5e-36	0.341403
Ot_Chr1_02575	-3.8801	-	7.32e-28	2.1e-29	0.34463	En_0051829	-4.15406	-	1.6e-07	8.08e-09	0.720356
Ot_Chr3_06829	-3.87996	+	1.98e-10	2.49e-11	0.581383	En_0000669	-3.95762	-	0.00049444	6.15e-05	0.987657
Ot_Chr9_02290	-3.87995	-	1.53e-08	2.46e-09	0.650576	En_0030615	-4.19749	+	0.00756564	0.00150614	1.32267
Ot_Chr9_02290	-3.87995	-	1.53e-08	2.46e-09	0.650576	En_0057979	-3.59905	+	0.0152318	0.00351383	1.23306
Ot_Chr4_22568	-3.87926	-	4.82e-12	4.99e-13	0.536871	En_0042761	-4.97937	+	0.000756756	0.000100457	1.28021
Ot_Chr4_22568	-3.87926	-	4.82e-12	4.99e-13	0.536871	En_0081806	-4.54891	+	1.23e-21	1.01e-23	0.453051
Ot_Chr10_18183	-3.87569	-	0.00140039	0.000528472	1.11824	En_0003740	-2.88919	-	0.0272022	0.00717066	1.07452
Ot_Chr2_n32124	-3.87532	+	1.3e-15	9.29e-17	0.466149	En_0020278	-2.68518	-	0.0205996	0.00508663	0.958481
Ot_Chr4_19773	-3.87496	-	3.65e-25	1.27e-26	0.362839	En_0107336	-2.3764	-	0.000674833	8.81e-05	0.606043
Ot_Chr9_02246	-3.87133	+	8.19e-36	1.48e-37	0.302257	En_0091828	-4.45116	+	5.34e-76	3.32e-79	0.236217
Ot_Chr3_n33939	-3.87132	+	9.29e-49	9.57e-51	0.258392	En_0052264	-2.49378	+	0.000311912	3.65e-05	0.603986
Ot_Chr3_n33939	-3.87132	+	9.29e-49	9.57e-51	0.258392	En_0111216	-7.30575	+	1.19e-08	4.83e-10	1.17368
Ot_Chr3_n33939	-3.87132	+	9.29e-49	9.57e-51	0.258392	En_0093209	-1.35778	+	1.01e-05	7.64e-07	0.274613
Ot_Chr2_05840	-3.87121	+	1.64e-10	2.05e-11	0.577563	En_0052975	-3.43551	-	0.00337074	0.000575854	0.9979
Ot_Chr2_n33139	-3.87069	+	0.00151233	0.000575367	1.12423	En_0034755	-1.91673	-	0.00860449	0.00175948	0.612747
Ot_Un1_16450	-3.87064	+	2.36e-75	1.12e-77	0.207469	En_0031111	-3.76493	-	1.46e-20	1.32e-22	0.384809
Ot_Chr3_18718	-3.86817	-	3.74e-09	5.52e-10	0.623547	En_0032328	-4.08347	+	2.84e-06	1.88e-07	0.783613
Ot_Chr1_n30558	-3.8668	+	0.000922011	0.000333792	1.07784	En_0043187	-5.42107	-	7.98e-05	7.79e-06	1.21249
Ot_Chr1_n30558	-3.8668	+	0.000922011	0.000333792	1.07784	En_0105803	-4.22671	+	0.00184238	0.000282594	1.16414
Ot_Chr5_03020	-3.86285	-	2.92e-07	5.55e-08	0.711051	En_0027836	-1.91252	-	4.52e-05	4.11e-06	0.415239
Ot_Chr1_n30933	-3.85962	-	2.41e-07	4.53e-08	0.705761	En_0011702	-4.00309	+	0.000477201	5.9e-05	0.996635
Ot_Chr1_n30933	-3.85962	-	2.41e-07	4.53e-08	0.705761	En_0033442	-3.85975	-	0.000852576	0.00011527	1.00098
Ot_Chr1_n31833	-3.85248	-	0.00190713	0.000742414	1.14201	En_0020535	-2.89139	+	0.0203087	0.00499977	1.03005
Ot_Chr7_23017	-3.84214	-	0.000465427	0.000157358	1.01666	En_0102179	-4.90286	-	1.61e-05	1.29e-06	1.01264
Ot_Chr7_23017	-3.84214	-	0.000465427	0.000157358	1.01666	En_0073055	-3.69196	+	3.2e-09	1.17e-10	0.573009
Ot_Chr2_n32837	-3.83715	+	1.35e-08	2.15e-09	0.64098	En_0058136	-3.13318	+	0.0107185	0.0022896	1.02732
Ot_Chr2_n32837	-3.83715	+	1.35e-08	2.15e-09	0.64098	En_0008353	-3.1354	-	0.014202	0.00322625	1.06454
Ot_Chr2_n32837	-3.83715	+	1.35e-08	2.15e-09	0.64098	En_0068640	-2.72904	+	0.0261136	0.00682564	1.0088
Ot_Chr7_13265	-3.83532	+	8.48e-17	5.44e-18	0.44371	En_0029602	-3.64224	+	1.13e-29	5.14e-32	0.309271
Ot_Chr7_13265	-3.83532	+	8.48e-17	5.44e-18	0.44371	En_0007364	-4.6758	+	8.06e-25	5.09e-27	0.434395
Ot_Chr9_14018	-3.83197	-	7.16e-42	9.79e-44	0.276302	En_0005495	-4.0021	-	1.16e-26	6.37e-29	0.3586
Ot_Chr9_14018	-3.83197	-	7.16e-42	9.79e-44	0.276302	En_0026070	-3.53151	-	4.22e-12	9.95e-14	0.474564
Ot_Chr9_14018	-3.83197	-	7.16e-42	9.79e-44	0.276302	En_0067181	-4.13366	-	5.58e-36	1.62e-38	0.3185
Ot_Chr6_01657	-3.82907	+	0.000207373	6.55e-05	0.95916	En_0084949	-2.32763	-	4.4e-11	1.19e-12	0.327551
Ot_Chr6_01657	-3.82907	+	0.000207373	6.55e-05	0.95916	En_0066303	-2.84607	+	0.000166228	1.78e-05	0.663214
Ot_Chr8_n38743	-3.82649	-	5.56e-45	6.7e-47	0.266059	En_0019828	-3.98016	+	0.000897967	0.000122413	1.03616
Ot_Chr8_n38743	-3.82649	-	5.56e-45	6.7e-47	0.266059	En_0075319	-2.82535	+	0.0113336	0.00245183	0.932696
Ot_Chr8_14979	-3.82527	+	3.85e-10	5.03e-11	0.582217	En_0009392	-2.72137	+	0.0432193	0.0126627	1.09155
Ot_Chr3_09045	-3.82198	+	7.37e-08	1.3e-08	0.6721	En_0046374	-1.52468	+	0.0258649	0.00674269	0.56276
Ot_Chr3_12887	-3.82145	+	1.82e-09	2.56e-10	0.604369	En_0018589	-2.71178	+	0.0162201	0.00379154	0.93671
Ot_Chr3_n34468	-3.81592	+	0.001275	0.000477292	1.09239	En_0038105	-1.92206	+	1.58e-05	1.26e-06	0.396593
Ot_Chr3_09968	-3.81573	+	5.01e-07	9.91e-08	0.716116	En_0035950	-2.14357	+	6.66e-05	6.33e-06	0.474769
Ot_Chr3_22863	-3.81485	-	2.34e-05	6.13e-06	0.843674	En_0099330	-2.93658	+	0.00347037	0.000595592	0.855244
Ot_Chr10_24152	-3.80747	+	1.46e-11	1.59e-12	0.53884	En_0021436	-2.06483	+	5.08e-07	2.81e-08	0.371838
Ot_Chr2_n32157	-3.80578	+	0.0214708	0.0111158	1.49891	En_0079968	-1.70117	+	1.12e-05	8.62e-07	0.345715
Ot_Chr7_10290	-3.80515	+	1.56e-37	2.62e-39	0.290086	En_0017152	-2.97687	+	7.49e-07	4.29e-08	0.543394
Ot_Chr1_n31097	-3.80258	+	3e-07	5.72e-08	0.700625	En_0091657	-3.15244	-	3.11e-08	1.36e-09	0.520238
Ot_Chr1_n31097	-3.80258	+	3e-07	5.72e-08	0.700625	En_0076968	-2.24656	-	3.06e-05	2.64e-06	0.478326
Ot_Chr7_16699	-3.79209	-	1.7e-08	2.75e-09	0.637777	En_0011520	-3.32949	+	0.000299732	3.48e-05	0.80431
Ot_Chr7_16699	-3.79209	-	1.7e-08	2.75e-09	0.637777	En_0100119	-5.62742	+	5.36e-08	2.47e-09	0.943607
Ot_Chr3_n34291	-3.79165	+	8.98e-09	1.39e-09	0.626092	En_0079413	-3.11944	-	0.0228401	0.00577169	1.13004
Ot_Chr8_24794	-3.78907	-	7.19e-06	1.72e-06	0.792058	En_0058137	-4.19712	-	0.000379457	4.55e-05	1.02931
Ot_Chr8_24794	-3.78907	-	7.19e-06	1.72e-06	0.792058	En_0068641	-3.47542	-	0.000442552	5.42e-05	0.860973
Ot_Chr8_24794	-3.78907	-	7.19e-06	1.72e-06	0.792058	En_0008352	-4.21169	+	0.00492093	0.000901711	1.26876
Ot_Chr8_24794	-3.78907	-	7.19e-06	1.72e-06	0.792058	En_0079692	-3.20126	-	0.0095219	0.00198248	1.03505
Ot_Chr5_n36438	-3.78513	+	5.33e-10	7.09e-11	0.580655	En_0016226	-2.7604	-	0.0400649	0.0115508	1.09298
Ot_Chr7_n37907	-3.78167	-	1.34e-09	1.87e-10	0.593529	En_0102010	-3.26648	+	0.00864825	0.00177119	1.04489
Ot_Chr9_20279	-3.78167	-	1.81e-09	2.55e-10	0.597991	En_0096038	-2.34368	+	4.89e-06	3.43e-07	0.459717
Ot_Chr9_20279	-3.78167	-	1.81e-09	2.55e-10	0.597991	En_0009468	-4.31061	+	0.0122573	0.00269745	1.43674
Ot_Chr9_20279	-3.78167	-	1.81e-09	2.55e-10	0.597991	En_0055673	-3.0599	+	0.00520545	0.000962274	0.926867
Ot_Chr9_23254	-3.77883	+	5e-12	5.19e-13	0.523362	En_0005653	-3.67874	+	0.00298342	0.000498802	1.05668
Ot_Chr9_23254	-3.77883	+	5e-12	5.19e-13	0.523362	En_0070887	-2.11957	+	0.0216464	0.00540357	0.761906
Ot_Chr9_23254	-3.77883	+	5e-12	5.19e-13	0.523362	En_0099211	-3.90456	+	0.000442164	5.42e-05	0.967219
Ot_Chr9_23254	-3.77883	+	5e-12	5.19e-13	0.523362	En_0086698	-2.49256	+	0.000476012	5.88e-05	0.620425
Ot_Chr9_13814	-3.77446	-	6.01e-60	4.09e-62	0.226941	En_0054084	-2.52612	+	4.45e-15	7.15e-17	0.302728
Ot_Chr1_20960	-3.77386	-	1.41e-20	6.46e-22	0.392212	En_0058659	-1.7359	-	0.00429644	0.000768628	0.516044
Ot_Chr9_13722	-3.76912	+	5.9e-14	5.06e-15	0.481656	En_0064922	-1.41186	-	0.00821395	0.00166208	0.448953
Ot_Chr9_13722	-3.76912	+	5.9e-14	5.06e-15	0.481656	En_0081729	-2.32055	-	0.000255802	2.91e-05	0.555051
Ot_Chr1_09344	-3.7661	-	4.4e-08	7.52e-09	0.651713	En_0074528	-2.67538	+	3.55e-08	1.58e-09	0.443217
Ot_Chr1_09344	-3.7661	-	4.4e-08	7.52e-09	0.651713	En_0062030	-2.89793	+	1.59e-12	3.53e-14	0.382455
Ot_Chr1_02543	-3.76506	-	1.04e-48	1.07e-50	0.251428	En_0033414	-1.87277	-	2.58e-15	4e-17	0.222611
Ot_Chr1_02543	-3.76506	-	1.04e-48	1.07e-50	0.251428	En_0051867	-1.87163	-	0.0107673	0.00230326	0.614041
Ot_Chr8_09108	-3.76245	-	1.09e-06	2.25e-07	0.726763	En_0019838	-2.59929	+	0.047116	0.0140983	1.05888
Ot_Chr8_09108	-3.76245	-	1.09e-06	2.25e-07	0.726763	En_0057453	-2.9905	+	3.28e-05	2.85e-06	0.638857
Ot_Chr1_n31535	-3.76205	-	1.35e-17	8.05e-19	0.424644	En_0017414	-0.984643	-	0.00741226	0.00146808	0.309546
Ot_Chr1_n31535	-3.76205	-	1.35e-17	8.05e-19	0.424644	En_0083470	-1.44576	-	1.77e-07	9.07e-09	0.251559
Ot_Chr5_15365	-3.76001	-	1.4e-07	2.55e-08	0.675079	En_0061957	-1.62752	-	0.0131988	0.00295379	0.547524
Ot_Chr5_15365	-3.76001	-	1.4e-07	2.55e-08	0.675079	En_0087026	-1.62752	-	0.0131988	0.00295379	0.547524
Ot_Chr7_n37808	-3.75834	+	3.84e-10	5.01e-11	0.571981	En_0055142	-2.67849	-	0.00469448	0.000852448	0.803103
Ot_Chr6_12269	-3.75825	-	7.99e-11	9.56e-12	0.551634	En_0036791	-2.1874	-	2.24e-05	1.86e-06	0.45876
Ot_Chr6_12269	-3.75825	-	7.99e-11	9.56e-12	0.551634	En_0043444	-1.46397	-	0.001075	0.000151042	0.386337
Ot_Chr3_19576	-3.75343	-	5.52e-18	3.19e-19	0.418819	En_0034355	-1.3026	+	0.00325969	0.000553344	0.377182
Ot_Chr3_19576	-3.75343	-	5.52e-18	3.19e-19	0.418819	En_0056333	-1.53492	+	0.00269604	0.000442408	0.436877
Ot_Chr8_n38567	-3.74732	-	9.38e-10	1.29e-10	0.582895	En_0014503	-3.58974	+	0.00200646	0.00031233	0.995809
Ot_Chr3_07244	-3.74405	-	2.34e-31	5.45e-33	0.31293	En_0104723	-2.49229	-	0.0100542	0.00211711	0.81095
Ot_Chr3_22906	-3.74287	+	6.07e-32	1.37e-33	0.309875	En_0032882	-2.45869	-	1.35e-09	4.6e-11	0.373475
Ot_Chr3_22906	-3.74287	+	6.07e-32	1.37e-33	0.309875	En_0086884	-2.03787	-	4.26e-09	1.59e-10	0.318579
Ot_Chr3_22906	-3.74287	+	6.07e-32	1.37e-33	0.309875	En_0091225	-2.50711	+	0.00081471	0.000109353	0.648026
Ot_Chr4_00673	-3.72264	+	3.53e-07	6.84e-08	0.689982	En_0066420	-4.73382	+	2.85e-05	2.45e-06	1.00457
Ot_Chr4_00673	-3.72264	+	3.53e-07	6.84e-08	0.689982	En_0020002	-3.71537	+	0.00152913	0.000227281	1.00781
Ot_Chr10_24954	-3.72126	-	3.33e-07	6.4e-08	0.688204	En_0022536	-5.04782	-	0.00111965	0.00015845	1.33631
Ot_Chr10_24954	-3.72126	-	3.33e-07	6.4e-08	0.688204	En_0001876	-2.96039	-	2.58e-05	2.18e-06	0.625125
Ot_Chr1_11408	-3.71958	-	1.18e-09	1.63e-10	0.581885	En_0084718	-2.91095	-	0.0185486	0.00446955	1.02391
Ot_Chr1_11408	-3.71958	-	1.18e-09	1.63e-10	0.581885	En_0010454	-3.86283	+	0.00114683	0.00016295	1.0245
Ot_Chr1_02519	-3.71357	+	4.42e-06	1.02e-06	0.759731	En_0033544	-3.57448	+	0.00268577	0.000440437	1.01704
Ot_Chr1_02519	-3.71357	+	4.42e-06	1.02e-06	0.759731	En_0049037	-3.72909	+	0.000346318	4.1e-05	0.909141
Ot_Chr1_02519	-3.71357	+	4.42e-06	1.02e-06	0.759731	En_0093232	-4.52381	+	3.89e-05	3.47e-06	0.974771
Ot_Chr1_02519	-3.71357	+	4.42e-06	1.02e-06	0.759731	En_0106835	-3.9706	+	0.00404978	0.000715565	1.1735
Ot_Chr3_17991	-3.71169	-	6.84e-11	8.12e-12	0.542937	En_0077622	-2.50053	-	0.0235622	0.0060032	0.910076
Ot_Chr3_17991	-3.71169	-	6.84e-11	8.12e-12	0.542937	En_0001002	-4.03603	-	0.00105387	0.000147472	1.06343
Ot_Chr3_17991	-3.71169	-	6.84e-11	8.12e-12	0.542937	En_0062037	-4.77024	-	6.83e-05	6.5e-06	1.05786
Ot_Chr6_12321	-3.71128	+	5.57e-07	1.11e-07	0.699212	En_0002311	-2.29367	+	3.02e-05	2.61e-06	0.488103
Ot_Chr6_12321	-3.71128	+	5.57e-07	1.11e-07	0.699212	En_0060757	-2.70233	-	0.00073218	9.66e-05	0.693108
Ot_Chr1_02752	-3.71032	-	7.76e-09	1.19e-09	0.610139	En_0094232	-3.11903	-	0.0166143	0.00390707	1.08091
Ot_Chr2_06251	-3.7082	-	1.34e-05	3.38e-06	0.798143	En_0026241	-3.3916	+	0.0203781	0.0050194	1.20879
Ot_Chr2_06251	-3.7082	-	1.34e-05	3.38e-06	0.798143	En_0070146	-4.83775	+	6.42e-06	4.63e-07	0.959696
Ot_Chr4_19705	-3.70092	-	6.19e-11	7.31e-12	0.540162	En_0013623	-3.31619	-	0.0342945	0.00953997	1.27936
Ot_Chr2_15993	-3.69919	+	1.28e-06	2.69e-07	0.719144	En_0004723	-1.51152	-	2.27e-11	5.92e-13	0.209864
Ot_Chr3_n34263	-3.69803	-	1.29e-06	2.71e-07	0.71913	En_0018624	-3.70055	-	6.6e-12	1.59e-13	0.501466
Ot_Chr3_n34263	-3.69803	-	1.29e-06	2.71e-07	0.71913	En_0055597	-4.08081	-	1.97e-11	5.13e-13	0.565069
Ot_Chr2_10867	-3.69752	+	2.61e-09	3.76e-10	0.590292	En_0054386	-2.61732	+	0.00841862	0.00171413	0.834669
Ot_Chr2_10867	-3.69752	+	2.61e-09	3.76e-10	0.590292	En_0030549	-1.65054	+	0.00436067	0.000781747	0.491353
Ot_Chr2_10867	-3.69752	+	2.61e-09	3.76e-10	0.590292	En_0065628	-2.55471	+	3.79e-11	1.02e-12	0.358397
Ot_Chr5_n36268	-3.69704	+	0.000711323	0.000250925	1.00976	En_0048689	-3.76289	-	0.000980541	0.000135833	0.986176
Ot_Chr8_n39048	-3.69566	+	1.86e-07	3.46e-08	0.669917	En_0063014	-3.03427	+	0.0116594	0.00253751	1.00511
Ot_Chr6_12117	-3.69303	+	1.82e-09	2.56e-10	0.584051	En_0098326	-3.40798	+	0.00512566	0.000945517	1.03077
Ot_Chr4_21402	-3.69201	-	1.27e-07	2.32e-08	0.660888	En_0042743	-2.56341	+	0.0134637	0.00302906	0.864623
Ot_Chr4_21402	-3.69201	-	1.27e-07	2.32e-08	0.660888	En_0112299	-3.7977	+	0.00123573	0.000177521	1.01298
Ot_Chr4_23538	-3.69082	-	5.31e-47	5.82e-49	0.250958	En_0086601	-0.964817	+	0.0181059	0.00434085	0.338263
Ot_Chr7_n37668	-3.6889	-	5.01e-10	6.65e-11	0.565057	En_0022671	-2.15585	+	0.0376728	0.010703	0.844687
Ot_Chr7_n37668	-3.6889	-	5.01e-10	6.65e-11	0.565057	En_0065354	-5.40267	-	2.1e-06	1.34e-07	1.02455
Ot_Chr8_21548	-3.68292	+	4.64e-09	6.93e-10	0.597138	En_0009046	-4.43184	+	0.000276027	3.16e-05	1.06499
Ot_Chr8_21548	-3.68292	+	4.64e-09	6.93e-10	0.597138	En_0089133	-5.07899	+	1.05e-06	6.21e-08	0.938359
Ot_Chr2_05554	-3.68085	-	4.97e-16	3.41e-17	0.43655	En_0034012	-5.52682	-	1.98e-65	1.65e-68	0.315966
Ot_Chr2_n32084	-3.67976	-	2.16e-06	4.72e-07	0.730493	En_0027555	-5.34158	-	1.03e-10	2.99e-12	0.765479
Ot_Chr5_n36260	-3.67898	+	1.54e-07	2.82e-08	0.662614	En_0012356	-4.6862	-	1.47e-05	1.16e-06	0.963778
Ot_Chr2_n32875	-3.67876	-	2.35e-09	3.37e-10	0.585712	En_0092604	-5.09312	-	1.26e-06	7.65e-08	0.947529
Ot_Chr2_n32875	-3.67876	-	2.35e-09	3.37e-10	0.585712	En_0091295	-3.96262	-	5.53e-22	4.49e-24	0.391548
Ot_Chr3_n34314	-3.67681	-	6.38e-08	1.12e-08	0.643681	En_0043785	-1.76191	+	0.000728313	9.6e-05	0.451718
Ot_Chr10_n30322	-3.6687	+	2.7e-07	5.11e-08	0.673463	En_0003537	-4.37188	+	0.0266432	0.00699489	1.62096
Ot_Chr10_n30322	-3.6687	+	2.7e-07	5.11e-08	0.673463	En_0079801	-3.16636	+	0.0111354	0.00239965	1.04304
Ot_Chr4_00729	-3.66865	-	3.33e-14	2.75e-15	0.464293	En_0044481	-2.03995	+	0.00421202	0.000750378	0.60524
Ot_Chr4_00729	-3.66865	-	3.33e-14	2.75e-15	0.464293	En_0107484	-1.61706	+	0.00209475	0.000328645	0.450233
Ot_Chr6_n37045	-3.66773	+	7.37e-16	5.14e-17	0.437492	En_0091565	-1.3959	-	4.09e-05	3.67e-06	0.301542
Ot_Chr6_n37045	-3.66773	+	7.37e-16	5.14e-17	0.437492	En_0066315	-2.24849	-	4.55e-11	1.24e-12	0.316632
Ot_Chr3_26333	-3.66732	-	0.00701769	0.00317066	1.24287	En_0030397	-6.04225	+	3.05e-08	1.34e-09	0.99664
Ot_Chr4_n34954	-3.66725	-	0.00198177	0.000774492	1.09087	En_0094886	-2.10714	+	0.0288066	0.00770456	0.790745
Ot_Chr8_25385	-3.66535	-	3.13e-09	4.56e-10	0.587999	En_0025826	-4.17278	+	0.003717	0.000646197	1.22317
Ot_Chr6_08698	-3.66287	-	1.08e-10	1.31e-11	0.541209	En_0023904	-5.61405	-	0.000204131	2.24e-05	1.32435
Ot_Chr6_08698	-3.66287	-	1.08e-10	1.31e-11	0.541209	En_0062704	-2.99797	+	1.07e-09	3.56e-11	0.452777
Ot_Chr4_21338	-3.66268	+	6.04e-09	9.17e-10	0.598158	En_0042667	-1.75338	-	0.00266657	0.000436908	0.498584
Ot_Chr2_06719	-3.65881	+	5.66e-13	5.33e-14	0.486307	En_0088625	-2.68496	-	9.89e-11	2.85e-12	0.38439
Ot_Chr2_06719	-3.65881	+	5.66e-13	5.33e-14	0.486307	En_0097156	-2.64323	-	0.00189641	0.000292332	0.729771
Ot_Chr4_n35333	-3.65221	-	2.79e-09	4.03e-10	0.584089	En_0081830	-2.14841	-	0.000162946	1.73e-05	0.500023
Ot_Chr1_n31919	-3.65213	-	5.07e-09	7.59e-10	0.593529	En_0095303	-1.78073	+	6.96e-05	6.65e-06	0.3953
Ot_Chr3_06830	-3.64947	+	1.12e-10	1.37e-11	0.539766	En_0000669	-3.95762	-	0.00049444	6.15e-05	0.987657
Ot_Chr2_15914	-3.64768	-	3.38e-09	4.96e-10	0.586405	En_0004621	-4.54295	+	3.23e-05	2.81e-06	0.969775
Ot_Chr6_01760	-3.64481	-	3.6e-07	6.99e-08	0.676025	En_0026473	-1.47609	+	0.00825981	0.00167342	0.469675
Ot_Un137_n40190	-3.64435	+	5.07e-07	1e-07	0.684249	En_0068198	-2.49637	+	0.0161123	0.00376014	0.861526
Ot_Chr6_12214	-3.64145	+	2.28e-08	3.75e-09	0.617752	En_0036732	-3.54087	+	0.00311299	0.000524343	1.02101
Ot_Chr6_12214	-3.64145	+	2.28e-08	3.75e-09	0.617752	En_0075708	-4.33975	+	8.95e-05	8.83e-06	0.976556
Ot_Chr8_08518	-3.63943	-	2.29e-09	3.27e-10	0.579044	En_0006140	-3.66371	-	0.00157742	0.000236003	0.996388
Ot_Chr3_17823	-3.63514	+	3.34e-14	2.77e-15	0.460092	En_0036148	-1.55193	+	5.38e-07	2.99e-08	0.28002
Ot_Chr1_24904	-3.63246	+	1.81e-07	3.34e-08	0.657768	En_0050364	-3.78653	+	0.0474111	0.0142153	1.5444
Ot_Chr5_03912	-3.63235	-	2.6e-26	8.42e-28	0.332374	En_0012468	-4.75332	+	1.53e-06	9.43e-08	0.89058
Ot_Chr5_03912	-3.63235	-	2.6e-26	8.42e-28	0.332374	En_0091750	-5.15068	+	1.43e-21	1.18e-23	0.513768
Ot_Chr5_03912	-3.63235	-	2.6e-26	8.42e-28	0.332374	En_0096968	-4.94568	+	9.61e-45	1.86e-47	0.34178
Ot_Chr5_03912	-3.63235	-	2.6e-26	8.42e-28	0.332374	En_0097874	-5.42678	+	0.00657794	0.00127322	1.68432
Ot_Chr6_01399	-3.63235	-	7.59e-23	3.05e-24	0.357584	En_0002401	-4.9174	-	9.19e-60	9.32e-63	0.294096
Ot_Chr7_13403	-3.63165	-	1.61e-18	8.86e-20	0.398989	En_0025524	-5.56671	+	1.32e-27	6.75e-30	0.490101
Ot_Chr7_13403	-3.63165	-	1.61e-18	8.86e-20	0.398989	En_0059335	-4.39675	-	2.09e-13	4.15e-15	0.560082
Ot_Chr7_10571	-3.63125	-	2.23e-05	5.81e-06	0.801013	En_0037535	-3.95349	-	2.5e-05	2.11e-06	0.833607
Ot_Chr7_10571	-3.63125	-	2.23e-05	5.81e-06	0.801013	En_0036177	-4.58333	+	4.18e-07	2.28e-08	0.81997
Ot_Chr6_08798	-3.62762	-	2.74e-09	3.95e-10	0.579869	En_0026799	-2.12467	+	0.00464231	0.000841223	0.636346
Ot_Chr6_08798	-3.62762	-	2.74e-09	3.95e-10	0.579869	En_0021799	-1.8203	+	0.000517859	6.5e-05	0.45577
Ot_Chr6_n37345	-3.62762	-	2.74e-09	3.95e-10	0.579869	En_0026799	-2.12467	+	0.00464231	0.000841223	0.636346
Ot_Chr6_n37345	-3.62762	-	2.74e-09	3.95e-10	0.579869	En_0021799	-1.8203	+	0.000517859	6.5e-05	0.45577
Ot_Chr7_21981	-3.6275	-	1.42e-06	3.01e-07	0.708107	En_0068375	-2.68718	-	0.0467813	0.0139764	1.0933
Ot_Chr1_n31588	-3.62589	+	6.85e-37	1.2e-38	0.278882	En_0080826	-6.75614	+	2.86e-14	5.09e-16	0.833123
Ot_Chr1_n31588	-3.62589	+	6.85e-37	1.2e-38	0.278882	En_0090344	-4.59651	+	5.31e-09	2.02e-10	0.722784
Ot_Chr1_n31588	-3.62589	+	6.85e-37	1.2e-38	0.278882	En_0044765	-4.69461	-	2.05e-05	1.69e-06	0.980535
Ot_Chr8_n38933	-3.62132	-	2.32e-65	1.36e-67	0.208467	En_0053217	-2.8176	-	0.0222034	0.005578	1.01659
Ot_Chr8_n38933	-3.62132	-	2.32e-65	1.36e-67	0.208467	En_0008602	-4.67684	+	0.000150627	1.59e-05	1.08349
Ot_Chr8_n38933	-3.62132	-	2.32e-65	1.36e-67	0.208467	En_0026676	-5.2697	-	3.87e-07	2.09e-08	0.940314
Ot_Chr4_01009	-3.6184	-	3.01e-07	5.75e-08	0.666799	En_0061752	-3.27039	-	7.36e-11	2.07e-12	0.465244
Ot_Chr7_16540	-3.61235	+	1.85e-06	4e-07	0.712611	En_0058366	-2.09179	+	0.00691991	0.00135419	0.652818
Ot_Chr4_07413	-3.61203	+	2.82e-07	5.36e-08	0.664125	En_0046958	-3.51947	-	0.0441463	0.0130071	1.4171
Ot_Chr8_08519	-3.6115	-	8.81e-14	7.73e-15	0.464689	En_0047036	-4.17518	+	4.36e-05	3.94e-06	0.904832
Ot_Chr8_08519	-3.6115	-	8.81e-14	7.73e-15	0.464689	En_0006142	-3.73721	-	0.000361546	4.3e-05	0.91362
Ot_Chr2_06446	-3.60895	+	8.02e-08	1.42e-08	0.636395	En_0053970	-2.02429	+	1.97e-06	1.25e-07	0.382984
Ot_Chr7_10251	-3.60873	-	4.26e-08	7.27e-09	0.623852	En_0017084	-3.24623	-	0.00910252	0.00188107	1.04434
Ot_Chr7_10251	-3.60873	-	4.26e-08	7.27e-09	0.623852	En_0087530	-3.55502	+	0.00331112	0.000564019	1.03093
Ot_Chr4_07476	-3.60841	+	1.14e-61	7.62e-64	0.213909	En_0088868	-6.57335	-	2.11e-07	1.09e-08	1.15001
Ot_Chr4_07476	-3.60841	+	1.14e-61	7.62e-64	0.213909	En_0103236	-2.35957	-	0.000145202	1.52e-05	0.54546
Ot_Chr9_02167	-3.60783	+	1.19e-06	2.49e-07	0.6994	En_0039877	-5.69467	-	3.94e-09	1.46e-10	0.888536
Ot_Chr9_02167	-3.60783	+	1.19e-06	2.49e-07	0.6994	En_0009793	-5.50971	-	5.23e-13	1.09e-14	0.712883
Ot_Chr9_13968	-3.60742	-	1.22e-14	9.6e-16	0.449139	En_0005370	-3.68549	-	1.24e-20	1.11e-22	0.376025
Ot_Chr1_04704	-3.60685	+	2.5e-09	3.59e-10	0.575172	En_0017902	-3.30207	+	5.01e-15	8.13e-17	0.396441
Ot_Chr4_25107	-3.60499	-	4.6e-05	1.28e-05	0.826077	En_0077429	-4.40598	-	6.95e-05	6.64e-06	0.978019
Ot_Chr4_25107	-3.60499	-	4.6e-05	1.28e-05	0.826077	En_0013392	-3.82658	-	0.000993213	0.000137836	1.00382
Ot_Chr5_15333	-3.60496	+	2.14e-38	3.43e-40	0.271652	En_0021953	-1.36927	+	0.0187984	0.00454466	0.482535
Ot_Chr5_15333	-3.60496	+	2.14e-38	3.43e-40	0.271652	En_0027777	-2.57081	-	2.59e-09	9.31e-11	0.39687
Ot_Chr9_02211	-3.59896	-	3.03e-10	3.9e-11	0.544639	En_0009846	-2.05053	+	0.000755031	0.00010016	0.527101
Ot_Chr8_n38922	-3.59343	-	7.45e-25	2.66e-26	0.338666	En_0008662	-1.98382	+	0.0335477	0.00929166	0.762674
Ot_Chr1_20230	-3.59248	+	1.26e-08	2e-09	0.598946	En_0011706	-3.83116	+	1.53e-16	2.07e-18	0.43767
Ot_Chr5_04971	-3.58956	+	0.000203297	6.41e-05	0.898013	En_0085044	-3.61746	-	0.0239523	0.00612475	1.31975
Ot_Chr5_04971	-3.58956	+	0.000203297	6.41e-05	0.898013	En_0091539	-3.63495	-	0.0223428	0.00562297	1.31273
Ot_Chr1_11280	-3.58628	-	1.05e-29	2.65e-31	0.308159	En_0051070	-5.81011	+	0.00762627	0.00152023	1.83238
Ot_Chr1_11280	-3.58628	-	1.05e-29	2.65e-31	0.308159	En_0010305	-2.94812	+	3.16e-06	2.11e-07	0.56807
Ot_Chr8_15008	-3.58408	-	8.57e-06	2.08e-06	0.75525	En_0026605	-4.34318	+	8.69e-05	8.54e-06	0.975739
Ot_Chr1_21004	-3.58197	+	3.75e-18	2.14e-19	0.397746	En_0048352	-2.10292	+	0.000898086	0.000122445	0.547468
Ot_Chr1_21004	-3.58197	+	3.75e-18	2.14e-19	0.397746	En_0095751	-2.15115	+	0.0166508	0.00391852	0.745723
Ot_Chr6_01371	-3.5808	+	5.35e-12	5.57e-13	0.496595	En_0002359	-3.12305	+	1.05e-06	6.22e-08	0.577011
Ot_Chr4_08394	-3.57979	-	3.87e-14	3.23e-15	0.454201	En_0089035	-3.40999	-	0.00010067	1.01e-05	0.772193
Ot_Chr4_08394	-3.57979	-	3.87e-14	3.23e-15	0.454201	En_0105813	-3.47605	-	1.07e-19	1.07e-21	0.363219
Ot_Chr4_01293	-3.57838	-	1.13e-24	4.11e-26	0.338541	En_0061109	-4.95599	-	7.71e-14	1.45e-15	0.62094
Ot_Chr4_01293	-3.57838	-	1.13e-24	4.11e-26	0.338541	En_0073857	-3.67681	+	5.22e-06	3.69e-07	0.723141
Ot_Chr4_01128	-3.57257	-	7.15e-09	1.1e-09	0.586157	En_0072578	-3.48646	+	0.00298902	0.000500058	1.00165
Ot_Chr8_n38657	-3.56972	-	1.37e-08	2.18e-09	0.596583	En_0031840	-2.88089	+	0.0179192	0.00428446	1.00857
Ot_Chr3_n34417	-3.56931	-	6.36e-06	1.51e-06	0.742021	En_0098841	-4.71449	-	0.0231965	0.00588405	1.71176
Ot_Chr3_n34417	-3.56931	-	6.36e-06	1.51e-06	0.742021	En_0013038	-3.86293	-	0.000729935	9.62e-05	0.990529
Ot_Chr3_n34417	-3.56931	-	6.36e-06	1.51e-06	0.742021	En_0068511	-3.63023	-	0.0037265	0.000648102	1.06438
Ot_Chr1_n31407	-3.56653	-	5.67e-05	1.6e-05	0.826708	En_0080993	-2.30643	-	0.01421	0.00322831	0.783137
Ot_Chr1_n31407	-3.56653	-	5.67e-05	1.6e-05	0.826708	En_0087302	-5.91059	-	1.46e-07	7.3e-09	1.02192
Ot_Chr6_08596	-3.56629	-	2.63e-09	3.79e-10	0.569472	En_0019339	-1.25115	+	0.019174	0.00465963	0.442156
Ot_Chr4_08173	-3.56567	+	8.71e-09	1.35e-09	0.588268	En_0095968	-4.06457	+	7.89e-05	7.69e-06	0.908543
Ot_Chr4_n34889	-3.56504	+	3.91e-44	4.94e-46	0.250298	En_0013952	-3.23795	-	2.87e-05	2.47e-06	0.687366
Ot_Chr4_n34889	-3.56504	+	3.91e-44	4.94e-46	0.250298	En_0111370	-2.75189	+	0.036684	0.0103555	1.0734
Ot_Chr1_n31726	-3.56225	-	1.08e-06	2.23e-07	0.687848	En_0032001	-3.4801	-	0.000384229	4.62e-05	0.854214
Ot_Chr3_n34553	-3.55073	+	6.37e-08	1.11e-08	0.621586	En_0104898	-2.40298	+	0.00232071	0.000371157	0.675034
Ot_Chr3_n34553	-3.55073	+	6.37e-08	1.11e-08	0.621586	En_0104022	-2.40298	+	0.00232071	0.000371157	0.675034
Ot_Chr6_01723	-3.54864	+	0.000136631	4.15e-05	0.865794	En_0019019	-3.04578	+	0.01077	0.00230424	0.999294
Ot_Chr6_01723	-3.54864	+	0.000136631	4.15e-05	0.865794	En_0064467	-3.53521	+	0.00238747	0.000384043	0.995605
Ot_Chr4_07878	-3.54764	-	1.13e-10	1.39e-11	0.524881	En_0008130	-2.34845	+	9.34e-18	1.12e-19	0.258742
Ot_Chr5_n36128	-3.54572	-	4.43e-64	2.66e-66	0.206147	En_0099481	-4.05179	-	3.66e-66	2.93e-69	0.230345
Ot_Chr5_n36128	-3.54572	-	4.43e-64	2.66e-66	0.206147	En_0022723	-4.43223	+	3.07e-17	3.9e-19	0.49579
Ot_Chr1_21602	-3.54488	-	4e-17	2.51e-18	0.405972	En_0057791	-1.29709	+	0.00274296	0.000451904	0.369776
Ot_Chr5_n36614	-3.54169	-	1.12e-52	9.48e-55	0.227278	En_0068169	-2.1176	+	1.44e-12	3.17e-14	0.278951
Ot_Chr6_20783	-3.53574	-	1.35e-21	5.78e-23	0.358337	En_0106702	-4.87776	+	0.000131701	1.36e-05	1.12143
Ot_Chr3_n33778	-3.53539	-	1.7e-08	2.75e-09	0.594615	En_0046337	-3.98178	+	0.000447714	5.5e-05	0.98718
Ot_Chr3_n33778	-3.53539	-	1.7e-08	2.75e-09	0.594615	En_0099464	-3.96839	+	0.000506387	6.33e-05	0.992069
Ot_Chr1_19975	-3.53337	+	0.00155673	0.000594552	1.02891	En_0051666	-2.20669	+	6.1e-05	5.73e-06	0.486463
Ot_Chr5_05099	-3.53318	+	4.73e-08	8.13e-09	0.612783	En_0020845	-3.99481	-	2.07e-05	1.7e-06	0.834661
Ot_Chr5_05099	-3.53318	+	4.73e-08	8.13e-09	0.612783	En_0056578	-3.19527	-	2.42e-11	6.36e-13	0.444251
Ot_Chr4_n34962	-3.53136	-	0.00681097	0.0030639	1.19252	En_0015776	-5.09183	+	1.42e-11	3.6e-13	0.700401
Ot_Chr4_n34962	-3.53136	-	0.00681097	0.0030639	1.19252	En_0040880	-7.73923	-	1.02e-13	1.95e-15	0.974143
Ot_Chr6_08639	-3.53104	-	5.75e-08	1e-08	0.61617	En_0023977	-3.74524	-	0.00120803	0.000172978	0.997261
Ot_Chr5_15232	-3.52809	+	3.86e-33	8.12e-35	0.28663	En_0048661	-3.73693	-	2.68e-20	2.49e-22	0.384473
Ot_Chr5_15232	-3.52809	+	3.86e-33	8.12e-35	0.28663	En_0103100	-1.46765	-	0.00919312	0.00190356	0.472692
Ot_Chr1_21688	-3.52702	+	3.04e-33	6.32e-35	0.286074	En_0074032	-2.42653	-	1.02e-07	4.93e-09	0.414816
Ot_Chr1_21688	-3.52702	+	3.04e-33	6.32e-35	0.286074	En_0070962	-1.7364	-	9.46e-06	7.12e-07	0.350213
Ot_Chr5_15454	-3.52306	-	5.72e-09	8.64e-10	0.574466	En_0004993	-4.9713	-	8.21e-05	8.03e-06	1.11358
Ot_Chr1_n31725	-3.52154	-	1.21e-06	2.54e-07	0.683148	En_0031999	-3.36624	-	0.00917837	0.00190018	1.08399
Ot_Chr1_04622	-3.51983	-	4.42e-31	1.05e-32	0.295527	En_0017996	-1.61367	-	2.35e-06	1.52e-07	0.307327
Ot_Chr1_04622	-3.51983	-	4.42e-31	1.05e-32	0.295527	En_0088789	-1.79481	+	3.7e-07	2e-08	0.319795
Ot_Chr6_02090	-3.51755	+	3.91e-07	7.61e-08	0.654294	En_0036429	-2.49024	-	0.000767684	0.000102085	0.640893
Ot_Chr6_02090	-3.51755	+	3.91e-07	7.61e-08	0.654294	En_0048302	-3.00765	+	0.00585438	0.0011039	0.921852
Ot_Chr2_n32390	-3.51655	-	4.23e-05	1.16e-05	0.802045	En_0016697	-6.87875	-	2.35e-15	3.6e-17	0.81646
Ot_Chr6_n37038	-3.51285	-	7.44e-05	2.15e-05	0.826746	En_0091565	-1.3959	-	4.09e-05	3.67e-06	0.301542
Ot_Chr6_n37038	-3.51285	-	7.44e-05	2.15e-05	0.826746	En_0066315	-2.24849	-	4.55e-11	1.24e-12	0.316632
Ot_Chr2_17384	-3.50993	-	4.26e-06	9.77e-07	0.716873	En_0057383	-3.86556	+	8.42e-10	2.76e-11	0.580516
Ot_Chr2_17384	-3.50993	-	4.26e-06	9.77e-07	0.716873	En_0002114	-4.04159	+	7.8e-05	7.59e-06	0.902839
Ot_Chr3_09699	-3.50928	+	6.95e-07	1.4e-07	0.666552	En_0000830	-4.74764	+	7.2e-10	2.33e-11	0.710331
Ot_Chr3_09699	-3.50928	+	6.95e-07	1.4e-07	0.666552	En_0021271	-3.80438	+	0.00332953	0.000567392	1.10376
Ot_Chr8_15152	-3.50919	+	5.44e-09	8.21e-10	0.571451	En_0033762	-2.85094	+	2.16e-08	9.19e-10	0.465619
Ot_Chr4_n35492	-3.50735	+	3.75e-07	7.28e-08	0.651435	En_0086598	-2.59245	+	0.0049089	0.000898894	0.780764
Ot_Chr7_10443	-3.50646	+	0.00333109	0.00137464	1.09579	En_0104391	-3.09815	-	0.0232049	0.00588742	1.12497
Ot_Chr7_24417	-3.50566	-	7.38e-26	2.47e-27	0.323687	En_0051524	-1.82798	+	9.06e-05	8.95e-06	0.411607
Ot_Chr8_n39231	-3.50463	+	2.61e-40	3.86e-42	0.257644	En_0033852	-4.55441	+	0.0136312	0.00307329	1.53849
Ot_Chr8_n39231	-3.50463	+	2.61e-40	3.86e-42	0.257644	En_0046454	-2.62394	-	0.00694335	0.00136063	0.819244
Ot_Chr8_n39231	-3.50463	+	2.61e-40	3.86e-42	0.257644	En_0041513	-4.53256	-	7.9e-12	1.92e-13	0.61632
Ot_Chr4_00341	-3.50462	+	2.96e-08	4.96e-09	0.599235	En_0040460	-4.1873	+	0.000205442	2.26e-05	0.988134
Ot_Chr4_00341	-3.50462	+	2.96e-08	4.96e-09	0.599235	En_0082150	-4.37756	+	0.000101896	1.02e-05	0.992001
Ot_Chr4_00341	-3.50462	+	2.96e-08	4.96e-09	0.599235	En_0069726	-2.91225	+	0.0151467	0.00349018	0.997038
Ot_Chr3_06940	-3.50285	+	2.45e-18	1.37e-19	0.386861	En_0000562	-1.94954	+	4.65e-12	1.1e-13	0.262441
Ot_Chr3_06940	-3.50285	+	2.45e-18	1.37e-19	0.386861	En_0029557	-2.90315	+	0.00110208	0.000155689	0.767662
Ot_Chr8_24784	-3.50207	-	4.47e-06	1.03e-06	0.716816	En_0058098	-5.00901	-	2.2e-06	1.41e-07	0.951579
Ot_Chr8_24784	-3.50207	-	4.47e-06	1.03e-06	0.716816	En_0068618	-4.02565	-	3.87e-05	3.44e-06	0.86715
Ot_Chr8_24784	-3.50207	-	4.47e-06	1.03e-06	0.716816	En_0079665	-4.33181	-	0.0219759	0.0055056	1.56053
Ot_Chr10_n30038	-3.50002	+	0.00104066	0.000381567	0.985223	En_0073448	-2.53485	-	0.0049089	0.000898831	0.763413
Ot_Chr10_n30038	-3.50002	+	0.00104066	0.000381567	0.985223	En_0046538	-1.43049	+	0.0335688	0.00929899	0.550007
Ot_Chr4_22566	-3.49898	+	4.06e-10	5.31e-11	0.533211	En_0042759	-2.45534	-	2.53e-06	1.65e-07	0.469014
Ot_Chr10_21851	-3.49668	+	3.36e-24	1.25e-25	0.334141	En_0003374	-3.556	+	4.12e-07	2.24e-08	0.635878
Ot_Chr10_21851	-3.49668	+	3.36e-24	1.25e-25	0.334141	En_0065328	-4.61872	+	0.0177202	0.00422347	1.61439
Ot_Chr10_21851	-3.49668	+	3.36e-24	1.25e-25	0.334141	En_0027145	-3.28568	+	0.000121755	1.25e-05	0.752077
Ot_Chr10_21851	-3.49668	+	3.36e-24	1.25e-25	0.334141	En_0087875	-3.57077	+	0.00181198	0.000277221	0.982139
Ot_Chr2_15949	-3.4939	+	1.16e-07	2.09e-08	0.623438	En_0004668	-2.18131	-	1.29e-05	1e-06	0.445978
Ot_Chr2_15949	-3.4939	+	1.16e-07	2.09e-08	0.623438	En_0072137	-2.03567	-	0.00995587	0.00209267	0.661628
Ot_Chr4_22565	-3.49246	-	1.8e-06	3.89e-07	0.688237	En_0042758	-1.55001	+	0.00198781	0.000308931	0.42964
Ot_Chr2_n33067	-3.492	-	6.44e-10	8.65e-11	0.538153	En_0039751	-2.93913	+	0.0234288	0.00596174	1.06882
Ot_Chr2_n33067	-3.492	-	6.44e-10	8.65e-11	0.538153	En_0052973	-2.63477	+	2.38e-05	1.99e-06	0.554153
Ot_Chr2_n33067	-3.492	-	6.44e-10	8.65e-11	0.538153	En_0093089	-3.21155	+	1.14e-07	5.57e-09	0.550956
Ot_Chr2_17165	-3.48453	-	2.54e-08	4.21e-09	0.593048	En_0004475	-2.92286	+	0.0436608	0.0128275	1.17453
Ot_Chr6_08955	-3.4834	-	5.06e-48	5.4e-50	0.234305	En_0095642	-4.91871	+	2.03e-05	1.67e-06	1.0269
Ot_Chr6_08955	-3.4834	-	5.06e-48	5.4e-50	0.234305	En_0029078	-3.17611	+	7.52e-21	6.58e-23	0.322313
Ot_Chr2_05618	-3.47788	-	1.46e-07	2.68e-08	0.62537	En_0025914	-2.27611	-	0.00478965	0.000872883	0.683807
Ot_Chr1_n30769	-3.47297	-	0.000781793	0.000277873	0.955399	En_0018121	-5.17061	-	5.02e-07	2.77e-08	0.930745
Ot_Chr1_n30769	-3.47297	-	0.000781793	0.000277873	0.955399	En_0098677	-4.43362	-	0.000329647	3.88e-05	1.07763
Ot_Chr1_n31069	-3.46932	-	2.92e-06	6.51e-07	0.697299	En_0074026	-3.01155	+	1.02e-08	4.12e-10	0.481883
Ot_Chr3_06958	-3.46846	+	4.83e-15	3.7e-16	0.425688	En_0000539	-1.98138	+	0.0013548	0.000197488	0.532312
Ot_Chr3_06958	-3.46846	+	4.83e-15	3.7e-16	0.425688	En_0029534	-2.79624	+	5.11e-07	2.83e-08	0.503669
Ot_Chr4_01227	-3.46461	+	9.46e-13	9.1e-14	0.464843	En_0050911	-1.10002	-	2.72e-05	2.32e-06	0.232886
Ot_Chr2_16084	-3.46355	-	2.1e-25	7.25e-27	0.322748	En_0004873	-1.24668	+	0.0311425	0.00846908	0.473525
Ot_Chr3_n34244	-3.4611	-	6.36e-06	1.51e-06	0.719527	En_0018522	-5.90559	-	1.25e-09	4.25e-11	0.895465
Ot_Chr3_n34244	-3.4611	-	6.36e-06	1.51e-06	0.719527	En_0033036	-5.43106	-	9.69e-08	4.67e-09	0.927035
Ot_Chr5_03812	-3.45843	+	3.62e-28	1.01e-29	0.30543	En_0049720	-2.14782	+	4.64e-09	1.75e-10	0.336552
Ot_Chr5_03812	-3.45843	+	3.62e-28	1.01e-29	0.30543	En_0061460	-3.40166	-	8.05e-27	4.37e-29	0.303885
Ot_Chr5_03812	-3.45843	+	3.62e-28	1.01e-29	0.30543	En_0059351	-6.59111	-	5.3e-15	8.62e-17	0.791969
Ot_Chr9_n39598	-3.45748	-	5.94e-05	1.68e-05	0.803423	En_0081330	-2.66907	+	7.73e-07	4.44e-08	0.487743
Ot_Chr9_n39598	-3.45748	-	5.94e-05	1.68e-05	0.803423	En_0045847	-4.43728	-	5.75e-05	5.37e-06	0.975284
Ot_Chr9_02208	-3.45687	-	1.16e-06	2.42e-07	0.669455	En_0007693	-1.19981	+	0.0153725	0.00355314	0.411551
Ot_Chr9_02208	-3.45687	-	1.16e-06	2.42e-07	0.669455	En_0009841	-1.12315	+	0.0125981	0.00279106	0.375655
Ot_Chr2_n33507	-3.4553	+	8.71e-08	1.55e-08	0.610894	En_0052998	-4.5913	-	2.28e-05	1.9e-06	0.963744
Ot_Chr2_n33507	-3.4553	+	8.71e-08	1.55e-08	0.610894	En_0066810	-5.63125	+	1.76e-08	7.38e-10	0.914511
Ot_Chr4_n35390	-3.45392	+	0.000318722	0.000104579	0.89025	En_0078029	-2.93171	-	1.92e-30	8.18e-33	0.245728
Ot_Chr7_n38105	-3.44867	-	0.00411069	0.00173602	1.1011	En_0023251	-3.56257	+	1.04e-14	1.74e-16	0.432427
Ot_Chr3_07062	-3.44765	-	9.91e-06	2.44e-06	0.731514	En_0000407	-1.40807	+	0.00297912	0.000497978	0.404404
Ot_Chr3_23950	-3.44218	+	1.57e-21	6.78e-23	0.349422	En_0089287	-0.826906	-	0.0369335	0.0104436	0.322911
Ot_Chr3_09777	-3.44122	-	5.37e-14	4.59e-15	0.439063	En_0000704	-1.48348	-	0.0221671	0.00556613	0.535107
Ot_Chr3_09777	-3.44122	-	5.37e-14	4.59e-15	0.439063	En_0021141	-1.58964	-	0.00160108	0.000240197	0.432851
Ot_Chr3_06918	-3.4397	-	7e-19	3.71e-20	0.374034	En_0000579	-0.908997	-	0.0458435	0.0136336	0.368496
Ot_Chr3_11736	-3.43645	-	2.13e-06	4.66e-07	0.681864	En_0004104	-6.34715	-	7.99e-12	1.95e-13	0.863267
Ot_Chr3_11736	-3.43645	-	2.13e-06	4.66e-07	0.681864	En_0050746	-5.74032	-	3.22e-09	1.18e-10	0.891074
Ot_Chr10_24978	-3.43506	+	1.85e-06	3.99e-07	0.6776	En_0028497	-1.89228	-	0.00228811	0.000365292	0.530947
Ot_Chr1_24910	-3.43423	+	5e-06	1.16e-06	0.706385	En_0050371	-3.22405	+	8.26e-14	1.56e-15	0.404416
Ot_Chr1_24910	-3.43423	+	5e-06	1.16e-06	0.706385	En_0106497	-3.13787	-	1.23e-09	4.17e-11	0.475584
Ot_Chr2_n32911	-3.43277	+	3.31e-09	4.86e-10	0.551564	En_0034278	-3.95199	+	2.76e-11	7.33e-13	0.550941
Ot_Chr2_n32911	-3.43277	+	3.31e-09	4.86e-10	0.551564	En_0022284	-4.58791	-	2.53e-09	9.06e-11	0.707805
Ot_Chr4_n35401	-3.42961	-	1.03e-05	2.55e-06	0.729102	En_0007852	-1.16071	+	0.0490939	0.0148125	0.476298
Ot_Chr3_07395	-3.4292	+	3.61e-14	3.01e-15	0.434602	En_0032780	-5.75399	-	0.000281921	3.24e-05	1.38461
Ot_Chr2_n32865	-3.42905	-	0.00010308	3.06e-05	0.822491	En_0040068	-2.43169	-	0.0166462	0.00391714	0.842946
Ot_Chr2_n32865	-3.42905	-	0.00010308	3.06e-05	0.822491	En_0091272	-1.71522	-	0.0387512	0.0110934	0.675351
Ot_Chr2_n32156	-3.42527	-	1.35e-05	3.4e-06	0.737435	En_0079968	-1.70117	+	1.12e-05	8.62e-07	0.345715
Ot_Chr2_10773	-3.42354	-	5.13e-22	2.16e-23	0.343546	En_0016402	-5.65555	-	4.94e-84	2.2e-87	0.285414
Ot_Chr2_10773	-3.42354	-	5.13e-22	2.16e-23	0.343546	En_0080228	-5.4294	+	6.9e-58	7.86e-61	0.329976
Ot_Chr4_21334	-3.42225	-	6.41e-14	5.52e-15	0.437938	En_0042664	-4.63726	+	1.04e-22	8.08e-25	0.450794
Ot_Chr1_21192	-3.42118	-	0.000269121	8.69e-05	0.871749	En_0017392	-4.3246	-	0.00182433	0.000279337	1.19012
Ot_Chr2_15860	-3.42021	-	6.03e-14	5.18e-15	0.437228	En_0004552	-3.09813	+	1.22e-05	9.5e-07	0.632059
Ot_Chr9_02185	-3.40874	+	7.01e-08	1.23e-08	0.598497	En_0009811	-3.25701	-	0.00240389	0.000387111	0.917798
Ot_Chr7_n38205	-3.40624	-	3.15e-07	6.03e-08	0.628711	En_0049419	-3.36209	-	0.00485096	0.000887164	1.01144
Ot_Chr2_05687	-3.40476	-	0.00222602	0.000880383	1.02362	En_0029772	-2.38714	+	0.00412054	0.000731381	0.706768
Ot_Chr5_n36032	-3.40467	-	2.06e-45	2.45e-47	0.235593	En_0056532	-3.99045	+	1.05e-30	4.33e-33	0.33299
Ot_Chr5_n36032	-3.40467	-	2.06e-45	2.45e-47	0.235593	En_0092362	-1.82444	+	2.82e-08	1.23e-09	0.300261
Ot_Chr4_21370	-3.40329	-	2.99e-07	5.7e-08	0.626987	En_0042703	-3.00428	+	0.00215451	0.000339561	0.838462
Ot_Chr4_21370	-3.40329	-	2.99e-07	5.7e-08	0.626987	En_0086527	-4.14447	-	4.85e-05	4.43e-06	0.902947
Ot_Chr1_11101	-3.40215	+	0.0151832	0.00754774	1.27342	En_0043135	-2.84669	-	0.000308629	3.6e-05	0.688961
Ot_Chr1_11101	-3.40215	+	0.0151832	0.00754774	1.27342	En_0088121	-3.06984	-	0.00997795	0.00209785	0.997992
Ot_Chr9_02406	-3.39981	-	1.66e-11	1.82e-12	0.482414	En_0063058	-1.53357	-	0.00169945	0.000257193	0.419582
Ot_Chr9_02406	-3.39981	-	1.66e-11	1.82e-12	0.482414	En_0015296	-3.85585	+	1.98e-11	5.15e-13	0.533965
Ot_Chr9_02406	-3.39981	-	1.66e-11	1.82e-12	0.482414	En_0094575	-3.14008	+	0.0349003	0.00975444	1.21501
Ot_Chr3_n33690	-3.39762	+	8.07e-09	1.24e-09	0.559328	En_0061833	-5.92439	-	7.34e-06	5.37e-07	1.18186
Ot_Chr7_13417	-3.39549	-	3.23e-07	6.21e-08	0.627324	En_0025556	-5.48979	-	2.28e-06	1.47e-07	1.04436
Ot_Chr7_26627	-3.39509	-	3.43e-12	3.5e-13	0.466762	En_0061675	-4.22019	+	2.25e-58	2.44e-61	0.255387
Ot_Chr7_26627	-3.39509	-	3.43e-12	3.5e-13	0.466762	En_0049400	-4.6648	+	2.71e-08	1.18e-09	0.766834
Ot_Chr1_n30765	-3.39157	+	4.72e-08	8.12e-09	0.588209	En_0036914	-4.3664	+	0.000525817	6.62e-05	1.09441
Ot_Chr1_n30765	-3.39157	+	4.72e-08	8.12e-09	0.588209	En_0037231	-5.63114	-	0.000283568	3.27e-05	1.35556
Ot_Chr1_n30765	-3.39157	+	4.72e-08	8.12e-09	0.588209	En_0090554	-6.16233	+	1.59e-11	4.06e-13	0.849578
Ot_Chr1_20054	-3.39155	-	7.9e-46	9.21e-48	0.233597	En_0020456	-1.7276	+	9.44e-09	3.77e-10	0.275837
Ot_Chr1_20054	-3.39155	-	7.9e-46	9.21e-48	0.233597	En_0069562	-3.09471	+	2.85e-21	2.41e-23	0.310883
Ot_Chr1_20054	-3.39155	-	7.9e-46	9.21e-48	0.233597	En_0082813	-2.70192	+	7.22e-05	6.94e-06	0.601036
Ot_Chr2_n32786	-3.38996	+	3.27e-23	1.29e-24	0.330997	En_0008491	-1.2301	-	0.0157452	0.00365498	0.423225
Ot_Chr7_22517	-3.38801	-	1.36e-17	8.16e-19	0.382486	En_0042940	-2.88729	-	5.4e-13	1.12e-14	0.373779
Ot_Chr7_22517	-3.38801	-	1.36e-17	8.16e-19	0.382486	En_0052716	-1.63046	+	2.86e-05	2.46e-06	0.346059
Ot_Chr1_14177	-3.38454	+	4.92e-20	2.34e-21	0.356686	En_0073091	-2.58259	-	1.33e-09	4.51e-11	0.392124
Ot_Chr1_n30723	-3.38386	+	1.25e-17	7.43e-19	0.381567	En_0036977	-4.02652	-	2.55e-07	1.34e-08	0.708792
Ot_Chr1_n30723	-3.38386	+	1.25e-17	7.43e-19	0.381567	En_0093847	-3.40628	+	3.42e-10	1.05e-11	0.501011
Ot_Chr1_19209	-3.38343	-	3.5e-09	5.16e-10	0.544462	En_0089099	-4.93179	-	0.000101651	1.02e-05	1.11743
Ot_Chr1_19209	-3.38343	-	3.5e-09	5.16e-10	0.544462	En_0095254	-4.02401	-	0.000104228	1.05e-05	0.913008
Ot_Chr1_n31461	-3.38236	-	2.53e-24	9.41e-26	0.322378	En_0083514	-2.05231	-	0.022076	0.00553422	0.739793
Ot_Chr1_n31461	-3.38236	-	2.53e-24	9.41e-26	0.322378	En_0101497	-0.96623	-	0.00157001	0.000234754	0.262681
Ot_Chr6_12294	-3.38234	-	1.92e-07	3.56e-08	0.613707	En_0036817	-1.50677	-	0.00130821	0.000189488	0.403674
Ot_Chr6_12294	-3.38234	-	1.92e-07	3.56e-08	0.613707	En_0081686	-1.31502	-	0.0158675	0.00369041	0.452912
Ot_Chr7_n38221	-3.38202	-	5.14e-55	3.98e-57	0.212317	En_0091451	-3.38806	-	5.31e-23	4.02e-25	0.327224
Ot_Chr7_n38221	-3.38202	-	5.14e-55	3.98e-57	0.212317	En_0049422	-3.52037	-	4.57e-22	3.69e-24	0.347198
Ot_Chr4_n35348	-3.37935	+	1.59e-11	1.74e-12	0.479056	En_0110646	-2.12127	-	0.00554756	0.00103697	0.646669
Ot_Chr3_09947	-3.3776	+	1.07e-13	9.44e-15	0.436015	En_0035972	-1.48962	+	0.000765963	0.000101815	0.383308
Ot_Chr10_n30339	-3.37559	-	6.67e-07	1.34e-07	0.64021	En_0003668	-2.82222	-	0.0380955	0.0108617	1.108
Ot_Chr10_n30339	-3.37559	-	6.67e-07	1.34e-07	0.64021	En_0093461	-4.56759	-	5.7e-05	5.32e-06	1.0035
Ot_Chr7_n37958	-3.37544	-	5.83e-09	8.81e-10	0.550681	En_0016991	-3.91754	-	0.00279989	0.000463386	1.11895
Ot_Chr7_n37958	-3.37544	-	5.83e-09	8.81e-10	0.550681	En_0101703	-4.25974	-	0.000213689	2.36e-05	1.00766
Ot_Chr7_n37958	-3.37544	-	5.83e-09	8.81e-10	0.550681	En_0074318	-3.17608	-	0.00559703	0.0010482	0.969127
Ot_Chr4_00449	-3.37103	+	0.000212784	6.74e-05	0.845866	En_0094697	-4.88718	-	7.99e-39	2.09e-41	0.362589
Ot_Chr7_n37882	-3.37008	+	3.07e-06	6.87e-07	0.678761	En_0001127	-4.89264	+	4.41e-06	3.06e-07	0.955611
Ot_Chr7_n37882	-3.37008	+	3.07e-06	6.87e-07	0.678761	En_0081088	-4.17847	+	0.000899273	0.000122703	1.08796
Ot_Chr2_06068	-3.36898	+	4.23e-06	9.69e-07	0.68785	En_0039674	-2.56464	+	0.00202931	0.000316827	0.712174
Ot_Chr2_06068	-3.36898	+	4.23e-06	9.69e-07	0.68785	En_0095076	-2.56464	+	0.00202931	0.000316827	0.712174
Ot_Chr5_03163	-3.36893	+	0.00512544	0.00222352	1.10145	En_0038338	-2.67532	+	0.000320661	3.76e-05	0.649065
Ot_Chr5_03163	-3.36893	+	0.00512544	0.00222352	1.10145	En_0024532	-2.42204	-	0.000226983	2.54e-05	0.575088
Ot_Chr5_03163	-3.36893	+	0.00512544	0.00222352	1.10145	En_0099781	-4.22901	+	0.00406837	0.000719792	1.25047
Ot_Chr3_12791	-3.366	-	2.67e-07	5.05e-08	0.617681	En_0018700	-2.03683	-	0.000195695	2.14e-05	0.479243
Ot_Chr8_09084	-3.36031	-	1.01e-35	1.86e-37	0.262728	En_0019881	-1.76958	+	0.000476907	5.9e-05	0.440543
Ot_Chr9_02350	-3.35982	+	7.79e-08	1.38e-08	0.591903	En_0047276	-2.38477	-	3.02e-06	2e-07	0.458698
Ot_Chr9_02350	-3.35982	+	7.79e-08	1.38e-08	0.591903	En_0043940	-3.33388	-	0.00126616	0.000182586	0.890944
Ot_Chr1_n31273	-3.3553	-	0.00164678	0.000632445	0.981856	En_0023748	-4.01482	+	3.34e-05	2.92e-06	0.858514
Ot_Chr9_14736	-3.3527	+	0.00238399	0.000950399	1.01449	En_0076999	-4.05803	-	0.000536135	6.77e-05	1.01848
Ot_Chr9_14736	-3.3527	+	0.00238399	0.000950399	1.01449	En_0035092	-4.09582	-	0.000470776	5.81e-05	1.01875
Ot_Chr10_21833	-3.35002	-	5.41e-33	1.15e-34	0.272791	En_0003406	-4.10424	+	4.74e-11	1.29e-12	0.578472
Ot_Chr9_n39481	-3.34752	+	1.72e-07	3.17e-08	0.605137	En_0015192	-2.95714	-	2.1e-06	1.34e-07	0.56083
Ot_Chr4_22608	-3.34469	+	1.78e-13	1.61e-14	0.43559	En_0080627	-3.75841	+	5.21e-06	3.68e-07	0.73911
Ot_Chr4_22608	-3.34469	+	1.78e-13	1.61e-14	0.43559	En_0054785	-2.85449	+	1.31e-06	7.95e-08	0.531743
Ot_Chr3_09922	-3.34459	+	1.1e-06	2.28e-07	0.646356	En_0035998	-2.69858	+	6.7e-14	1.25e-15	0.337355
Ot_Chr3_n34540	-3.33931	+	1.93e-06	4.19e-07	0.659949	En_0036023	-2.87303	-	0.00954862	0.00199059	0.929292
Ot_Chr3_n34540	-3.33931	+	1.93e-06	4.19e-07	0.659949	En_0064956	-2.87303	-	0.00954862	0.00199059	0.929292
Ot_Chr3_n34540	-3.33931	+	1.93e-06	4.19e-07	0.659949	En_0106893	-2.87303	-	0.00954862	0.00199059	0.929292
Ot_Chr3_18614	-3.33801	+	6.81e-14	5.88e-15	0.427594	En_0025265	-1.07651	+	0.0101662	0.00214611	0.350742
Ot_Chr4_21400	-3.33471	+	1.39e-07	2.54e-08	0.598628	En_0110650	-3.50862	-	0.0028366	0.000470521	1.00332
Ot_Chr1_02635	-3.33455	-	0.015708	0.00784544	1.25422	En_0033318	-2.64433	-	0.0286138	0.00763543	0.991211
Ot_Chr1_02635	-3.33455	-	0.015708	0.00784544	1.25422	En_0063285	-4.26967	-	1.96e-05	1.6e-06	0.889897
Ot_Chr4_19768	-3.33118	-	1.65e-07	3.04e-08	0.601373	En_0013525	-2.1054	-	2.6e-06	1.7e-07	0.402576
Ot_Chr4_19768	-3.33118	-	1.65e-07	3.04e-08	0.601373	En_0095669	-1.68964	+	0.0405719	0.0117229	0.670391
Ot_Chr5_15431	-3.32841	-	1.6e-12	1.57e-13	0.450947	En_0004957	-2.77723	-	7.39e-10	2.39e-11	0.415773
Ot_Chr4_n34885	-3.32804	+	2.18e-06	4.77e-07	0.660917	En_0013924	-4.54711	-	6.58e-05	6.24e-06	1.00639
Ot_Chr4_n34885	-3.32804	+	2.18e-06	4.77e-07	0.660917	En_0008288	-3.80064	-	0.018227	0.00437539	1.33368
Ot_Chr4_08278	-3.32421	+	1.05e-05	2.59e-06	0.707178	En_0048409	-4.63623	-	1.83e-05	1.48e-06	0.963074
Ot_Chr4_08278	-3.32421	+	1.05e-05	2.59e-06	0.707178	En_0083148	-5.78344	-	4.34e-09	1.63e-10	0.904654
Ot_Chr2_06495	-3.32381	-	0.0420254	0.0236381	1.46879	En_0020309	-1.78377	+	0.0164769	0.00386807	0.617494
Ot_Chr5_14117	-3.31956	-	2.33e-07	4.36e-08	0.606265	En_0016275	-2.60608	+	0.0342018	0.00951053	1.00499
Ot_Chr1_19319	-3.31737	+	6.85e-21	3.08e-22	0.342072	En_0024780	-3.46646	+	7.89e-06	5.83e-07	0.69375
Ot_Chr7_n37722	-3.31624	-	4.8e-18	2.76e-19	0.369386	En_0067378	-1.94021	-	0.0222265	0.00558501	0.700133
Ot_Chr10_16882	-3.31495	+	6.11e-11	7.2e-12	0.48368	En_0001625	-4.93629	+	0.000264106	3.01e-05	1.183
Ot_Chr10_16882	-3.31495	+	6.11e-11	7.2e-12	0.48368	En_0022309	-4.26453	+	3.41e-05	2.98e-06	0.912811
Ot_Chr10_16882	-3.31495	+	6.11e-11	7.2e-12	0.48368	En_0056906	-5.54611	+	5.9e-05	5.53e-06	1.22063
Ot_Chr10_16882	-3.31495	+	6.11e-11	7.2e-12	0.48368	En_0109941	-2.67058	+	0.0319509	0.00875437	1.01872
Ot_Chr4_23668	-3.31452	-	2.48e-27	7.39e-29	0.297341	En_0014009	-3.94546	+	1.09e-32	4.01e-35	0.319067
Ot_Chr4_n35450	-3.31323	-	6.88e-16	4.79e-17	0.394816	En_0109365	-8.39883	+	2.55e-06	1.66e-07	1.60479
Ot_Chr2_17126	-3.30942	-	0.0114523	0.00548892	1.19179	En_0004516	-4.05259	+	3.34e-05	2.92e-06	0.866654
Ot_Chr2_17126	-3.30942	-	0.0114523	0.00548892	1.19179	En_0072000	-2.09221	+	0.000881205	0.000119689	0.543888
Ot_Chr2_17126	-3.30942	-	0.0114523	0.00548892	1.19179	En_0108759	-5.8417	+	2.58e-09	9.23e-11	0.901639
Ot_Chr2_n33132	-3.30614	-	3.23e-06	7.27e-07	0.667379	En_0034787	-1.56413	+	0.0118409	0.00258474	0.519085
Ot_Chr5_15481	-3.30455	+	0.000160603	4.95e-05	0.814337	En_0005039	-3.1152	+	0.00957219	0.00199622	1.0079
Ot_Chr4_26495	-3.29826	-	2.91e-12	2.94e-13	0.451993	En_0013450	-3.5867	-	0.000383575	4.61e-05	0.88022
Ot_Chr1_n31550	-3.29764	-	3e-05	8e-06	0.73853	En_0017907	-3.81656	-	6.97e-18	8.27e-20	0.418964
Ot_Chr1_n31550	-3.29764	-	3e-05	8e-06	0.73853	En_0081406	-4.39799	-	2.01e-12	4.53e-14	0.582918
Ot_Chr1_n31550	-3.29764	-	3e-05	8e-06	0.73853	En_0098867	-3.95889	-	0.000504255	6.29e-05	0.989338
Ot_Chr8_n39204	-3.29699	+	6.05e-06	1.43e-06	0.683888	En_0034477	-3.60768	+	0.0145222	0.00331501	1.22839
Ot_Chr6_12122	-3.29679	+	0.000391178	0.000130421	0.861756	En_0044773	-3.42852	+	0.0199082	0.00487601	1.2179
Ot_Chr4_23736	-3.29398	+	1.06e-19	5.19e-21	0.350226	En_0013936	-2.25221	+	7.13e-08	3.36e-09	0.380901
Ot_Chr2_10906	-3.29213	+	7.74e-09	1.19e-09	0.541335	En_0026616	-2.7469	-	0.000104839	1.05e-05	0.62346
Ot_Chr2_10906	-3.29213	+	7.74e-09	1.19e-09	0.541335	En_0006499	-2.80846	-	3.59e-08	1.6e-09	0.465428
Ot_Chr2_10906	-3.29213	+	7.74e-09	1.19e-09	0.541335	En_0038079	-2.98878	+	4.89e-05	4.48e-06	0.65149
Ot_Chr8_20645	-3.28914	-	4.17e-05	1.14e-05	0.74957	En_0014611	-4.45914	+	5.43e-05	5.04e-06	0.977248
Ot_Chr8_20645	-3.28914	-	4.17e-05	1.14e-05	0.74957	En_0002936	-3.65906	+	0.00158707	0.0002377	0.995618
Ot_Chr7_10168	-3.28421	+	8.7e-20	4.23e-21	0.348395	En_0016995	-2.83585	+	1.02e-10	2.96e-12	0.406301
Ot_Chr7_10168	-3.28421	+	8.7e-20	4.23e-21	0.348395	En_0101707	-3.18379	+	1.79e-15	2.73e-17	0.376447
Ot_Chr7_10168	-3.28421	+	8.7e-20	4.23e-21	0.348395	En_0074324	-4.74684	+	2.07e-12	4.67e-14	0.629484
Ot_Chr3_n34057	-3.28351	+	4.42e-06	1.02e-06	0.671719	En_0000596	-4.27435	+	0.000151094	1.59e-05	0.990435
Ot_Chr3_n34057	-3.28351	+	4.42e-06	1.02e-06	0.671719	En_0102944	-3.26785	+	0.00068935	9.03e-05	0.834616
Ot_Chr1_n30631	-3.28215	-	0.00209327	0.000822519	0.981181	En_0031989	-2.50672	-	0.000134451	1.39e-05	0.57696
Ot_Chr2_23421	-3.27545	+	3.51e-07	6.79e-08	0.606928	En_0016533	-3.4941	+	0.00284923	0.000473275	0.999616
Ot_Chr5_03951	-3.27198	-	0.00299431	0.00122118	1.01178	En_0012423	-2.07688	+	0.047759	0.0143434	0.848209
Ot_Chr5_05216	-3.27181	+	2.27e-26	7.31e-28	0.29903	En_0057873	-2.18597	-	1.78e-05	1.43e-06	0.453475
Ot_Chr5_05216	-3.27181	+	2.27e-26	7.31e-28	0.29903	En_0074665	-3.58599	-	0.000315444	3.69e-05	0.869112
Ot_Chr5_05216	-3.27181	+	2.27e-26	7.31e-28	0.29903	En_0084428	-4.30794	-	4.59e-06	3.19e-07	0.842731
Ot_Chr7_10459	-3.27179	+	3.33e-05	8.97e-06	0.736804	En_0037410	-3.50616	+	0.0046779	0.000848855	1.0509
Ot_Chr1_21026	-3.27168	-	8.06e-47	8.92e-49	0.222897	En_0048370	-3.33828	-	6.6e-24	4.63e-26	0.316162
Ot_Chr1_21026	-3.27168	-	8.06e-47	8.92e-49	0.222897	En_0077977	-2.31334	+	4.56e-17	5.92e-19	0.260114
Ot_Chr1_21026	-3.27168	-	8.06e-47	8.92e-49	0.222897	En_0052119	-3.18072	+	3.45e-18	3.94e-20	0.346115
Ot_Chr1_18865	-3.27155	+	2.8e-15	2.08e-16	0.398114	En_0095303	-1.78073	+	6.96e-05	6.65e-06	0.3953
Ot_Chr1_19832	-3.27069	-	7.65e-06	1.84e-06	0.685606	En_0061798	-4.39293	+	8.27e-33	3e-35	0.354586
Ot_Chr1_19832	-3.27069	-	7.65e-06	1.84e-06	0.685606	En_0033182	-4.08261	+	0.0231631	0.0058735	1.48202
Ot_Chr10_16919	-3.2701	-	1.37e-21	5.87e-23	0.331466	En_0001672	-2.7133	-	2.7e-07	1.43e-08	0.478506
Ot_Chr10_16919	-3.2701	-	1.37e-21	5.87e-23	0.331466	En_0022363	-3.55756	-	3.66e-13	7.45e-15	0.457469
Ot_Chr1_11445	-3.26716	-	1.59e-12	1.56e-13	0.442585	En_0033649	-2.78079	-	0.0118217	0.00257973	0.922677
Ot_Chr1_11445	-3.26716	-	1.59e-12	1.56e-13	0.442585	En_0049126	-2.97029	-	0.0102822	0.00217445	0.969
Ot_Chr1_11445	-3.26716	-	1.59e-12	1.56e-13	0.442585	En_0075742	-2.92744	-	1.36e-05	1.06e-06	0.599928
Ot_Chr1_19870	-3.2636	-	3.15e-07	6.03e-08	0.60238	En_0031948	-1.63811	-	0.0332829	0.00920464	0.628989
Ot_Chr1_n30766	-3.26044	-	3.51e-07	6.78e-08	0.604137	En_0036914	-4.3664	+	0.000525817	6.62e-05	1.09441
Ot_Chr1_n30766	-3.26044	-	3.51e-07	6.78e-08	0.604137	En_0037232	-4.80583	+	7.09e-11	1.99e-12	0.68311
Ot_Chr1_n30766	-3.26044	-	3.51e-07	6.78e-08	0.604137	En_0090553	-5.42395	-	4.8e-06	3.36e-07	1.06307
Ot_Chr4_07546	-3.2586	+	3.06e-26	9.97e-28	0.298593	En_0065123	-1.97663	+	8.14e-10	2.66e-11	0.2966
Ot_Chr6_n36993	-3.25767	-	1.49e-05	3.77e-06	0.704601	En_0069275	-3.33945	-	4.51e-11	1.23e-12	0.470186
Ot_Chr7_23030	-3.25612	+	0.00063454	0.000220865	0.881491	En_0076276	-1.02401	+	0.0262093	0.0068595	0.378758
Ot_Chr3_09909	-3.25286	+	0.0129918	0.00632238	1.19127	En_0036012	-2.12537	+	0.00107629	0.000151281	0.560938
Ot_Chr3_09909	-3.25286	+	0.0129918	0.00632238	1.19127	En_0064947	-2.12537	+	0.00107629	0.000151281	0.560938
Ot_Chr1_28378	-3.25252	+	2.29e-05	6e-06	0.718541	En_0071112	-2.04156	-	7.7e-06	5.66e-07	0.408122
Ot_Chr1_28378	-3.25252	+	2.29e-05	6e-06	0.718541	En_0070925	-1.84226	-	0.000189021	2.05e-05	0.432568
Ot_Chr6_09005	-3.24953	-	3.24e-08	5.45e-09	0.557125	En_0048785	-2.22013	+	0.0141929	0.00322341	0.753712
Ot_Chr1_22015	-3.24736	-	6.22e-06	1.47e-06	0.674409	En_0069193	-2.72354	+	0.0444012	0.0130987	1.09773
Ot_Chr1_14274	-3.2464	+	1.49e-13	1.33e-14	0.421471	En_0099563	-2.02255	+	0.00130073	0.000188242	0.541616
Ot_Chr2_n33356	-3.24063	-	8.52e-06	2.07e-06	0.682691	En_0004440	-4.23114	+	0.000151905	1.6e-05	0.980758
Ot_Chr7_13249	-3.23774	+	6.68e-15	5.16e-16	0.399344	En_0029616	-5.37765	+	0.000363793	4.34e-05	1.31523
Ot_Chr7_13249	-3.23774	+	6.68e-15	5.16e-16	0.399344	En_0007375	-3.41718	+	0.00288609	0.000480117	0.978684
Ot_Chr7_13249	-3.23774	+	6.68e-15	5.16e-16	0.399344	En_0082331	-5.92847	+	1.44e-05	1.13e-06	1.2181
Ot_Chr2_05918	-3.23649	+	3.52e-29	9.28e-31	0.280694	En_0048108	-4.71583	+	2.49e-05	2.1e-06	0.994065
Ot_Chr2_05918	-3.23649	+	3.52e-29	9.28e-31	0.280694	En_0098435	-4.48807	+	6.41e-09	2.49e-10	0.709254
Ot_Chr7_16786	-3.23416	+	9.64e-07	1.99e-07	0.62188	En_0084827	-3.88172	-	0.000767284	0.000102018	0.998964
Ot_Chr7_16786	-3.23416	+	9.64e-07	1.99e-07	0.62188	En_0071051	-4.10071	+	0.000171299	1.84e-05	0.957363
Ot_Chr5_n36292	-3.2334	+	0.000448493	0.000151329	0.853392	En_0021302	-3.46801	+	0.00679054	0.00132392	1.08013
Ot_Chr1_02905	-3.23186	+	3.75e-10	4.88e-11	0.491564	En_0070049	-0.881465	+	0.00378799	0.000661384	0.258866
Ot_Chr1_09429	-3.22523	+	0.00874319	0.00405083	1.12214	En_0057751	-1.42605	-	0.0136763	0.00308469	0.481907
Ot_Chr1_20917	-3.22381	+	1.63e-12	1.61e-13	0.436943	En_0101938	-1.4879	-	0.00270604	0.000444531	0.423645
Ot_Chr1_21105	-3.22359	+	5.2e-05	1.46e-05	0.743571	En_0017284	-3.10748	+	0.0429017	0.0125366	1.24465
Ot_Chr5_03573	-3.22352	+	6.19e-23	2.48e-24	0.316709	En_0056795	-5.01216	-	2.39e-06	1.55e-07	0.955304
Ot_Chr5_03573	-3.22352	+	6.19e-23	2.48e-24	0.316709	En_0012177	-3.43102	+	4.05e-13	8.31e-15	0.441985
Ot_Chr7_n37578	-3.22235	+	1.01e-50	9.46e-53	0.210802	En_0017185	-4.64941	+	2.96e-07	1.57e-08	0.822386
Ot_Chr7_n37578	-3.22235	+	1.01e-50	9.46e-53	0.210802	En_0084043	-4.62668	+	1.21e-32	4.46e-35	0.374413
Ot_Chr2_17216	-3.22231	-	7.87e-06	1.89e-06	0.676342	En_0004411	-4.4688	+	0.000512904	6.43e-05	1.11817
Ot_Chr2_17216	-3.22231	-	7.87e-06	1.89e-06	0.676342	En_0054555	-3.84405	+	0.00246346	0.000398326	1.08553
Ot_Chr6_12231	-3.22195	+	4.06e-26	1.33e-27	0.295951	En_0043406	-4.05517	+	0.0272819	0.00719494	1.5088
Ot_Chr6_12231	-3.22195	+	4.06e-26	1.33e-27	0.295951	En_0075730	-1.49084	+	1.22e-05	9.48e-07	0.304123
Ot_Chr8_26709	-3.216	+	3.86e-38	6.25e-40	0.243165	En_0047084	-1.10252	+	0.000356596	4.23e-05	0.26928
Ot_Chr4_23685	-3.20985	+	2.01e-05	5.2e-06	0.704428	En_0013985	-2.69953	-	0.00460774	0.000833549	0.807904
Ot_Chr4_23685	-3.20985	+	2.01e-05	5.2e-06	0.704428	En_0090130	-5.50404	-	5.22e-08	2.4e-09	0.922202
Ot_Chr7_24494	-3.2087	+	3e-30	7.34e-32	0.273157	En_0019735	-6.20687	-	7.77e-09	3.06e-10	0.985893
Ot_Chr7_24494	-3.2087	+	3e-30	7.34e-32	0.273157	En_0041102	-4.96186	+	0.018864	0.00456396	1.74941
Ot_Chr6_01896	-3.20474	+	2.9e-12	2.92e-13	0.439134	En_0067928	-2.64349	-	0.000925032	0.000126827	0.689748
Ot_Chr6_01896	-3.20474	+	2.9e-12	2.92e-13	0.439134	En_0028941	-2.97838	+	0.0145865	0.00333253	1.01468
Ot_Chr1_11308	-3.20187	-	2.72e-06	6.06e-07	0.641731	En_0010341	-2.38398	+	0.0112793	0.00243706	0.78652
Ot_Chr1_19086	-3.2018	-	8.02e-06	1.94e-06	0.672666	En_0059799	-4.03995	+	0.00036698	4.38e-05	0.988649
Ot_Chr1_19086	-3.2018	-	8.02e-06	1.94e-06	0.672666	En_0027435	-4.3518	+	8.87e-05	8.73e-06	0.978699
Ot_Chr3_22887	-3.20127	-	6.21e-18	3.61e-19	0.357756	En_0036584	-1.65798	+	0.000626482	8.1e-05	0.420641
Ot_Chr3_22887	-3.20127	-	6.21e-18	3.61e-19	0.357756	En_0018182	-2.04878	+	0.000340115	4.02e-05	0.498953
Ot_Chr7_16498	-3.19978	+	5.6e-17	3.54e-18	0.368097	En_0011220	-2.82012	-	0.000521346	6.55e-05	0.706414
Ot_Chr7_16498	-3.19978	+	5.6e-17	3.54e-18	0.368097	En_0070859	-2.44063	+	0.0339778	0.00943313	0.940169
Ot_Chr2_05483	-3.19934	-	1.9e-05	4.88e-06	0.700083	En_0098354	-3.58974	-	0.00818048	0.00165356	1.14094
Ot_Chr7_16804	-3.19847	-	6.88e-09	1.05e-09	0.524222	En_0071048	-2.63266	+	0.000886368	0.000120501	0.684678
Ot_Chr1_04234	-3.19099	+	0.000100625	2.98e-05	0.764285	En_0031650	-3.96156	+	1.68e-05	1.35e-06	0.81983
Ot_Chr1_19238	-3.18839	-	3.22e-05	8.65e-06	0.716747	En_0024699	-1.95379	-	0.0163342	0.0038259	0.675544
Ot_Chr3_n34534	-3.18694	+	0.00120737	0.000448682	0.908049	En_0004266	-2.62808	-	0.000622836	8.04e-05	0.666459
Ot_Chr3_n34534	-3.18694	+	0.00120737	0.000448682	0.908049	En_0043686	-3.28669	+	0.0111717	0.00240845	1.08307
Ot_Chr1_n31049	-3.18429	+	8.72e-11	1.05e-11	0.468331	En_0014217	-2.72796	+	0.000690264	9.04e-05	0.696806
Ot_Chr1_n31049	-3.18429	+	8.72e-11	1.05e-11	0.468331	En_0066186	-2.77424	-	1.13e-09	3.78e-11	0.419557
Ot_Chr6_08750	-3.18393	+	1.38e-34	2.66e-36	0.25306	En_0021703	-2.16472	-	1.42e-11	3.6e-13	0.297764
Ot_Chr5_05162	-3.18345	-	8.19e-14	7.14e-15	0.409084	En_0020941	-1.98227	+	2.4e-05	2.01e-06	0.417135
Ot_Chr5_05162	-3.18345	-	8.19e-14	7.14e-15	0.409084	En_0059486	-3.04517	+	9.71e-15	1.63e-16	0.36925
Ot_Chr3_n34044	-3.18144	+	8.85e-07	1.82e-07	0.609787	En_0000541	-3.82656	+	0.000809848	0.000108628	0.988658
Ot_Chr3_n34044	-3.18144	+	8.85e-07	1.82e-07	0.609787	En_0029534	-2.79624	+	5.11e-07	2.83e-08	0.503669
Ot_Chr6_01513	-3.17885	+	0.0548293	0.0319848	1.48226	En_0002530	-4.19551	+	1.08e-15	1.59e-17	0.492417
Ot_Chr6_01513	-3.17885	+	0.0548293	0.0319848	1.48226	En_0069283	-1.4722	+	0.000152554	1.61e-05	0.341335
Ot_Chr6_01513	-3.17885	+	0.0548293	0.0319848	1.48226	En_0055988	-2.93329	-	0.0150544	0.00346409	1.00344
Ot_Chr7_10383	-3.17477	-	0.00255427	0.00102441	0.966815	En_0067318	-4.84421	+	1.14e-24	7.28e-27	0.45142
Ot_Chr1_n31606	-3.17347	+	7.81e-21	3.52e-22	0.327692	En_0068475	-5.24042	+	0.00183278	0.000280958	1.44275
Ot_Chr1_n31606	-3.17347	+	7.81e-21	3.52e-22	0.327692	En_0086322	-2.73888	+	0.00928905	0.0019264	0.883126
Ot_Chr2_06078	-3.17173	+	4.84e-05	1.35e-05	0.728774	En_0039690	-2.45035	+	4.67e-05	4.25e-06	0.532834
Ot_Chr6_12161	-3.17153	-	0.000942007	0.000341493	0.885506	En_0044830	-3.80834	-	0.001789	0.000273292	1.04642
Ot_Chr1_02809	-3.1693	-	0.00103207	0.000378138	0.891533	En_0080817	-3.12185	-	0.0340343	0.00945307	1.20292
Ot_Chr1_19847	-3.16872	+	1.98e-17	1.2e-18	0.359498	En_0061773	-3.0713	-	8.91e-08	4.28e-09	0.522937
Ot_Chr6_12307	-3.16591	-	0.0210338	0.0108609	1.24292	En_0109363	-2.52653	-	0.03569	0.0100209	0.981137
Ot_Chr3_11527	-3.16006	-	1.87e-19	9.42e-21	0.338252	En_0043609	-2.04581	-	0.00866149	0.00177468	0.654541
Ot_Chr2_n32439	-3.15738	-	4.23e-07	8.3e-08	0.589005	En_0004859	-3.86368	+	0.00176559	0.000269055	1.06046
Ot_Chr3_25762	-3.15728	+	2.35e-08	3.87e-09	0.536061	En_0030328	-6.27332	-	3.31e-06	2.22e-07	1.21117
Ot_Chr3_25762	-3.15728	+	2.35e-08	3.87e-09	0.536061	En_0038148	-6.27321	+	9.86e-11	2.84e-12	0.898038
Ot_Chr2_n32831	-3.15258	-	0.00482098	0.00207541	1.02382	En_0058137	-4.19712	-	0.000379457	4.55e-05	1.02931
Ot_Chr2_n32831	-3.15258	-	0.00482098	0.00207541	1.02382	En_0008352	-4.21169	+	0.00492093	0.000901711	1.26876
Ot_Chr2_n32831	-3.15258	-	0.00482098	0.00207541	1.02382	En_0079692	-3.20126	-	0.0095219	0.00198248	1.03505
Ot_Chr2_n32831	-3.15258	-	0.00482098	0.00207541	1.02382	En_0068641	-3.47542	-	0.000442552	5.42e-05	0.860973
Ot_Chr1_n31577	-3.14705	-	9.82e-12	1.05e-12	0.441798	En_0089360	-5.08335	+	1.72e-06	1.07e-07	0.956628
Ot_Chr1_n31577	-3.14705	-	9.82e-12	1.05e-12	0.441798	En_0079145	-4.43641	+	6.97e-05	6.66e-06	0.984965
Ot_Chr1_n31577	-3.14705	-	9.82e-12	1.05e-12	0.441798	En_0101508	-5.05747	+	1.56e-06	9.68e-08	0.948399
Ot_Chr2_15666	-3.14689	-	2.62e-23	1.03e-24	0.306599	En_0054136	-2.10445	+	0.000271058	3.1e-05	0.505159
Ot_Chr3_n33940	-3.14484	+	1.49e-32	3.27e-34	0.257862	En_0056202	-1.26343	-	5.11e-08	2.34e-09	0.211554
Ot_Chr2_15887	-3.1431	-	1.5e-06	3.19e-07	0.614831	En_0067688	-3.47809	-	0.00321445	0.000544235	1.00582
Ot_Chr2_24278	-3.14142	+	8.31e-06	2.01e-06	0.661019	En_0086896	-1.71589	+	0.0113236	0.00244906	0.566381
Ot_Chr3_n34240	-3.14047	+	0.000636332	0.000221627	0.850386	En_0018506	-4.11641	+	0.000258851	2.94e-05	0.985306
Ot_Chr4_07885	-3.14005	-	4.3e-10	5.64e-11	0.479187	En_0008142	-4.98692	+	6.04e-09	2.33e-10	0.786822
Ot_Chr9_20459	-3.13846	-	0.00332261	0.0013706	0.980533	En_0039833	-4.3634	+	0.000115287	1.18e-05	0.995728
Ot_Chr9_20459	-3.13846	-	0.00332261	0.0013706	0.980533	En_0089159	-2.80097	+	0.0477094	0.0143251	1.14372
Ot_Chr2_16236	-3.13734	+	1.07e-05	2.67e-06	0.668239	En_0063898	-1.85303	-	0.00383409	0.000670958	0.54482
Ot_Chr2_16305	-3.13561	-	1.46e-17	8.73e-19	0.354297	En_0087263	-1.01211	+	0.0228933	0.00578718	0.366761
Ot_Chr6_08696	-3.13431	+	0.00909434	0.00423434	1.09585	En_0023905	-2.71175	+	0.013112	0.00292999	0.911517
Ot_Chr6_08696	-3.13431	+	0.00909434	0.00423434	1.09585	En_0067498	-1.97679	-	0.0233062	0.00591994	0.718264
Ot_Chr6_12082	-3.13173	+	5.35e-19	2.81e-20	0.339443	En_0006539	-1.60705	-	7.3e-06	5.34e-07	0.320522
Ot_Chr6_12082	-3.13173	+	5.35e-19	2.81e-20	0.339443	En_0078885	-1.35737	+	4.16e-05	3.74e-06	0.293447
Ot_Chr4_08340	-3.13098	+	3.46e-05	9.36e-06	0.706529	En_0081284	-2.61222	-	7.74e-05	7.53e-06	0.583315
Ot_Chr3_09976	-3.13095	+	3.41e-11	3.91e-12	0.451111	En_0035941	-1.9434	+	0.00029166	3.37e-05	0.46863
Ot_Chr7_n38094	-3.13078	-	1.14e-06	2.39e-07	0.605998	En_0023261	-3.63033	-	2e-06	1.27e-07	0.687179
Ot_Chr7_n38094	-3.13078	-	1.14e-06	2.39e-07	0.605998	En_0066200	-2.20078	+	3.14e-05	2.72e-06	0.46918
Ot_Chr7_n37806	-3.12961	+	1.78e-19	8.96e-21	0.334801	En_0055135	-1.62701	+	0.00551761	0.00103019	0.495716
Ot_Chr9_13755	-3.12799	-	3.59e-05	9.75e-06	0.707266	En_0054592	-1.42092	+	0.00844889	0.0017218	0.453325
Ot_Chr9_13755	-3.12799	-	3.59e-05	9.75e-06	0.707266	En_0054868	-1.59965	+	0.0215821	0.00538353	0.574763
Ot_Chr4_00387	-3.12787	+	1.66e-42	2.23e-44	0.223824	En_0040419	-2.1301	+	0.014695	0.00336334	0.726398
Ot_Chr4_00387	-3.12787	+	1.66e-42	2.23e-44	0.223824	En_0072666	-2.95323	+	1.2e-23	8.63e-26	0.281258
Ot_Chr4_00387	-3.12787	+	1.66e-42	2.23e-44	0.223824	En_0111473	-1.08284	+	0.0100414	0.0021139	0.352286
Ot_Chr4_00379	-3.12671	+	2.21e-08	3.63e-09	0.529933	En_0040424	-3.24552	+	0.00651962	0.00125816	1.00625
Ot_Chr5_05139	-3.12433	-	1.24e-12	1.2e-13	0.42128	En_0020907	-3.89627	+	8.89e-23	6.85e-25	0.378177
Ot_Chr5_05139	-3.12433	-	1.24e-12	1.2e-13	0.42128	En_0059454	-3.63954	+	0.000168863	1.81e-05	0.84892
Ot_Chr7_10133	-3.12239	-	0.0270823	0.0144181	1.27618	En_0016946	-0.870646	-	0.0499604	0.0151459	0.358457
Ot_Chr3_n33670	-3.12166	+	1.57e-09	2.2e-10	0.491847	En_0034383	-2.77243	-	1.22e-13	2.34e-15	0.349976
Ot_Chr3_n33670	-3.12166	+	1.57e-09	2.2e-10	0.491847	En_0060610	-2.77243	-	1.22e-13	2.34e-15	0.349976
Ot_Chr3_n34450	-3.12122	+	1.96e-10	2.47e-11	0.46758	En_0049231	-1.39977	-	0.0389829	0.0111709	0.551675
Ot_Chr3_11610	-3.12053	-	4.96e-07	9.79e-08	0.585411	En_0004261	-5.84851	-	2.25e-18	2.51e-20	0.633086
Ot_Chr1_02563	-3.11886	+	7.47e-20	3.62e-21	0.330279	En_0033391	-3.0703	+	8.79e-11	2.51e-12	0.438439
Ot_Chr1_02563	-3.11886	+	7.47e-20	3.62e-21	0.330279	En_0084380	-4.17439	+	3.28e-10	1.01e-11	0.613439
Ot_Chr2_10727	-3.11838	+	7.92e-06	1.91e-06	0.654737	En_0073495	-0.939313	-	0.0120697	0.0026463	0.31247
Ot_Chr2_n32931	-3.11739	+	1.73e-07	3.19e-08	0.56367	En_0022220	-4.97922	-	3.29e-06	2.21e-07	0.96108
Ot_Chr2_n32931	-3.11739	+	1.73e-07	3.19e-08	0.56367	En_0083819	-1.4754	-	0.0124484	0.00275122	0.492743
Ot_Chr2_n33131	-3.11718	-	3.16e-06	7.11e-07	0.628676	En_0034788	-1.05534	-	0.0450856	0.013348	0.426512
Ot_Chr10_16885	-3.11518	+	1.68e-05	4.29e-06	0.677683	En_0022310	-3.7769	+	6.73e-05	6.4e-06	0.83693
Ot_Chr10_16885	-3.11518	+	1.68e-05	4.29e-06	0.677683	En_0056907	-4.33844	+	0.000100221	1e-05	0.982192
Ot_Chr3_26323	-3.11403	+	2.21e-07	4.13e-08	0.567717	En_0030383	-1.18349	-	0.00854013	0.00174313	0.378012
Ot_Chr3_12479	-3.11269	+	4.56e-06	1.05e-06	0.637661	En_0091214	-3.34949	+	0.0104189	0.00221336	1.0946
Ot_Chr3_12479	-3.11269	+	4.56e-06	1.05e-06	0.637661	En_0013069	-4.95605	+	3.41e-06	2.3e-07	0.957967
Ot_Chr3_07239	-3.10527	+	1.08e-10	1.32e-11	0.45892	En_0000092	-5.84076	+	1.07e-10	3.11e-12	0.83764
Ot_Chr4_19733	-3.10255	-	1.76e-23	6.79e-25	0.301116	En_0013586	-2.58411	-	0.00323962	0.00054936	0.747835
Ot_Chr4_19733	-3.10255	-	1.76e-23	6.79e-25	0.301116	En_0089859	-2.81889	-	2.68e-25	1.62e-27	0.25935
Ot_Chr3_19507	-3.09946	-	0.000405318	0.000135533	0.812188	En_0003883	-4.20488	-	0.000575695	7.34e-05	1.06049
Ot_Chr3_19507	-3.09946	-	0.000405318	0.000135533	0.812188	En_0075162	-2.37898	-	0.01289	0.00286766	0.797893
Ot_Chr2_15894	-3.09689	+	1.03e-14	8.1e-16	0.384581	En_0004596	-5.3923	-	2.05e-20	1.88e-22	0.553179
Ot_Chr5_04013	-3.09619	-	2.19e-05	5.71e-06	0.682453	En_0012357	-3.9601	+	0.000498468	6.21e-05	0.988866
Ot_Chr5_04013	-3.09619	-	2.19e-05	5.71e-06	0.682453	En_0012146	-3.52045	-	0.00278522	0.000460561	1.00506
Ot_Chr2_n32366	-3.09619	+	0.0591395	0.0347989	1.46691	En_0076612	-2.79876	+	0.00395866	0.000696295	0.825342
Ot_Chr2_n32366	-3.09619	+	0.0591395	0.0347989	1.46691	En_0078075	-3.2016	+	0.0163342	0.00382583	1.10698
Ot_Chr7_n37564	-3.09363	+	2.27e-11	2.53e-12	0.441854	En_0017159	-1.40959	+	0.0216772	0.00541405	0.506807
Ot_Chr3_13069	-3.09292	+	5.26e-52	4.59e-54	0.199775	En_0052296	-4.02691	+	1.53e-08	6.34e-10	0.651428
Ot_Chr3_13069	-3.09292	+	5.26e-52	4.59e-54	0.199775	En_0032915	-3.52579	+	0.000835275	0.000112485	0.912955
Ot_Chr3_13069	-3.09292	+	5.26e-52	4.59e-54	0.199775	En_0050630	-3.50509	+	3.09e-09	1.12e-10	0.543481
Ot_Chr10_n30273	-3.09227	-	9.55e-06	2.34e-06	0.654974	En_0021499	-2.33838	-	0.00185393	0.000284695	0.644388
Ot_Chr4_07712	-3.09171	+	0.000119385	3.6e-05	0.748246	En_0046113	-2.46212	-	0.000213739	2.37e-05	0.582437
Ot_Chr8_15041	-3.08985	-	1.57e-06	3.37e-07	0.605644	En_0008690	-3.07533	+	0.0108054	0.00231315	1.00937
Ot_Chr1_n31807	-3.08894	-	1.89e-08	3.07e-09	0.521114	En_0039577	-3.66035	-	1.31e-05	1.02e-06	0.748902
Ot_Chr1_n31807	-3.08894	-	1.89e-08	3.07e-09	0.521114	En_0101640	-5.61434	-	8.91e-10	2.93e-11	0.844252
Ot_Chr5_15457	-3.08476	+	1.21e-07	2.19e-08	0.551198	En_0005009	-2.8954	+	0.0145604	0.00332527	0.986189
Ot_Chr5_15457	-3.08476	+	1.21e-07	2.19e-08	0.551198	En_0047765	-1.79626	+	0.0104755	0.00222799	0.587391
Ot_Chr2_n33045	-3.08274	-	1.88e-07	3.5e-08	0.559012	En_0066849	-5.81676	-	2.53e-08	1.09e-09	0.954356
Ot_Chr2_n33045	-3.08274	-	1.88e-07	3.5e-08	0.559012	En_0063610	-5.3685	-	1.12e-12	2.44e-14	0.704064
Ot_Chr2_n33045	-3.08274	-	1.88e-07	3.5e-08	0.559012	En_0084781	-4.89955	-	4.47e-06	3.1e-07	0.957473
Ot_Chr6_01369	-3.07503	+	6.82e-15	5.27e-16	0.379399	En_0002358	-2.08898	+	0.000159499	1.69e-05	0.485597
Ot_Chr6_01369	-3.07503	+	6.82e-15	5.27e-16	0.379399	En_0085352	-2.31684	+	0.0153235	0.00354016	0.794398
Ot_Chr6_n36767	-3.0731	-	0.0046377	0.00199019	0.993985	En_0019340	-6.96124	-	4.2e-16	5.97e-18	0.806333
Ot_Chr5_n36023	-3.06943	+	0.0183569	0.00932856	1.18065	En_0020824	-1.55768	-	0.0064599	0.00124348	0.482445
Ot_Chr9_13870	-3.06914	-	1.18e-31	2.72e-33	0.255289	En_0022999	-3.1953	+	1.81e-06	1.14e-07	0.602525
Ot_Chr9_13870	-3.06914	-	1.18e-31	2.72e-33	0.255289	En_0015118	-3.16782	-	6.16e-08	2.86e-09	0.533374
Ot_Chr5_15263	-3.06911	+	3.28e-05	8.8e-06	0.690508	En_0048682	-4.25844	-	0.000168758	1.81e-05	0.993237
Ot_Chr6_01500	-3.06795	-	2.55e-39	3.9e-41	0.228396	En_0002513	-4.86218	-	4.32e-42	9.39e-45	0.346408
Ot_Chr6_01500	-3.06795	-	2.55e-39	3.9e-41	0.228396	En_0069270	-5.36076	-	2.7e-42	5.77e-45	0.380992
Ot_Chr6_01500	-3.06795	-	2.55e-39	3.9e-41	0.228396	En_0102218	-4.66834	+	6.04e-12	1.45e-13	0.631538
Ot_Chr3_n34315	-3.06296	-	0.000382037	0.000127082	0.7993	En_0043785	-1.76191	+	0.000728313	9.6e-05	0.451718
Ot_Chr3_11791	-3.06148	+	0.000691616	0.000243257	0.834361	En_0092860	-2.48935	-	3.61e-07	1.95e-08	0.44322
Ot_Chr4_08127	-3.06094	+	1.9e-06	4.12e-07	0.604516	En_0038681	-2.87091	-	0.0248756	0.00641441	1.05323
Ot_Chr9_n39722	-3.05998	+	9.69e-36	1.77e-37	0.239172	En_0014994	-3.16484	+	0.000148525	1.56e-05	0.732624
Ot_Chr3_27440	-3.05699	+	3.16e-51	2.9e-53	0.198984	En_0072402	-2.5126	+	1.44e-13	2.78e-15	0.318043
Ot_Chr5_n36585	-3.05639	+	1.93e-05	4.96e-06	0.66934	En_0012236	-1.13288	+	0.0431187	0.0126207	0.454189
Ot_Chr1_21662	-3.05327	-	3.65e-19	1.89e-20	0.32942	En_0071110	-1.64977	+	0.00623627	0.00119388	0.509135
Ot_Chr6_12149	-3.05285	+	3.02e-05	8.06e-06	0.683936	En_0044805	-5.7185	+	3.63e-24	2.48e-26	0.538614
Ot_Chr5_05261	-3.05061	-	8.3e-07	1.7e-07	0.583304	En_0065249	-2.26766	-	2.86e-09	1.04e-10	0.350946
Ot_Chr5_05261	-3.05061	-	8.3e-07	1.7e-07	0.583304	En_0077449	-1.47461	-	0.00666584	0.00129425	0.458343
Ot_Chr5_05261	-3.05061	-	8.3e-07	1.7e-07	0.583304	En_0099838	-7.22868	-	2.57e-15	3.97e-17	0.859152
Ot_Chr6_n37115	-3.0488	+	9.59e-07	1.97e-07	0.586093	En_0072158	-2.23598	+	0.00356255	0.000614137	0.652785
Ot_Chr3_09739	-3.04812	-	2.07e-20	9.59e-22	0.318136	En_0000758	-1.27138	-	0.000578705	7.39e-05	0.320772
Ot_Chr6_n37360	-3.04717	-	1.18e-45	1.39e-47	0.210286	En_0024844	-4.54915	+	4.07e-06	2.79e-07	0.885582
Ot_Chr6_n37360	-3.04717	-	1.18e-45	1.39e-47	0.210286	En_0019390	-3.01338	+	6.88e-08	3.23e-09	0.509064
Ot_Chr9_14791	-3.04587	+	0.000224905	7.15e-05	0.766976	En_0046058	-1.84609	-	0.00318311	0.000537966	0.533381
Ot_Chr4_00093	-3.04546	+	2.81e-06	6.27e-07	0.611188	En_0075100	-3.25578	-	0.00620305	0.00118587	1.00417
Ot_Chr9_02273	-3.04191	-	2.55e-50	2.45e-52	0.19981	En_0030643	-1.70589	-	3.46e-08	1.54e-09	0.282404
Ot_Chr9_02273	-3.04191	-	2.55e-50	2.45e-52	0.19981	En_0103493	-1.38948	-	0.035327	0.00989695	0.538682
Ot_Chr8_15000	-3.03937	+	3.73e-06	8.47e-07	0.617233	En_0026616	-2.7469	-	0.000104839	1.05e-05	0.62346
Ot_Chr6_n36817	-3.03827	+	2.98e-05	7.94e-06	0.680204	En_0078950	-2.25342	+	4.96e-05	4.56e-06	0.491568
Ot_Chr6_n37333	-3.03782	-	0.000155199	4.77e-05	0.747028	En_0057669	-4.13997	-	3.55e-05	3.12e-06	0.88791
Ot_Chr9_13894	-3.03098	-	4.87e-06	1.13e-06	0.622692	En_0015167	-3.06254	-	0.0134407	0.00302269	1.03275
Ot_Chr2_n32075	-3.02691	-	3.63e-18	2.07e-19	0.33596	En_0027531	-1.43955	-	5.2e-05	4.81e-06	0.314795
Ot_Chr1_21062	-3.02645	+	3.16e-06	7.08e-07	0.610272	En_0036984	-7.22913	-	2.1e-16	2.91e-18	0.829502
Ot_Chr1_21062	-3.02645	+	3.16e-06	7.08e-07	0.610272	En_0093844	-5.37908	+	2.25e-13	4.48e-15	0.686046
Ot_Chr5_04888	-3.02645	+	3.27e-06	7.37e-07	0.611226	En_0079057	-3.33659	+	0.00469666	0.000852928	1.00047
Ot_Chr5_04888	-3.02645	+	3.27e-06	7.37e-07	0.611226	En_0089632	-2.44133	+	0.03449	0.00961279	0.942798
Ot_Chr6_n36776	-3.02043	+	1.16e-06	2.42e-07	0.584961	En_0019323	-4.57254	-	3.06e-05	2.65e-06	0.973598
Ot_Chr8_n39220	-3.01994	+	1.93e-07	3.59e-08	0.54808	En_0038079	-2.98878	+	4.89e-05	4.48e-06	0.65149
Ot_Chr8_n39220	-3.01994	+	1.93e-07	3.59e-08	0.54808	En_0026616	-2.7469	-	0.000104839	1.05e-05	0.62346
Ot_Chr8_n39220	-3.01994	+	1.93e-07	3.59e-08	0.54808	En_0071571	-2.25597	-	0.039362	0.0113012	0.890545
Ot_Chr7_28375	-3.01661	+	4.4e-06	1.01e-06	0.616978	En_0046727	-4.88838	+	0.000743252	9.83e-05	1.2551
Ot_Chr1_02612	-3.01519	+	6.75e-10	9.11e-11	0.465229	En_0033349	-4.41345	+	1.17e-09	3.95e-11	0.668089
Ot_Chr1_02612	-3.01519	+	6.75e-10	9.11e-11	0.465229	En_0063317	-3.66411	+	3.11e-09	1.14e-10	0.568275
Ot_Chr8_n39210	-3.01497	+	0.00172094	0.000663053	0.885606	En_0058427	-2.22137	-	0.00132825	0.000192879	0.595834
Ot_Chr4_21339	-3.00946	+	9.22e-05	2.71e-05	0.717079	En_0042667	-1.75338	-	0.00266657	0.000436908	0.498584
Ot_Chr3_12991	-3.00367	-	9.52e-10	1.31e-10	0.467393	En_0100223	-4.82324	-	0.0193533	0.00471911	1.70697
Ot_Chr9_20339	-3.00347	-	0.000507624	0.000173202	0.799815	En_0032570	-3.16939	+	0.00516939	0.000954872	0.959403
Ot_Chr9_20339	-3.00347	-	0.000507624	0.000173202	0.799815	En_0009568	-1.60363	-	0.0164991	0.00387517	0.555246
Ot_Chr1_11350	-3.00327	-	5.3e-12	5.51e-13	0.416423	En_0069634	-2.74981	-	0.0129646	0.00288762	0.922925
Ot_Chr1_11350	-3.00327	-	5.3e-12	5.51e-13	0.416423	En_0010380	-1.83383	+	0.00056728	7.21e-05	0.46201
Ot_Chr9_25944	-3.00276	-	3.26e-23	1.28e-24	0.293177	En_0014960	-1.18675	+	0.0144519	0.00329484	0.403822
Ot_Chr8_n39055	-2.99737	-	3.65e-06	8.3e-07	0.608207	En_0025838	-3.64379	+	0.00014294	1.49e-05	0.841491
Ot_Chr5_n35922	-2.99497	+	2.02e-06	4.39e-07	0.592944	En_0067553	-3.89348	+	0.00120097	0.000171839	1.03628
Ot_Chr1_04623	-2.99458	-	3.2e-17	1.98e-18	0.341916	En_0017996	-1.61367	-	2.35e-06	1.52e-07	0.307327
Ot_Chr1_04623	-2.99458	-	3.2e-17	1.98e-18	0.341916	En_0088789	-1.79481	+	3.7e-07	2e-08	0.319795
Ot_Chr1_04623	-2.99458	-	3.2e-17	1.98e-18	0.341916	En_0090842	-3.02024	+	1.91e-06	1.2e-07	0.570627
Ot_Chr5_27088	-2.99186	+	6.04e-12	6.31e-13	0.415909	En_0012510	-4.55936	-	1.1e-10	3.18e-12	0.654201
Ot_Chr2_15970	-2.98883	+	4.85e-06	1.13e-06	0.613951	En_0004700	-4.20972	-	0.000166585	1.78e-05	0.981097
Ot_Chr4_23676	-2.98818	-	5.57e-06	1.31e-06	0.61754	En_0013998	-3.87167	+	0.000385568	4.64e-05	0.950527
Ot_Chr4_23676	-2.98818	-	5.57e-06	1.31e-06	0.61754	En_0060287	-3.44207	+	0.00720123	0.0014191	1.07877
Ot_Chr4_23676	-2.98818	-	5.57e-06	1.31e-06	0.61754	En_0109521	-2.44167	+	0.0142504	0.00324028	0.829381
Ot_Chr2_06681	-2.98781	+	5.82e-06	1.37e-06	0.618667	En_0078669	-2.74647	+	2.71e-07	1.43e-08	0.4844
Ot_Chr7_10110	-2.98592	+	1.78e-19	8.95e-21	0.319423	En_0016918	-1.09659	+	1.89e-05	1.53e-06	0.228134
Ot_Chr3_17765	-2.97635	+	6.08e-29	1.62e-30	0.259212	En_0052869	-3.7328	-	3.43e-27	1.79e-29	0.331133
Ot_Chr3_22941	-2.97519	-	5.59e-10	7.47e-11	0.456948	En_0032845	-1.17676	+	0.0181825	0.00436386	0.412812
Ot_Chr3_22941	-2.97519	-	5.59e-10	7.47e-11	0.456948	En_0087071	-1.27676	+	0.0148193	0.00339653	0.435849
Ot_Chr2_15716	-2.97212	+	2.91e-09	4.22e-10	0.475878	En_0020546	-3.60658	-	7.31e-33	2.64e-35	0.290872
Ot_Chr2_06569	-2.96732	-	0.000633128	0.000220235	0.803151	En_0105283	-4.48145	+	0.000891804	0.000121367	1.16603
Ot_Chr3_22866	-2.96652	+	2.96e-26	9.64e-28	0.271752	En_0097679	-1.02021	-	0.0228022	0.00576131	0.3695
Ot_Chr7_13434	-2.96334	+	3.21e-26	1.05e-27	0.271652	En_0025595	-1.84726	-	1.24e-07	6.14e-09	0.317784
Ot_Chr7_13434	-2.96334	+	3.21e-26	1.05e-27	0.271652	En_0108299	-2.37409	-	5.04e-06	3.54e-07	0.466236
Ot_Chr1_n30621	-2.96294	+	4.38e-06	1.01e-06	0.605871	En_0031991	-3.49872	+	4.28e-11	1.16e-12	0.492062
Ot_Chr3_18717	-2.96278	+	6.37e-06	1.51e-06	0.615969	En_0043759	-2.6085	-	0.0378751	0.0107773	1.02301
Ot_Chr9_n39311	-2.96213	-	2.04e-06	4.44e-07	0.58668	En_0047255	-2.45322	+	2.63e-09	9.44e-11	0.378833
Ot_Chr2_06554	-2.96098	-	1.56e-23	5.98e-25	0.287033	En_0052513	-3.27418	+	2.34e-50	3.71e-53	0.213343
Ot_Chr4_01217	-2.95993	-	8.62e-11	1.04e-11	0.435208	En_0050902	-4.33216	+	4.33e-11	1.17e-12	0.609444
Ot_Chr4_01217	-2.95993	-	8.62e-11	1.04e-11	0.435208	En_0080280	-4.04978	+	5.69e-11	1.57e-12	0.572973
Ot_Chr3_n34158	-2.95966	-	1.61e-07	2.96e-08	0.53387	En_0000941	-1.33562	-	0.0300059	0.0080998	0.504411
Ot_Chr6_12337	-2.95909	-	9.93e-09	1.55e-09	0.490007	En_0002334	-2.94391	-	0.00949161	0.00197533	0.951516
Ot_Chr6_12337	-2.95909	-	9.93e-09	1.55e-09	0.490007	En_0060773	-2.67357	-	0.0189921	0.00460434	0.943563
Ot_Chr8_24792	-2.95798	-	2.32e-45	2.77e-47	0.204801	En_0058134	-2.37849	-	0.0013309	0.000193437	0.638103
Ot_Chr8_24792	-2.95798	-	2.32e-45	2.77e-47	0.204801	En_0068638	-2.74644	-	3.96e-22	3.19e-24	0.270489
Ot_Chr8_24792	-2.95798	-	2.32e-45	2.77e-47	0.204801	En_0079690	-1.80843	-	0.00124415	0.000178925	0.482628
Ot_Chr6_02060	-2.9569	-	0.000222443	7.06e-05	0.744021	En_0048274	-1.39275	-	0.00055602	7.05e-05	0.350415
Ot_Chr1_27706	-2.95483	-	0.00022905	7.3e-05	0.744976	En_0002912	-1.11663	+	0.00442618	0.000795067	0.332876
Ot_Chr5_04085	-2.95369	+	3.82e-28	1.07e-29	0.260968	En_0083550	-3.21333	+	5.17e-25	3.22e-27	0.297363
Ot_Chr4_08253	-2.95044	+	3.47e-06	7.86e-07	0.597412	En_0048446	-4.33299	-	1.05e-05	8.03e-07	0.878072
Ot_Chr4_08253	-2.95044	+	3.47e-06	7.86e-07	0.597412	En_0071265	-5.12253	-	1.1e-09	3.68e-11	0.774218
Ot_Chr9_13739	-2.94921	+	0.00115333	0.000426779	0.837143	En_0054581	-3.81718	+	0.000922853	0.000126429	0.99579
Ot_Chr9_13739	-2.94921	+	0.00115333	0.000426779	0.837143	En_0054857	-4.44124	+	7.8e-05	7.59e-06	0.992114
Ot_Chr1_24692	-2.94782	-	3.77e-48	3.97e-50	0.198005	En_0027043	-2.78513	-	4.16e-05	3.74e-06	0.602173
Ot_Chr1_24692	-2.94782	-	3.77e-48	3.97e-50	0.198005	En_0071162	-3.43272	-	0.00013975	1.45e-05	0.791765
Ot_Chr3_06961	-2.94719	+	5.48e-27	1.68e-28	0.266139	En_0029532	-2.08244	+	1.07e-06	6.39e-08	0.385107
Ot_Chr1_11470	-2.94711	+	1.96e-37	3.33e-39	0.224985	En_0033609	-2.67494	+	2.43e-11	6.4e-13	0.371947
Ot_Chr1_04187	-2.94637	+	4.04e-08	6.89e-09	0.508562	En_0078251	-3.68289	-	0.0014866	0.000220087	0.996785
Ot_Chr6_n36694	-2.94599	-	4.87e-09	7.29e-10	0.478265	En_0085783	-4.82484	+	8.75e-06	6.54e-07	0.969897
Ot_Chr6_n36694	-2.94599	-	4.87e-09	7.29e-10	0.478265	En_0021882	-3.26721	+	0.00663114	0.00128612	1.01496
Ot_Chr5_03527	-2.94405	+	8.24e-21	3.72e-22	0.304184	En_0056842	-2.12481	-	8.35e-11	2.37e-12	0.303081
Ot_Chr5_03817	-2.94397	+	8.16e-28	2.35e-29	0.261716	En_0049723	-1.9235	+	4.04e-09	1.5e-10	0.300308
Ot_Chr5_03817	-2.94397	+	8.16e-28	2.35e-29	0.261716	En_0061457	-2.22172	-	0.00329141	0.000560134	0.643937
Ot_Chr2_05683	-2.9439	+	9.96e-28	2.9e-29	0.262141	En_0029777	-3.67565	-	3.13e-06	2.09e-07	0.70806
Ot_Chr3_07301	-2.94259	+	0.00137393	0.000517619	0.847649	En_0000015	-1.48434	+	9.78e-06	7.39e-07	0.29981
Ot_Chr2_24212	-2.94074	+	8.87e-08	1.58e-08	0.520231	En_0027626	-2.67064	-	2.15e-09	7.56e-11	0.410296
Ot_Chr2_24212	-2.94074	+	8.87e-08	1.58e-08	0.520231	En_0022147	-4.73424	-	3.54e-18	4.04e-20	0.515324
Ot_Chr2_24212	-2.94074	+	8.87e-08	1.58e-08	0.520231	En_0101146	-3.70498	-	0.0123247	0.00271623	1.23575
Ot_Chr8_n38774	-2.94024	+	2.29e-31	5.31e-33	0.245703	En_0064064	-2.99751	+	0.0379338	0.0108041	1.17597
Ot_Chr1_n31921	-2.93706	-	6.31e-05	1.79e-05	0.684771	En_0095303	-1.78073	+	6.96e-05	6.65e-06	0.3953
Ot_Chr4_n34974	-2.93683	+	7.55e-17	4.83e-18	0.339229	En_0015713	-2.95482	-	7.56e-10	2.45e-11	0.442591
Ot_Chr4_n34974	-2.93683	+	7.55e-17	4.83e-18	0.339229	En_0040942	-3.95044	+	2.36e-05	1.97e-06	0.830608
Ot_Chr9_14780	-2.93682	-	2.51e-15	1.86e-16	0.356797	En_0035180	-4.71595	+	4.26e-11	1.15e-12	0.663206
Ot_Chr9_14780	-2.93682	-	2.51e-15	1.86e-16	0.356797	En_0080348	-3.12217	+	0.00563975	0.00105731	0.953388
Ot_Chr1_19848	-2.93592	-	0.000238781	7.64e-05	0.742228	En_0061771	-4.49575	+	0.00693407	0.0013577	1.40339
Ot_Chr6_01569	-2.93089	-	2.54e-30	6.19e-32	0.249203	En_0110694	-4.23143	+	8.89e-23	6.85e-25	0.41071
Ot_Chr6_01569	-2.93089	-	2.54e-30	6.19e-32	0.249203	En_0055920	-4.31275	+	9.2e-23	7.11e-25	0.418746
Ot_Chr1_14388	-2.92736	-	1.29e-05	3.24e-06	0.628838	En_0030672	-5.09359	+	1.56e-06	9.65e-08	0.955069
Ot_Chr6_12081	-2.92496	+	7.61e-06	1.83e-06	0.613004	En_0006540	-6.37976	-	4.2e-07	2.29e-08	1.14154
Ot_Chr9_14818	-2.92431	-	1.28e-05	3.21e-06	0.627958	En_0064559	-4.11031	+	0.0002766	3.17e-05	0.987855
Ot_Chr9_14818	-2.92431	-	1.28e-05	3.21e-06	0.627958	En_0055621	-4.73623	+	1.16e-05	8.98e-07	0.964075
Ot_Chr2_16117	-2.92431	+	1.8e-05	4.61e-06	0.638235	En_0062885	-4.34285	-	9.03e-05	8.91e-06	0.977678
Ot_Chr2_16117	-2.92431	+	1.8e-05	4.61e-06	0.638235	En_0054042	-6.36563	+	1.4e-10	4.12e-12	0.918157
Ot_Chr1_24926	-2.91918	+	2.54e-24	9.46e-26	0.278244	En_0108852	-2.69558	+	1.01e-15	1.49e-17	0.316075
Ot_Chr1_24926	-2.91918	+	2.54e-24	9.46e-26	0.278244	En_0097313	-2.89171	+	3.16e-05	2.74e-06	0.616682
Ot_Chr7_n38174	-2.91644	+	1.24e-06	2.61e-07	0.566345	En_0092693	-1.62351	-	7.57e-06	5.56e-07	0.324317
Ot_Chr2_06112	-2.91191	-	7.26e-06	1.74e-06	0.608966	En_0034768	-4.88203	+	7.02e-10	2.27e-11	0.730029
Ot_Chr2_06112	-2.91191	-	7.26e-06	1.74e-06	0.608966	En_0051183	-4.6691	+	3.9e-08	1.75e-09	0.77568
Ot_Chr2_n32874	-2.91191	-	1.59e-05	4.04e-06	0.631779	En_0092604	-5.09312	-	1.26e-06	7.65e-08	0.947529
Ot_Chr2_n32874	-2.91191	-	1.59e-05	4.04e-06	0.631779	En_0091295	-3.96262	-	5.53e-22	4.49e-24	0.391548
Ot_Chr1_n31076	-2.91098	-	1.77e-05	4.53e-06	0.634833	En_0074026	-3.01155	+	1.02e-08	4.12e-10	0.481883
Ot_Chr9_n39370	-2.91046	-	0.00011194	3.35e-05	0.701646	En_0009656	-5.1314	+	2.82e-06	1.86e-07	0.984338
Ot_Chr2_n32026	-2.90943	+	0.000146844	4.5e-05	0.713023	En_0031002	-4.436	-	8.39e-06	6.24e-07	0.890132
Ot_Chr4_00544	-2.90831	-	3.91e-05	1.07e-05	0.660529	En_0077216	-4.30821	+	0.00207962	0.000326087	1.19884
Ot_Chr4_00544	-2.90831	-	3.91e-05	1.07e-05	0.660529	En_0094037	-4.8011	+	7.6e-06	5.59e-07	0.959279
Ot_Chr4_00544	-2.90831	-	3.91e-05	1.07e-05	0.660529	En_0094940	-5.65148	+	1.94e-08	8.19e-10	0.920246
Ot_Chr8_n39209	-2.90734	-	0.000884942	0.000318056	0.807566	En_0058427	-2.22137	-	0.00132825	0.000192879	0.595834
Ot_Chr7_22430	-2.90712	-	0.000123853	3.74e-05	0.705121	En_0028791	-3.15254	-	0.0132044	0.00295587	1.06064
Ot_Chr1_02486	-2.9063	-	3.95e-26	1.29e-27	0.266889	En_0033581	-0.922909	-	0.01338	0.00300285	0.311011
Ot_Chr7_10510	-2.90411	+	3.22e-46	3.66e-48	0.199157	En_0037460	-3.24606	+	4.81e-08	2.19e-09	0.542539
Ot_Chr7_10510	-2.90411	+	3.22e-46	3.66e-48	0.199157	En_0036265	-3.46811	-	3.5e-07	1.88e-08	0.616804
Ot_Chr1_19368	-2.90185	+	9.23e-06	2.26e-06	0.61367	En_0017234	-3.4531	+	0.00328039	0.000557908	1.00052
Ot_Chr2_22094	-2.90033	-	9.51e-11	1.15e-11	0.427368	En_0008478	-2.14249	+	0.0376592	0.0106978	0.839394
Ot_Chr2_22094	-2.90033	-	9.51e-11	1.15e-11	0.427368	En_0041570	-2.7386	+	0.00089834	0.000122544	0.712994
Ot_Chr2_22094	-2.90033	-	9.51e-11	1.15e-11	0.427368	En_0046509	-2.10678	+	0.000321112	3.77e-05	0.51118
Ot_Chr3_17844	-2.89517	+	0.00175441	0.000677128	0.851852	En_0035395	-1.82436	-	0.0132825	0.00297635	0.614227
Ot_Chr3_n33974	-2.89022	+	1.09e-10	1.33e-11	0.427196	En_0000078	-1.81624	+	6.62e-06	4.78e-07	0.360739
Ot_Chr3_n33974	-2.89022	+	1.09e-10	1.33e-11	0.427196	En_0006063	-1.81214	+	0.0169647	0.00400326	0.629673
Ot_Chr3_n33974	-2.89022	+	1.09e-10	1.33e-11	0.427196	En_0104714	-3.68279	+	9.69e-07	5.7e-08	0.678487
Ot_Chr3_n33974	-2.89022	+	1.09e-10	1.33e-11	0.427196	En_0107467	-1.60017	+	0.044489	0.0131294	0.645167
Ot_Chr9_02217	-2.88754	+	2.02e-45	2.39e-47	0.199783	En_0009852	-2.78074	-	6.88e-29	3.3e-31	0.239329
Ot_Chr2_n32345	-2.88652	+	1.33e-25	4.5e-27	0.267884	En_0016535	-2.99156	+	7.38e-06	5.4e-07	0.596956
Ot_Chr9_02393	-2.8843	+	8.73e-05	2.56e-05	0.685143	En_0073762	-5.10602	-	1.08e-06	6.45e-08	0.944527
Ot_Chr1_18370	-2.88427	+	1.29e-09	1.8e-10	0.452241	En_0054984	-2.07444	-	0.0109467	0.00235217	0.681992
Ot_Chr1_18370	-2.88427	+	1.29e-09	1.8e-10	0.452241	En_0089443	-4.90194	-	0.00238373	0.000383102	1.38026
Ot_Chr3_17785	-2.88426	+	1.25e-20	5.69e-22	0.299354	En_0113863	-5.66661	-	6.77e-15	1.12e-16	0.683425
Ot_Chr4_n35022	-2.88128	-	0.0048868	0.0021064	0.937063	En_0050923	-1.53244	+	0.0434973	0.0127663	0.615384
Ot_Chr5_14103	-2.88116	-	3.38e-11	3.87e-12	0.415033	En_0016253	-3.26071	+	2.41e-11	6.32e-13	0.453288
Ot_Chr5_14103	-2.88116	-	3.38e-11	3.87e-12	0.415033	En_0078291	-3.00283	+	1.45e-13	2.81e-15	0.380151
Ot_Chr2_05791	-2.8805	+	1.18e-11	1.28e-12	0.405899	En_0085824	-2.71231	+	0.0255591	0.00664615	0.99935
Ot_Chr2_05791	-2.8805	+	1.18e-11	1.28e-12	0.405899	En_0066765	-2.38657	+	0.0315309	0.00860123	0.908303
Ot_Chr3_09753	-2.87529	+	0.00152073	0.000579143	0.835548	En_0000738	-2.50982	+	0.0109129	0.00234336	0.824822
Ot_Chr3_09753	-2.87529	+	0.00152073	0.000579143	0.835548	En_0021175	-3.08696	+	1.9e-06	1.2e-07	0.583205
Ot_Chr9_n39421	-2.87375	+	1.12e-29	2.84e-31	0.247059	En_0035061	-1.04093	-	0.0160377	0.003738	0.359009
Ot_Chr1_n30989	-2.87236	-	7.75e-14	6.75e-15	0.368766	En_0020506	-5.30869	+	2.54e-07	1.34e-08	0.934407
Ot_Chr1_n30989	-2.87236	-	7.75e-14	6.75e-15	0.368766	En_0039934	-5.53628	-	3.96e-08	1.79e-09	0.920227
Ot_Chr1_n30989	-2.87236	-	7.75e-14	6.75e-15	0.368766	En_0066052	-4.61957	+	0.00257256	0.000418897	1.30944
Ot_Chr4_n34799	-2.87158	+	0.0022597	0.000895676	0.86457	En_0033507	-2.75765	-	8.07e-08	3.84e-09	0.468117
Ot_Chr4_n34908	-2.87048	+	3.85e-07	7.5e-08	0.533661	En_0013508	-2.22142	+	0.00163894	0.000246752	0.606016
Ot_Chr4_n34908	-2.87048	+	3.85e-07	7.5e-08	0.533661	En_0083304	-5.10029	+	0.00166496	0.000251173	1.39312
Ot_Chr4_n34908	-2.87048	+	3.85e-07	7.5e-08	0.533661	En_0095407	-3.37525	+	6.69e-18	7.92e-20	0.370325
Ot_Chr4_n34908	-2.87048	+	3.85e-07	7.5e-08	0.533661	En_0107331	-4.70569	+	0.0123248	0.00271661	1.56955
Ot_Chr4_07924	-2.86711	-	0.000189235	5.92e-05	0.713906	En_0008188	-2.00408	+	3.33e-05	2.91e-06	0.42847
Ot_Chr4_07924	-2.86711	-	0.000189235	5.92e-05	0.713906	En_0013829	-1.57996	+	0.00207698	0.000325635	0.439609
Ot_Chr4_07924	-2.86711	-	0.000189235	5.92e-05	0.713906	En_0060478	-2.37547	+	4.7e-11	1.28e-12	0.334751
Ot_Chr4_n35161	-2.86688	+	0.000334657	0.000110245	0.741397	En_0091077	-4.70789	+	0.000422701	5.15e-05	1.16278
Ot_Chr4_n35161	-2.86688	+	0.000334657	0.000110245	0.741397	En_0042590	-3.79446	+	0.00610044	0.00116148	1.16818
Ot_Chr4_n35161	-2.86688	+	0.000334657	0.000110245	0.741397	En_0092556	-4.03654	+	1.39e-06	8.52e-08	0.753677
Ot_Chr1_19837	-2.86264	+	6.11e-08	1.07e-08	0.500463	En_0061791	-1.29495	-	0.00166106	0.000250466	0.353639
Ot_Chr3_13066	-2.86204	-	0.000118489	3.57e-05	0.692338	En_0052300	-5.02466	-	1.91e-06	1.21e-07	0.949422
Ot_Chr3_13066	-2.86204	-	0.000118489	3.57e-05	0.692338	En_0032919	-4.52079	-	5.55e-05	5.16e-06	0.991814
Ot_Chr3_13066	-2.86204	-	0.000118489	3.57e-05	0.692338	En_0050635	-5.01762	-	2.06e-06	1.31e-07	0.950849
Ot_Chr4_07794	-2.86186	+	0.00818312	0.00376636	0.987836	En_0008022	-4.54927	-	3.23e-10	9.96e-12	0.668309
Ot_Chr1_04285	-2.85908	-	3.37e-13	3.12e-14	0.376534	En_0031601	-3.2095	-	4.76e-12	1.13e-13	0.43225
Ot_Chr4_00915	-2.85876	-	4.52e-22	1.89e-23	0.286491	En_0084538	-2.68793	-	9.12e-24	6.51e-26	0.255345
Ot_Chr6_n37380	-2.85741	-	0.000244423	7.84e-05	0.723526	En_0006891	-2.54935	+	0.0306791	0.00831317	0.965999
Ot_Chr2_15554	-2.85528	-	1.17e-05	2.92e-06	0.610559	En_0104783	-1.94556	-	0.00730203	0.00144274	0.610667
Ot_Chr1_n31478	-2.85229	+	0.000522736	0.000178871	0.761193	En_0024691	-0.808587	+	0.0122104	0.00268366	0.269365
Ot_Chr2_16327	-2.8521	-	0.000526577	0.000180358	0.761565	En_0030986	-2.46223	+	0.000525817	6.62e-05	0.617142
Ot_Chr1_04256	-2.85043	+	1.06e-07	1.9e-08	0.507155	En_0031630	-1.08003	+	0.0139176	0.00314776	0.365749
Ot_Chr9_14515	-2.84758	+	0.0243207	0.0127848	1.14374	En_0018736	-1.17261	-	0.0240752	0.00616048	0.428097
Ot_Un170_27092	-2.84652	+	4.78e-16	3.26e-17	0.337394	En_0018862	-2.00904	-	0.0010827	0.000152412	0.530496
Ot_Chr6_08598	-2.84119	+	0.0766247	0.0468935	1.4297	En_0019341	-3.34456	-	0.00891111	0.00183454	1.07342
Ot_Chr7_10144	-2.84	+	2.59e-05	6.85e-06	0.631332	En_0016965	-3.24836	+	0.00864237	0.00176968	1.03901
Ot_Chr5_15386	-2.8395	+	0.00022674	7.21e-05	0.715404	En_0022052	-3.58499	+	9.27e-05	9.18e-06	0.808203
Ot_Chr5_15386	-2.8395	+	0.00022674	7.21e-05	0.715404	En_0027687	-4.06882	-	9.37e-05	9.29e-06	0.917833
Ot_Chr1_n30713	-2.83053	+	2.22e-17	1.36e-18	0.321614	En_0048376	-2.18064	+	6.2e-06	4.46e-07	0.431976
Ot_Chr1_n30713	-2.83053	+	2.22e-17	1.36e-18	0.321614	En_0077971	-1.98479	-	0.0197594	0.00483183	0.704316
Ot_Chr1_19312	-2.83012	+	7.74e-37	1.36e-38	0.217835	En_0107505	-1.48115	-	0.00014651	1.53e-05	0.342572
Ot_Chr2_16214	-2.82804	+	0.000298975	9.77e-05	0.725836	En_0063869	-3.32079	-	0.0378817	0.0107804	1.3024
Ot_Chr6_n36733	-2.82524	-	1.02e-07	1.83e-08	0.502061	En_0023852	-1.19287	-	0.0145306	0.00331795	0.406204
Ot_Chr5_03158	-2.82464	+	0.00020018	6.3e-05	0.705939	En_0024544	-3.2381	-	0.0454008	0.0134599	1.31025
Ot_Chr7_n37632	-2.82418	-	0.000497946	0.000169601	0.751021	En_0019777	-1.66319	-	0.00483721	0.000883667	0.500182
Ot_Chr2_15922	-2.824	+	4.53e-05	1.26e-05	0.646611	En_0004630	-3.28597	-	0.0170911	0.00404038	1.14295
Ot_Chr2_16298	-2.82322	-	0.000482384	0.000163617	0.748977	En_0030961	-2.79431	+	0.0246935	0.00635734	1.02402
Ot_Chr2_16298	-2.82322	-	0.000482384	0.000163617	0.748977	En_0100304	-2.79431	+	0.0246935	0.00635734	1.02402
Ot_Chr4_08045	-2.82143	+	2.35e-07	4.42e-08	0.515483	En_0024429	-2.415	+	1.15e-06	6.91e-08	0.447767
Ot_Chr5_03565	-2.82056	-	1.32e-13	1.18e-14	0.365448	En_0056808	-1.92467	+	0.00393658	0.000691899	0.567287
Ot_Chr5_03565	-2.82056	-	1.32e-13	1.18e-14	0.365448	En_0012169	-2.42344	-	0.00237282	0.000381221	0.682129
Ot_Chr3_12898	-2.82004	-	1.45e-42	1.92e-44	0.201647	En_0018578	-3.35824	-	0.000107418	1.08e-05	0.763308
Ot_Chr3_12898	-2.82004	-	1.45e-42	1.92e-44	0.201647	En_0105387	-2.36343	-	0.0161652	0.00377504	0.815997
Ot_Chr3_12898	-2.82004	-	1.45e-42	1.92e-44	0.201647	En_0110159	-3.52018	-	2.01e-15	3.07e-17	0.4169
Ot_Chr7_10427	-2.81977	-	1.52e-06	3.24e-07	0.55192	En_0070259	-4.10911	+	0.000266833	3.05e-05	0.98539
Ot_Chr2_24230	-2.81885	-	1.88e-06	4.06e-07	0.55641	En_0027605	-2.4392	+	1.58e-06	9.81e-08	0.457613
Ot_Chr2_24230	-2.81885	-	1.88e-06	4.06e-07	0.55641	En_0022128	-1.86278	+	5.31e-06	3.76e-07	0.366629
Ot_Chr5_n36031	-2.81785	+	5.64e-05	1.59e-05	0.652925	En_0044966	-6.43657	-	8.2e-05	8.02e-06	1.44167
Ot_Chr2_16186	-2.81742	-	5.55e-20	2.65e-21	0.297332	En_0063837	-1.5487	+	1.99e-05	1.63e-06	0.322991
Ot_Chr9_n39348	-2.81651	+	0.00137887	0.000519781	0.811591	En_0009833	-1.89686	-	0.0236375	0.00602912	0.690724
Ot_Chr1_n31384	-2.81484	+	2.48e-07	4.67e-08	0.515223	En_0090781	-3.84946	+	0.000182583	1.98e-05	0.902025
Ot_Chr1_09238	-2.81461	+	8.75e-16	6.16e-17	0.336591	En_0065183	-3.25679	+	1.16e-07	5.71e-09	0.559092
Ot_Chr1_09238	-2.81461	+	8.75e-16	6.16e-17	0.336591	En_0069951	-2.89824	+	0.0142469	0.00323923	0.984433
Ot_Chr1_09462	-2.80624	+	5.73e-07	1.15e-07	0.529275	En_0057779	-3.79875	-	0.0014317	0.00021061	1.02504
Ot_Chr1_09462	-2.80624	+	5.73e-07	1.15e-07	0.529275	En_0091642	-1.91608	-	1.54e-08	6.41e-10	0.310043
Ot_Chr7_21960	-2.79973	-	2.51e-08	4.16e-09	0.476322	En_0001135	-5.48366	-	6.3e-08	2.93e-09	0.923911
Ot_Chr7_21960	-2.79973	-	2.51e-08	4.16e-09	0.476322	En_0081098	-3.47372	-	0.00514487	0.000949793	1.05105
Ot_Chr3_n33586	-2.79649	+	3.28e-05	8.8e-06	0.629176	En_0041853	-4.59461	+	0.000188434	2.05e-05	1.07863
Ot_Chr3_n33586	-2.79649	+	3.28e-05	8.8e-06	0.629176	En_0104883	-4.04927	+	0.00100406	0.000139645	1.06314
Ot_Chr2_16222	-2.78989	+	3.88e-05	1.06e-05	0.633373	En_0063876	-4.07041	-	0.000450773	5.54e-05	1.00958
Ot_Chr3_06833	-2.78888	-	9.82e-10	1.35e-10	0.434302	En_0000667	-3.96688	-	0.00492828	0.000903495	1.19521
Ot_Chr3_06833	-2.78888	-	9.82e-10	1.35e-10	0.434302	En_0021109	-3.38797	-	1.11e-07	5.45e-09	0.580851
Ot_Chr5_n36025	-2.78431	-	1.53e-06	3.26e-07	0.545085	En_0044963	-3.48474	+	9.83e-18	1.19e-19	0.384186
Ot_Chr5_n36025	-2.78431	-	1.53e-06	3.26e-07	0.545085	En_0056549	-2.48465	+	5.32e-05	4.94e-06	0.543984
Ot_Chr7_16754	-2.7817	+	1.73e-12	1.71e-13	0.377444	En_0011584	-3.62483	+	1.82e-07	9.34e-09	0.631258
Ot_Chr7_16754	-2.7817	+	1.73e-12	1.71e-13	0.377444	En_0102364	-2.48732	-	4.52e-05	4.1e-06	0.539992
Ot_Chr3_12872	-2.78087	+	0.00477652	0.00205496	0.902245	En_0018612	-3.80916	+	0.00336789	0.000575247	1.10634
Ot_Chr1_n30714	-2.78001	-	4.78e-05	1.33e-05	0.638349	En_0048370	-3.33828	-	6.6e-24	4.63e-26	0.316162
Ot_Chr1_n30714	-2.78001	-	4.78e-05	1.33e-05	0.638349	En_0077977	-2.31334	+	4.56e-17	5.92e-19	0.260114
Ot_Chr1_n30714	-2.78001	-	4.78e-05	1.33e-05	0.638349	En_0052119	-3.18072	+	3.45e-18	3.94e-20	0.346115
Ot_Chr1_04383	-2.77844	+	2.15e-09	3.06e-10	0.441322	En_0039610	-6.48631	+	1.61e-11	4.12e-13	0.894485
Ot_Chr1_04383	-2.77844	+	2.15e-09	3.06e-10	0.441322	En_0096704	-5.58145	+	8.7e-10	2.86e-11	0.83883
Ot_Chr1_14148	-2.77816	+	3.74e-11	4.3e-12	0.401068	En_0073127	-1.90243	+	0.0248405	0.00640349	0.697788
Ot_Chr4_n35558	-2.77645	+	1.3e-07	2.38e-08	0.497382	En_0014148	-2.18793	-	6.26e-17	8.27e-19	0.247047
Ot_Chr2_17258	-2.77434	-	1.72e-22	7.1e-24	0.27536	En_0002252	-2.56789	+	0.000363793	4.34e-05	0.628031
Ot_Chr2_17182	-2.77064	-	3.29e-29	8.66e-31	0.240167	En_0004452	-2.65396	+	5.51e-16	7.92e-18	0.308571
Ot_Chr2_17182	-2.77064	-	3.29e-29	8.66e-31	0.240167	En_0059554	-2.7629	+	1.05e-18	1.14e-20	0.296388
Ot_Chr2_17182	-2.77064	-	3.29e-29	8.66e-31	0.240167	En_0093799	-2.46474	+	2.19e-09	7.73e-11	0.37886
Ot_Chr3_18584	-2.77063	-	0.00380325	0.00159042	0.877432	En_0047995	-3.06512	-	0.0179212	0.00428572	1.0731
Ot_Chr3_n34517	-2.77061	-	0.000163219	5.04e-05	0.68345	En_0043644	-2.86422	-	0.0124926	0.0027628	0.956985
Ot_Chr2_15707	-2.76992	+	1.65e-12	1.63e-13	0.375524	En_0020553	-2.42516	-	7.37e-07	4.22e-08	0.442427
Ot_Chr3_09754	-2.76976	-	9.64e-19	5.18e-20	0.302371	En_0000736	-2.3182	-	0.00195123	0.000302465	0.641595
Ot_Chr3_09754	-2.76976	-	9.64e-19	5.18e-20	0.302371	En_0021173	-3.19505	-	3.52e-09	1.3e-10	0.497091
Ot_Chr1_27750	-2.76862	+	4.12e-35	7.7e-37	0.218357	En_0020390	-3.85263	-	2.35e-19	2.41e-21	0.406157
Ot_Chr5_15247	-2.76734	-	0.00011024	3.3e-05	0.666534	En_0048673	-4.68479	+	6.57e-12	1.58e-13	0.634774
Ot_Chr5_15247	-2.76734	-	0.00011024	3.3e-05	0.666534	En_0103113	-4.68479	+	6.57e-12	1.58e-13	0.634774
Ot_Chr8_09173	-2.7665	-	0.0625146	0.0370848	1.32697	En_0064080	-3.35302	-	0.00577457	0.00108754	1.02638
Ot_Chr2_05823	-2.76378	+	0.000177018	5.5e-05	0.685252	En_0097939	-3.56124	+	0.0146859	0.00336021	1.21432
Ot_Chr3_13167	-2.76345	-	1.12e-18	6.03e-20	0.302222	En_0067120	-2.30532	-	8.46e-14	1.6e-15	0.289284
Ot_Chr3_13167	-2.76345	-	1.12e-18	6.03e-20	0.302222	En_0046410	-2.48392	-	2.03e-13	4.01e-15	0.316239
Ot_Chr4_00121	-2.76076	+	0.000164314	5.08e-05	0.681309	En_0072606	-2.06466	-	0.00108633	0.000153039	0.545328
Ot_Chr7_n38005	-2.76037	-	2.39e-05	6.26e-06	0.61103	En_0011471	-2.77763	+	5.92e-09	2.27e-10	0.438006
Ot_Chr5_03095	-2.75867	-	3.53e-17	2.19e-18	0.315392	En_0039083	-2.17785	-	0.0120681	0.00264552	0.724457
Ot_Chr3_13064	-2.75732	+	7.38e-29	1.97e-30	0.240493	En_0052301	-3.13136	+	0.0144688	0.00329948	1.06568
Ot_Chr3_13064	-2.75732	+	7.38e-29	1.97e-30	0.240493	En_0032920	-2.65978	+	0.0010784	0.000151673	0.702101
Ot_Chr3_13064	-2.75732	+	7.38e-29	1.97e-30	0.240493	En_0050636	-2.30807	+	0.00943737	0.00196236	0.745533
Ot_Chr4_00811	-2.75711	+	0.00112094	0.000414179	0.780858	En_0083716	-2.39656	+	0.000252693	2.86e-05	0.572789
Ot_Chr5_03453	-2.75702	+	1.68e-07	3.11e-08	0.498075	En_0052807	-1.26626	+	0.035746	0.010043	0.491874
Ot_Chr9_n39765	-2.75615	+	1.47e-07	2.7e-08	0.495736	En_0044023	-1.69857	-	0.0264644	0.00693804	0.629148
Ot_Chr1_n30943	-2.75551	-	1.21e-06	2.55e-07	0.534629	En_0011689	-5.77299	+	1.15e-09	3.86e-11	0.873435
Ot_Chr1_n30943	-2.75551	-	1.21e-06	2.55e-07	0.534629	En_0033452	-2.83148	-	0.0286513	0.00764953	1.06161
Ot_Chr2_06473	-2.75433	+	0.00419069	0.00177415	0.881202	En_0020275	-1.86844	-	0.00364638	0.000631182	0.546672
Ot_Chr7_n38095	-2.75153	-	0.000322277	0.000105868	0.709756	En_0066198	-4.69558	+	3.61e-09	1.33e-10	0.731032
Ot_Chr10_24062	-2.7486	+	7.44e-10	1.01e-10	0.4251	En_0002054	-3.51221	-	0.00224378	0.000356418	0.983699
Ot_Chr10_24062	-2.7486	+	7.44e-10	1.01e-10	0.4251	En_0028365	-4.49334	+	1.66e-06	1.04e-07	0.844622
Ot_Chr7_13208	-2.74663	-	0.00090052	0.000324686	0.764063	En_0049419	-3.36209	-	0.00485096	0.000887164	1.01144
Ot_Chr3_n34220	-2.74456	-	2.51e-34	4.89e-36	0.218976	En_0052850	-2.55912	+	4.27e-08	1.93e-09	0.426295
Ot_Chr3_n34498	-2.7425	-	2.21e-21	9.63e-23	0.279399	En_0030273	-2.31939	+	2.41e-07	1.26e-08	0.407552
Ot_Chr1_25702	-2.74227	-	0.000558751	0.000192383	0.735427	En_0085572	-2.22372	-	0.000245416	2.77e-05	0.530517
Ot_Chr1_25702	-2.74227	-	0.000558751	0.000192383	0.735427	En_0045971	-2.02612	-	0.020178	0.00495896	0.721119
Ot_Chr1_26887	-2.74104	-	9.83e-20	4.81e-21	0.291191	En_0055343	-3.0448	+	0.0183389	0.00441008	1.06939
Ot_Chr1_24668	-2.73994	+	1.88e-17	1.14e-18	0.310646	En_0027106	-1.78402	+	0.0128212	0.00284983	0.597966
Ot_Chr2_n33366	-2.73952	-	0.000175133	5.44e-05	0.678785	En_0070498	-4.50118	-	3.97e-05	3.55e-06	0.970835
Ot_Chr2_n33366	-2.73952	-	0.000175133	5.44e-05	0.678785	En_0002229	-4.66079	-	1.72e-05	1.39e-06	0.965542
Ot_Chr2_n33366	-2.73952	-	0.000175133	5.44e-05	0.678785	En_0087996	-5.07046	-	1.43e-06	8.74e-08	0.947565
Ot_Chr3_17897	-2.73869	+	0.0168689	0.00848688	1.04051	En_0035451	-4.59176	-	2.5e-05	2.11e-06	0.968177
Ot_Chr7_n37652	-2.73824	-	1.15e-15	8.16e-17	0.328763	En_0034674	-2.3618	-	9.51e-09	3.8e-10	0.377172
Ot_Chr7_n37652	-2.73824	-	1.15e-15	8.16e-17	0.328763	En_0108888	-2.1948	-	0.0333084	0.00921351	0.842849
Ot_Chr7_13447	-2.73706	+	0.000104188	3.1e-05	0.656981	En_0025617	-2.73673	-	0.0459539	0.0136729	1.1099
Ot_Chr10_21830	-2.73656	-	1.57e-05	4.01e-06	0.59348	En_0027174	-2.16223	+	1.85e-06	1.17e-07	0.40806
Ot_Chr2_06613	-2.73479	-	0.000137868	4.2e-05	0.667599	En_0027542	-3.56485	-	2.64e-06	1.73e-07	0.682082
Ot_Chr4_n35391	-2.73431	-	0.0124101	0.00600436	0.995182	En_0007927	-2.34182	+	0.0296057	0.0079708	0.882607
Ot_Chr4_n35391	-2.73431	-	0.0124101	0.00600436	0.995182	En_0046118	-3.35492	+	0.00576787	0.00108595	1.02683
Ot_Chr3_12618	-2.73363	+	0.000119524	3.6e-05	0.661633	En_0012934	-5.70312	+	3.74e-07	2.02e-08	1.01656
Ot_Chr7_16601	-2.73257	-	0.0401872	0.0224685	1.19726	En_0011342	-2.8992	+	0.0260479	0.00680105	1.07123
Ot_Chr7_16601	-2.73257	-	0.0401872	0.0224685	1.19726	En_0065486	-5.15011	+	8.18e-07	4.73e-08	0.943017
Ot_Chr7_16601	-2.73257	-	0.0401872	0.0224685	1.19726	En_0039284	-3.66951	+	0.00835483	0.00169772	1.16917
Ot_Chr7_16601	-2.73257	-	0.0401872	0.0224685	1.19726	En_0083012	-5.4887	+	6.12e-08	2.84e-09	0.923933
Ot_Chr4_26511	-2.7258	+	3.2e-19	1.64e-20	0.293626	En_0013467	-4.39654	+	4.42e-08	2.01e-09	0.73311
Ot_Chr4_26511	-2.7258	+	3.2e-19	1.64e-20	0.293626	En_0060415	-4.73311	+	1.35e-05	1.06e-06	0.969893
Ot_Chr4_26511	-2.7258	+	3.2e-19	1.64e-20	0.293626	En_0065851	-3.53266	+	0.000995809	0.000138249	0.926896
Ot_Chr3_n34058	-2.72519	-	5.3e-05	1.49e-05	0.629321	En_0052318	-4.94376	-	0.0255243	0.00663527	1.82116
Ot_Chr7_13325	-2.72471	+	0.000709036	0.000249964	0.74399	En_0007259	-2.95006	-	0.0300512	0.00811362	1.11436
Ot_Chr7_13325	-2.72471	+	0.000709036	0.000249964	0.74399	En_0055264	-4.36245	-	0.00028183	3.24e-05	1.04972
Ot_Chr8_18059	-2.72266	-	0.000382719	0.00012733	0.710586	En_0007411	-3.36731	+	0.00175092	0.000266352	0.923563
Ot_Chr2_15608	-2.7224	+	0.000721473	0.000254938	0.744384	En_0020669	-4.87407	-	4.86e-06	3.41e-07	0.955793
Ot_Chr2_15608	-2.7224	+	0.000721473	0.000254938	0.744384	En_0041221	-3.21398	-	0.0309822	0.00841295	1.21971
Ot_Chr2_n32729	-2.72179	+	0.0113711	0.00544563	0.979265	En_0037975	-2.78626	+	0.0240963	0.00616759	1.01735
Ot_Chr2_n32729	-2.72179	+	0.0113711	0.00544563	0.979265	En_0053182	-3.05572	-	0.0178817	0.00427237	1.06944
Ot_Chr2_22136	-2.72124	+	3.91e-20	1.84e-21	0.286036	En_0033852	-4.55441	+	0.0136312	0.00307329	1.53849
Ot_Chr2_22136	-2.72124	+	3.91e-20	1.84e-21	0.286036	En_0041513	-4.53256	-	7.9e-12	1.92e-13	0.61632
Ot_Chr2_22136	-2.72124	+	3.91e-20	1.84e-21	0.286036	En_0046454	-2.62394	-	0.00694335	0.00136063	0.819244
Ot_Chr7_10533	-2.72097	-	2.14e-25	7.41e-27	0.253599	En_0037486	-3.36009	-	6.51e-15	1.07e-16	0.404999
Ot_Chr1_14257	-2.71759	+	1.71e-22	7.03e-24	0.269699	En_0025038	-4.47765	+	2.13e-32	7.93e-35	0.36372
Ot_Chr10_21900	-2.71646	-	4.58e-07	9.01e-08	0.508163	En_0090071	-2.05288	+	0.00109943	0.000155237	0.542726
Ot_Chr3_25055	-2.71618	-	0.00790488	0.00362278	0.933631	En_0075910	-1.5275	-	0.008221	0.001664	0.485776
Ot_Chr3_25055	-2.71618	-	0.00790488	0.00362278	0.933631	En_0047459	-4.86069	-	5.57e-06	3.97e-07	0.958647
Ot_Chr2_n32354	-2.71362	-	0.000465763	0.000157497	0.718089	En_0050524	-2.25074	+	0.014654	0.00335136	0.767249
Ot_Chr4_n35384	-2.71346	+	2.96e-12	2.99e-13	0.371965	En_0046143	-2.72163	-	0.00300189	0.000502425	0.782197
Ot_Chr4_n35384	-2.71346	+	2.96e-12	2.99e-13	0.371965	En_0068689	-2.18109	+	0.000126645	1.31e-05	0.500341
Ot_Chr4_n35722	-2.71251	+	1.96e-05	5.05e-06	0.594512	En_0053563	-4.16304	-	8.64e-05	8.48e-06	0.934966
Ot_Chr4_n35722	-2.71251	+	1.96e-05	5.05e-06	0.594512	En_0109438	-4.16304	-	8.64e-05	8.48e-06	0.934966
Ot_Chr3_n34532	-2.71209	-	0.000320786	0.000105343	0.699363	En_0004261	-5.84851	-	2.25e-18	2.51e-20	0.633086
Ot_Chr4_08353	-2.71075	-	0.00322912	0.00132781	0.844497	En_0081272	-1.5512	+	0.00364732	0.000631411	0.453866
Ot_Chr3_07189	-2.70592	+	1.25e-22	5.1e-24	0.267704	En_0000160	-3.08724	+	2.87e-05	2.46e-06	0.655303
Ot_Chr3_07189	-2.70592	+	1.25e-22	5.1e-24	0.267704	En_0019498	-2.31859	+	2.73e-05	2.34e-06	0.491034
Ot_Chr6_n36985	-2.70498	+	3.92e-14	3.28e-15	0.343282	En_0095586	-1.47947	+	0.00726949	0.00143513	0.464147
Ot_Chr6_n36985	-2.70498	+	3.92e-14	3.28e-15	0.343282	En_0064773	-2.05853	+	0.00670242	0.00130328	0.640238
Ot_Chr3_07199	-2.70458	-	4.84e-05	1.35e-05	0.621449	En_0019472	-3.26846	-	0.00563532	0.00105618	0.997967
Ot_Chr6_01571	-2.69627	-	2.9e-39	4.44e-41	0.200871	En_0002673	-1.4948	-	4.75e-05	4.34e-06	0.325337
Ot_Chr6_01571	-2.69627	-	2.9e-39	4.44e-41	0.200871	En_0055914	-1.43785	+	0.00106481	0.000149363	0.379168
Ot_Chr2_06001	-2.69554	-	1.97e-05	5.08e-06	0.590963	En_0052549	-3.66653	-	1.09e-05	8.37e-07	0.744253
Ot_Chr2_06001	-2.69554	-	1.97e-05	5.08e-06	0.590963	En_0040179	-2.77596	-	0.00154312	0.000230007	0.753609
Ot_Chr7_21949	-2.69532	+	4.41e-06	1.02e-06	0.551356	En_0001171	-2.37043	+	4.29e-05	3.87e-06	0.513273
Ot_Chr8_26705	-2.69201	-	0.00175428	0.000676984	0.792064	En_0047087	-4.0166	+	0.000242834	2.74e-05	0.957606
Ot_Chr4_07939	-2.6913	-	3.85e-17	2.4e-18	0.308053	En_0013841	-4.39123	+	0.00820858	0.00166085	1.39626
Ot_Chr4_07939	-2.6913	-	3.85e-17	2.4e-18	0.308053	En_0060490	-4.62131	+	1.59e-85	6.8e-89	0.231187
Ot_Chr3_18854	-2.683	+	0.0685683	0.0411619	1.31398	En_0032471	-4.42308	-	0.000240936	2.71e-05	1.05403
Ot_Chr6_12000	-2.68094	-	4.41e-10	5.8e-11	0.409382	En_0006642	-3.77768	+	1.75e-15	2.66e-17	0.446506
Ot_Chr2_15763	-2.677	-	0.000234911	7.5e-05	0.676054	En_0050476	-2.93539	+	0.00782705	0.00156847	0.928418
Ot_Chr7_n37706	-2.67595	+	2.94e-26	9.54e-28	0.245114	En_0065775	-3.71733	-	2.42e-06	1.57e-07	0.708804
Ot_Chr7_n37706	-2.67595	+	2.94e-26	9.54e-28	0.245114	En_0001318	-6.4124	-	3.38e-12	7.85e-14	0.858091
Ot_Chr7_n37706	-2.67595	+	2.94e-26	9.54e-28	0.245114	En_0068071	-4.65986	+	1.79e-10	5.36e-12	0.67575
Ot_Chr5_n36347	-2.6735	-	3.36e-08	5.66e-09	0.458842	En_0038327	-4.24744	-	1.45e-29	6.68e-32	0.36134
Ot_Chr5_n36347	-2.6735	-	3.36e-08	5.66e-09	0.458842	En_0045228	-3.49673	-	4.12e-15	6.59e-17	0.418559
Ot_Chr4_00610	-2.67306	-	6.48e-05	1.85e-05	0.624172	En_0091075	-2.28515	-	0.00424182	0.00075712	0.678485
Ot_Chr4_00610	-2.67306	-	6.48e-05	1.85e-05	0.624172	En_0042586	-2.07122	-	0.00988606	0.00207536	0.672644
Ot_Chr4_00610	-2.67306	-	6.48e-05	1.85e-05	0.624172	En_0020072	-2.2214	-	0.019224	0.00467595	0.785351
Ot_Chr7_13421	-2.67284	-	5e-08	8.64e-09	0.464405	En_0025573	-3.52635	+	0.000189404	2.06e-05	0.828101
Ot_Chr7_13421	-2.67284	-	5e-08	8.64e-09	0.464405	En_0059307	-2.92886	-	9.87e-09	3.96e-10	0.468199
Ot_Chr1_20201	-2.66682	-	1.37e-08	2.19e-09	0.445728	En_0011762	-1.47684	-	1.3e-05	1.02e-06	0.302099
Ot_Chr9_n39397	-2.66669	-	0.0013654	0.00051411	0.767768	En_0009459	-2.87651	+	0.0282368	0.00750871	1.07598
Ot_Chr9_n39397	-2.66669	-	0.0013654	0.00051411	0.767768	En_0073320	-3.05683	+	0.0230999	0.0058542	1.10922
Ot_Chr7_22007	-2.66434	-	9.74e-05	2.87e-05	0.636901	En_0001075	-2.69839	-	0.000147818	1.55e-05	0.624463
Ot_Chr1_11432	-2.66338	+	5.25e-39	8.21e-41	0.199097	En_0033661	-1.56647	+	0.0476666	0.0143072	0.639516
Ot_Chr1_11432	-2.66338	+	5.25e-39	8.21e-41	0.199097	En_0104512	-1.57247	+	4.97e-06	3.49e-07	0.308628
Ot_Chr1_11432	-2.66338	+	5.25e-39	8.21e-41	0.199097	En_0075754	-1.95587	+	4.46e-05	4.04e-06	0.424345
Ot_Chr7_09548	-2.66251	-	1.24e-37	2.08e-39	0.202704	En_0073001	-3.49944	-	0.00938822	0.00195031	1.12969
Ot_Chr7_09548	-2.66251	-	1.24e-37	2.08e-39	0.202704	En_0037083	-3.38332	-	3.86e-10	1.2e-11	0.499
Ot_Chr7_09548	-2.66251	-	1.24e-37	2.08e-39	0.202704	En_0091855	-4.85981	-	3.53e-16	4.98e-18	0.561585
Ot_Chr1_11119	-2.66233	+	1.98e-13	1.8e-14	0.347373	En_0043161	-2.32584	-	0.0253608	0.00657923	0.8559
Ot_Chr1_11119	-2.66233	+	1.98e-13	1.8e-14	0.347373	En_0087341	-2.26881	-	7.18e-07	4.1e-08	0.413529
Ot_Chr2_25299	-2.6616	-	7.35e-08	1.29e-08	0.468006	En_0014411	-2.81481	+	0.0142329	0.00323505	0.955964
Ot_Chr7_13506	-2.66036	+	3.71e-05	1.01e-05	0.602574	En_0023179	-4.34559	-	0.000115418	1.18e-05	0.991755
Ot_Chr7_13506	-2.66036	+	3.71e-05	1.01e-05	0.602574	En_0104269	-3.03107	+	0.0151466	0.00348988	1.03771
Ot_Chr6_n36707	-2.65952	+	0.0378356	0.0209927	1.15225	En_0021800	-3.76181	-	4.54e-05	4.12e-06	0.81688
Ot_Chr8_24793	-2.65814	-	2.92e-14	2.41e-15	0.335693	En_0058135	-4.61195	-	2.07e-05	1.7e-06	0.963638
Ot_Chr8_24793	-2.65814	-	2.92e-14	2.41e-15	0.335693	En_0068639	-3.40778	-	0.00458903	0.000828891	1.01939
Ot_Chr8_24793	-2.65814	-	2.92e-14	2.41e-15	0.335693	En_0079690	-1.80843	-	0.00124415	0.000178925	0.482628
Ot_Chr5_n35909	-2.65775	+	1.82e-18	1.01e-19	0.292449	En_0066491	-4.34152	-	0.00282575	0.000468269	1.24104
Ot_Chr5_n35909	-2.65775	+	1.82e-18	1.01e-19	0.292449	En_0067515	-4.26831	-	4.36e-05	3.95e-06	0.925066
Ot_Chr5_n35909	-2.65775	+	1.82e-18	1.01e-19	0.292449	En_0069857	-4.79233	-	0.0395453	0.0113642	1.89323
Ot_Chr4_23580	-2.65771	-	0.00058064	0.000200584	0.714769	En_0075375	-3.78544	+	0.000925913	0.000126964	0.987779
Ot_Chr7_13196	-2.6564	+	3.38e-14	2.8e-15	0.336283	En_0078857	-3.57058	+	0.00313221	0.000528082	1.03015
Ot_Chr7_13196	-2.6564	+	3.38e-14	2.8e-15	0.336283	En_0049438	-2.50115	+	1.49e-06	9.17e-08	0.46816
Ot_Chr2_n32258	-2.65581	-	0.00170639	0.000656732	0.779509	En_0034754	-4.29405	-	3.99e-05	3.57e-06	0.926434
Ot_Chr2_n32258	-2.65581	-	0.00170639	0.000656732	0.779509	En_0051165	-2.06465	-	1.92e-07	9.89e-09	0.360158
Ot_Chr3_07017	-2.65449	-	0.0657898	0.0392644	1.28771	En_0000441	-4.14856	-	0.000253273	2.87e-05	0.991664
Ot_Chr3_07017	-2.65449	-	0.0657898	0.0392644	1.28771	En_0029444	-3.29084	-	0.00113386	0.000160783	0.872023
Ot_Chr3_19517	-2.65103	-	2.19e-15	1.61e-16	0.321406	En_0003899	-2.01255	-	0.000121345	1.24e-05	0.460574
Ot_Chr3_19517	-2.65103	-	2.19e-15	1.61e-16	0.321406	En_0093735	-3.28305	-	0.0234142	0.00595468	1.19372
Ot_Chr3_22904	-2.64602	-	0.0035994	0.00149694	0.833319	En_0086887	-3.24971	+	0.00810329	0.00163536	1.03181
Ot_Chr1_18453	-2.6441	+	0.000202651	6.39e-05	0.661339	En_0029895	-3.57468	-	0.000119555	1.22e-05	0.817398
Ot_Chr6_11989	-2.64374	+	4.13e-05	1.13e-05	0.602203	En_0102112	-3.75379	-	0.0022558	0.000359165	1.05195
Ot_Chr3_27295	-2.6434	-	1.03e-27	3.01e-29	0.235452	En_0049252	-1.92201	+	8.5e-08	4.07e-09	0.32679
Ot_Chr1_n30833	-2.64297	+	1.98e-15	1.44e-16	0.319928	En_0037166	-1.88062	-	0.0101853	0.0021514	0.612881
Ot_Chr3_12458	-2.64155	-	1.43e-05	3.63e-06	0.570369	En_0092941	-4.18288	-	0.00173379	0.000263284	1.14631
Ot_Chr3_12458	-2.64155	-	1.43e-05	3.63e-06	0.570369	En_0095697	-5.71877	-	2.24e-08	9.58e-10	0.934999
Ot_Chr3_12458	-2.64155	-	1.43e-05	3.63e-06	0.570369	En_0106586	-5.81051	-	0.000251946	2.85e-05	1.38849
Ot_Chr5_03467	-2.64151	-	4.93e-06	1.15e-06	0.542982	En_0072316	-2.48583	-	0.000415577	5.05e-05	0.613255
Ot_Chr5_03467	-2.64151	-	4.93e-06	1.15e-06	0.542982	En_0052824	-2.18935	-	0.0146608	0.00335367	0.746374
Ot_Chr4_00645	-2.64142	-	1.4e-08	2.23e-09	0.441707	En_0066453	-1.45945	-	0.00747043	0.00148248	0.459223
Ot_Chr4_00645	-2.64142	-	1.4e-08	2.23e-09	0.441707	En_0086058	-2.67503	-	3.5e-08	1.55e-09	0.442979
Ot_Chr5_03749	-2.63967	+	0.00385391	0.00161518	0.837154	En_0049647	-7.29228	+	2.68e-19	2.77e-21	0.769939
Ot_Chr5_03749	-2.63967	+	0.00385391	0.00161518	0.837154	En_0059424	-6.44646	-	0.00062058	8e-05	1.63433
Ot_Chr4_00557	-2.6382	+	1.31e-06	2.76e-07	0.51334	En_0042631	-5.89053	+	1.5e-09	5.17e-11	0.897121
Ot_Chr7_16513	-2.63784	+	0.000334569	0.000110198	0.682148	En_0085793	-3.64997	+	0.00794671	0.00159698	1.15635
Ot_Chr5_15388	-2.63715	+	1.16e-17	6.87e-19	0.297077	En_0022053	-5.95895	+	5.23e-06	3.7e-07	1.17211
Ot_Chr5_15388	-2.63715	+	1.16e-17	6.87e-19	0.297077	En_0027686	-3.04935	-	0.007965	0.00160207	0.966351
Ot_Chr1_18374	-2.63456	-	2.49e-06	5.5e-07	0.526054	En_0054988	-3.34728	+	7.3e-24	5.17e-26	0.317326
Ot_Chr1_18374	-2.63456	-	2.49e-06	5.5e-07	0.526054	En_0089447	-3.44359	+	1.23e-11	3.09e-13	0.472345
Ot_Chr6_n36706	-2.63122	+	0.0264603	0.0140552	1.07141	En_0021800	-3.76181	-	4.54e-05	4.12e-06	0.81688
Ot_Chr6_25682	-2.63075	-	0.000519819	0.000177731	0.70177	En_0010061	-2.26237	+	0.0441003	0.0129857	0.910718
Ot_Chr6_n36676	-2.62733	-	1.52e-06	3.23e-07	0.514232	En_0069148	-5.77627	+	4.56e-09	1.72e-10	0.904697
Ot_Chr1_19072	-2.62684	+	0.0222174	0.0115508	1.0401	En_0059778	-3.50439	+	0.00133637	0.000194398	0.940475
Ot_Chr6_02003	-2.62567	+	6.39e-16	4.43e-17	0.312543	En_0044977	-2.1454	-	2.53e-05	2.14e-06	0.452604
Ot_Chr6_02003	-2.62567	+	6.39e-16	4.43e-17	0.312543	En_0104378	-3.75069	-	1.09e-27	5.52e-30	0.329709
Ot_Chr1_n31430	-2.62558	-	0.000133804	4.06e-05	0.639787	En_0085572	-2.22372	-	0.000245416	2.77e-05	0.530517
Ot_Chr1_n31430	-2.62558	-	0.000133804	4.06e-05	0.639787	En_0045971	-2.02612	-	0.020178	0.00495896	0.721119
Ot_Chr7_n37899	-2.62311	-	0.000967622	0.000352013	0.734009	En_0001174	-4.22205	-	0.000187877	2.04e-05	0.991001
Ot_Chr2_05469	-2.62256	-	8.85e-31	2.12e-32	0.221287	En_0047599	-1.21394	-	0.0465844	0.0139061	0.493537
Ot_Chr1_19370	-2.6224	+	4.59e-28	1.29e-29	0.232036	En_0017238	-2.4743	+	0.0477488	0.0143395	1.01048
Ot_Chr1_19370	-2.6224	+	4.59e-28	1.29e-29	0.232036	En_0096446	-4.51058	-	0.0485709	0.0146346	1.84761
Ot_Chr4_24812	-2.61934	+	5.4e-05	1.52e-05	0.605504	En_0014063	-4.97484	-	2.59e-06	1.69e-07	0.951157
Ot_Chr4_24812	-2.61934	+	5.4e-05	1.52e-05	0.605504	En_0111417	-2.90242	-	0.0254302	0.00660403	1.06857
Ot_Chr9_13895	-2.61449	-	1.41e-07	2.57e-08	0.469538	En_0050237	-3.96418	+	0.000626219	8.09e-05	1.00571
Ot_Chr1_02716	-2.61434	+	3.43e-20	1.61e-21	0.274405	En_0083624	-1.69927	+	0.000630526	8.16e-05	0.431314
Ot_Chr1_02716	-2.61434	+	3.43e-20	1.61e-21	0.274405	En_0103817	-2.15699	+	0.000239777	2.7e-05	0.513862
Ot_Chr6_12020	-2.61303	+	1.98e-11	2.19e-12	0.37213	En_0006611	-0.94241	-	0.0279391	0.00741563	0.351963
Ot_Chr7_16794	-2.60954	+	1.62e-23	6.23e-25	0.253063	En_0071043	-1.35984	-	0.000169745	1.82e-05	0.317281
Ot_Chr4_08269	-2.60927	+	0.0164096	0.00822537	0.987361	En_0096305	-1.52248	-	0.000820244	0.000110227	0.39372
Ot_Chr10_18108	-2.60899	-	0.000498711	0.000169916	0.693882	En_0003615	-2.83393	-	0.00804164	0.00161934	0.898976
Ot_Chr9_20295	-2.60872	-	0.0282886	0.0151436	1.07402	En_0009498	-2.19463	+	0.00111332	0.000157416	0.580733
Ot_Chr1_24672	-2.60792	-	0.0178639	0.00905321	0.999189	En_0027100	-4.01404	-	0.000534573	6.74e-05	1.00721
Ot_Chr1_24672	-2.60792	-	0.0178639	0.00905321	0.999189	En_0076426	-3.9734	-	0.000450537	5.53e-05	0.98548
Ot_Chr8_20560	-2.6079	-	1.02e-09	1.4e-10	0.406454	En_0066558	-4.36163	+	0.0331368	0.00915308	1.6735
Ot_Chr8_20560	-2.6079	-	1.02e-09	1.4e-10	0.406454	En_0093771	-5.10203	+	0.00478152	0.000871231	1.53255
Ot_Chr4_n34947	-2.60782	-	1.16e-06	2.43e-07	0.505075	En_0093977	-4.96788	+	1.54e-06	9.49e-08	0.930986
Ot_Chr4_00992	-2.60731	+	1.99e-15	1.45e-16	0.315647	En_0061764	-1.83695	+	1.55e-15	2.33e-17	0.21672
Ot_Chr6_11951	-2.60546	-	5.94e-14	5.09e-15	0.332984	En_0006707	-4.92215	+	0.0194824	0.00475578	1.74351
Ot_Chr6_11951	-2.60546	-	5.94e-14	5.09e-15	0.332984	En_0084090	-3.17909	+	0.00763194	0.0015215	1.00269
Ot_Chr6_11951	-2.60546	-	5.94e-14	5.09e-15	0.332984	En_0092456	-2.86437	+	0.0166793	0.00392611	0.993179
Ot_Chr9_02216	-2.60114	-	6.9e-14	5.97e-15	0.333281	En_0007701	-1.37843	+	0.000537836	6.79e-05	0.346033
Ot_Chr9_02216	-2.60114	-	6.9e-14	5.97e-15	0.333281	En_0009851	-1.6498	+	5.06e-07	2.8e-08	0.297062
Ot_Chr1_25688	-2.59925	-	6.26e-12	6.57e-13	0.361603	En_0085584	-2.53379	-	5.09e-06	3.59e-07	0.497821
Ot_Chr1_25688	-2.59925	-	6.26e-12	6.57e-13	0.361603	En_0045983	-3.95638	-	0.000937072	0.000128844	1.03336
Ot_Chr7_13179	-2.59593	+	4.27e-09	6.35e-10	0.419955	En_0061683	-4.40725	-	3.61e-05	3.18e-06	0.946036
Ot_Chr7_13179	-2.59593	+	4.27e-09	6.35e-10	0.419955	En_0049407	-3.55871	-	6.45e-07	3.64e-08	0.646151
Ot_Chr2_n32684	-2.58816	+	0.00061149	0.000212075	0.698712	En_0030516	-1.56112	+	0.0171667	0.00406101	0.543304
Ot_Chr2_n32684	-2.58816	+	0.00061149	0.000212075	0.698712	En_0065592	-1.67365	+	0.0107426	0.00229569	0.54891
Ot_Chr3_23962	-2.58331	+	1.35e-17	8.04e-19	0.291587	En_0061833	-5.92439	-	7.34e-06	5.37e-07	1.18186
Ot_Chr2_10730	-2.58318	-	9.74e-07	2.01e-07	0.496906	En_0073484	-3.30485	-	4.15e-09	1.55e-10	0.516324
Ot_Chr9_20446	-2.5828	-	0.000185216	5.78e-05	0.642225	En_0039811	-2.00533	+	0.0223691	0.00563109	0.724332
Ot_Chr1_18514	-2.5797	+	0.00018399	5.74e-05	0.641172	En_0043539	-3.07627	+	0.0142181	0.00323117	1.04463
Ot_Chr1_18514	-2.5797	+	0.00018399	5.74e-05	0.641172	En_0023649	-4.38168	-	0.000703367	9.24e-05	1.1207
Ot_Chr8_n38987	-2.57682	-	4.7e-14	3.98e-15	0.328028	En_0058135	-4.61195	-	2.07e-05	1.7e-06	0.963638
Ot_Chr8_n38987	-2.57682	-	4.7e-14	3.98e-15	0.328028	En_0068639	-3.40778	-	0.00458903	0.000828891	1.01939
Ot_Chr8_n38987	-2.57682	-	4.7e-14	3.98e-15	0.328028	En_0079690	-1.80843	-	0.00124415	0.000178925	0.482628
Ot_Chr3_22864	-2.57223	-	5.61e-06	1.32e-06	0.531757	En_0018198	-2.72483	+	0.0099961	0.00210273	0.886028
Ot_Chr5_05123	-2.57189	+	0.000977596	0.000355906	0.720259	En_0020880	-4.55074	-	3.26e-05	2.84e-06	0.971961
Ot_Chr5_05123	-2.57189	+	0.000977596	0.000355906	0.720259	En_0094741	-3.99017	-	0.000447107	5.48e-05	0.989149
Ot_Chr4_23729	-2.57183	+	4.42e-09	6.57e-10	0.41642	En_0013951	-2.28152	+	0.0374483	0.0106245	0.893027
Ot_Chr4_23729	-2.57183	+	4.42e-09	6.57e-10	0.41642	En_0111371	-1.08168	+	0.00531165	0.000985782	0.328325
Ot_Chr9_n39374	-2.56542	+	6.42e-09	9.77e-10	0.419656	En_0022998	-2.31307	-	0.00213518	0.000336052	0.645064
Ot_Chr1_n31953	-2.5626	+	0.000470446	0.000159312	0.678639	En_0025191	-3.24929	+	0.000783162	0.000104533	0.837484
Ot_Chr4_n35392	-2.56191	-	2.51e-07	4.74e-08	0.469157	En_0007913	-4.97914	+	0.00252824	0.000410284	1.40917
Ot_Chr8_25383	-2.55857	+	0.00362304	0.00150736	0.806289	En_0025823	-2.34374	-	0.000191663	2.09e-05	0.55079
Ot_Chr8_25383	-2.55857	+	0.00362304	0.00150736	0.806289	En_0073990	-1.63581	+	0.000766212	0.000101862	0.420936
Ot_Chr1_19191	-2.55855	-	1.33e-08	2.12e-09	0.427263	En_0109293	-5.76389	-	8.42e-09	3.34e-10	0.917495
Ot_Chr2_n32204	-2.55573	+	1.66e-09	2.34e-10	0.403308	En_0041217	-1.56476	-	0.000376297	4.51e-05	0.383543
Ot_Chr2_n32204	-2.55573	+	1.66e-09	2.34e-10	0.403308	En_0084223	-1.74173	-	0.00381113	0.000665938	0.511786
Ot_Chr2_n32422	-2.55414	-	0.0282438	0.0151165	1.05127	En_0086043	-3.65346	-	0.0129623	0.00288674	1.22618
Ot_Chr1_14150	-2.55338	+	0.000176422	5.48e-05	0.632947	En_0073122	-2.93467	+	1.1e-08	4.43e-10	0.47045
Ot_Chr1_14150	-2.55338	+	0.000176422	5.48e-05	0.632947	En_0097029	-2.57256	+	5.02e-11	1.38e-12	0.363032
Ot_Chr1_04731	-2.55273	+	0.000778594	0.000276608	0.702017	En_0098442	-2.68028	+	0.0305164	0.00826095	1.01479
Ot_Chr5_03254	-2.55225	+	0.000828337	0.000295906	0.705265	En_0038956	-3.31551	-	7.95e-05	7.75e-06	0.741388
Ot_Chr5_03254	-2.55225	+	0.000828337	0.000295906	0.705265	En_0071002	-4.25354	-	9.19e-05	9.1e-06	0.958521
Ot_Chr4_n35145	-2.54966	+	0.00566109	0.00248782	0.842914	En_0066430	-3.0086	+	0.0178032	0.00424862	1.05229
Ot_Chr4_n35145	-2.54966	+	0.00566109	0.00248782	0.842914	En_0020011	-3.33748	+	0.00655471	0.00126725	1.03542
Ot_Chr5_n36034	-2.54708	-	3.4e-07	6.54e-08	0.471394	En_0092356	-2.08391	+	0.00276278	0.000456261	0.594519
Ot_Chr2_10995	-2.54626	-	1.63e-18	8.96e-20	0.279781	En_0035780	-3.21519	-	0.0457904	0.0136112	1.30309
Ot_Chr6_22715	-2.54609	-	0.00122707	0.000457075	0.726474	En_0006887	-3.00429	-	0.00277017	0.000457728	0.857304
Ot_Chr10_24184	-2.53983	-	0.000217692	6.9e-05	0.638218	En_0021383	-4.7716	-	8.74e-06	6.53e-07	0.95913
Ot_Chr10_24184	-2.53983	-	0.000217692	6.9e-05	0.638218	En_0051958	-2.56737	-	0.00687422	0.00134304	0.800647
Ot_Chr10_24184	-2.53983	-	0.000217692	6.9e-05	0.638218	En_0058597	-5.61141	+	2.91e-08	1.27e-09	0.924324
Ot_Chr3_12389	-2.53938	-	2.66e-09	3.83e-10	0.405588	En_0049239	-2.60137	+	2.25e-16	3.13e-18	0.298777
Ot_Chr3_12389	-2.53938	-	2.66e-09	3.83e-10	0.405588	En_0060033	-2.82389	+	0.0302391	0.0081719	1.06768
Ot_Chr4_n35515	-2.53629	+	9.06e-08	1.61e-08	0.448987	En_0048455	-2.75042	-	4.22e-07	2.3e-08	0.492215
Ot_Chr3_11597	-2.53614	-	0.00126374	0.000472181	0.725428	En_0043679	-2.51042	-	0.0460625	0.0137133	1.01855
Ot_Chr6_n37334	-2.53543	-	0.000183822	5.73e-05	0.630129	En_0057669	-4.13997	-	3.55e-05	3.12e-06	0.88791
Ot_Chr6_01918	-2.5354	+	0.000242244	7.76e-05	0.641614	En_0101352	-3.07019	-	0.0170526	0.00402976	1.06759
Ot_Chr2_05668	-2.5354	+	0.000285117	9.27e-05	0.648601	En_0093721	-2.92064	-	0.0202442	0.00498028	1.04
Ot_Chr4_08407	-2.53517	+	0.00237988	0.000948503	0.766984	En_0024141	-3.45549	-	0.00383409	0.000671042	1.01598
Ot_Chr10_18142	-2.53505	+	0.0303739	0.0164106	1.05642	En_0080674	-2.73712	+	0.0305942	0.00828582	1.03671
Ot_Chr8_14853	-2.53393	-	0.00262363	0.0010548	0.773605	En_0009112	-1.97574	-	0.000743609	9.84e-05	0.507304
Ot_Chr8_14853	-2.53393	-	0.00262363	0.0010548	0.773605	En_0034412	-2.94927	+	6.75e-08	3.16e-09	0.497925
Ot_Chr1_09439	-2.52991	+	1.4e-10	1.73e-11	0.376074	En_0057760	-1.52372	-	0.000504448	6.3e-05	0.380802
Ot_Chr4_23595	-2.52854	+	1.55e-34	3e-36	0.201121	En_0078029	-2.93171	-	1.92e-30	8.18e-33	0.245728
Ot_Chr1_n31443	-2.52737	+	1.32e-10	1.64e-11	0.375253	En_0112382	-2.09701	+	0.0319422	0.00875093	0.799888
Ot_Chr1_n31443	-2.52737	+	1.32e-10	1.64e-11	0.375253	En_0087968	-3.23887	+	2.05e-05	1.68e-06	0.676423
Ot_Chr1_21200	-2.5267	+	0.0025508	0.00102274	0.76935	En_0017413	-4.80219	+	2.59e-05	2.2e-06	1.01438
Ot_Chr1_21200	-2.5267	+	0.0025508	0.00102274	0.76935	En_0083469	-2.52331	+	0.0091201	0.00188554	0.811955
Ot_Chr6_23840	-2.52441	+	0.00251958	0.00100953	0.767797	En_0058734	-2.08496	-	0.0313906	0.00855514	0.792961
Ot_Chr2_n32718	-2.524	+	4.41e-05	1.22e-05	0.57703	En_0026581	-1.29475	-	0.00861868	0.00176453	0.414024
Ot_Chr2_n32718	-2.524	+	4.41e-05	1.22e-05	0.57703	En_0038046	-2.47459	-	1.16e-05	8.93e-07	0.503601
Ot_Chr4_n35542	-2.52149	+	4.89e-14	4.17e-15	0.321214	En_0024149	-3.67515	-	1.23e-11	3.08e-13	0.504065
Ot_Un1_16452	-2.52141	-	3.56e-08	6.01e-09	0.433499	En_0031112	-1.32323	+	0.024836	0.00640035	0.485315
Ot_Chr6_n36829	-2.5181	+	0.00292485	0.00118994	0.776884	En_0075278	-2.26334	+	0.00470188	0.000854187	0.678742
Ot_Chr1_14164	-2.51625	-	1.82e-07	3.38e-08	0.455785	En_0073112	-2.45886	-	0.0484994	0.0146068	1.00691
Ot_Chr1_14164	-2.51625	-	1.82e-07	3.38e-08	0.455785	En_0105409	-1.16403	-	0.00160802	0.000241582	0.317087
Ot_Chr6_20788	-2.51269	-	1.79e-09	2.52e-10	0.397215	En_0059949	-3.37211	-	0.00948628	0.00197371	1.08983
Ot_Chr3_17786	-2.50966	+	1.33e-14	1.05e-15	0.312911	En_0113864	-0.905734	-	0.0178872	0.00427439	0.317004
Ot_Chr2_n32039	-2.50849	-	3.31e-05	8.92e-06	0.564731	En_0101475	-2.01642	-	0.000170412	1.83e-05	0.470585
Ot_Chr8_n38523	-2.50818	-	0.000289872	9.43e-05	0.642335	En_0064188	-2.33775	+	0.0251882	0.00651787	0.859301
Ot_Chr6_22776	-2.50773	-	0.000570042	0.000196612	0.673519	En_0083374	-2.7992	+	0.0203347	0.0050076	0.997382
Ot_Chr6_22776	-2.50773	-	0.000570042	0.000196612	0.673519	En_0093374	-3.4862	+	0.0466916	0.0139439	1.4179
Ot_Chr2_05798	-2.49998	+	0.00104206	0.000382137	0.703799	En_0066875	-3.0133	+	2.5e-07	1.31e-08	0.530053
Ot_Chr2_05798	-2.49998	+	0.00104206	0.000382137	0.703799	En_0085833	-3.89886	+	2.42e-08	1.05e-09	0.638913
Ot_Chr1_n31383	-2.49989	+	8.59e-07	1.76e-07	0.478592	En_0090781	-3.84946	+	0.000182583	1.98e-05	0.902025
Ot_Chr5_04949	-2.49805	+	1.25e-10	1.54e-11	0.370406	En_0042473	-5.46046	-	0.00480779	0.000876702	1.64108
Ot_Chr1_02555	-2.49513	+	6.12e-14	5.26e-15	0.319051	En_0033401	-4.41863	+	1.61e-05	1.29e-06	0.912682
Ot_Chr1_02555	-2.49513	+	6.12e-14	5.26e-15	0.319051	En_0051854	-5.953	+	7.95e-10	2.59e-11	0.892724
Ot_Chr1_02555	-2.49513	+	6.12e-14	5.26e-15	0.319051	En_0084390	-2.47288	+	0.0297417	0.00801843	0.932708
Ot_Chr1_04643	-2.49437	+	2.62e-08	4.34e-09	0.424894	En_0017975	-2.5052	+	0.00605623	0.00115101	0.770655
Ot_Chr1_04643	-2.49437	+	2.62e-08	4.34e-09	0.424894	En_0090863	-2.84947	-	7.77e-29	3.75e-31	0.245472
Ot_Chr2_16055	-2.49317	-	6.55e-06	1.56e-06	0.51898	En_0004805	-3.02047	+	1.18e-06	7.09e-08	0.560512
Ot_Chr2_16055	-2.49317	-	6.55e-06	1.56e-06	0.51898	En_0061381	-2.63973	+	0.0352083	0.00985806	1.02285
Ot_Chr2_15624	-2.49274	-	0.00649921	0.00290842	0.837262	En_0054194	-2.77082	+	0.0249919	0.00645286	1.01725
Ot_Chr9_14563	-2.49129	-	1.52e-13	1.36e-14	0.32355	En_0039233	-2.71942	-	0.00658847	0.00127561	0.84417
Ot_Chr9_14563	-2.49129	-	1.52e-13	1.36e-14	0.32355	En_0018805	-2.20862	+	0.0113081	0.0024445	0.728886
Ot_Chr1_04220	-2.48732	-	2.8e-23	1.1e-24	0.242495	En_0031663	-3.96202	-	5.25e-29	2.51e-31	0.340311
Ot_Chr3_07269	-2.48661	+	0.0234833	0.0122947	0.993224	En_0006049	-3.67919	+	0.000969458	0.000134111	0.963447
Ot_Chr1_n31065	-2.48648	-	0.025945	0.0137447	1.00918	En_0074026	-3.01155	+	1.02e-08	4.12e-10	0.481883
Ot_Chr1_n31065	-2.48648	-	0.025945	0.0137447	1.00918	En_0070946	-2.45469	+	7.63e-06	5.61e-07	0.490538
Ot_Chr1_n31964	-2.48633	-	5.51e-05	1.55e-05	0.575371	En_0024703	-0.931289	+	0.000431376	5.27e-05	0.230319
Ot_Chr3_18759	-2.48389	-	0.000445603	0.000150243	0.655263	En_0032360	-4.28029	+	0.00017742	1.91e-05	1.00132
Ot_Chr3_18759	-2.48389	-	0.000445603	0.000150243	0.655263	En_0043792	-2.92228	+	0.0114888	0.00249237	0.966276
Ot_Chr7_23060	-2.48243	+	4.51e-34	8.96e-36	0.198825	En_0064168	-1.2495	+	6.88e-06	4.99e-07	0.24858
Ot_Chr2_06534	-2.47995	-	8.97e-05	2.63e-05	0.589997	En_0052497	-1.67052	+	0.00229237	0.000366175	0.468808
Ot_Chr3_12862	-2.47786	-	0.00105364	0.000386726	0.698189	En_0018626	-4.10664	-	0.000254666	2.89e-05	0.98197
Ot_Chr3_12862	-2.47786	-	0.00105364	0.000386726	0.698189	En_0055599	-5.42535	-	0.00350011	0.000601504	1.5813
Ot_Chr6_01624	-2.47621	-	5.3e-09	7.97e-10	0.402929	En_0002706	-2.77065	+	0.0460476	0.0137071	1.12406
Ot_Chr6_01624	-2.47621	-	5.3e-09	7.97e-10	0.402929	En_0077547	-4.67766	-	0.00044552	5.46e-05	1.15932
Ot_Chr6_22739	-2.47546	-	7.46e-05	2.15e-05	0.582675	En_0059238	-4.25922	+	0.00577457	0.00108756	1.30378
Ot_Chr6_22739	-2.47546	-	7.46e-05	2.15e-05	0.582675	En_0085978	-5.1453	+	2.47e-08	1.07e-09	0.843654
Ot_Chr1_n31050	-2.47328	-	1.08e-12	1.05e-13	0.332662	En_0014217	-2.72796	+	0.000690264	9.04e-05	0.696806
Ot_Chr1_n31050	-2.47328	-	1.08e-12	1.05e-13	0.332662	En_0066198	-4.69558	+	3.61e-09	1.33e-10	0.731032
Ot_Chr8_15025	-2.47308	+	3.31e-15	2.49e-16	0.301746	En_0038046	-2.47459	-	1.16e-05	8.93e-07	0.503601
Ot_Chr8_15025	-2.47308	+	3.31e-15	2.49e-16	0.301746	En_0026579	-3.20582	-	5.12e-07	2.83e-08	0.577477
Ot_Chr8_15025	-2.47308	+	3.31e-15	2.49e-16	0.301746	En_0006437	-2.4928	-	0.00177304	0.000270348	0.684426
Ot_Chr7_10227	-2.47301	-	0.00178447	0.000689895	0.728736	En_0017057	-6.16662	-	0.000267015	3.05e-05	1.47886
Ot_Chr3_11695	-2.4686	-	0.00148086	0.0005617	0.715649	En_0004157	-3.34642	+	0.00802603	0.00161592	1.06134
Ot_Chr3_11695	-2.4686	-	0.00148086	0.0005617	0.715649	En_0108596	-3.75641	+	0.00118513	0.000169172	0.998754
Ot_Chr9_23190	-2.46529	-	3.39e-34	6.68e-36	0.197084	En_0042309	-4.98579	+	1.2e-29	5.47e-32	0.423543
Ot_Chr9_23190	-2.46529	-	3.39e-34	6.68e-36	0.197084	En_0005739	-3.20635	-	2.23e-33	7.73e-36	0.256566
Ot_Chr7_24453	-2.46505	-	0.00127032	0.000475163	0.705433	En_0034670	-1.80065	-	0.0213381	0.00530673	0.645905
Ot_Chr3_23885	-2.46404	+	0.0203941	0.0104816	0.962694	En_0072396	-2.5067	+	0.000852572	0.000115254	0.650077
Ot_Chr3_12842	-2.46138	-	1.48e-13	1.33e-14	0.319523	En_0018640	-2.20475	-	1.19e-09	4.02e-11	0.333877
Ot_Chr6_n36693	-2.46127	-	0.00118586	0.00043985	0.700232	En_0085783	-4.82484	+	8.75e-06	6.54e-07	0.969897
Ot_Chr6_n36693	-2.46127	-	0.00118586	0.00043985	0.700232	En_0021882	-3.26721	+	0.00663114	0.00128612	1.01496
Ot_Chr1_11230	-2.45994	-	6.22e-25	2.2e-26	0.23145	En_0010241	-1.26328	+	0.000418868	5.09e-05	0.311816
Ot_Chr1_24892	-2.4561	-	2.89e-10	3.7e-11	0.371257	En_0050350	-1.25577	-	0.00229014	0.000365778	0.352386
Ot_Chr1_24892	-2.4561	-	2.89e-10	3.7e-11	0.371257	En_0100518	-1.6013	-	0.00074914	9.92e-05	0.411384
Ot_Chr5_n35941	-2.45609	+	2.36e-27	7.02e-29	0.220242	En_0053070	-1.70605	+	3.57e-10	1.11e-11	0.251184
Ot_Chr10_18248	-2.45605	-	2.81e-07	5.34e-08	0.451517	En_0031366	-1.62609	-	0.025337	0.0065708	0.598299
Ot_Chr10_18212	-2.45507	+	1.03e-16	6.68e-18	0.284799	En_0031299	-2.25536	+	0.00146941	0.00021694	0.609815
Ot_Chr10_18212	-2.45507	+	1.03e-16	6.68e-18	0.284799	En_0063957	-2.96547	+	0.000595318	7.63e-05	0.749642
Ot_Chr10_18212	-2.45507	+	1.03e-16	6.68e-18	0.284799	En_0099860	-5.17689	+	4.77e-06	3.33e-07	1.01432
Ot_Chr1_04138	-2.45396	+	0.0016162	0.000619732	0.71694	En_0024553	-3.47789	+	0.00616264	0.00117612	1.0719
Ot_Chr3_06944	-2.45155	+	0.000709551	0.000250184	0.669444	En_0000562	-1.94954	+	4.65e-12	1.1e-13	0.262441
Ot_Chr3_06944	-2.45155	+	0.000709551	0.000250184	0.669444	En_0029557	-2.90315	+	0.00110208	0.000155689	0.767662
Ot_Chr1_20970	-2.45127	-	3.39e-21	1.49e-22	0.250863	En_0059115	-2.08053	-	1.49e-06	9.2e-08	0.38947
Ot_Chr1_20970	-2.45127	-	3.39e-21	1.49e-22	0.250863	En_0078371	-2.87291	-	1.39e-07	6.95e-09	0.496003
Ot_Chr2_06282	-2.44805	-	2.96e-05	7.88e-06	0.54785	En_0011965	-5.78443	-	9.46e-09	3.78e-10	0.923617
Ot_Chr2_06282	-2.44805	-	2.96e-05	7.88e-06	0.54785	En_0026278	-3.83826	-	0.0139214	0.00314937	1.29988
Ot_Chr2_06282	-2.44805	-	2.96e-05	7.88e-06	0.54785	En_0088262	-4.91773	-	4.02e-06	2.76e-07	0.956856
Ot_Chr2_06589	-2.44511	+	5.96e-12	6.23e-13	0.339816	En_0047547	-1.29958	-	1.89e-05	1.54e-06	0.270372
Ot_Chr2_06589	-2.44511	+	5.96e-12	6.23e-13	0.339816	En_0096924	-2.71742	-	0.000329512	3.88e-05	0.660459
Ot_Chr3_n33706	-2.44462	-	0.00164476	0.000631579	0.715286	En_0074737	-3.98273	+	0.000750482	9.94e-05	1.02331
Ot_Chr1_18943	-2.44458	+	0.0034409	0.00142445	0.766409	En_0069584	-3.22082	-	0.0173356	0.00410928	1.12237
Ot_Chr4_07622	-2.44453	-	6.85e-27	2.12e-28	0.221168	En_0007817	-1.95741	+	0.000102895	1.03e-05	0.443805
Ot_Chr4_07622	-2.44453	-	6.85e-27	2.12e-28	0.221168	En_0095806	-3.15873	+	6.5e-19	6.91e-21	0.336929
Ot_Chr4_n34913	-2.44311	+	3.73e-08	6.33e-09	0.420657	En_0013563	-2.55859	+	9.18e-05	9.08e-06	0.576508
Ot_Chr4_n34913	-2.44311	+	3.73e-08	6.33e-09	0.420657	En_0089838	-3.17457	+	1.39e-05	1.09e-06	0.651318
Ot_Chr4_07678	-2.44214	-	3.99e-33	8.41e-35	0.198451	En_0007877	-3.5502	+	2.28e-35	6.99e-38	0.275936
Ot_Chr1_11241	-2.44126	+	9.28e-15	7.25e-16	0.302653	En_0051027	-6.25403	-	2.57e-11	6.77e-13	0.870561
Ot_Chr1_11241	-2.44126	+	9.28e-15	7.25e-16	0.302653	En_0010262	-3.16726	-	3.83e-09	1.42e-10	0.493814
Ot_Chr3_07082	-2.43873	-	0.0456921	0.0259696	1.09524	En_0000379	-5.41346	-	6.43e-09	2.5e-10	0.855577
Ot_Chr3_07082	-2.43873	-	0.0456921	0.0259696	1.09524	En_0103888	-7.20967	+	1.64e-18	1.8e-20	0.777421
Ot_Chr4_n35672	-2.43699	+	0.00462109	0.0019818	0.787919	En_0013576	-2.40859	+	2.6e-05	2.2e-06	0.50879
Ot_Chr4_n35672	-2.43699	+	0.00462109	0.0019818	0.787919	En_0089848	-2.00699	+	0.000154033	1.63e-05	0.465608
Ot_Chr5_n36372	-2.43371	-	3.42e-12	3.49e-13	0.334579	En_0028268	-2.42969	+	1.17e-08	4.76e-10	0.390201
Ot_Chr5_n36372	-2.43371	-	3.42e-12	3.49e-13	0.334579	En_0070690	-2.37787	+	0.00382281	0.000668321	0.69891
Ot_Chr2_n32170	-2.43371	+	6.4e-06	1.52e-06	0.506081	En_0020685	-1.56702	-	0.00218285	0.000344875	0.437834
Ot_Chr10_26657	-2.432	+	2.74e-05	7.27e-06	0.542164	En_0051890	-3.07833	+	0.0113322	0.00245134	1.01619
Ot_Chr9_20333	-2.43178	+	2.19e-05	5.72e-06	0.536054	En_0032580	-5.60039	+	5.87e-05	5.5e-06	1.23228
Ot_Chr9_20333	-2.43178	+	2.19e-05	5.72e-06	0.536054	En_0009557	-2.3689	-	0.0335176	0.0092827	0.910602
Ot_Chr2_n32545	-2.4305	+	0.00160436	0.000614755	0.709632	En_0004419	-1.63754	-	3.31e-05	2.89e-06	0.350034
Ot_Chr2_17546	-2.43041	-	0.000313456	0.000102731	0.625741	En_0040084	-3.24813	-	0.014833	0.00340041	1.10895
Ot_Chr2_17546	-2.43041	-	0.000313456	0.000102731	0.625741	En_0091289	-2.09237	-	0.00532106	0.000987812	0.635211
Ot_Chr5_15405	-2.43034	+	1.65e-17	9.97e-19	0.275067	En_0022071	-2.93868	+	1.69e-11	4.33e-13	0.40563
Ot_Chr2_16112	-2.42715	-	7.88e-05	2.29e-05	0.573129	En_0004909	-2.69014	+	3.44e-08	1.53e-09	0.445264
Ot_Chr2_16112	-2.42715	-	7.88e-05	2.29e-05	0.573129	En_0062898	-4.0272	+	0.00692723	0.00135588	1.25697
Ot_Chr2_06469	-2.42482	+	2.11e-17	1.28e-18	0.275325	En_0074143	-2.08967	-	0.0450381	0.0133251	0.844326
Ot_Chr9_14677	-2.42295	+	0.00185994	0.000721911	0.716612	En_0018950	-2.91712	-	0.0247121	0.00636257	1.06913
[truncated: 5,202 more rows]
