# Supplementary material for: Regulatory dynamics distinguishing desiccation tolerance strategies within resurrection grasses
Source: Plant Direct. 2022 Dec 13;6(12):e457. doi: 10.1002/pld3.457 (PMC9748243; doi:10.1002/pld3.457)
Supplement: Supplementary file 7 — Table S6: Syntenic chromatin accessibility in O. thomaeum and E. nindensis [file PLD3-6-e457-s001.xlsx]

## Sheet: Supplemental_table_6
sequenames	start	end	genes	width	strand	Conc	Conc_D	Conc_WW	fold	p_value	FDR	sequenames	start	end	gene	width	strand	Conc	Conc_D	Conc_WW	fold	p_value	FDR
Contig_289	223061	230485	Contig_289:223061-230485	7423	*	13.5842	14.4972	10.4892	3.92337	7.6e-82	6.34e-77	Chromosome_7	4665118	4667640	Chromosome_7:4665118-4667640	2521	*	12.7358	13.6288	9.93063	3.56106	3.61e-56	1.26e-53
Contig_289	223061	230485	Contig_289:223061-230485	7423	*	13.5842	14.4972	10.4892	3.92337	7.6e-82	6.34e-77	Chromosome_7	4670093	4673814	Chromosome_7:4670093-4673814	3720	*	14.5015	15.3894	11.7589	3.46554	7.11e-44	9.01e-42
Contig_31	1378413	1380405	Contig_31:1378413-1380405	1991	*	12.8284	13.7461	9.65553	3.99709	2.44e-78	1.02e-73	Chromosome_3	6989188	6991407	Chromosome_3:6989188-6991407	2218	*	13.3211	14.1307	11.3054	2.75121	9.07e-53	2.53e-50
Contig_33	2176495	2178112	Contig_33:2176495-2178112	1616	*	12.8619	13.7635	9.9388	3.73306	1.68e-66	3.51e-62	Chromosome_4	16284758	16285257	Chromosome_4:16284758-16285257	498	*	10.1667	10.9716	8.18378	2.58094	2.64e-19	4.82e-18
Contig_60	1439664	1440904	Contig_60:1439664-1440904	1239	*	10.9507	11.8729	7.69908	4.05314	4.79e-64	7.99e-60	Chromosome_6	11887189	11888575	Chromosome_6:11887189-11888575	1385	*	12.6745	13.559	9.97504	3.45982	4.49e-58	1.73e-55
Contig_478	276752	279822	Contig_478:276752-279822	3069	*	13.0218	13.9095	10.2824	3.54323	1.99e-62	2.07e-58	Chromosome_3	11790292	11792944	Chromosome_3:11790292-11792944	2651	*	13.4385	14.3387	10.5354	3.6993	2.32e-77	4.34e-74
Contig_13	2975532	2977787	Contig_13:2975532-2977787	2254	*	12.4937	13.3727	9.85869	3.4372	2.29e-62	2.12e-58	Chromosome_6	13136517	13136690	Chromosome_6:13136517-13136690	172	*	7.71313	8.19514	6.98408	1.10719	8.51e-05	0.000270932
Contig_13	2975532	2977787	Contig_13:2975532-2977787	2254	*	12.4937	13.3727	9.85869	3.4372	2.29e-62	2.12e-58	Chromosome_6	13136742	13136923	Chromosome_6:13136742-13136923	180	*	7.80499	8.34956	6.91979	1.28444	2.42e-05	8.62e-05
Contig_13	2975532	2977787	Contig_13:2975532-2977787	2254	*	12.4937	13.3727	9.85869	3.4372	2.29e-62	2.12e-58	Chromosome_6	13137154	13138384	Chromosome_6:13137154-13138384	1229	*	12.3139	12.8962	11.3218	1.52227	1.63e-15	2.13e-14
Contig_92	403319	405507	Contig_92:403319-405507	2187	*	11.9313	12.8236	9.13349	3.60094	1.23e-61	9.32e-58	Chromosome_3	5701948	5703838	Chromosome_3:5701948-5703838	1889	*	12.8223	13.6808	10.4024	3.19784	6.68e-71	7.61e-68
Contig_279	527002	528183	Contig_279:527002-528183	1180	*	11.1151	12.0242	8.08042	3.83438	1.13e-60	7.88e-57	Chromosome_4	6573302	6574676	Chromosome_4:6573302-6574676	1373	*	11.8529	12.6626	9.83678	2.70168	1.33e-32	7.2e-31
Contig_999	230928	233335	Contig_999:230928-233335	2406	*	11.5714	12.4979	8.24009	4.1152	2.53e-57	1.41e-53	Chromosome_6	16121675	16122030	Chromosome_6:16121675-16122030	354	*	8.7764	9.23367	8.10306	1.04464	0.000133176	0.000407009
Contig_781	152684	154438	Contig_781:152684-154438	1753	*	12.2205	13.0944	9.64232	3.37069	5.26e-56	2.58e-52	Chromosome_1	26724702	26726302	Chromosome_1:26724702-26726302	1599	*	12.8271	13.617	10.9438	2.60104	3.79e-47	6.1e-45
Contig_20	1336691	1337782	Contig_20:1336691-1337782	1090	*	11.9815	12.8861	9.0158	3.75789	7.53e-56	3.31e-52	Chromosome_9	12976679	12977834	Chromosome_9:12976679-12977834	1154	*	11.1153	11.6772	10.1825	1.43268	1.04e-11	9.25e-11
Contig_189	757211	759761	Contig_189:757211-759761	2549	*	12.6068	13.4657	10.1829	3.2112	3.06e-55	1.2e-51	Chromosome_5	3450409	3454080	Chromosome_5:3450409-3454080	3670	*	13.4075	14.0684	12.1521	1.85825	2.03e-23	5.26e-22
Contig_281	652240	654668	Contig_281:652240-654668	2427	*	11.2426	12.1316	8.4872	3.54822	3.17e-55	1.2e-51	Chromosome_5	19777440	19778512	Chromosome_5:19777440-19778512	1071	*	11.5132	12.343	9.34561	2.90837	9.41e-53	2.6e-50
Contig_176	933060	935340	Contig_176:933060-935340	2279	*	12.7084	13.5866	10.0818	3.41815	6.56e-55	2.28e-51	Chromosome_6	16121675	16122030	Chromosome_6:16121675-16122030	354	*	8.7764	9.23367	8.10306	1.04464	0.000133176	0.000407009
Contig_825	140836	142097	Contig_825:140836-142097	1260	*	11.0858	12.0264	7.45421	4.38427	1.91e-52	5.69e-49	Chromosome_4	6076309	6076921	Chromosome_4:6076309-6076921	611	*	11.1672	11.8355	9.88335	1.86165	1.29e-16	1.87e-15
Contig_334	86130	89280	Contig_334:86130-89280	3149	*	12.557	13.4096	10.1929	3.14439	8.69e-52	2.5e-48	Chromosome_3	6824139	6827231	Chromosome_3:6824139-6827231	3091	*	14.0338	14.7455	12.5691	2.06826	4.16e-18	6.82e-17
Contig_113	678357	680644	Contig_113:678357-680644	2286	*	13.7492	14.5905	11.4862	3.03707	1.95e-50	5.07e-47	Chromosome_10	1877356	1878306	Chromosome_10:1877356-1878306	949	*	11.0764	11.482	10.5103	0.921601	5.94e-05	0.000195536
Contig_669	172317	173198	Contig_669:172317-173198	880	*	11.0496	11.9249	8.45484	3.37689	9.93e-50	2.44e-46	Chromosome_2	6128932	6130706	Chromosome_2:6128932-6130706	1773	*	11.3619	12.2051	9.08307	3.02284	1.23e-52	3.31e-50
Contig_362	210684	212304	Contig_362:210684-212304	1619	*	11.8158	12.6944	9.18449	3.41224	6.31e-49	1.42e-45	Chromosome_5	16911081	16911847	Chromosome_5:16911081-16911847	765	*	9.93142	10.4306	9.16194	1.19077	2.78e-06	1.17e-05
Contig_73	1043539	1044334	Contig_73:1043539-1044334	794	*	10.4676	11.3694	7.54088	3.69945	2.1e-47	4.27e-44	Chromosome_6	10478167	10479340	Chromosome_6:10478167-10479340	1172	*	10.6435	11.3417	9.23829	1.99731	1.54e-17	2.41e-16
Contig_1697	86062	88022	Contig_1697:86062-88022	1959	*	12.4031	13.2673	9.92618	3.25314	2.32e-47	4.62e-44	Chromosome_1	26724702	26726302	Chromosome_1:26724702-26726302	1599	*	12.8271	13.617	10.9438	2.60104	3.79e-47	6.1e-45
Contig_144	884340	886788	Contig_144:884340-886788	2447	*	13.0345	13.8931	10.6135	3.19475	1.31e-46	2.48e-43	Chromosome_9	13417289	13419035	Chromosome_9:13417289-13419035	1745	*	12.514	13.1286	11.4213	1.63242	1.15e-13	1.25e-12
Contig_43	1653694	1655690	Contig_43:1653694-1655690	1995	*	11.6682	12.5189	9.32097	3.11847	1.87e-46	3.39e-43	Chromosome_4	16616392	16617588	Chromosome_4:16616392-16617588	1195	*	11.3912	12.1917	9.43785	2.64418	1.03e-34	6.55e-33
Contig_43	700756	702689	Contig_43:700756-702689	1932	*	12.4361	13.311	9.84651	3.36359	1.06e-45	1.81e-42	Chromosome_4	16987593	16989099	Chromosome_4:16987593-16989099	1505	*	12.619	13.375	10.9353	2.33366	2.08e-25	6.47e-24
Contig_729	134431	135398	Contig_729:134431-135398	966	*	12.306	13.1899	9.61326	3.4652	2.84e-45	4.56e-42	Chromosome_2	3000737	3001383	Chromosome_2:3000737-3001383	645	*	10.3745	10.9242	9.47561	1.36816	1.21e-08	7.35e-08
Contig_22	2670204	2672422	Contig_22:2670204-2672422	2217	*	12.3338	13.16	10.1938	2.89703	2.37e-43	3.09e-40	Chromosome_1	10201652	10202843	Chromosome_1:10201652-10202843	1190	*	12.7621	13.5197	11.0698	2.38944	2.83e-43	3.42e-41
Contig_6	1605153	1607265	Contig_6:1605153-1607265	2111	*	11.3369	12.217	8.68861	3.4136	2.28e-42	2.72e-39	Chromosome_10	9010600	9011024	Chromosome_10:9010600-9011024	423	*	9.86756	10.5164	8.65683	1.69243	2.65e-08	1.53e-07
Contig_573	155454	156307	Contig_573:155454-156307	852	*	9.49049	10.4733	4.08889	6.14061	6.7e-42	7.56e-39	Chromosome_7	4022700	4026159	Chromosome_7:4022700-4026159	3458	*	14.071	14.7129	12.8856	1.73468	3.22e-13	3.34e-12
Contig_67	1699712	1703454	Contig_67:1699712-1703454	3741	*	14.391	15.2799	11.6365	3.51535	1.29e-41	1.39e-38	Chromosome_2	633483	636740	Chromosome_2:633483-636740	3256	*	13.9257	14.8332	10.9169	3.79021	5.31e-67	4.1e-64
Contig_643	322422	323959	Contig_643:322422-323959	1536	*	12.0393	12.9121	9.47285	3.33027	1.53e-41	1.62e-38	Chromosome_4	24496375	24497663	Chromosome_4:24496375-24497663	1287	*	12.0151	12.6505	10.8525	1.73585	1.26e-18	2.16e-17
Contig_823	103014	104720	Contig_823:103014-104720	1705	*	11.2746	12.1654	8.49605	3.53837	1.63e-41	1.7e-38	Chromosome_6	15617204	15617337	Chromosome_6:15617204-15617337	132	*	7.41954	7.98553	6.47498	1.38497	8.5e-07	3.91e-06
Contig_646	32807	34599	Contig_646:32807-34599	1791	*	11.4366	12.2811	9.14588	3.0497	6.67e-41	6.48e-38	Chromosome_9	15068422	15071179	Chromosome_9:15068422-15071179	2756	*	13.0654	13.8056	11.4637	2.26405	1.79e-30	8.28e-29
Contig_216	709105	710074	Contig_216:709105-710074	968	*	10.7008	11.6153	7.58171	3.85925	2.33e-40	2.24e-37	contig_89	198140	198559	contig_89:198140-198559	418	*	8.98522	9.70768	7.47068	2.04876	3.48e-12	3.26e-11
Contig_393	25446	26518	Contig_393:25446-26518	1071	*	10.576	11.4594	7.88996	3.44435	3.81e-40	3.58e-37	Chromosome_4	25342217	25342768	Chromosome_4:25342217-25342768	550	*	9.27456	9.92624	8.05364	1.76106	4.26e-12	3.95e-11
Contig_762	82785	84413	Contig_762:82785-84413	1627	*	11.3435	12.2279	8.64467	3.45498	1.31e-39	1.15e-36	Chromosome_4	5240972	5243460	Chromosome_4:5240972-5243460	2487	*	12.9922	13.5855	11.967	1.56277	1.34e-15	1.76e-14
Contig_176	781090	782919	Contig_176:781090-782919	1828	*	11.8013	12.6376	9.58037	2.97456	1.41e-39	1.23e-36	Chromosome_6	15981101	15984568	Chromosome_6:15981101-15984568	3466	*	13.4933	14.1095	12.3954	1.62066	3.87e-11	3.22e-10
Contig_1207	87062	89490	Contig_1207:87062-89490	2427	*	12.9817	13.7973	10.9227	2.80255	1.93e-38	1.5e-35	Chromosome_1	27402530	27404222	Chromosome_1:27402530-27404222	1691	*	11.8753	12.6178	10.2623	2.2829	9.51e-34	5.59e-32
Contig_1207	87062	89490	Contig_1207:87062-89490	2427	*	12.9817	13.7973	10.9227	2.80255	1.93e-38	1.5e-35	Chromosome_1	27404865	27407313	Chromosome_1:27404865-27407313	2447	*	13.1099	13.8274	11.6186	2.11333	2.23e-21	4.8e-20
Contig_1503	80296	82252	Contig_1503:80296-82252	1955	*	13.2706	14.0919	11.1685	2.84754	3.32e-38	2.5e-35	Chromosome_1	8316132	8318715	Chromosome_1:8316132-8318715	2582	*	13.2722	13.7262	12.606	1.08231	1.61e-08	9.59e-08
Contig_175	184418	185726	Contig_175:184418-185726	1307	*	11.867	12.7361	9.33932	3.28212	3.67e-38	2.71e-35	Chromosome_3	21866023	21867308	Chromosome_3:21866023-21867308	1284	*	12.5554	13.3715	10.4923	2.79566	8.1e-50	1.62e-47
Contig_3523	9979	11372	Contig_3523:9979-11372	1392	*	11.2433	12.0763	9.04908	2.9438	3.98e-38	2.92e-35	Chromosome_1	4565745	4568476	Chromosome_1:4565745-4568476	2730	*	13.2166	13.828	12.1339	1.61051	5.21e-12	4.79e-11
Contig_382	368762	369498	Contig_382:368762-369498	735	*	9.5043	10.4016	6.6407	3.60615	6.06e-38	4.36e-35	Chromosome_2	1527603	1528141	Chromosome_2:1527603-1528141	537	*	10.5277	11.2703	8.91426	2.21495	5.1e-18	8.29e-17
Contig_57	1642777	1644502	Contig_57:1642777-1644502	1724	*	13.549	14.444	10.7161	3.57792	6.7e-38	4.78e-35	Chromosome_3	4153801	4155276	Chromosome_3:4153801-4155276	1474	*	11.1714	11.9168	9.54385	2.27867	7.91e-27	2.77e-25
Contig_748	201189	204097	Contig_748:201189-204097	2907	*	14.0007	14.8253	11.8735	2.87315	7.72e-38	5.42e-35	Chromosome_7	1374206	1376128	Chromosome_7:1374206-1376128	1921	*	13.0569	13.8136	11.3694	2.35254	2.9e-29	1.23e-27
Contig_363	229022	232290	Contig_363:229022-232290	3267	*	13.0142	13.8391	10.8854	2.87321	4.07e-37	2.72e-34	Chromosome_5	6366987	6368871	Chromosome_5:6366987-6368871	1883	*	12.9487	13.302	12.4799	0.791239	7.57e-05	0.000243701
Contig_737	24724	25962	Contig_737:24724-25962	1237	*	11.3681	12.1927	9.24124	2.87056	9.26e-37	5.84e-34	Chromosome_5	16744697	16747577	Chromosome_5:16744697-16747577	2879	*	13.0666	13.8038	11.4803	2.26177	2.15e-37	1.65e-35
Contig_26	357684	365215	Contig_26:357684-365215	7530	*	14.2644	15.1562	11.4727	3.53342	1.19e-36	7.36e-34	Chromosome_7	4665118	4667640	Chromosome_7:4665118-4667640	2521	*	12.7358	13.6288	9.93063	3.56106	3.61e-56	1.26e-53
Contig_26	357684	365215	Contig_26:357684-365215	7530	*	14.2644	15.1562	11.4727	3.53342	1.19e-36	7.36e-34	Chromosome_7	4670093	4673814	Chromosome_7:4670093-4673814	3720	*	14.5015	15.3894	11.7589	3.46554	7.11e-44	9.01e-42
Contig_67	1567400	1568155	Contig_67:1567400-1568155	754	*	10.2793	11.1237	7.98938	3.03723	3.22e-36	1.96e-33	Chromosome_2	763421	764934	Chromosome_2:763421-764934	1512	*	12.1194	12.9599	9.8627	2.98448	1.87e-44	2.47e-42
Contig_35	1354992	1360093	Contig_35:1354992-1360093	5100	*	14.1939	15.0587	11.7111	3.23067	5.03e-36	3.04e-33	Chromosome_9	4638473	4641668	Chromosome_9:4638473-4641668	3194	*	13.5411	14.3626	11.4377	2.83097	1.63e-45	2.4e-43
Contig_207	218966	221055	Contig_207:218966-221055	2088	*	12.4839	13.3123	10.3268	2.90019	5.5e-36	3.3e-33	Chromosome_2	8410963	8413271	Chromosome_2:8410963-8413271	2307	*	13.0903	13.7059	11.9943	1.66497	4.6e-21	9.65e-20
Contig_202	694662	697060	Contig_202:694662-697060	2397	*	13.8481	14.7106	11.3892	3.2064	7.33e-36	4.37e-33	Chromosome_1	2573879	2575590	Chromosome_1:2573879-2575590	1710	*	12.4115	13.2334	10.3053	2.84295	4.35e-51	9.43e-49
Contig_530	6085	6701	Contig_530:6085-6701	615	*	9.21075	10.0833	6.64714	3.30924	1.13e-35	6.62e-33	Chromosome_1	26485601	26487198	Chromosome_1:26485601-26487198	1596	*	12.2271	12.7855	11.3038	1.42402	4.71e-12	4.35e-11
Contig_32	798051	799197	Contig_32:798051-799197	1145	*	11.7453	12.6419	8.89165	3.58759	1.42e-35	8.23e-33	Chromosome_7	19098602	19099299	Chromosome_7:19098602-19099299	696	*	9.85635	10.5001	8.66424	1.73935	2.3e-13	2.43e-12
Contig_510	96647	99261	Contig_510:96647-99261	2613	*	13.1624	13.9692	11.1659	2.73004	1.53e-35	8.79e-33	Chromosome_4	19375941	19376908	Chromosome_4:19375941-19376908	966	*	11.4511	12.2207	9.69053	2.43875	5.28e-33	2.93e-31
Contig_510	96647	99261	Contig_510:96647-99261	2613	*	13.1624	13.9692	11.1659	2.73004	1.53e-35	8.79e-33	Chromosome_4	19377148	19377694	Chromosome_4:19377148-19377694	545	*	9.54593	10.2781	7.98466	2.18083	4.51e-20	8.73e-19
Contig_35	923019	926405	Contig_35:923019-926405	3385	*	12.9595	13.7966	10.7323	2.97068	2.63e-35	1.48e-32	Chromosome_4	1476722	1477991	Chromosome_4:1476722-1477991	1268	*	12.6048	13.4685	10.1332	3.22	2.13e-52	5.58e-50
Contig_1101	211500	213418	Contig_1101:211500-213418	1917	*	12.3512	13.1797	10.1931	2.89944	2.74e-35	1.54e-32	Chromosome_1	10201652	10202843	Chromosome_1:10201652-10202843	1190	*	12.7621	13.5197	11.0698	2.38944	2.83e-43	3.42e-41
Contig_50	1217239	1221553	Contig_50:1217239-1221553	4313	*	13.7602	14.565	11.7779	2.71431	3.01e-35	1.67e-32	Chromosome_1	6585810	6587117	Chromosome_1:6585810-6587117	1306	*	11.3762	11.6628	11.0183	0.617928	0.00243744	0.00553915
Contig_50	1217239	1221553	Contig_50:1217239-1221553	4313	*	13.7602	14.565	11.7779	2.71431	3.01e-35	1.67e-32	Chromosome_1	6603858	6606046	Chromosome_1:6603858-6606046	2187	*	13.2307	13.9632	11.6677	2.23237	3.81e-35	2.46e-33
Contig_123	1167352	1169102	Contig_123:1167352-1169102	1749	*	11.5752	12.5141	7.98222	4.25985	3.44e-35	1.89e-32	Chromosome_2	6327698	6333936	Chromosome_2:6327698-6333936	6237	*	13.8989	14.2975	13.3464	0.906125	5.57e-05	0.000184658
Contig_144	468988	470070	Contig_144:468988-470070	1081	*	10.9616	11.8198	8.54455	3.16206	5.87e-35	3.14e-32	Chromosome_9	13211974	13212667	Chromosome_9:13211974-13212667	692	*	10.3037	10.9753	9.00704	1.88458	4.19e-18	6.86e-17
Contig_243	489432	495896	Contig_243:489432-495896	6463	*	14.4333	15.2409	12.4316	2.73387	1.05e-34	5.48e-32	Chromosome_1	31455848	31463197	Chromosome_1:31455848-31463197	7348	*	14.4486	15.1906	12.8382	2.25897	1.22e-25	3.87e-24
Contig_55	85957	87061	Contig_55:85957-87061	1103	*	11.5197	12.449	8.13381	4.06916	1.56e-34	8.02e-32	Chromosome_3	21866023	21867308	Chromosome_3:21866023-21867308	1284	*	12.5554	13.3715	10.4923	2.79566	8.1e-50	1.62e-47
Contig_13	2493630	2494859	Contig_13:2493630-2494859	1228	*	10.3696	11.2102	8.11231	2.99824	2.91e-34	1.44e-31	Chromosome_6	13465848	13467903	Chromosome_6:13465848-13467903	2054	*	12.9142	13.6899	11.1186	2.4874	1.88e-36	1.34e-34
Contig_187	625578	628119	Contig_187:625578-628119	2540	*	12.3552	13.1955	10.1012	2.99463	5.19e-34	2.48e-31	Chromosome_8	1759810	1760883	Chromosome_8:1759810-1760883	1072	*	11.5735	12.1694	10.54	1.58405	7.62e-19	1.33e-17
Contig_187	625578	628119	Contig_187:625578-628119	2540	*	12.3552	13.1955	10.1012	2.99463	5.19e-34	2.48e-31	Chromosome_8	1761189	1761999	Chromosome_8:1761189-1761999	809	*	9.94166	10.6628	8.43318	2.11024	2.52e-18	4.23e-17
Contig_745	62298	64374	Contig_745:62298-64374	2075	*	12.1254	12.9448	10.0388	2.82141	7.84e-34	3.6e-31	Chromosome_4	23184250	23185738	Chromosome_4:23184250-23185738	1487	*	11.5429	12.384	9.28207	2.94208	2.61e-32	1.39e-30
Contig_44	639864	641943	Contig_44:639864-641943	2078	*	13.2934	14.1912	10.4243	3.59338	9.28e-34	4.23e-31	Chromosome_3	11790292	11792944	Chromosome_3:11790292-11792944	2651	*	13.4385	14.3387	10.5354	3.6993	2.32e-77	4.34e-74
Contig_299	505414	507526	Contig_299:505414-507526	2111	*	12.4879	13.3127	10.3602	2.86376	9.42e-34	4.26e-31	Chromosome_2	8376549	8378841	Chromosome_2:8376549-8378841	2291	*	13.4007	14.0687	12.1184	1.88688	2.5e-22	5.9e-21
Contig_2848	23614	25334	Contig_2848:23614-25334	1719	*	11.7	12.4917	9.80523	2.61727	9.69e-34	4.3e-31	Chromosome_1	26485601	26487198	Chromosome_1:26485601-26487198	1596	*	12.2271	12.7855	11.3038	1.42402	4.71e-12	4.35e-11
Contig_1004	45184	46674	Contig_1004:45184-46674	1489	*	11.4558	12.3971	7.80836	4.29596	1.04e-33	4.57e-31	Chromosome_4	25903147	25905372	Chromosome_4:25903147-25905372	2224	*	12.4389	13.2078	10.683	2.4482	2.63e-38	2.17e-36
Contig_73	36583	41030	Contig_73:36583-41030	4446	*	13.7305	14.5525	11.6236	2.84194	1.23e-33	5.38e-31	Chromosome_6	11052774	11054853	Chromosome_6:11052774-11054853	2078	*	13.1364	13.9958	10.707	3.16986	1.31e-48	2.3e-46
Contig_73	36583	41030	Contig_73:36583-41030	4446	*	13.7305	14.5525	11.6236	2.84194	1.23e-33	5.38e-31	Chromosome_6	11057268	11057730	Chromosome_6:11057268-11057730	461	*	9.10489	9.70402	8.0615	1.53574	4.54e-09	2.91e-08
Contig_73	36583	41030	Contig_73:36583-41030	4446	*	13.7305	14.5525	11.6236	2.84194	1.23e-33	5.38e-31	Chromosome_6	11057907	11058071	Chromosome_6:11057907-11058071	163	*	7.76932	8.22271	7.10446	1.04785	0.000120863	0.000372898
Contig_374	99209	104584	Contig_374:99209-104584	5374	*	15.2754	16.1294	12.8987	3.11692	1.33e-33	5.79e-31	Chromosome_4	20327850	20330274	Chromosome_4:20327850-20330274	2423	*	13.4365	14.3142	10.8157	3.36758	3.95e-51	8.79e-49
Contig_374	99209	104584	Contig_374:99209-104584	5374	*	15.2754	16.1294	12.8987	3.11692	1.33e-33	5.79e-31	Chromosome_4	20330358	20333657	Chromosome_4:20330358-20333657	3298	*	12.9364	13.6084	11.6387	1.91248	4.14e-25	1.25e-23
Contig_745	37834	40712	Contig_745:37834-40712	2877	*	12.1949	13.0238	10.0346	2.89732	1.34e-33	5.84e-31	Chromosome_4	23164364	23165685	Chromosome_4:23164364-23165685	1320	*	11.4852	12.1361	10.2668	1.79143	8.98e-17	1.32e-15
Contig_116	349207	350355	Contig_116:349207-350355	1147	*	10.9916	11.8951	8.04204	3.66727	1.45e-33	6.29e-31	Chromosome_6	19105739	19106964	Chromosome_6:19105739-19106964	1224	*	11.7228	12.3857	10.46	1.84702	3.45e-18	5.71e-17
Contig_47	1682147	1685067	Contig_47:1682147-1685067	2919	*	12.6971	13.5553	10.2802	3.15627	1.96e-33	8.37e-31	Chromosome_2	21797445	21799666	Chromosome_2:21797445-21799666	2220	*	13.4262	14.1993	11.6455	2.48288	4.35e-42	4.77e-40
Contig_1634	54974	59278	Contig_1634:54974-59278	4303	*	13.6073	14.3884	11.7784	2.54484	1.97e-33	8.39e-31	Chromosome_1	2458539	2459705	Chromosome_1:2458539-2459705	1165	*	11.5956	12.1642	10.6436	1.44904	1.07e-10	8.41e-10
Contig_1634	54974	59278	Contig_1634:54974-59278	4303	*	13.6073	14.3884	11.7784	2.54484	1.97e-33	8.39e-31	Chromosome_1	2460014	2463450	Chromosome_1:2460014-2463450	3435	*	13.1176	13.7756	11.8734	1.81956	1.93e-16	2.75e-15
Contig_737	288009	290851	Contig_737:288009-290851	2841	*	11.9728	12.7568	10.127	2.56309	2.79e-33	1.17e-30	Chromosome_5	16911081	16911847	Chromosome_5:16911081-16911847	765	*	9.93142	10.4306	9.16194	1.19077	2.78e-06	1.17e-05
Contig_696	199073	201868	Contig_696:199073-201868	2794	*	13.3303	14.2121	10.6618	3.40047	3.71e-33	1.54e-30	Chromosome_2	21797445	21799666	Chromosome_2:21797445-21799666	2220	*	13.4262	14.1993	11.6455	2.48288	4.35e-42	4.77e-40
Contig_882	35495	37086	Contig_882:35495-37086	1590	*	10.4544	11.2865	8.2685	2.92201	5.27e-33	2.17e-30	Chromosome_6	17810318	17810779	Chromosome_6:17810318-17810779	460	*	9.01781	9.33561	8.60962	0.661699	0.02062	0.0368063
Contig_882	35495	37086	Contig_882:35495-37086	1590	*	10.4544	11.2865	8.2685	2.92201	5.27e-33	2.17e-30	Chromosome_6	17810963	17811280	Chromosome_6:17810963-17811280	316	*	9.24459	9.63611	8.70556	0.845416	0.00415827	0.00892687
Contig_882	35495	37086	Contig_882:35495-37086	1590	*	10.4544	11.2865	8.2685	2.92201	5.27e-33	2.17e-30	Chromosome_6	17811458	17813532	Chromosome_6:17811458-17813532	2073	*	12.268	12.5077	11.9804	0.506121	0.0124085	0.0234482
Contig_67	610694	611436	Contig_67:610694-611436	741	*	9.46881	10.3505	6.80175	3.39635	7.42e-33	2.98e-30	Chromosome_2	1527603	1528141	Chromosome_2:1527603-1528141	537	*	10.5277	11.2703	8.91426	2.21495	5.1e-18	8.29e-17
Contig_71	321818	322217	Contig_71:321818-322217	398	*	8.50933	9.502	1.88478	7.41041	7.92e-33	3.16e-30	Chromosome_10	7606808	7607407	Chromosome_10:7606808-7607407	598	*	10.6665	11.0468	10.1487	0.849664	0.000299513	0.00084962
Contig_136	1167811	1170681	Contig_136:1167811-1170681	2869	*	12.9391	13.7141	11.1472	2.50249	1.78e-32	6.81e-30	Chromosome_1	3960654	3963955	Chromosome_1:3960654-3963955	3300	*	14.2484	15.0514	12.2784	2.65494	1.35e-31	6.82e-30
Contig_66	1200714	1202038	Contig_66:1200714-1202038	1323	*	12.7702	13.6389	10.2466	3.25724	2.09e-32	7.9e-30	Chromosome_1	25343449	25344373	Chromosome_1:25343449-25344373	923	*	11.4143	11.8262	10.8355	0.947622	8.23e-06	3.19e-05
Contig_182	835089	836227	Contig_182:835089-836227	1137	*	10.3981	11.265	7.89299	3.23855	2.34e-32	8.8e-30	Chromosome_7	2716983	2718501	Chromosome_7:2716983-2718501	1517	*	12.7669	13.3386	11.8058	1.45954	1.65e-10	1.27e-09
Contig_182	835089	836227	Contig_182:835089-836227	1137	*	10.3981	11.265	7.89299	3.23855	2.34e-32	8.8e-30	Chromosome_7	2718662	2721389	Chromosome_7:2718662-2721389	2726	*	13.4576	14.1932	11.8795	2.23028	1.42e-27	5.2e-26
Contig_893	251624	254180	Contig_893:251624-254180	2555	*	13.7751	14.647	11.2178	3.28923	2.82e-32	1.06e-29	Chromosome_1	3625759	3629451	Chromosome_1:3625759-3629451	3691	*	13.7642	14.3009	12.8999	1.35134	8.67e-12	7.77e-11
Contig_337	252181	254916	Contig_337:252181-254916	2734	*	12.608	13.4515	10.3256	3.01733	2.91e-32	1.08e-29	Chromosome_1	10914004	10918245	Chromosome_1:10914004-10918245	4240	*	13.7442	14.5473	11.7743	2.64623	1.33e-29	5.76e-28
Contig_171	812755	814228	Contig_171:812755-814228	1472	*	11.7503	12.5913	9.48936	2.99569	3.15e-32	1.17e-29	Chromosome_3	29048259	29049623	Chromosome_3:29048259-29049623	1363	*	11.7812	12.49	10.3293	2.09368	7.87e-29	3.25e-27
Contig_7	2716214	2717925	Contig_7:2716214-2717925	1710	*	11.7535	12.5718	9.67475	2.80733	9.15e-32	3.28e-29	Chromosome_3	10235995	10237620	Chromosome_3:10235995-10237620	1624	*	12.0703	12.8495	10.2539	2.50517	1.72e-35	1.14e-33
Contig_590	225735	227675	Contig_590:225735-227675	1939	*	11.4941	12.4129	8.30155	3.87697	9.76e-32	3.47e-29	Chromosome_7	16186708	16187772	Chromosome_7:16186708-16187772	1063	*	10.4403	11.1995	8.7388	2.3482	3.19e-25	9.76e-24
Contig_106	43156	43881	Contig_106:43156-43881	724	*	11.3912	12.1759	9.54045	2.56507	9.9e-32	3.5e-29	Chromosome_1	30303240	30304183	Chromosome_1:30303240-30304183	942	*	12.0365	12.6552	10.9302	1.66759	3.43e-18	5.68e-17
Contig_1591	76570	80409	Contig_1591:76570-80409	3838	*	13.2818	14.1188	11.0555	2.95868	1.21e-31	4.2e-29	Chromosome_2	11244409	11247177	Chromosome_2:11244409-11247177	2767	*	12.7292	13.1245	12.1831	0.915675	1.28e-07	6.69e-07
Contig_1591	76570	80409	Contig_1591:76570-80409	3838	*	13.2818	14.1188	11.0555	2.95868	1.21e-31	4.2e-29	Chromosome_2	11247194	11249850	Chromosome_2:11247194-11249850	2655	*	13.4039	14.1832	11.5863	2.51665	5.04e-39	4.4e-37
Contig_1109	171955	174763	Contig_1109:171955-174763	2807	*	13.6616	14.4721	11.6396	2.74752	1.29e-31	4.42e-29	Chromosome_1	31966662	31968211	Chromosome_1:31966662-31968211	1548	*	12.3369	13.0844	10.698	2.31068	4.96e-33	2.77e-31
Contig_326	6665	8298	Contig_326:6665-8298	1632	*	11.5429	12.3939	9.19321	3.08278	1.43e-31	4.9e-29	Chromosome_4	5240972	5243460	Chromosome_4:5240972-5243460	2487	*	12.9922	13.5855	11.967	1.56277	1.34e-15	1.76e-14
Contig_58	1753861	1754399	Contig_58:1753861-1754399	537	*	8.44778	9.3465	5.56498	3.59394	2.02e-31	6.83e-29	Chromosome_9	14398799	14400480	Chromosome_9:14398799-14400480	1680	*	11.7387	12.2931	10.8269	1.42305	2.49e-15	3.18e-14
Contig_333	122031	125106	Contig_333:122031-125106	3074	*	12.8908	13.6541	11.1669	2.42527	2.22e-31	7.43e-29	Chromosome_3	10517574	10520442	Chromosome_3:10517574-10520442	2867	*	13.8055	14.6381	11.6158	2.92994	4.15e-50	8.51e-48
Contig_116	716229	721011	Contig_116:716229-721011	4781	*	12.8047	13.573	11.052	2.45695	2.33e-31	7.77e-29	Chromosome_6	19319624	19320850	Chromosome_6:19319624-19320850	1225	*	10.8402	11.2288	10.3066	0.88065	4.07e-05	0.000138834
Contig_116	716229	721011	Contig_116:716229-721011	4781	*	12.8047	13.573	11.052	2.45695	2.33e-31	7.77e-29	Chromosome_6	19321516	19322757	Chromosome_6:19321516-19322757	1240	*	10.874	11.3536	10.1505	1.13939	1.15e-06	5.2e-06
Contig_116	716229	721011	Contig_116:716229-721011	4781	*	12.8047	13.573	11.052	2.45695	2.33e-31	7.77e-29	Chromosome_6	19322863	19323604	Chromosome_6:19322863-19323604	740	*	9.86398	10.3287	9.17423	1.07513	4.08e-05	0.000139156
Contig_116	716229	721011	Contig_116:716229-721011	4781	*	12.8047	13.573	11.052	2.45695	2.33e-31	7.77e-29	Chromosome_6	19323756	19324948	Chromosome_6:19323756-19324948	1191	*	11.0562	11.39	10.6211	0.723013	0.00312652	0.0069286
Contig_1101	6178	6841	Contig_1101:6178-6841	662	*	9.55089	10.3892	7.31354	2.96871	3.3e-31	1.09e-28	Chromosome_1	10067280	10067594	Chromosome_1:10067280-10067594	313	*	8.59564	9.22329	7.45944	1.60057	1.1e-07	5.83e-07
Contig_31	1141277	1144355	Contig_31:1141277-1144355	3077	*	12.5675	13.4215	10.19	3.10875	3.33e-31	1.1e-28	Chromosome_3	6824139	6827231	Chromosome_3:6824139-6827231	3091	*	14.0338	14.7455	12.5691	2.06826	4.16e-18	6.82e-17
Contig_2070	31348	37716	Contig_2070:31348-37716	6367	*	15.2265	16.0586	13.0406	2.91548	4.91e-31	1.6e-28	Chromosome_1	3964385	3965633	Chromosome_1:3964385-3965633	1247	*	11.7348	12.6319	8.87367	3.66373	4.74e-83	1.77e-79
Contig_2070	31348	37716	Contig_2070:31348-37716	6367	*	15.2265	16.0586	13.0406	2.91548	4.91e-31	1.6e-28	Chromosome_1	3966434	3967564	Chromosome_1:3966434-3967564	1129	*	12.0988	12.6175	11.281	1.28358	1.45e-09	9.97e-09
Contig_49	974579	977380	Contig_49:974579-977380	2800	*	13.6385	14.4283	11.7556	2.59803	4.92e-31	1.6e-28	Chromosome_7	765782	767208	Chromosome_7:765782-767208	1425	*	11.5013	12.1589	10.2587	1.80763	4.51e-15	5.64e-14
Contig_406	341978	343310	Contig_406:341978-343310	1331	*	11.2723	12.0917	9.18564	2.8132	5.3e-31	1.72e-28	Chromosome_3	3681942	3685113	Chromosome_3:3681942-3685113	3170	*	13.053	13.8303	11.2471	2.5033	1.2e-38	1.03e-36
Contig_869	210653	213644	Contig_869:210653-213644	2990	*	13.2039	13.9977	11.2949	2.62492	1.33e-30	4.14e-28	Chromosome_1	7367838	7369411	Chromosome_1:7367838-7369411	1572	*	11.9759	12.8416	9.48371	3.25168	3.93e-59	1.66e-56
Contig_869	210653	213644	Contig_869:210653-213644	2990	*	13.2039	13.9977	11.2949	2.62492	1.33e-30	4.14e-28	Chromosome_1	7373731	7374450	Chromosome_1:7373731-7374450	718	*	9.87477	10.629	8.20024	2.30251	3.4e-21	7.19e-20
Contig_89	552969	555056	Contig_89:552969-555056	2086	*	12.2487	13.0628	10.2006	2.77171	1.67e-30	5.19e-28	Chromosome_1	4758055	4758380	Chromosome_1:4758055-4758380	324	*	8.51169	9.0128	7.73746	1.19812	6.16e-06	2.44e-05
Contig_89	552969	555056	Contig_89:552969-555056	2086	*	12.2487	13.0628	10.2006	2.77171	1.67e-30	5.19e-28	Chromosome_1	4758653	4759676	Chromosome_1:4758653-4759676	1022	*	11.0582	11.4885	10.4422	0.996393	7.45e-06	2.91e-05
Contig_1885	28313	31658	Contig_1885:28313-31658	3344	*	12.532	13.4371	9.55737	3.66973	2.82e-30	8.61e-28	Chromosome_4	18416830	18418438	Chromosome_4:18416830-18418438	1607	*	12.2804	12.9072	11.1472	1.69003	7.25e-16	9.77e-15
Contig_1885	28313	31658	Contig_1885:28313-31658	3344	*	12.532	13.4371	9.55737	3.66973	2.82e-30	8.61e-28	Chromosome_4	18418497	18419492	Chromosome_4:18418497-18419492	994	*	10.3637	11.0153	9.14322	1.76829	5.34e-13	5.43e-12
Contig_1885	28313	31658	Contig_1885:28313-31658	3344	*	12.532	13.4371	9.55737	3.66973	2.82e-30	8.61e-28	Chromosome_4	18419991	18420991	Chromosome_4:18419991-18420991	999	*	10.4823	10.7837	10.1008	0.633077	0.0176088	0.032022
Contig_4	1358320	1358884	Contig_4:1358320-1358884	563	*	9.31347	10.1972	6.62236	3.40817	2.93e-30	8.93e-28	Chromosome_6	17112226	17113472	Chromosome_6:17112226-17113472	1245	*	12.0371	12.5911	11.1262	1.4269	7.62e-17	1.13e-15
Contig_422	22043	23775	Contig_422:22043-23775	1731	*	11.668	12.5163	9.34328	3.05208	3.76e-30	1.13e-27	Chromosome_5	14456440	14457454	Chromosome_5:14456440-14457454	1013	*	10.7937	11.6262	8.60422	2.8662	1.32e-31	6.69e-30
Contig_422	22043	23775	Contig_422:22043-23775	1731	*	11.668	12.5163	9.34328	3.05208	3.76e-30	1.13e-27	Chromosome_5	14457746	14458371	Chromosome_5:14457746-14458371	624	*	11.0507	11.7724	9.53963	2.15849	2.63e-28	1.04e-26
Contig_1053	95615	96215	Contig_1053:95615-96215	599	*	9.67447	10.539	7.19467	3.20421	4.53e-30	1.34e-27	Chromosome_4	6076309	6076921	Chromosome_4:6076309-6076921	611	*	11.1672	11.8355	9.88335	1.86165	1.29e-16	1.87e-15
Contig_1610	56254	59502	Contig_1610:56254-59502	3247	*	12.9502	13.8594	9.91446	3.72274	5.45e-30	1.58e-27	Chromosome_9	4638473	4641668	Chromosome_9:4638473-4641668	3194	*	13.5411	14.3626	11.4377	2.83097	1.63e-45	2.4e-43
Contig_1793	97546	100372	Contig_1793:97546-100372	2825	*	12.5679	13.3546	10.7045	2.57421	6.01e-30	1.74e-27	Chromosome_5	16744697	16747577	Chromosome_5:16744697-16747577	2879	*	13.0666	13.8038	11.4803	2.26177	2.15e-37	1.65e-35
Contig_157	380021	381241	Contig_157:380021-381241	1219	*	11.7817	12.557	9.98801	2.4987	6.27e-30	1.8e-27	Chromosome_3	12904415	12905476	Chromosome_3:12904415-12905476	1060	*	10.9495	11.4563	10.1614	1.22573	2.02e-07	1.03e-06
Contig_8	1650211	1652093	Contig_8:1650211-1652093	1881	*	13.0106	13.8075	11.0818	2.64361	1.03e-29	2.95e-27	Chromosome_2	24442046	24443310	Chromosome_2:24442046-24443310	1263	*	11.2587	11.7337	10.5458	1.13264	2.75e-07	1.37e-06
Contig_505	266256	270156	Contig_505:266256-270156	3899	*	13.6646	14.4444	11.8439	2.52734	1.15e-29	3.27e-27	Chromosome_5	18808565	18811364	Chromosome_5:18808565-18811364	2798	*	13.1312	13.9012	11.3691	2.451	2.89e-36	2.03e-34
Contig_210	153308	155438	Contig_210:153308-155438	2129	*	12.1514	12.9835	9.9645	2.91163	1.19e-29	3.38e-27	Chromosome_4	23184250	23185738	Chromosome_4:23184250-23185738	1487	*	11.5429	12.384	9.28207	2.94208	2.61e-32	1.39e-30
Contig_289	279986	281026	Contig_289:279986-281026	1039	*	10.2735	11.1292	7.87964	3.11708	1.61e-29	4.53e-27	Chromosome_7	4697548	4700822	Chromosome_7:4697548-4700822	3273	*	12.9052	13.4093	12.1238	1.22832	2.07e-08	1.21e-07
Contig_571	18176	19308	Contig_571:18176-19308	1131	*	10.1397	11.0005	7.6965	3.1655	1.65e-29	4.63e-27	Chromosome_6	16900693	16901699	Chromosome_6:16900693-16901699	1005	*	11.363	12.1662	9.39181	2.67433	2.57e-38	2.13e-36
Contig_869	249444	251631	Contig_869:249444-251631	2186	*	12.3235	13.0872	10.5971	2.4238	1.67e-29	4.66e-27	Chromosome_1	7329401	7330237	Chromosome_1:7329401-7330237	835	*	10.6421	10.9814	10.1975	0.742482	0.00123341	0.00301508
Contig_283	37806	40337	Contig_283:37806-40337	2530	*	12.901	13.6752	11.1139	2.49016	2.11e-29	5.74e-27	Chromosome_4	4953051	4954659	Chromosome_4:4953051-4954659	1607	*	12.5577	13.1292	11.5975	1.48237	4.79e-15	5.97e-14
Contig_15	3271385	3272353	Contig_15:3271385-3272353	967	*	11.102	11.9258	8.98129	2.8426	2.24e-29	6.06e-27	Chromosome_9	12045226	12047552	Chromosome_9:12045226-12047552	2325	*	12.9082	13.5122	11.8495	1.60779	5.6e-17	8.38e-16
Contig_57	900984	902124	Contig_57:900984-902124	1139	*	11.8002	12.6303	9.63044	2.89278	2.24e-29	6.06e-27	Chromosome_3	3508131	3510209	Chromosome_3:3508131-3510209	2077	*	13.2677	14.0472	11.4486	2.51923	1.98e-39	1.8e-37
Contig_74	1540394	1543860	Contig_74:1540394-1543860	3465	*	13.8474	14.6508	11.8744	2.68939	2.27e-29	6.1e-27	Chromosome_5	1138183	1140386	Chromosome_5:1138183-1140386	2202	*	13.2184	14.0035	11.3654	2.54821	1.65e-36	1.18e-34
Contig_35	612471	617489	Contig_35:612471-617489	5017	*	14.6663	15.4962	12.4976	2.89171	2.56e-29	6.84e-27	Chromosome_10	1193627	1196866	Chromosome_10:1193627-1196866	3238	*	14.096	14.8876	12.2016	2.59484	1.78e-37	1.37e-35
Contig_6	3010773	3011595	Contig_6:3010773-3011595	821	*	9.84384	10.7167	7.27673	3.28372	3.78e-29	9.88e-27	Chromosome_10	9416298	9418161	Chromosome_10:9416298-9418161	1862	*	12.8962	13.5674	11.6013	1.9015	7.87e-23	1.93e-21
Contig_1591	31949	33300	Contig_1591:31949-33300	1350	*	11.7898	12.578	9.91731	2.58134	4.75e-29	1.23e-26	Chromosome_2	11261224	11263581	Chromosome_2:11261224-11263581	2356	*	13.9926	14.7172	12.4681	2.1742	3.53e-28	1.38e-26
Contig_34	612506	614642	Contig_34:612506-614642	2135	*	12.7713	13.6407	10.2415	3.24705	5.15e-29	1.32e-26	Chromosome_8	8594582	8596174	Chromosome_8:8594582-8596174	1591	*	12.4954	13.2053	11.0389	2.10147	9.45e-30	4.15e-28
Contig_19	371303	373026	Contig_19:371303-373026	1722	*	11.3388	12.2752	7.80537	4.15084	5.24e-29	1.33e-26	Chromosome_8	2616929	2618040	Chromosome_8:2616929-2618040	1110	*	12.3309	13.1931	9.87445	3.24383	5.98e-78	1.21e-74
Contig_19	371303	373026	Contig_19:371303-373026	1722	*	11.3388	12.2752	7.80537	4.15084	5.24e-29	1.33e-26	Chromosome_8	2620468	2620800	Chromosome_8:2620468-2620800	331	*	8.79032	9.35377	7.85301	1.36662	4.22e-06	1.71e-05
Contig_19	371303	373026	Contig_19:371303-373026	1722	*	11.3388	12.2752	7.80537	4.15084	5.24e-29	1.33e-26	Chromosome_8	2622898	2623153	Chromosome_8:2622898-2623153	254	*	8.73334	9.42737	7.34575	1.91708	8.36e-11	6.69e-10
Contig_19	371303	373026	Contig_19:371303-373026	1722	*	11.3388	12.2752	7.80537	4.15084	5.24e-29	1.33e-26	Chromosome_8	2625232	2626041	Chromosome_8:2625232-2626041	808	*	11.2473	12.0665	9.16138	2.81925	1.1e-48	1.98e-46
Contig_893	248717	251543	Contig_893:248717-251543	2825	*	12.858	13.7244	10.3589	3.21724	5.67e-29	1.44e-26	Chromosome_1	3629829	3630318	Chromosome_1:3629829-3630318	488	*	8.70216	9.53437	6.51502	2.79753	5.62e-23	1.39e-21
Contig_893	248717	251543	Contig_893:248717-251543	2825	*	12.858	13.7244	10.3589	3.21724	5.67e-29	1.44e-26	Chromosome_1	3630716	3631860	Chromosome_1:3630716-3631860	1143	*	11.1584	11.9803	9.052	2.826	1.9e-43	2.34e-41
Contig_893	248717	251543	Contig_893:248717-251543	2825	*	12.858	13.7244	10.3589	3.21724	5.67e-29	1.44e-26	Chromosome_1	3632256	3632532	Chromosome_1:3632256-3632532	275	*	7.9553	8.50047	7.06851	1.32767	1.59e-06	7e-06
Contig_143	858284	862396	Contig_143:858284-862396	4111	*	13.9296	14.8055	11.3292	3.31332	7.21e-29	1.78e-26	Chromosome_3	4515098	4519803	Chromosome_3:4515098-4519803	4704	*	13.7745	14.6126	11.5382	2.96896	3.19e-46	4.92e-44
Contig_20	155285	157730	Contig_20:155285-157730	2444	*	12.035	12.9145	9.39349	3.35177	7.67e-29	1.88e-26	Chromosome_9	13621304	13622011	Chromosome_9:13621304-13622011	706	*	11.0751	11.713	9.90393	1.74864	2.57e-19	4.69e-18
Contig_20	155285	157730	Contig_20:155285-157730	2444	*	12.035	12.9145	9.39349	3.35177	7.67e-29	1.88e-26	Chromosome_9	13622647	13626600	Chromosome_9:13622647-13626600	3952	*	13.4866	14.3366	11.1467	3.08044	5.22e-49	9.77e-47
Contig_202	64924	67746	Contig_202:64924-67746	2821	*	13.3847	14.221	11.1635	2.94266	8.71e-29	2.13e-26	Chromosome_1	1987976	1989876	Chromosome_1:1987976-1989876	1899	*	13.3632	14.2406	10.745	3.38788	4.42e-62	2.23e-59
Contig_64	1435157	1437231	Contig_64:1435157-1437231	2073	*	11.932	12.6867	10.255	2.3673	8.89e-29	2.16e-26	Chromosome_9	5157119	5157805	Chromosome_9:5157119-5157805	685	*	9.27644	9.76369	8.53521	1.14771	8.09e-06	3.14e-05
Contig_7	2314797	2316082	Contig_7:2314797-2316082	1284	*	10.5097	11.342	8.32193	2.90901	9.1e-29	2.21e-26	Chromosome_3	10487361	10489601	Chromosome_3:10487361-10489601	2239	*	12.85	13.7128	10.3873	3.23678	1.38e-67	1.21e-64
Contig_823	271572	273290	Contig_823:271572-273290	1717	*	11.0373	11.8138	9.23628	2.50344	1.05e-28	2.5e-26	Chromosome_6	15707252	15710063	Chromosome_6:15707252-15710063	2810	*	12.8534	13.1939	12.4069	0.760962	4.81e-05	0.000161468
Contig_127	910771	913797	Contig_127:910771-913797	3025	*	14.2418	15.0676	12.1058	2.85603	1.1e-28	2.62e-26	Chromosome_3	8345923	8347948	Chromosome_3:8345923-8347948	2024	*	13.8868	14.5976	12.426	2.07801	1.15e-20	2.32e-19
Contig_1111	154805	155913	Contig_1111:154805-155913	1107	*	10.664	11.4694	8.67753	2.70111	1.14e-28	2.72e-26	Chromosome_5	14888942	14893231	Chromosome_5:14888942-14893231	4288	*	13.2895	13.765	12.5754	1.14806	3.99e-09	2.58e-08
Contig_1267	108421	110047	Contig_1267:108421-110047	1625	*	11.1792	12.0122	8.98549	2.91476	1.18e-28	2.81e-26	Chromosome_1	4757826	4757967	Chromosome_1:4757826-4757967	140	*	7.13738	7.71698	6.15336	1.45613	1.94e-06	8.38e-06
Contig_1267	108421	110047	Contig_1267:108421-110047	1625	*	11.1792	12.0122	8.98549	2.91476	1.18e-28	2.81e-26	Chromosome_1	4758055	4758380	Chromosome_1:4758055-4758380	324	*	8.51169	9.0128	7.73746	1.19812	6.16e-06	2.44e-05
Contig_1267	108421	110047	Contig_1267:108421-110047	1625	*	11.1792	12.0122	8.98549	2.91476	1.18e-28	2.81e-26	Chromosome_1	4758653	4759676	Chromosome_1:4758653-4759676	1022	*	11.0582	11.4885	10.4422	0.996393	7.45e-06	2.91e-05
Contig_65	1714011	1715312	Contig_65:1714011-1715312	1300	*	12.0346	12.8014	10.2901	2.4415	1.34e-28	3.15e-26	Chromosome_2	11677771	11679444	Chromosome_2:11677771-11679444	1672	*	12.4644	13.1221	11.2214	1.8312	1.49e-19	2.78e-18
Contig_551	418389	421057	Contig_551:418389-421057	2667	*	11.0522	11.8934	8.78982	2.9822	2.15e-28	5e-26	Chromosome_4	25086309	25089886	Chromosome_4:25086309-25089886	3576	*	13.7994	14.5763	11.9962	2.48167	2.97e-31	1.45e-29
Contig_353	120441	122386	Contig_353:120441-122386	1944	*	12.9873	13.8308	10.7052	3.00103	3.69e-28	8.4e-26	Chromosome_4	19293380	19294059	Chromosome_4:19293380-19294059	678	*	9.92972	10.3184	9.39601	0.85837	0.00107091	0.00265702
Contig_353	120441	122386	Contig_353:120441-122386	1944	*	12.9873	13.8308	10.7052	3.00103	3.69e-28	8.4e-26	Chromosome_4	19294370	19294826	Chromosome_4:19294370-19294826	455	*	8.9569	9.37188	8.37205	0.923399	0.000667567	0.00174355
Contig_1634	19405	22906	Contig_1634:19405-22906	3500	*	12.6696	13.458	10.7963	2.57889	7.3e-28	1.61e-25	Chromosome_1	2418229	2420460	Chromosome_1:2418229-2420460	2230	*	12.4615	13.3021	10.2049	3.01025	7.49e-58	2.85e-55
Contig_1634	19405	22906	Contig_1634:19405-22906	3500	*	12.6696	13.458	10.7963	2.57889	7.3e-28	1.61e-25	Chromosome_1	2421728	2423161	Chromosome_1:2421728-2423161	1432	*	11.6189	12.3165	10.216	2.02903	3.44e-25	1.05e-23
Contig_825	116455	120164	Contig_825:116455-120164	3708	*	12.7972	13.7096	9.71189	3.74917	8.68e-28	1.9e-25	Chromosome_4	6057337	6058198	Chromosome_4:6057337-6058198	860	*	10.6323	11.35	9.13982	2.10024	2.84e-19	5.16e-18
Contig_825	116455	120164	Contig_825:116455-120164	3708	*	12.7972	13.7096	9.71189	3.74917	8.68e-28	1.9e-25	Chromosome_4	6058558	6059107	Chromosome_4:6058558-6059107	548	*	9.50046	10.0167	8.68889	1.23114	5.32e-06	2.13e-05
Contig_3523	4617	9562	Contig_3523:4617-9562	4944	*	13.3167	14.1335	11.2489	2.78258	8.99e-28	1.96e-25	Chromosome_1	4563310	4564082	Chromosome_1:4563310-4564082	771	*	11.5518	12.0246	10.844	1.12627	2.89e-07	1.44e-06
Contig_3523	4617	9562	Contig_3523:4617-9562	4944	*	13.3167	14.1335	11.2489	2.78258	8.99e-28	1.96e-25	Chromosome_1	4564185	4564442	Chromosome_1:4564185-4564442	256	*	8.85755	9.25475	8.3076	0.822865	0.018199	0.0329377
Contig_57	1332031	1333469	Contig_57:1332031-1333469	1437	*	11.097	11.894	9.16797	2.6379	9.93e-28	2.16e-25	Chromosome_3	3916402	3917154	Chromosome_3:3916402-3917154	751	*	10.059	10.5503	9.30808	1.18158	2.21e-07	1.12e-06
Contig_20	1346412	1348650	Contig_20:1346412-1348650	2237	*	12.0711	12.8544	10.2292	2.54456	1.16e-27	2.5e-25	Chromosome_9	12970110	12972038	Chromosome_9:12970110-12972038	1927	*	12.8265	13.6595	10.6331	2.94367	9.31e-57	3.39e-54
Contig_127	62837	65346	Contig_127:62837-65346	2508	*	11.9684	12.7456	10.1639	2.50438	1.18e-27	2.53e-25	Chromosome_3	8967122	8968793	Chromosome_3:8967122-8968793	1670	*	11.1344	11.6874	10.2261	1.40528	4.21e-12	3.91e-11
Contig_133	13178	14135	Contig_133:13178-14135	956	*	11.2401	12.0264	9.37978	2.56413	1.2e-27	2.58e-25	Chromosome_10	10838555	10840073	Chromosome_10:10838555-10840073	1517	*	11.2077	11.992	9.35978	2.52161	1.3e-30	6.08e-29
Contig_133	13178	14135	Contig_133:13178-14135	956	*	11.2401	12.0264	9.37978	2.56413	1.2e-27	2.58e-25	Chromosome_10	10841810	10842441	Chromosome_10:10841810-10842441	630	*	9.96414	10.6367	8.66405	1.84746	1.04e-12	1.03e-11
Contig_506	41555	43903	Contig_506:41555-43903	2347	*	12.7601	13.5901	10.5908	2.88519	1.58e-27	3.37e-25	Chromosome_7	1063335	1064328	Chromosome_7:1063335-1064328	992	*	10.6363	11.2822	9.43613	1.73274	1.38e-11	1.2e-10
Contig_54	1506388	1509923	Contig_54:1506388-1509923	3534	*	14.2945	15.1167	12.1859	2.82334	1.63e-27	3.46e-25	Chromosome_1	1653413	1654382	Chromosome_1:1653413-1654382	968	*	10.3608	11.0786	8.86792	2.08247	1.02e-16	1.49e-15
Contig_333	126109	128110	Contig_333:126109-128110	2000	*	11.5307	12.3717	9.27046	2.97635	1.74e-27	3.68e-25	Chromosome_3	10514380	10515694	Chromosome_3:10514380-10515694	1313	*	12.4609	13.3014	10.2041	2.99901	3.89e-50	8.1e-48
Contig_1043	194072	195404	Contig_1043:194072-195404	1331	*	10.8433	11.676	8.65193	2.90672	1.84e-27	3.87e-25	Chromosome_5	14763877	14765841	Chromosome_5:14763877-14765841	1963	*	12.2021	12.9543	10.5382	2.35654	8.9e-43	1.03e-40
Contig_89	755166	759655	Contig_89:755166-759655	4488	*	14.8407	15.6759	12.6285	2.9278	1.99e-27	4.15e-25	Chromosome_1	4919970	4923636	Chromosome_1:4919970-4923636	3665	*	13.8921	14.6853	11.987	2.61418	7.14e-41	7.32e-39
Contig_7	2375433	2379080	Contig_7:2375433-2379080	3646	*	12.5138	13.3134	10.5673	2.65499	2.17e-27	4.49e-25	Chromosome_3	10372596	10373023	Chromosome_3:10372596-10373023	426	*	9.04047	9.95671	5.89258	3.83652	3.88e-43	4.63e-41
Contig_7	2375433	2379080	Contig_7:2375433-2379080	3646	*	12.5138	13.3134	10.5673	2.65499	2.17e-27	4.49e-25	Chromosome_3	10373114	10374328	Chromosome_3:10373114-10374328	1213	*	12.1721	13.0234	9.81922	3.11658	4.01e-63	2.34e-60
Contig_136	664194	666800	Contig_136:664194-666800	2605	*	13.38	14.2099	11.2119	2.88314	2.38e-27	4.9e-25	Chromosome_1	3539922	3541639	Chromosome_1:3539922-3541639	1716	*	11.919	12.6566	10.331	2.24459	2.12e-29	9.09e-28
Contig_60	115188	118215	Contig_60:115188-118215	3026	*	13.0155	13.7746	11.3146	2.38996	2.61e-27	5.3e-25	Chromosome_6	12514795	12515561	Chromosome_6:12514795-12515561	765	*	10.6312	11.0716	9.99397	1.03507	4.46e-07	2.15e-06
Contig_407	359422	361219	Contig_407:359422-361219	1796	*	11.7415	12.6217	9.09274	3.34895	3.16e-27	6.35e-25	Chromosome_9	13621304	13622011	Chromosome_9:13621304-13622011	706	*	11.0751	11.713	9.90393	1.74864	2.57e-19	4.69e-18
Contig_407	359422	361219	Contig_407:359422-361219	1796	*	11.7415	12.6217	9.09274	3.34895	3.16e-27	6.35e-25	Chromosome_9	13622647	13626600	Chromosome_9:13622647-13626600	3952	*	13.4866	14.3366	11.1467	3.08044	5.22e-49	9.77e-47
Contig_9	146710	147399	Contig_9:146710-147399	688	*	11.0661	11.8705	9.08694	2.6887	3.44e-27	6.91e-25	Chromosome_5	1255373	1257322	Chromosome_5:1255373-1257322	1948	*	12.528	13.2013	11.225	1.90625	1.46e-21	3.19e-20
Contig_231	663405	666814	Contig_231:663405-666814	3408	*	12.943	13.6702	11.4059	2.20565	4.04e-27	8.05e-25	Chromosome_2	2756871	2758748	Chromosome_2:2756871-2758748	1876	*	11.859	12.4987	10.6811	1.75256	1.13e-18	1.94e-17
Contig_231	663405	666814	Contig_231:663405-666814	3408	*	12.943	13.6702	11.4059	2.20565	4.04e-27	8.05e-25	Chromosome_2	2758846	2760167	Chromosome_2:2758846-2760167	1320	*	12.0383	12.7391	10.6219	2.00783	6.17e-17	9.2e-16
Contig_113	1053750	1054971	Contig_113:1053750-1054971	1220	*	10.9626	11.7331	9.19768	2.45979	4.08e-27	8.1e-25	Chromosome_10	1649848	1650166	Chromosome_10:1649848-1650166	317	*	8.41569	9.01565	7.36972	1.50736	7.18e-07	3.34e-06
Contig_276	335933	338189	Contig_276:335933-338189	2255	*	12.7164	13.4856	10.9585	2.45172	4.77e-27	9.37e-25	Chromosome_3	1782084	1784141	Chromosome_3:1782084-1784141	2056	*	12.3187	12.8832	11.3783	1.45993	8.88e-16	1.19e-14
Contig_40	781924	783278	Contig_40:781924-783278	1353	*	12.1264	12.8703	10.5065	2.29911	5.23e-27	1.02e-24	Chromosome_9	1384051	1384979	Chromosome_9:1384051-1384979	927	*	12.2114	12.8448	11.0552	1.72645	3.92e-18	6.44e-17
Contig_571	32881	33435	Contig_571:32881-33435	553	*	9.06869	9.92805	6.64017	3.1362	8.17e-27	1.56e-24	Chromosome_6	16912934	16914470	Chromosome_6:16912934-16914470	1535	*	12.2408	13.002	10.5282	2.39136	1.1e-33	6.4e-32
Contig_1144	101217	102682	Contig_1144:101217-102682	1464	*	12.0862	12.9321	9.78339	3.01333	1.45e-26	2.72e-24	Chromosome_4	16284758	16285257	Chromosome_4:16284758-16285257	498	*	10.1667	10.9716	8.18378	2.58094	2.64e-19	4.82e-18
Contig_902	8148	10456	Contig_902:8148-10456	2307	*	12.4423	13.2574	10.3865	2.76513	1.76e-26	3.26e-24	Chromosome_1	27349855	27352629	Chromosome_1:27349855-27352629	2773	*	12.8056	13.6582	10.4416	3.12688	1.16e-61	5.53e-59
Contig_67	1274505	1278374	Contig_67:1274505-1278374	3868	*	13.4622	14.3508	10.7117	3.43725	1.77e-26	3.27e-24	Chromosome_2	974636	975944	Chromosome_2:974636-975944	1307	*	12.4504	13.2929	10.1771	2.99212	1.05e-41	1.13e-39
Contig_1885	108613	111200	Contig_1885:108613-111200	2586	*	12.6167	13.52	9.66985	3.61402	2.11e-26	3.87e-24	Chromosome_4	18340647	18341704	Chromosome_4:18340647-18341704	1056	*	12.1273	12.658	11.2787	1.30367	6.99e-08	3.82e-07
Contig_1885	108613	111200	Contig_1885:108613-111200	2586	*	12.6167	13.52	9.66985	3.61402	2.11e-26	3.87e-24	Chromosome_4	18342991	18343884	Chromosome_4:18342991-18343884	892	*	10.4667	11.1313	9.1976	1.81839	6.22e-13	6.27e-12
Contig_871	65605	66954	Contig_871:65605-66954	1348	*	12.6843	13.4716	10.8175	2.56674	2.57e-26	4.7e-24	Chromosome_5	12918495	12920217	Chromosome_5:12918495-12920217	1721	*	12.5879	13.1942	11.5218	1.62584	3.58e-20	7.02e-19
Contig_57	1090319	1094158	Contig_57:1090319-1094158	3838	*	13.3566	14.1969	11.1023	2.96386	3.48e-26	6.25e-24	Chromosome_3	3681942	3685113	Chromosome_3:3681942-3685113	3170	*	13.053	13.8303	11.2471	2.5033	1.2e-38	1.03e-36
Contig_299	48950	52751	Contig_299:48950-52751	3800	*	13.9024	14.7101	11.8997	2.709	3.62e-26	6.49e-24	Chromosome_2	8100228	8100552	Chromosome_2:8100228-8100552	323	*	8.73024	9.18718	8.05764	1.02088	0.000766845	0.00197046
Contig_299	48950	52751	Contig_299:48950-52751	3800	*	13.9024	14.7101	11.8997	2.709	3.62e-26	6.49e-24	Chromosome_2	8101027	8102499	Chromosome_2:8101027-8102499	1471	*	12.2734	12.9586	10.9225	1.95298	7e-20	1.34e-18
Contig_67	612224	612622	Contig_67:612224-612622	397	*	8.32619	9.20591	5.68223	3.33638	3.71e-26	6.64e-24	Chromosome_2	1525784	1526848	Chromosome_2:1525784-1526848	1063	*	10.749	11.4461	9.34838	1.96734	3.19e-14	3.66e-13
Contig_278	211143	214363	Contig_278:211143-214363	3219	*	12.4454	13.2173	10.6718	2.46598	4.2e-26	7.49e-24	Chromosome_10	10838555	10840073	Chromosome_10:10838555-10840073	1517	*	11.2077	11.992	9.35978	2.52161	1.3e-30	6.08e-29
Contig_54	1470332	1473863	Contig_54:1470332-1473863	3530	*	13.2209	13.9971	11.4219	2.49311	4.81e-26	8.49e-24	Chromosome_1	1639772	1642705	Chromosome_1:1639772-1642705	2932	*	13.3056	14.0657	11.5989	2.37489	8.37e-30	3.69e-28
Contig_1719	25349	27469	Contig_1719:25349-27469	2119	*	12.1922	13.0004	10.1867	2.71129	5.04e-26	8.87e-24	Chromosome_3	2213456	2215175	Chromosome_3:2213456-2215175	1718	*	13.4089	14.174	11.674	2.42028	3.52e-35	2.29e-33
Contig_130	961359	962730	Contig_130:961359-962730	1370	*	10.7271	11.5931	8.23254	3.19504	5.89e-26	1.02e-23	Chromosome_1	32286204	32286507	Chromosome_1:32286204-32286507	302	*	8.61484	8.93959	8.19509	0.679374	0.0160904	0.0295255
Contig_281	557790	559405	Contig_281:557790-559405	1614	*	12.4253	13.3515	9.09941	3.93785	6.41e-26	1.11e-23	Chromosome_5	19840762	19843629	Chromosome_5:19840762-19843629	2866	*	13.155	13.936	11.3272	2.53333	3.92e-42	4.34e-40
Contig_164	10010	11409	Contig_164:10010-11409	1398	*	10.5709	11.362	8.67975	2.59061	7.77e-26	1.33e-23	Chromosome_9	14538528	14541141	Chromosome_9:14538528-14541141	2612	*	12.721	13.293	11.759	1.48083	3.68e-14	4.19e-13
Contig_22	2095000	2096869	Contig_22:2095000-2096869	1868	*	12.9229	13.7851	10.4666	3.15765	8.58e-26	1.47e-23	Chromosome_1	10597827	10599959	Chromosome_1:10597827-10599959	2131	*	13.843	14.7006	11.4321	3.15759	4e-51	8.82e-49
Contig_865	108286	109390	Contig_865:108286-109390	1103	*	10.1532	11.0378	7.45239	3.3862	8.7e-26	1.48e-23	Chromosome_4	25437923	25439139	Chromosome_4:25437923-25439139	1215	*	11.7602	12.6252	9.27586	3.27047	3.05e-74	4.44e-71
Contig_907	182462	185251	Contig_907:182462-185251	2788	*	13.5521	14.328	11.7548	2.4899	1.3e-25	2.2e-23	Chromosome_1	6971784	6973038	Chromosome_1:6971784-6973038	1253	*	10.9361	11.1823	10.639	0.513266	0.0270227	0.0466599
Contig_330	105889	106569	Contig_330:105889-106569	679	*	8.86087	9.7512	6.08889	3.44758	1.49e-25	2.51e-23	Chromosome_2	2453783	2454428	Chromosome_2:2453783-2454428	644	*	9.86475	10.6311	8.12299	2.35613	1.62e-19	3.01e-18
Contig_1634	12734	17231	Contig_1634:12734-17231	4496	*	13.2781	14.0681	11.3942	2.58216	1.52e-25	2.55e-23	Chromosome_1	2416390	2417985	Chromosome_1:2416390-2417985	1594	*	11.5201	12.1057	10.5181	1.50909	5.49e-11	4.49e-10
Contig_205	677901	680410	Contig_205:677901-680410	2508	*	13.4571	14.2883	11.2781	2.88538	1.67e-25	2.77e-23	Chromosome_1	25343449	25344373	Chromosome_1:25343449-25344373	923	*	11.4143	11.8262	10.8355	0.947622	8.23e-06	3.19e-05
Contig_73	1040701	1043153	Contig_73:1040701-1043153	2451	*	12.7619	13.5621	10.8109	2.65203	2.11e-25	3.49e-23	Chromosome_6	10480723	10481397	Chromosome_6:10480723-10481397	673	*	9.91513	10.243	9.49012	0.680557	0.0248	0.0432922
Contig_542	145607	148330	Contig_542:145607-148330	2722	*	13.3239	14.0952	11.5535	2.45996	2.34e-25	3.84e-23	Chromosome_1	8912370	8914737	Chromosome_1:8912370-8914737	2366	*	13.5823	14.2298	12.3768	1.79504	2.34e-21	5.01e-20
Contig_26	1343822	1344767	Contig_26:1343822-1344767	944	*	10.6298	11.4755	8.32845	3.00558	2.37e-25	3.87e-23	Chromosome_7	4266911	4267870	Chromosome_7:4266911-4267870	958	*	12.0612	12.7037	10.8737	1.77172	5.25e-21	1.1e-19
Contig_89	1329447	1331160	Contig_89:1329447-1331160	1712	*	11.8191	12.5561	10.2342	2.25535	2.39e-25	3.91e-23	Chromosome_1	5430809	5432333	Chromosome_1:5430809-5432333	1523	*	12.0687	12.8798	10.0428	2.75559	1.64e-49	3.14e-47
Contig_882	187929	189622	Contig_882:187929-189622	1692	*	10.8409	11.708	8.33419	3.20306	2.43e-25	3.97e-23	Chromosome_6	17887117	17888434	Chromosome_6:17887117-17888434	1316	*	10.9051	11.647	9.29468	2.26887	2.56e-29	1.09e-27
Contig_882	187929	189622	Contig_882:187929-189622	1692	*	10.8409	11.708	8.33419	3.20306	2.43e-25	3.97e-23	Chromosome_6	17888693	17889803	Chromosome_6:17888693-17889803	1109	*	11.1959	12.06	8.71981	3.24442	5.49e-63	3e-60
Contig_592	180312	181595	Contig_592:180312-181595	1282	*	11.0487	11.8664	8.97419	2.77925	2.57e-25	4.18e-23	Chromosome_4	15446008	15447085	Chromosome_4:15446008-15447085	1076	*	11.2427	11.8981	10.0082	1.81829	5.4e-19	9.53e-18
Contig_22	2683992	2685514	Contig_22:2683992-2685514	1521	*	11.4278	12.2121	9.57929	2.54334	3e-25	4.85e-23	Chromosome_1	10192948	10194567	Chromosome_1:10192948-10194567	1618	*	12.5587	13.1317	11.594	1.48571	1.38e-14	1.64e-13
Contig_536	291099	292779	Contig_536:291099-292779	1679	*	11.1356	11.9954	8.70301	3.1317	3.15e-25	5.06e-23	Chromosome_2	5660636	5661592	Chromosome_2:5660636-5661592	955	*	10.2795	11.1188	8.03355	2.93096	7.41e-34	4.41e-32
Contig_536	291099	292779	Contig_536:291099-292779	1679	*	11.1356	11.9954	8.70301	3.1317	3.15e-25	5.06e-23	Chromosome_2	5661797	5662475	Chromosome_2:5661797-5662475	677	*	9.88861	10.5482	8.63838	1.76152	5.76e-10	4.15e-09
Contig_492	367135	369018	Contig_492:367135-369018	1882	*	12.3657	13.1226	10.6769	2.37039	3.17e-25	5.07e-23	Chromosome_3	11330677	11332569	Chromosome_3:11330677-11332569	1891	*	13.3683	14.1233	11.6893	2.35975	2.22e-35	1.47e-33
Contig_234	663557	666429	Contig_234:663557-666429	2871	*	13.5319	14.2887	11.8436	2.3699	3.44e-25	5.47e-23	Chromosome_4	25957039	25958303	Chromosome_4:25957039-25958303	1263	*	12.2545	13.0093	10.5768	2.35658	8.82e-35	5.61e-33
Contig_234	663557	666429	Contig_234:663557-666429	2871	*	13.5319	14.2887	11.8436	2.3699	3.44e-25	5.47e-23	Chromosome_4	25958544	25960731	Chromosome_4:25958544-25960731	2186	*	11.7357	12.1126	11.224	0.849918	6.13e-05	0.000201102
Contig_135	853706	854494	Contig_135:853706-854494	787	*	11.2203	12.0987	8.59112	3.31595	3.65e-25	5.77e-23	Chromosome_10	7016663	7017651	Chromosome_10:7016663-7017651	987	*	10.9755	11.7111	9.39755	2.21366	8.5e-24	2.27e-22
Contig_505	418826	419974	Contig_505:418826-419974	1147	*	10.1492	10.9393	8.26433	2.58186	3.91e-25	6.17e-23	Chromosome_5	18703524	18705011	Chromosome_5:18703524-18705011	1486	*	12.1245	12.8057	10.7897	1.96423	5.83e-30	2.6e-28
Contig_92	124056	125626	Contig_92:124056-125626	1569	*	11.5754	12.366	9.68793	2.58446	4.03e-25	6.35e-23	Chromosome_3	5489070	5490220	Chromosome_3:5489070-5490220	1149	*	10.8702	11.4584	9.86048	1.54199	6.02e-15	7.41e-14
Contig_190	374223	376456	Contig_190:374223-376456	2232	*	12.801	13.5503	11.1531	2.32498	4.15e-25	6.53e-23	Chromosome_5	15430634	15431784	Chromosome_5:15430634-15431784	1149	*	11.1576	11.9075	9.50589	2.31079	8.13e-29	3.35e-27
Contig_136	748458	755023	Contig_136:748458-755023	6564	*	14.4655	15.311	12.1655	3.00191	5.51e-25	8.56e-23	Chromosome_1	3625759	3629451	Chromosome_1:3625759-3629451	3691	*	13.7642	14.3009	12.8999	1.35134	8.67e-12	7.77e-11
Contig_136	748458	755023	Contig_136:748458-755023	6564	*	14.4655	15.311	12.1655	3.00191	5.51e-25	8.56e-23	Chromosome_1	3629829	3630318	Chromosome_1:3629829-3630318	488	*	8.70216	9.53437	6.51502	2.79753	5.62e-23	1.39e-21
Contig_136	748458	755023	Contig_136:748458-755023	6564	*	14.4655	15.311	12.1655	3.00191	5.51e-25	8.56e-23	Chromosome_1	3630716	3631860	Chromosome_1:3630716-3631860	1143	*	11.1584	11.9803	9.052	2.826	1.9e-43	2.34e-41
Contig_136	748458	755023	Contig_136:748458-755023	6564	*	14.4655	15.311	12.1655	3.00191	5.51e-25	8.56e-23	Chromosome_1	3632256	3632532	Chromosome_1:3632256-3632532	275	*	7.9553	8.50047	7.06851	1.32767	1.59e-06	7e-06
Contig_54	1515720	1517671	Contig_54:1515720-1517671	1950	*	12.9519	13.7209	11.195	2.44385	5.8e-25	9e-23	Chromosome_1	1662480	1663163	Chromosome_1:1662480-1663163	682	*	11.1412	11.7521	10.0607	1.62613	2.01e-15	2.59e-14
Contig_29	2619058	2621037	Contig_29:2619058-2621037	1978	*	13.1471	13.965	11.0715	2.7784	6.05e-25	9.35e-23	Chromosome_5	18931001	18933334	Chromosome_5:18931001-18933334	2332	*	12.9224	13.6832	11.2115	2.40155	4.15e-39	3.66e-37
Contig_171	883854	888716	Contig_171:883854-888716	4861	*	14.2025	14.9553	12.5357	2.3452	6.69e-25	1.03e-22	Chromosome_3	29184946	29187094	Chromosome_3:29184946-29187094	2147	*	13.2556	13.788	12.4028	1.32231	2.8e-09	1.85e-08
Contig_587	8329	10747	Contig_587:8329-10747	2417	*	11.7022	12.5812	9.06588	3.32017	7.08e-25	1.09e-22	Chromosome_4	5645348	5646798	Chromosome_4:5645348-5646798	1449	*	12.8752	13.745	10.3407	3.26245	6.82e-45	9.41e-43
Contig_54	997269	999267	Contig_54:997269-999267	1997	*	12.8158	13.5481	11.2538	2.22795	7.52e-25	1.15e-22	Chromosome_1	1342895	1343869	Chromosome_1:1342895-1343869	973	*	11.7602	12.2183	11.0852	1.09472	7.8e-09	4.86e-08
Contig_7	2290139	2292893	Contig_7:2290139-2292893	2753	*	12.3339	13.1633	10.1698	2.86707	7.84e-25	1.2e-22	Chromosome_3	10514380	10515694	Chromosome_3:10514380-10515694	1313	*	12.4609	13.3014	10.2041	2.99901	3.89e-50	8.1e-48
Contig_7	2290139	2292893	Contig_7:2290139-2292893	2753	*	12.3339	13.1633	10.1698	2.86707	7.84e-25	1.2e-22	Chromosome_3	10516409	10516579	Chromosome_3:10516409-10516579	169	*	7.45682	8.06048	6.39923	1.51203	2.61e-07	1.31e-06
Contig_7	2290139	2292893	Contig_7:2290139-2292893	2753	*	12.3339	13.1633	10.1698	2.86707	7.84e-25	1.2e-22	Chromosome_3	10516647	10516772	Chromosome_3:10516647-10516772	124	*	7.32344	7.98421	6.06872	1.76491	7.39e-10	5.26e-09
Contig_106	253206	256982	Contig_106:253206-256982	3775	*	12.2548	13.0823	10.1046	2.85235	1e-24	1.51e-22	Chromosome_1	30107389	30109633	Chromosome_1:30107389-30109633	2243	*	12.3439	12.9268	11.3502	1.52396	2.21e-15	2.85e-14
Contig_106	253206	256982	Contig_106:253206-256982	3775	*	12.2548	13.0823	10.1046	2.85235	1e-24	1.51e-22	Chromosome_1	30110875	30111433	Chromosome_1:30110875-30111433	557	*	10.1452	10.9551	8.1268	2.62961	5.45e-21	1.14e-19
Contig_106	253206	256982	Contig_106:253206-256982	3775	*	12.2548	13.0823	10.1046	2.85235	1e-24	1.51e-22	Chromosome_1	30111708	30112449	Chromosome_1:30111708-30112449	740	*	11.6521	12.3049	10.4268	1.81519	9.52e-21	1.94e-19
Contig_363	353634	354446	Contig_363:353634-354446	811	*	10.4723	11.2641	8.57666	2.59103	1.05e-24	1.58e-22	Chromosome_5	6543923	6544555	Chromosome_5:6543923-6544555	631	*	9.84241	10.094	9.53746	0.528754	0.020044	0.0358979
Contig_303	167073	170076	Contig_303:167073-170076	3002	*	13.1094	13.8554	11.4784	2.30488	1.1e-24	1.66e-22	Chromosome_4	7023808	7027775	Chromosome_4:7023808-7027775	3966	*	13.8743	14.5	12.7446	1.67839	3.94e-14	4.47e-13
Contig_108	124127	124960	Contig_108:124127-124960	832	*	10.5195	11.3518	8.3312	2.89067	1.13e-24	1.68e-22	Chromosome_5	985034	987369	Chromosome_5:985034-987369	2334	*	13.1307	13.8953	11.3987	2.38432	2.36e-25	7.31e-24
Contig_255	349561	352532	Contig_255:349561-352532	2970	*	13.0365	13.7738	11.4499	2.25511	1.16e-24	1.73e-22	Chromosome_4	21015816	21017752	Chromosome_4:21015816-21017752	1935	*	11.7079	12.4319	10.1859	2.16009	2.41e-25	7.47e-24
Contig_136	467627	472606	Contig_136:467627-472606	4978	*	13.8625	14.694	11.6812	2.88276	1.4e-24	2.08e-22	Chromosome_1	3332279	3336234	Chromosome_1:3332279-3336234	3954	*	13.6793	14.4797	11.727	2.64492	4.04e-34	2.43e-32
Contig_500	113810	115404	Contig_500:113810-115404	1593	*	11.9321	12.7615	9.76784	2.86529	1.53e-24	2.26e-22	Chromosome_4	17835185	17836754	Chromosome_4:17835185-17836754	1568	*	12.7819	13.5505	11.0278	2.44071	9.39e-36	6.35e-34
Contig_269	579418	581539	Contig_269:579418-581539	2120	*	13.587	14.4077	11.4899	2.79797	1.64e-24	2.41e-22	Chromosome_9	4172872	4175874	Chromosome_9:4172872-4175874	3001	*	13.4202	14.0109	12.4032	1.54496	1.25e-13	1.36e-12
Contig_7	1814897	1815530	Contig_7:1814897-1815530	632	*	9.25898	10.0693	7.23788	2.72123	1.66e-24	2.44e-22	Chromosome_3	10827252	10828081	Chromosome_3:10827252-10828081	828	*	10.8302	11.5294	9.42057	2.03114	2.51e-23	6.43e-22
Contig_500	143820	145133	Contig_500:143820-145133	1312	*	11.8469	12.7097	9.38412	3.15486	1.85e-24	2.69e-22	Chromosome_4	17881685	17882251	Chromosome_4:17881685-17882251	565	*	9.89149	10.5346	8.70159	1.69827	8.64e-10	6.11e-09
Contig_500	143820	145133	Contig_500:143820-145133	1312	*	11.8469	12.7097	9.38412	3.15486	1.85e-24	2.69e-22	Chromosome_4	17882375	17882697	Chromosome_4:17882375-17882697	321	*	8.07806	8.76538	6.71856	1.81673	3.2e-08	1.83e-07
Contig_281	647262	648696	Contig_281:647262-648696	1433	*	10.9713	11.8852	7.86205	3.73524	2.26e-24	3.29e-22	Chromosome_5	19780986	19783050	Chromosome_5:19780986-19783050	2063	*	12.5231	13.2966	10.7402	2.47644	4.23e-38	3.45e-36
Contig_67	1133206	1135311	Contig_67:1133206-1135311	2104	*	11.8047	12.6354	9.62954	2.87556	2.3e-24	3.32e-22	Chromosome_2	1109233	1110548	Chromosome_2:1109233-1110548	1314	*	11.9726	12.6935	10.4656	2.14365	3.87e-25	1.17e-23
Contig_26	2508065	2508647	Contig_26:2508065-2508647	581	*	8.88352	9.74824	6.40167	3.1702	2.39e-24	3.45e-22	Chromosome_7	3686615	3687822	Chromosome_7:3686615-3687822	1206	*	11.9159	12.7791	9.45007	3.2148	9.97e-54	2.97e-51
Contig_210	99921	101141	Contig_210:99921-101141	1219	*	10.4763	11.2685	8.57784	2.59194	2.74e-24	3.93e-22	Chromosome_4	23139287	23140722	Chromosome_4:23139287-23140722	1434	*	11.3396	11.9085	10.3867	1.45044	1.06e-10	8.38e-10
Contig_175	60229	61651	Contig_175:60229-61651	1421	*	11.8376	12.6155	10.0284	2.49763	3.1e-24	4.39e-22	Chromosome_3	22010939	22012390	Chromosome_3:22010939-22012390	1450	*	12.4254	12.7737	11.9653	0.785207	1.06e-05	4.05e-05
Contig_192	76491	78408	Contig_192:76491-78408	1916	*	11.6478	12.3965	10.0029	2.31848	4.04e-24	5.61e-22	Chromosome_4	5653900	5655705	Chromosome_4:5653900-5655705	1804	*	11.876	12.5119	10.7116	1.74601	1.65e-21	3.59e-20
Contig_192	405419	408331	Contig_192:405419-408331	2911	*	12.8509	13.6288	11.0419	2.49672	4.66e-24	6.43e-22	Chromosome_4	5786509	5787932	Chromosome_4:5786509-5787932	1422	*	13.0421	13.6592	11.9413	1.64499	3.79e-14	4.31e-13
Contig_54	964758	967812	Contig_54:964758-967812	3053	*	13.5949	14.3026	12.1481	2.09393	5.54e-24	7.6e-22	Chromosome_1	1293479	1295045	Chromosome_1:1293479-1295045	1565	*	10.6193	11.3469	9.08055	2.14647	4.94e-19	8.76e-18
Contig_379	216098	217186	Contig_379:216098-217186	1087	*	11.3046	12.0565	9.64296	2.33648	5.96e-24	8.14e-22	Chromosome_2	12247518	12248850	Chromosome_2:12247518-12248850	1331	*	12.1299	12.915	10.2766	2.53551	1.83e-32	9.83e-31
Contig_26	2778490	2785367	Contig_26:2778490-2785367	6876	*	14.5619	15.3398	12.7525	2.49611	7.95e-24	1.07e-21	Chromosome_7	3467326	3467634	Chromosome_7:3467326-3467634	307	*	8.44594	9.03554	7.43194	1.48173	6.75e-08	3.7e-07
Contig_26	2778490	2785367	Contig_26:2778490-2785367	6876	*	14.5619	15.3398	12.7525	2.49611	7.95e-24	1.07e-21	Chromosome_7	3468013	3470164	Chromosome_7:3468013-3470164	2150	*	12.7785	13.4907	11.3112	2.12352	5.57e-34	3.34e-32
Contig_26	2778490	2785367	Contig_26:2778490-2785367	6876	*	14.5619	15.3398	12.7525	2.49611	7.95e-24	1.07e-21	Chromosome_7	3471670	3475120	Chromosome_7:3471670-3475120	3449	*	13.6195	14.3115	12.2406	2.0125	1.42e-28	5.74e-27
Contig_1793	18533	23475	Contig_1793:18533-23475	4941	*	14.9546	15.8228	12.4362	3.20212	8.02e-24	1.08e-21	Chromosome_5	16709102	16709728	Chromosome_5:16709102-16709728	625	*	9.62255	10.4104	7.75219	2.49862	2.89e-22	6.78e-21
Contig_1793	18533	23475	Contig_1793:18533-23475	4941	*	14.9546	15.8228	12.4362	3.20212	8.02e-24	1.08e-21	Chromosome_5	16710041	16712098	Chromosome_5:16710041-16712098	2056	*	12.7508	13.6061	10.3619	3.15857	9.36e-66	6.82e-63
Contig_1090	56240	57926	Contig_1090:56240-57926	1685	*	11.3011	12.1262	9.17043	2.82787	8.15e-24	1.09e-21	Chromosome_4	20165353	20166266	Chromosome_4:20165353-20166266	912	*	11.3235	11.8902	10.377	1.42134	1.99e-08	1.17e-07
Contig_586	281604	283048	Contig_586:281604-283048	1443	*	10.5953	11.357	8.8797	2.39495	8.37e-24	1.12e-21	Chromosome_7	4314076	4314959	Chromosome_7:4314076-4314959	882	*	11.4899	12.0502	10.5613	1.43469	4.78e-13	4.88e-12
Contig_1	2685292	2688191	Contig_1:2685292-2688191	2898	*	13.1812	13.9781	11.2518	2.62214	9.24e-24	1.23e-21	Chromosome_3	24845246	24846865	Chromosome_3:24845246-24846865	1618	*	11.6922	12.2949	10.6377	1.59596	1.82e-15	2.36e-14
Contig_1	2685292	2688191	Contig_1:2685292-2688191	2898	*	13.1812	13.9781	11.2518	2.62214	9.24e-24	1.23e-21	Chromosome_3	24849074	24849727	Chromosome_3:24849074-24849727	652	*	9.8131	10.5859	8.03396	2.38666	2.97e-19	5.39e-18
Contig_20	1280496	1282765	Contig_20:1280496-1282765	2268	*	12.8971	13.7731	10.2957	3.27795	1.07e-23	1.41e-21	Chromosome_9	13039076	13041554	Chromosome_9:13039076-13041554	2477	*	13.0276	13.8675	10.7759	3.0084	2.1e-58	8.36e-56
Contig_1885	66872	70873	Contig_1885:66872-70873	4000	*	12.659	13.5311	10.0998	3.23917	1.07e-23	1.42e-21	Chromosome_4	18375007	18381172	Chromosome_4:18375007-18381172	6164	*	14.1722	14.9295	12.4809	2.33376	2.25e-23	5.8e-22
Contig_60	988005	988668	Contig_60:988005-988668	662	*	10.0018	10.8934	7.21392	3.44729	1.11e-23	1.46e-21	Chromosome_6	12143787	12144545	Chromosome_6:12143787-12144545	757	*	10.8565	11.5509	9.46725	1.98816	1.08e-18	1.85e-17
Contig_16	9833	12829	Contig_16:9833-12829	2995	*	12.1042	12.8946	10.2177	2.57714	1.16e-23	1.52e-21	Chromosome_4	3909204	3910881	Chromosome_4:3909204-3910881	1676	*	11.6972	12.3212	10.5735	1.68326	5.95e-17	8.88e-16
Contig_68	466046	467039	Contig_68:466046-467039	992	*	10.0175	8.02361	10.824	-2.68821	1.44e-23	1.88e-21	Chromosome_5	13917407	13919007	Chromosome_5:13917407-13919007	1599	*	11.4903	8.54424	12.3935	-3.11779	1.35e-11	1.18e-10
Contig_65	518477	521535	Contig_65:518477-521535	3057	*	13.3773	14.1955	11.299	2.77397	1.45e-23	1.89e-21	Chromosome_2	12247518	12248850	Chromosome_2:12247518-12248850	1331	*	12.1299	12.915	10.2766	2.53551	1.83e-32	9.83e-31
Contig_89	1334837	1340266	Contig_89:1334837-1340266	5428	*	14.3693	15.2253	11.9735	3.08418	1.8e-23	2.32e-21	Chromosome_1	5435954	5436254	Chromosome_1:5435954-5436254	299	*	8.75861	9.04741	8.39714	0.611578	0.0171383	0.0312619
Contig_89	1334837	1340266	Contig_89:1334837-1340266	5428	*	14.3693	15.2253	11.9735	3.08418	1.8e-23	2.32e-21	Chromosome_1	5436311	5440954	Chromosome_1:5436311-5440954	4642	*	14.1059	14.9842	11.4781	3.40375	4.31e-65	2.97e-62
Contig_84	793393	794296	Contig_84:793393-794296	902	*	9.63505	10.428	7.73182	2.59396	1.81e-23	2.33e-21	Chromosome_6	11480853	11482374	Chromosome_6:11480853-11482374	1520	*	11.5586	12.0576	10.7895	1.23158	5.7e-12	5.21e-11
Contig_962	153636	155934	Contig_962:153636-155934	2297	*	12.306	13.1389	10.1129	2.88801	1.82e-23	2.33e-21	Chromosome_1	7498010	7499367	Chromosome_1:7498010-7499367	1356	*	12.3025	12.8798	11.3252	1.49942	3.03e-14	3.48e-13
Contig_702	52437	54055	Contig_702:52437-54055	1617	*	11.6517	12.3723	10.1461	2.15975	2.01e-23	2.58e-21	Chromosome_4	23740142	23741263	Chromosome_4:23740142-23741263	1120	*	11.4659	11.9329	10.771	1.11052	2.45e-07	1.23e-06
Contig_20	1381770	1384338	Contig_20:1381770-1384338	2567	*	12.8242	13.664	10.574	2.94334	2.15e-23	2.74e-21	Chromosome_9	12960775	12962729	Chromosome_9:12960775-12962729	1953	*	12.0322	12.7623	10.4813	2.22273	1.74e-37	1.35e-35
Contig_73	32807	36513	Contig_73:32807-36513	3705	*	13.9046	14.7406	11.6862	2.91233	2.16e-23	2.74e-21	Chromosome_6	11060654	11061614	Chromosome_6:11060654-11061614	959	*	10.3652	11.216	8.01813	3.07352	6.22e-43	7.28e-41
Contig_978	185302	186633	Contig_978:185302-186633	1330	*	9.90487	10.7375	7.71395	2.88518	2.36e-23	2.98e-21	Chromosome_4	24173766	24175375	Chromosome_4:24173766-24175375	1608	*	11.4126	12.2362	9.29303	2.85391	7.94e-50	1.6e-47
Contig_4	1082194	1084620	Contig_4:1082194-1084620	2425	*	12.2058	13.1032	9.34037	3.51173	2.41e-23	3.04e-21	Chromosome_6	16912934	16914470	Chromosome_6:16912934-16914470	1535	*	12.2408	13.002	10.5282	2.39136	1.1e-33	6.4e-32
Contig_963	114370	116114	Contig_963:114370-116114	1743	*	13.5271	14.3319	11.545	2.67474	2.46e-23	3.09e-21	Chromosome_4	18720584	18722291	Chromosome_4:18720584-18722291	1706	*	13.3326	14.1565	11.2113	2.84933	4.89e-45	6.78e-43
Contig_682	329487	332115	Contig_682:329487-332115	2627	*	13.015	13.8624	10.6986	3.00705	2.68e-23	3.35e-21	Chromosome_4	16616392	16617588	Chromosome_4:16616392-16617588	1195	*	11.3912	12.1917	9.43785	2.64418	1.03e-34	6.55e-33
Contig_209	283571	284827	Contig_209:283571-284827	1255	*	10.4959	11.3769	7.83708	3.32627	3.04e-23	3.77e-21	Chromosome_8	5206776	5208530	Chromosome_8:5206776-5208530	1753	*	12.4444	13.2445	10.4941	2.67569	1.64e-49	3.14e-47
Contig_29	2231608	2232634	Contig_29:2231608-2232634	1025	*	9.72972	10.6132	7.04152	3.35202	3.14e-23	3.89e-21	Chromosome_5	19290708	19291626	Chromosome_5:19290708-19291626	917	*	10.5453	11.0413	9.7834	1.20351	1.76e-08	1.04e-07
Contig_29	2231608	2232634	Contig_29:2231608-2232634	1025	*	9.72972	10.6132	7.04152	3.35202	3.14e-23	3.89e-21	Chromosome_5	19292617	19293287	Chromosome_5:19292617-19293287	669	*	10.5181	10.8406	10.1023	0.70322	0.00136647	0.00330618
Contig_74	1340874	1345175	Contig_74:1340874-1345175	4300	*	13.6773	14.4474	11.9146	2.44342	3.58e-23	4.42e-21	Chromosome_5	985034	987369	Chromosome_5:985034-987369	2334	*	13.1307	13.8953	11.3987	2.38432	2.36e-25	7.31e-24
Contig_16	606863	613464	Contig_16:606863-613464	6600	*	15.069	15.8774	13.0616	2.69973	3.74e-23	4.61e-21	Chromosome_4	3439104	3444106	Chromosome_4:3439104-3444106	5001	*	14.0388	14.7873	12.3945	2.30125	2e-27	7.28e-26
Contig_29	2234151	2235629	Contig_29:2234151-2235629	1477	*	10.8625	11.7633	7.95127	3.54926	3.83e-23	4.7e-21	Chromosome_5	19288906	19290455	Chromosome_5:19288906-19290455	1548	*	11.9782	12.6341	10.7419	1.83086	6.98e-22	1.57e-20
Contig_906	190005	192766	Contig_906:190005-192766	2760	*	12.9387	13.6563	11.447	2.14291	4.45e-23	5.44e-21	Chromosome_2	10732481	10732851	Chromosome_2:10732481-10732851	369	*	9.18418	9.82236	8.01162	1.64759	4.53e-08	2.54e-07
Contig_882	173731	174551	Contig_882:173731-174551	819	*	10.7427	11.5386	8.8203	2.61203	4.69e-23	5.69e-21	Chromosome_6	17871576	17874766	Chromosome_6:17871576-17874766	3189	*	13.259	13.9534	11.8701	2.00684	1.23e-22	2.97e-21
Contig_281	38294	39405	Contig_281:38294-39405	1110	*	10.1423	10.9603	8.06592	2.76954	4.99e-23	6.04e-21	Chromosome_5	17910185	17911249	Chromosome_5:17910185-17911249	1063	*	11.7788	12.5719	9.87492	2.58166	5.03e-31	2.41e-29
Contig_3043	28271	29769	Contig_3043:28271-29769	1497	*	12.8814	13.6279	11.2479	2.30175	5.75e-23	6.9e-21	Chromosome_1	1928794	1931018	Chromosome_1:1928794-1931018	2223	*	12.9486	13.598	11.7361	1.80649	8.33e-23	2.03e-21
Contig_779	179782	181184	Contig_779:179782-181184	1401	*	11.2051	11.9495	9.58274	2.28887	7.76e-23	9.19e-21	Chromosome_8	15420804	15422470	Chromosome_8:15420804-15422470	1665	*	12.1894	12.7976	11.1174	1.35184	0.00158997	0.00378892
Contig_374	56483	58528	Contig_374:56483-58528	2044	*	12.4784	13.269	10.5906	2.57453	8.2e-23	9.7e-21	Chromosome_4	20380435	20381004	Chromosome_4:20380435-20381004	568	*	9.2329	9.76328	8.38527	1.30459	8e-08	4.33e-07
Contig_374	56483	58528	Contig_374:56483-58528	2044	*	12.4784	13.269	10.5906	2.57453	8.2e-23	9.7e-21	Chromosome_4	20382061	20382474	Chromosome_4:20382061-20382474	412	*	9.01535	9.32093	8.62714	0.64989	0.00921925	0.0180294
Contig_1484	20694	21409	Contig_1484:20694-21409	714	*	9.46533	10.2797	7.41555	2.74133	8.46e-23	9.97e-21	Chromosome_2	12410190	12411603	Chromosome_2:12410190-12411603	1412	*	12.207	12.9603	10.5374	2.3496	7.19e-36	4.9e-34
Contig_88	315940	318225	Contig_88:315940-318225	2284	*	12.1259	12.9186	10.2246	2.58857	8.69e-23	1.02e-20	Chromosome_4	5645348	5646798	Chromosome_4:5645348-5646798	1449	*	12.8752	13.745	10.3407	3.26245	6.82e-45	9.41e-43
Contig_260	0	628	Contig_260:0-628	627	*	9.29273	10.2482	5.25306	4.46997	8.9e-23	1.04e-20	Chromosome_6	20007901	20009034	Chromosome_6:20007901-20009034	1132	*	12.4969	13.0453	11.6014	1.39926	4.66e-14	5.26e-13
Contig_492	310203	311068	Contig_492:310203-311068	864	*	11.5454	12.3001	9.86843	2.34855	9.61e-23	1.12e-20	Chromosome_3	11223573	11224260	Chromosome_3:11223573-11224260	686	*	10.315	10.9711	9.07794	1.80171	3.01e-15	3.82e-14
Contig_55	47176	49589	Contig_55:47176-49589	2412	*	12.2049	13.0076	10.2368	2.65734	9.83e-23	1.14e-20	Chromosome_3	21953397	21954279	Chromosome_3:21953397-21954279	881	*	11.8081	12.2959	11.0656	1.17257	1.44e-07	7.5e-07
Contig_13	64545	65613	Contig_13:64545-65613	1067	*	11.0873	11.953	8.59569	3.16841	1.03e-22	1.19e-20	Chromosome_2	29609500	29611069	Chromosome_2:29609500-29611069	1568	*	12.6373	13.4158	10.8242	2.50815	6.97e-38	5.59e-36
Contig_571	398824	401619	Contig_571:398824-401619	2794	*	12.6618	13.4342	10.8852	2.45625	1.08e-22	1.25e-20	Chromosome_6	17170800	17171197	Chromosome_6:17170800-17171197	396	*	8.61187	9.374	6.89406	2.27338	9.4e-15	1.14e-13
Contig_571	398824	401619	Contig_571:398824-401619	2794	*	12.6618	13.4342	10.8852	2.45625	1.08e-22	1.25e-20	Chromosome_6	17176697	17178515	Chromosome_6:17176697-17178515	1817	*	13.044	13.8838	10.7941	2.98797	1.17e-48	2.08e-46
Contig_869	18710	20199	Contig_869:18710-20199	1488	*	11.2056	12.039	9.00879	2.8862	1.14e-22	1.31e-20	Chromosome_1	7498010	7499367	Chromosome_1:7498010-7499367	1356	*	12.3025	12.8798	11.3252	1.49942	3.03e-14	3.48e-13
Contig_962	41984	44976	Contig_962:41984-44976	2991	*	13.2222	14.0241	11.26	2.65077	1.21e-22	1.38e-20	Chromosome_1	7589795	7592715	Chromosome_1:7589795-7592715	2919	*	14.0926	14.8293	12.5092	2.23191	3.69e-26	1.22e-24
Contig_335	528036	530302	Contig_335:528036-530302	2265	*	12.1149	12.9161	10.1568	2.64646	1.27e-22	1.44e-20	Chromosome_4	17881685	17882251	Chromosome_4:17881685-17882251	565	*	9.89149	10.5346	8.70159	1.69827	8.64e-10	6.11e-09
Contig_335	528036	530302	Contig_335:528036-530302	2265	*	12.1149	12.9161	10.1568	2.64646	1.27e-22	1.44e-20	Chromosome_4	17882375	17882697	Chromosome_4:17882375-17882697	321	*	8.07806	8.76538	6.71856	1.81673	3.2e-08	1.83e-07
Contig_80	339337	341084	Contig_80:339337-341084	1746	*	12.6806	13.4875	10.6834	2.6864	1.28e-22	1.45e-20	Chromosome_7	5751882	5752384	Chromosome_7:5751882-5752384	501	*	10.1138	10.9659	7.75436	3.04267	5.71e-34	3.41e-32
Contig_376	356030	356372	Contig_376:356030-356372	341	*	7.76929	8.64886	5.12695	3.30709	1.47e-22	1.66e-20	Chromosome_3	27766808	27768825	Chromosome_3:27766808-27768825	2016	*	11.8441	12.5984	10.1693	2.36494	1.86e-39	1.69e-37
Contig_850	110690	113143	Contig_850:110690-113143	2452	*	11.5045	12.2404	9.92519	2.24005	1.55e-22	1.74e-20	Chromosome_1	6047474	6050645	Chromosome_1:6047474-6050645	3170	*	13.3825	13.9325	12.4828	1.39934	9.67e-13	9.6e-12
Contig_850	110690	113143	Contig_850:110690-113143	2452	*	11.5045	12.2404	9.92519	2.24005	1.55e-22	1.74e-20	Chromosome_1	6050698	6052156	Chromosome_1:6050698-6052156	1457	*	11.6006	12.2324	10.4504	1.70915	6.72e-16	9.07e-15
Contig_382	369859	370899	Contig_382:369859-370899	1039	*	9.5605	10.41	7.22524	3.02008	1.57e-22	1.76e-20	Chromosome_2	1525784	1526848	Chromosome_2:1525784-1526848	1063	*	10.749	11.4461	9.34838	1.96734	3.19e-14	3.66e-13
Contig_382	369859	370899	Contig_382:369859-370899	1039	*	9.5605	10.41	7.22524	3.02008	1.57e-22	1.76e-20	Chromosome_2	1526951	1527472	Chromosome_2:1526951-1527472	520	*	10.3859	10.9084	9.55848	1.25171	4.38e-06	1.78e-05
Contig_622	77470	83101	Contig_622:77470-83101	5630	*	14.8658	15.6403	13.0774	2.46815	1.59e-22	1.78e-20	Chromosome_7	1678663	1679847	Chromosome_7:1678663-1679847	1183	*	11.9201	12.6286	10.4698	2.09883	1.23e-31	6.26e-30
Contig_7	1838419	1840056	Contig_7:1838419-1840056	1636	*	11.3478	12.1997	8.99113	3.03993	1.65e-22	1.85e-20	Chromosome_3	10820467	10821536	Chromosome_3:10820467-10821536	1068	*	10.7806	11.5566	8.98304	2.48148	9.17e-34	5.4e-32
Contig_676	335602	338443	Contig_676:335602-338443	2840	*	13.5433	14.3611	11.468	2.76454	1.87e-22	2.07e-20	Chromosome_1	10597827	10599959	Chromosome_1:10597827-10599959	2131	*	13.843	14.7006	11.4321	3.15759	4e-51	8.82e-49
Contig_220	281630	282579	Contig_220:281630-282579	948	*	11.0996	11.924	8.97397	2.81436	2.24e-22	2.44e-20	Chromosome_1	30303240	30304183	Chromosome_1:30303240-30304183	942	*	12.0365	12.6552	10.9302	1.66759	3.43e-18	5.68e-17
Contig_66	337553	341667	Contig_66:337553-341667	4113	*	13.8932	14.6731	12.0722	2.50192	2.46e-22	2.69e-20	Chromosome_1	25908701	25912605	Chromosome_1:25908701-25912605	3903	*	13.5798	14.2047	12.4527	1.68471	5.07e-16	6.92e-15
Contig_144	48682	50203	Contig_144:48682-50203	1520	*	12.1137	12.9197	10.1238	2.67733	2.56e-22	2.78e-20	Chromosome_9	12960775	12962729	Chromosome_9:12960775-12962729	1953	*	12.0322	12.7623	10.4813	2.22273	1.74e-37	1.35e-35
Contig_1852	44968	48118	Contig_1852:44968-48118	3149	*	12.7153	13.4591	11.0954	2.28405	2.93e-22	3.16e-20	Chromosome_4	5260310	5261979	Chromosome_4:5260310-5261979	1668	*	12.3258	12.6972	11.8244	0.849453	7.16e-07	3.33e-06
Contig_190	322380	326154	Contig_190:322380-326154	3773	*	13.9067	14.6276	12.3996	2.15756	3.25e-22	3.47e-20	Chromosome_5	15388603	15390043	Chromosome_5:15388603-15390043	1439	*	12.1885	12.8669	10.8652	1.93041	4.77e-22	1.09e-20
Contig_26	2305950	2307020	Contig_26:2305950-2307020	1069	*	10.5141	11.2515	8.92678	2.24765	3.39e-22	3.6e-20	Chromosome_7	3815714	3817064	Chromosome_7:3815714-3817064	1349	*	11.3311	11.7627	10.7126	1.00954	5.32e-07	2.53e-06
Contig_1299	165393	169580	Contig_1299:165393-169580	4186	*	12.5444	13.4302	9.82851	3.36647	3.58e-22	3.79e-20	Chromosome_4	16043125	16044522	Chromosome_4:16043125-16044522	1396	*	11.1555	11.6005	10.5086	1.04032	2.65e-06	1.12e-05
Contig_30	1859686	1861468	Contig_30:1859686-1861468	1781	*	11.2356	12.1512	8.09811	3.72898	3.65e-22	3.86e-20	Chromosome_8	3417761	3419951	Chromosome_8:3417761-3419951	2189	*	12.8627	13.3612	12.0948	1.22004	9.33e-10	6.57e-09
Contig_89	79233	81615	Contig_89:79233-81615	2381	*	11.9815	12.7427	10.2684	2.38551	4.05e-22	4.26e-20	Chromosome_1	4121910	4123016	Chromosome_1:4121910-4123016	1105	*	10.6769	11.208	9.82744	1.32718	1.25e-10	9.72e-10
Contig_75	375424	376881	Contig_75:375424-376881	1456	*	11.8196	12.6751	9.42843	3.06884	4.4e-22	4.63e-20	Chromosome_2	4952404	4954750	Chromosome_2:4952404-4954750	2345	*	13.2699	14.0667	11.3417	2.64299	2.27e-43	2.78e-41
Contig_75	375424	376881	Contig_75:375424-376881	1456	*	11.8196	12.6751	9.42843	3.06884	4.4e-22	4.63e-20	Chromosome_2	4955497	4956575	Chromosome_2:4955497-4956575	1077	*	11.7786	12.4894	10.3177	2.10586	1.09e-29	4.75e-28
Contig_420	73819	77156	Contig_420:73819-77156	3336	*	13.5989	14.4343	11.3858	2.89762	5.52e-22	5.76e-20	Chromosome_4	23980430	23981367	Chromosome_4:23980430-23981367	936	*	10.9314	11.3689	10.3004	1.0127	1.2e-05	4.53e-05
Contig_281	363034	366487	Contig_281:363034-366487	3452	*	13.8929	14.7956	10.9534	3.55949	5.58e-22	5.81e-20	Chromosome_5	18138264	18138892	Chromosome_5:18138264-18138892	627	*	10.2448	10.7485	9.46429	1.18691	1.97e-05	7.12e-05
Contig_850	134524	135823	Contig_850:134524-135823	1298	*	11.362	12.1914	9.19745	2.8501	5.65e-22	5.87e-20	Chromosome_1	6056800	6058687	Chromosome_1:6056800-6058687	1886	*	12.8449	13.3908	11.9563	1.37195	3.77e-10	2.79e-09
Contig_850	134524	135823	Contig_850:134524-135823	1298	*	11.362	12.1914	9.19745	2.8501	5.65e-22	5.87e-20	Chromosome_1	6062975	6066455	Chromosome_1:6062975-6066455	3479	*	12.9444	13.5149	11.9866	1.48505	1.58e-16	2.26e-15
Contig_850	134524	135823	Contig_850:134524-135823	1298	*	11.362	12.1914	9.19745	2.8501	5.65e-22	5.87e-20	Chromosome_1	6066866	6068426	Chromosome_1:6066866-6068426	1559	*	12.1048	12.6079	11.3258	1.24576	1.68e-12	1.62e-11
Contig_850	134524	135823	Contig_850:134524-135823	1298	*	11.362	12.1914	9.19745	2.8501	5.65e-22	5.87e-20	Chromosome_1	6068599	6069735	Chromosome_1:6068599-6069735	1135	*	10.8287	11.1752	10.3716	0.769875	0.000208856	0.000611984
Contig_144	109683	113110	Contig_144:109683-113110	3426	*	12.5628	13.316	10.8937	2.33661	6.29e-22	6.51e-20	Chromosome_9	12970110	12972038	Chromosome_9:12970110-12972038	1927	*	12.8265	13.6595	10.6331	2.94367	9.31e-57	3.39e-54
Contig_144	109683	113110	Contig_144:109683-113110	3426	*	12.5628	13.316	10.8937	2.33661	6.29e-22	6.51e-20	Chromosome_9	12976679	12977834	Chromosome_9:12976679-12977834	1154	*	11.1153	11.6772	10.1825	1.43268	1.04e-11	9.25e-11
Contig_1147	138026	139352	Contig_1147:138026-139352	1325	*	11.0839	11.8164	9.52123	2.21921	6.33e-22	6.53e-20	Chromosome_6	13481533	13481796	Chromosome_6:13481533-13481796	262	*	8.12798	8.65819	7.28077	1.25659	1.23e-05	4.63e-05
Contig_297	552422	555456	Contig_297:552422-555456	3033	*	13.5791	14.4444	11.0912	3.15755	6.33e-22	6.53e-20	Chromosome_3	5901390	5903732	Chromosome_3:5901390-5903732	2341	*	12.3403	12.9675	11.2056	1.70492	2.65e-19	4.83e-18
Contig_999	228745	230371	Contig_999:228745-230371	1625	*	11.8512	12.7126	9.40268	3.12128	6.44e-22	6.63e-20	Chromosome_6	16116834	16117295	Chromosome_6:16116834-16117295	460	*	8.90305	9.45382	8.001	1.36369	8.74e-08	4.71e-07
Contig_955	140738	143268	Contig_955:140738-143268	2529	*	12.3893	13.2726	9.70363	3.33587	8.53e-22	8.7e-20	Chromosome_4	18340647	18341704	Chromosome_4:18340647-18341704	1056	*	12.1273	12.658	11.2787	1.30367	6.99e-08	3.82e-07
Contig_955	140738	143268	Contig_955:140738-143268	2529	*	12.3893	13.2726	9.70363	3.33587	8.53e-22	8.7e-20	Chromosome_4	18342991	18343884	Chromosome_4:18342991-18343884	892	*	10.4667	11.1313	9.1976	1.81839	6.22e-13	6.27e-12
Contig_958	266321	269466	Contig_958:266321-269466	3144	*	12.403	13.1442	10.7967	2.26702	8.64e-22	8.8e-20	Chromosome_9	13950413	13952715	Chromosome_9:13950413-13952715	2301	*	12.447	12.7383	12.0816	0.629719	0.00224036	0.00514167
Contig_958	266321	269466	Contig_958:266321-269466	3144	*	12.403	13.1442	10.7967	2.26702	8.64e-22	8.8e-20	Chromosome_9	13953297	13954201	Chromosome_9:13953297-13954201	903	*	10.3534	10.7619	9.78136	0.922929	0.000148318	0.000448528
Contig_633	153481	156124	Contig_633:153481-156124	2642	*	11.8766	12.6184	10.2672	2.27054	9.31e-22	9.44e-20	Chromosome_3	28568736	28570822	Chromosome_3:28568736-28570822	2085	*	12.5153	13.1008	11.5136	1.49081	5.83e-09	3.69e-08
Contig_633	153481	156124	Contig_633:153481-156124	2642	*	11.8766	12.6184	10.2672	2.27054	9.31e-22	9.44e-20	Chromosome_3	28571214	28571786	Chromosome_3:28571214-28571786	571	*	9.97181	10.2574	9.61544	0.612428	0.00574906	0.0118753
Contig_1540	41610	43698	Contig_1540:41610-43698	2087	*	11.9772	12.7601	10.1372	2.51907	9.68e-22	9.79e-20	Chromosome_2	1109233	1110548	Chromosome_2:1109233-1110548	1314	*	11.9726	12.6935	10.4656	2.14365	3.87e-25	1.17e-23
Contig_139	30906	32551	Contig_139:30906-32551	1644	*	12.6555	13.4029	11.0174	2.30201	9.84e-22	9.94e-20	Chromosome_1	12729073	12729568	Chromosome_1:12729073-12729568	494	*	10.2477	10.8253	9.26946	1.45888	9.6e-09	5.9e-08
Contig_297	306861	308529	Contig_297:306861-308529	1667	*	12.4421	13.3377	9.60115	3.47107	9.94e-22	1e-19	Chromosome_3	5701948	5703838	Chromosome_3:5701948-5703838	1889	*	12.8223	13.6808	10.4024	3.19784	6.68e-71	7.61e-68
Contig_58	473200	475628	Contig_58:473200-475628	2427	*	12.3008	13.1603	9.87096	3.10181	1.06e-21	1.06e-19	Chromosome_9	15068422	15071179	Chromosome_9:15068422-15071179	2756	*	13.0654	13.8056	11.4637	2.26405	1.79e-30	8.28e-29
Contig_337	266614	268527	Contig_337:266614-268527	1912	*	13.4604	14.231	11.6943	2.43975	1.48e-21	1.46e-19	Chromosome_1	10906085	10908435	Chromosome_1:10906085-10908435	2349	*	12.7191	13.3298	11.639	1.64544	3.31e-21	7.01e-20
Contig_854	189744	192187	Contig_854:189744-192187	2442	*	11.862	12.6537	9.96703	2.57525	1.53e-21	1.51e-19	Chromosome_7	2025856	2028424	Chromosome_7:2025856-2028424	2567	*	12.4514	13.1648	10.9789	2.10851	8.92e-26	2.84e-24
Contig_854	189744	192187	Contig_854:189744-192187	2442	*	11.862	12.6537	9.96703	2.57525	1.53e-21	1.51e-19	Chromosome_7	2028595	2028787	Chromosome_7:2028595-2028787	191	*	8.31921	8.59203	7.98248	0.571366	0.0264521	0.0458044
Contig_156	129159	132515	Contig_156:129159-132515	3355	*	13.4605	14.1464	12.1068	1.97821	1.79e-21	1.76e-19	Chromosome_2	3813777	3813939	Chromosome_2:3813777-3813939	161	*	7.86621	8.29651	7.25022	0.952882	0.000981156	0.00245781
Contig_156	129159	132515	Contig_156:129159-132515	3355	*	13.4605	14.1464	12.1068	1.97821	1.79e-21	1.76e-19	Chromosome_2	3814040	3815364	Chromosome_2:3814040-3815364	1323	*	11.6013	12.2347	10.4454	1.72191	5.17e-17	7.75e-16
Contig_156	129159	132515	Contig_156:129159-132515	3355	*	13.4605	14.1464	12.1068	1.97821	1.79e-21	1.76e-19	Chromosome_2	3816508	3817749	Chromosome_2:3816508-3817749	1240	*	12.079	12.6477	11.1267	1.47626	3.76e-16	5.21e-15
Contig_262	646352	648304	Contig_262:646352-648304	1951	*	12.8112	13.7027	10.0244	3.42084	1.83e-21	1.79e-19	Chromosome_5	3579190	3581686	Chromosome_5:3579190-3581686	2495	*	13.7712	14.5391	12.021	2.44497	4.18e-39	3.68e-37
Contig_29	1398338	1401055	Contig_29:1398338-1401055	2716	*	12.8613	13.6316	11.0967	2.43748	2.04e-21	1.99e-19	Chromosome_5	19840762	19843629	Chromosome_5:19840762-19843629	2866	*	13.155	13.936	11.3272	2.53333	3.92e-42	4.34e-40
Contig_106	726630	727265	Contig_106:726630-727265	634	*	9.09623	9.89115	7.18034	2.59569	2.19e-21	2.13e-19	Chromosome_1	29847663	29849375	Chromosome_1:29847663-29849375	1711	*	11.7243	12.4803	10.0405	2.37237	1.39e-39	1.29e-37
Contig_587	11648	13307	Contig_587:11648-13307	1658	*	11.0715	11.9128	8.80865	2.94144	2.31e-21	2.23e-19	Chromosome_4	5653900	5655705	Chromosome_4:5653900-5655705	1804	*	11.876	12.5119	10.7116	1.74601	1.65e-21	3.59e-20
Contig_552	237174	239058	Contig_552:237174-239058	1883	*	11.3979	12.1126	9.9197	2.12172	2.34e-21	2.26e-19	Chromosome_2	834225	834829	Chromosome_2:834225-834829	603	*	9.7709	10.2421	9.06659	1.10851	4.21e-06	1.71e-05
Contig_552	237174	239058	Contig_552:237174-239058	1883	*	11.3979	12.1126	9.9197	2.12172	2.34e-21	2.26e-19	Chromosome_2	835079	836204	Chromosome_2:835079-836204	1124	*	11.6991	12.3556	10.4602	1.47437	0.00106966	0.00265416
Contig_69	578398	580522	Contig_69:578398-580522	2123	*	11.9688	12.7374	10.2148	2.42597	2.47e-21	2.38e-19	Chromosome_3	26574702	26575575	Chromosome_3:26574702-26575575	872	*	10.3125	10.902	9.29897	1.51758	1.45e-10	1.12e-09
Contig_136	376919	380680	Contig_136:376919-380680	3760	*	13.9296	14.6607	12.3736	2.20915	2.75e-21	2.63e-19	Chromosome_1	3243394	3245597	Chromosome_1:3243394-3245597	2202	*	13.6944	14.2865	12.673	1.56143	2.41e-16	3.4e-15
Contig_1885	32815	33204	Contig_1885:32815-33204	388	*	8.41453	9.29739	5.73397	3.3271	2.77e-21	2.65e-19	Chromosome_4	18415553	18416713	Chromosome_4:18415553-18416713	1159	*	10.5768	10.8722	10.205	0.637271	0.00322863	0.00712778
Contig_754	203856	206192	Contig_754:203856-206192	2335	*	11.5588	12.383	9.43519	2.80459	2.82e-21	2.69e-19	Chromosome_7	17282682	17284539	Chromosome_7:17282682-17284539	1856	*	12.2064	12.9775	10.4376	2.46983	1.28e-42	1.48e-40
Contig_2742	23968	25375	Contig_2742:23968-25375	1406	*	11.7159	12.5444	9.55882	2.83785	2.98e-21	2.83e-19	Chromosome_4	20380435	20381004	Chromosome_4:20380435-20381004	568	*	9.2329	9.76328	8.38527	1.30459	8e-08	4.33e-07
Contig_7	1608464	1610473	Contig_7:1608464-1610473	2008	*	11.1251	11.8637	9.53223	2.25019	3.02e-21	2.87e-19	Chromosome_3	10952144	10953570	Chromosome_3:10952144-10953570	1425	*	12.3205	13.2025	9.65076	3.46517	2.15e-81	6.28e-78
Contig_204	88509	88915	Contig_204:88509-88915	405	*	8.08271	8.99371	5.01963	3.65558	3.48e-21	3.27e-19	Chromosome_9	12731282	12733236	Chromosome_9:12731282-12733236	1953	*	12.6903	13.4356	11.0625	2.28864	2.05e-29	8.8e-28
Contig_417	191039	193792	Contig_417:191039-193792	2752	*	13.0031	13.7496	11.3698	2.29431	3.71e-21	3.48e-19	Chromosome_3	23139555	23140108	Chromosome_3:23139555-23140108	552	*	10.2609	11.1639	7.318	3.65972	2.56e-45	3.65e-43
Contig_417	191039	193792	Contig_417:191039-193792	2752	*	13.0031	13.7496	11.3698	2.29431	3.71e-21	3.48e-19	Chromosome_3	23140505	23140906	Chromosome_3:23140505-23140906	400	*	9.05369	9.85952	7.06433	2.5252	2.84e-15	3.61e-14
Contig_4	2840053	2841531	Contig_4:2840053-2841531	1477	*	11.5871	12.423	9.3693	2.89581	3.9e-21	3.64e-19	Chromosome_6	17578512	17579269	Chromosome_6:17578512-17579269	756	*	10.3395	10.8449	9.55467	1.22713	5.41e-08	3.01e-07
Contig_983	65148	66789	Contig_983:65148-66789	1640	*	11.4762	12.347	8.93154	3.20061	4.71e-21	4.36e-19	Chromosome_4	24264080	24265629	Chromosome_4:24264080-24265629	1548	*	12.1306	13.0071	9.52253	3.40603	3.79e-82	1.24e-78
Contig_837	291615	293232	Contig_837:291615-293232	1616	*	11.4819	12.3324	9.13687	3.01632	4.98e-21	4.59e-19	Chromosome_7	17279180	17279989	Chromosome_7:17279180-17279989	808	*	10.6902	11.2704	9.70428	1.47707	1.51e-09	1.03e-08
Contig_837	291615	293232	Contig_837:291615-293232	1616	*	11.4819	12.3324	9.13687	3.01632	4.98e-21	4.59e-19	Chromosome_7	17280253	17280866	Chromosome_7:17280253-17280866	612	*	10.2925	10.8735	9.30446	1.48678	2.48e-10	1.87e-09
Contig_34	664731	665935	Contig_34:664731-665935	1203	*	11.378	12.1967	9.29618	2.76127	5.71e-21	5.22e-19	Chromosome_8	9235299	9236331	Chromosome_8:9235299-9236331	1031	*	10.7872	11.3177	9.93931	1.3193	7.06e-10	5.04e-09
Contig_98	494153	495177	Contig_98:494153-495177	1023	*	11.0171	11.7736	9.33073	2.35117	6.05e-21	5.51e-19	Chromosome_2	13725752	13727407	Chromosome_2:13725752-13727407	1654	*	11.8774	12.3021	11.273	0.981441	1.03e-05	3.93e-05
Contig_57	1046540	1048484	Contig_57:1046540-1048484	1943	*	12.5691	13.3832	10.5211	2.72707	7.13e-21	6.44e-19	Chromosome_3	3636829	3637380	Chromosome_3:3636829-3637380	550	*	9.47682	9.87884	8.91756	0.904749	0.00025189	0.000725356
Contig_57	1046540	1048484	Contig_57:1046540-1048484	1943	*	12.5691	13.3832	10.5211	2.72707	7.13e-21	6.44e-19	Chromosome_3	3637439	3638405	Chromosome_3:3637439-3638405	965	*	10.6598	11.263	9.60374	1.59526	9e-15	1.09e-13
Contig_667	149927	151175	Contig_667:149927-151175	1247	*	10.5376	8.89276	11.2863	-2.30571	7.24e-21	6.53e-19	Chromosome_6	17302666	17302977	Chromosome_6:17302666-17302977	310	*	8.02027	6.68831	8.70084	-1.88008	7.31e-12	6.62e-11
Contig_667	149927	151175	Contig_667:149927-151175	1247	*	10.5376	8.89276	11.2863	-2.30571	7.24e-21	6.53e-19	Chromosome_6	17303288	17303745	Chromosome_6:17303288-17303745	456	*	8.7637	7.24844	9.48632	-2.08016	2.38e-13	2.51e-12
Contig_667	149927	151175	Contig_667:149927-151175	1247	*	10.5376	8.89276	11.2863	-2.30571	7.24e-21	6.53e-19	Chromosome_6	17303962	17304460	Chromosome_6:17303962-17304460	497	*	9.28661	8.07589	9.93549	-1.75855	1.59e-12	1.54e-11
Contig_32	716984	718389	Contig_32:716984-718389	1404	*	11.5794	12.3073	10.0391	2.1895	9.14e-21	8.13e-19	Chromosome_7	19056097	19057400	Chromosome_7:19056097-19057400	1302	*	12.0471	12.7753	10.5053	2.18865	2.25e-27	8.16e-26
Contig_7	4210128	4214170	Contig_7:4210128-4214170	4041	*	13.5358	14.3321	11.6109	2.60159	9.45e-21	8.39e-19	Chromosome_3	9139720	9142920	Chromosome_3:9139720-9142920	3199	*	13.1601	13.896	11.5802	2.19131	9.39e-19	1.62e-17
Contig_7	4210128	4214170	Contig_7:4210128-4214170	4041	*	13.5358	14.3321	11.6109	2.60159	9.45e-21	8.39e-19	Chromosome_3	9143136	9143990	Chromosome_3:9143136-9143990	853	*	10.6435	11.0743	10.0266	0.97007	0.000383647	0.00106197
Contig_1262	59263	62353	Contig_1262:59263-62353	3089	*	12.9656	13.6906	11.4391	2.17387	9.53e-21	8.46e-19	Chromosome_7	2842017	2844480	Chromosome_7:2842017-2844480	2462	*	14.0261	14.7854	12.324	2.35911	1.69e-26	5.76e-25
Contig_60	613979	614927	Contig_60:613979-614927	947	*	11.5198	12.2363	10.0333	2.12883	1.01e-20	8.92e-19	Chromosome_6	12315439	12316360	Chromosome_6:12315439-12316360	920	*	11.0311	11.5335	10.2539	1.2219	1.95e-08	1.15e-07
Contig_60	613979	614927	Contig_60:613979-614927	947	*	11.5198	12.2363	10.0333	2.12883	1.01e-20	8.92e-19	Chromosome_6	12316482	12316710	Chromosome_6:12316482-12316710	227	*	8.26122	8.59048	7.83389	0.699456	0.00864713	0.0170338
Contig_1885	27012	27833	Contig_1885:27012-27833	820	*	9.18566	10.1525	4.72382	4.75144	1.09e-20	9.59e-19	Chromosome_4	18421294	18422875	Chromosome_4:18421294-18422875	1580	*	11.9544	12.6391	10.6057	1.97988	6.18e-30	2.74e-28
Contig_89	943910	946452	Contig_89:943910-946452	2541	*	12.9046	13.6622	11.2115	2.357	1.2e-20	1.05e-18	Chromosome_1	5084118	5085974	Chromosome_1:5084118-5085974	1855	*	11.4473	11.8989	10.7862	1.08005	2.59e-09	1.72e-08
Contig_89	943910	946452	Contig_89:943910-946452	2541	*	12.9046	13.6622	11.2115	2.357	1.2e-20	1.05e-18	Chromosome_1	5086069	5086850	Chromosome_1:5086069-5086850	780	*	10.3461	10.8718	9.51034	1.30691	5.05e-10	3.67e-09
Contig_161	411119	412695	Contig_161:411119-412695	1575	*	11.6699	12.5071	9.44201	2.90167	1.23e-20	1.08e-18	Chromosome_2	9427426	9429044	Chromosome_2:9427426-9429044	1617	*	12.1431	12.7176	11.174	1.50008	4.44e-17	6.69e-16
Contig_142	262118	264737	Contig_142:262118-264737	2618	*	12.9728	13.7645	11.0778	2.56994	1.27e-20	1.11e-18	Chromosome_10	6085160	6087480	Chromosome_10:6085160-6087480	2319	*	13.5167	14.1143	12.4782	1.57218	5.02e-14	5.65e-13
Contig_130	398561	399809	Contig_130:398561-399809	1247	*	10.5769	11.4329	8.18073	3.06062	1.39e-20	1.21e-18	Chromosome_1	32728501	32728964	Chromosome_1:32728501-32728964	462	*	9.29168	9.72464	8.6702	0.951504	0.0019456	0.00453341
Contig_130	398561	399809	Contig_130:398561-399809	1247	*	10.5769	11.4329	8.18073	3.06062	1.39e-20	1.21e-18	Chromosome_1	32729017	32729876	Chromosome_1:32729017-32729876	858	*	10.6014	11.2757	9.29449	1.87451	7.34e-15	8.94e-14
Contig_210	130749	132180	Contig_210:130749-132180	1430	*	11.8416	12.6971	9.45042	3.05522	1.53e-20	1.32e-18	Chromosome_4	23164364	23165685	Chromosome_4:23164364-23165685	1320	*	11.4852	12.1361	10.2668	1.79143	8.98e-17	1.32e-15
Contig_584	108524	109808	Contig_584:108524-109808	1283	*	11.2652	12.0132	9.62358	2.30046	1.66e-20	1.42e-18	Chromosome_6	14861192	14862663	Chromosome_6:14861192-14862663	1470	*	13.1637	13.886	11.65	2.16834	1.59e-30	7.36e-29
Contig_745	287031	290765	Contig_745:287031-290765	3733	*	13.2588	14.0641	11.2732	2.6618	1.67e-20	1.43e-18	Chromosome_4	23349312	23351375	Chromosome_4:23349312-23351375	2062	*	11.8249	12.3259	11.0509	1.22331	3.74e-09	2.43e-08
Contig_745	287031	290765	Contig_745:287031-290765	3733	*	13.2588	14.0641	11.2732	2.6618	1.67e-20	1.43e-18	Chromosome_4	23352950	23353311	Chromosome_4:23352950-23353311	360	*	8.70417	9.10727	8.14279	0.89802	0.000574731	0.00152492
Contig_222	780630	781320	Contig_222:780630-781320	689	*	9.48877	10.2695	7.66254	2.49695	1.79e-20	1.52e-18	Chromosome_7	17754467	17755001	Chromosome_7:17754467-17755001	533	*	9.47158	9.96405	8.71804	1.1527	2.61e-05	9.21e-05
Contig_371	30352	31436	Contig_371:30352-31436	1083	*	9.87869	10.7243	7.57779	2.9699	1.82e-20	1.55e-18	Chromosome_4	2216312	2217529	Chromosome_4:2216312-2217529	1216	*	10.9371	11.6329	9.54226	1.97196	2.25e-15	2.89e-14
Contig_255	329797	333802	Contig_255:329797-333802	4004	*	13.9919	14.7847	12.0894	2.57669	1.84e-20	1.56e-18	Chromosome_4	21028741	21033316	Chromosome_4:21028741-21033316	4574	*	13.5095	13.9361	12.9013	0.978608	4.58e-05	0.000154389
Contig_202	731188	732216	Contig_202:731188-732216	1027	*	11.3578	12.0678	9.9008	2.09402	2.02e-20	1.71e-18	Chromosome_1	2600262	2601032	Chromosome_1:2600262-2601032	769	*	10.2625	10.8034	9.38692	1.34303	7.86e-09	4.89e-08
Contig_1561	101087	102574	Contig_1561:101087-102574	1486	*	11.1339	11.9649	8.95658	2.85082	2.26e-20	1.9e-18	Chromosome_4	22028279	22031249	Chromosome_4:22028279-22031249	2969	*	13.4278	14.3072	10.787	3.39952	3.22e-56	1.14e-53
Contig_824	316613	317120	Contig_824:316613-317120	506	*	8.90114	9.68054	7.08299	2.4878	2.32e-20	1.95e-18	Chromosome_1	10067280	10067594	Chromosome_1:10067280-10067594	313	*	8.59564	9.22329	7.45944	1.60057	1.1e-07	5.83e-07
Contig_102	642100	644824	Contig_102:642100-644824	2723	*	13.3501	14.2301	10.7028	3.28463	2.57e-20	2.15e-18	Chromosome_6	10475781	10476325	Chromosome_6:10475781-10476325	543	*	9.51684	10.306	7.63792	2.53871	4.38e-26	1.44e-24
Contig_102	642100	644824	Contig_102:642100-644824	2723	*	13.3501	14.2301	10.7028	3.28463	2.57e-20	2.15e-18	Chromosome_6	10478167	10479340	Chromosome_6:10478167-10479340	1172	*	10.6435	11.3417	9.23829	1.99731	1.54e-17	2.41e-16
Contig_66	1156482	1158031	Contig_66:1156482-1158031	1548	*	11.9381	12.7826	9.64737	2.95847	2.7e-20	2.25e-18	Chromosome_1	25349275	25351266	Chromosome_1:25349275-25351266	1990	*	12.5009	13.1321	11.3526	1.72245	9.15e-20	1.72e-18
Contig_150	632446	634720	Contig_150:632446-634720	2273	*	12.2159	13.0467	10.0405	2.84729	3.14e-20	2.61e-18	Chromosome_1	9168611	9169041	Chromosome_1:9168611-9169041	429	*	9.06982	9.81345	7.45108	2.22963	8.52e-19	1.48e-17
Contig_150	632446	634720	Contig_150:632446-634720	2273	*	12.2159	13.0467	10.0405	2.84729	3.14e-20	2.61e-18	Chromosome_1	9169135	9170171	Chromosome_1:9169135-9170171	1035	*	11.1734	11.9911	9.09853	2.78061	1.14e-36	8.33e-35
Contig_584	24810	25979	Contig_584:24810-25979	1168	*	10.2296	11.0984	7.70603	3.17319	3.38e-20	2.78e-18	Chromosome_6	14804945	14805808	Chromosome_6:14804945-14805808	862	*	10.459	11.0246	9.51577	1.43766	1.22e-10	9.54e-10
Contig_1101	205027	207367	Contig_1101:205027-207367	2339	*	12.4674	13.1868	10.9672	2.14188	3.62e-20	2.97e-18	Chromosome_1	10192948	10194567	Chromosome_1:10192948-10194567	1618	*	12.5587	13.1317	11.594	1.48571	1.38e-14	1.64e-13
Contig_242	604954	606641	Contig_242:604954-606641	1686	*	12.6272	13.4297	10.6612	2.6395	3.83e-20	3.13e-18	Chromosome_6	15871718	15872318	Chromosome_6:15871718-15872318	599	*	10.4336	10.752	10.0243	0.695051	0.00163426	0.00388175
Contig_13	1648106	1648637	Contig_13:1648106-1648637	530	*	8.56831	9.34478	6.76776	2.46861	4.01e-20	3.26e-18	Chromosome_6	14112087	14113912	Chromosome_6:14112087-14113912	1824	*	13.2527	13.8631	12.1736	1.62692	1.28e-15	1.69e-14
Contig_55	36602	37929	Contig_55:36602-37929	1326	*	10.8126	11.5685	9.12895	2.344	4.29e-20	3.46e-18	Chromosome_3	22002153	22003560	Chromosome_3:22002153-22003560	1406	*	12.1594	12.8803	10.6525	2.14091	2.32e-24	6.53e-23
Contig_1721	23683	25408	Contig_1721:23683-25408	1724	*	11.4449	12.1397	10.0538	2.01689	4.83e-20	3.87e-18	Chromosome_7	2851962	2853189	Chromosome_7:2851962-2853189	1226	*	11.2389	11.8675	10.0994	1.66844	1.18e-11	1.04e-10
Contig_172	563377	565914	Contig_172:563377-565914	2536	*	13.8275	14.5812	12.156	2.33052	4.87e-20	3.9e-18	Chromosome_7	2507133	2508586	Chromosome_7:2507133-2508586	1452	*	11.6671	12.2146	10.7739	1.39816	9.78e-15	1.18e-13
Contig_172	563377	565914	Contig_172:563377-565914	2536	*	13.8275	14.5812	12.156	2.33052	4.87e-20	3.9e-18	Chromosome_7	2508667	2509139	Chromosome_7:2508667-2509139	471	*	9.43568	9.79613	8.95405	0.777941	0.00444808	0.00947765
Contig_259	436172	438097	Contig_259:436172-438097	1924	*	12.0183	12.9211	9.07812	3.53239	5.02e-20	4.01e-18	Chromosome_5	14456440	14457454	Chromosome_5:14456440-14457454	1013	*	10.7937	11.6262	8.60422	2.8662	1.32e-31	6.69e-30
Contig_259	436172	438097	Contig_259:436172-438097	1924	*	12.0183	12.9211	9.07812	3.53239	5.02e-20	4.01e-18	Chromosome_5	14457746	14458371	Chromosome_5:14457746-14458371	624	*	11.0507	11.7724	9.53963	2.15849	2.63e-28	1.04e-26
Contig_202	61983	64699	Contig_202:61983-64699	2715	*	13.4973	14.1888	12.1208	1.99996	5.11e-20	4.07e-18	Chromosome_1	1985148	1987767	Chromosome_1:1985148-1987767	2618	*	13.3339	13.8814	12.4408	1.3825	5.73e-11	4.68e-10
Contig_460	118265	123719	Contig_460:118265-123719	5453	*	14.0658	14.7706	12.632	2.06548	6.61e-20	5.22e-18	Chromosome_2	11244409	11247177	Chromosome_2:11244409-11247177	2767	*	12.7292	13.1245	12.1831	0.915675	1.28e-07	6.69e-07
Contig_460	118265	123719	Contig_460:118265-123719	5453	*	14.0658	14.7706	12.632	2.06548	6.61e-20	5.22e-18	Chromosome_2	11247194	11249850	Chromosome_2:11247194-11249850	2655	*	13.4039	14.1832	11.5863	2.51665	5.04e-39	4.4e-37
Contig_172	237395	239436	Contig_172:237395-239436	2040	*	12.5349	13.2569	11.0228	2.1543	6.62e-20	5.22e-18	Chromosome_7	2716983	2718501	Chromosome_7:2716983-2718501	1517	*	12.7669	13.3386	11.8058	1.45954	1.65e-10	1.27e-09
Contig_172	237395	239436	Contig_172:237395-239436	2040	*	12.5349	13.2569	11.0228	2.1543	6.62e-20	5.22e-18	Chromosome_7	2718662	2721389	Chromosome_7:2718662-2721389	2726	*	13.4576	14.1932	11.8795	2.23028	1.42e-27	5.2e-26
Contig_667	79359	81295	Contig_667:79359-81295	1935	*	12.6112	13.3334	11.0982	2.15513	7e-20	5.49e-18	Chromosome_6	17257147	17259539	Chromosome_6:17257147-17259539	2391	*	13.7503	14.441	12.377	1.98933	2.12e-22	5.04e-21
Contig_1	474437	477706	Contig_1:474437-477706	3268	*	12.4941	13.291	10.565	2.59977	8.03e-20	6.27e-18	Chromosome_3	23797225	23797580	Chromosome_3:23797225-23797580	354	*	8.94649	9.244	8.57127	0.624864	0.0178519	0.0323923
Contig_1	474437	477706	Contig_1:474437-477706	3268	*	12.4941	13.291	10.565	2.59977	8.03e-20	6.27e-18	Chromosome_3	23797684	23799634	Chromosome_3:23797684-23799634	1949	*	13.0821	13.7478	11.8089	1.8619	1.38e-18	2.36e-17
Contig_54	1517761	1520692	Contig_54:1517761-1520692	2930	*	12.7294	13.4155	11.3749	1.97355	8.11e-20	6.33e-18	Chromosome_1	1664724	1665591	Chromosome_1:1664724-1665591	866	*	10.5049	10.938	9.88303	1.00146	1.22e-05	4.58e-05
Contig_743	67298	70214	Contig_743:67298-70214	2915	*	13.3347	14.0625	11.7946	2.18514	8.19e-20	6.38e-18	Chromosome_4	19764198	19766735	Chromosome_4:19764198-19766735	2536	*	12.8823	13.6388	11.1951	2.37317	9.58e-38	7.57e-36
Contig_22	1686482	1688682	Contig_22:1686482-1688682	2199	*	11.9073	12.6793	10.1335	2.43881	8.23e-20	6.4e-18	Chromosome_1	10912418	10913771	Chromosome_1:10912418-10913771	1352	*	11.0164	11.7588	9.40371	2.25711	4.08e-25	1.23e-23
Contig_516	364033	365342	Contig_516:364033-365342	1308	*	11.0782	11.8565	9.26649	2.4781	8.63e-20	6.7e-18	Chromosome_3	28274915	28277758	Chromosome_3:28274915-28277758	2842	*	12.1786	12.6513	11.4708	1.13294	4.57e-08	2.56e-07
Contig_987	185676	186994	Contig_987:185676-186994	1317	*	10.9903	11.8489	8.56986	3.0747	8.81e-20	6.82e-18	Chromosome_4	7342196	7343731	Chromosome_4:7342196-7343731	1534	*	12.4456	12.8719	11.8377	1.00225	3.63e-08	2.06e-07
Contig_221	638928	642109	Contig_221:638928-642109	3180	*	12.8888	13.7538	10.4047	3.13225	8.91e-20	6.89e-18	Chromosome_8	769705	770009	Chromosome_8:769705-770009	303	*	8.38982	8.93738	7.49656	1.29984	1.97e-05	7.12e-05
Contig_221	638928	642109	Contig_221:638928-642109	3180	*	12.8888	13.7538	10.4047	3.13225	8.91e-20	6.89e-18	Chromosome_8	770363	771424	Chromosome_8:770363-771424	1060	*	12.171	12.7745	11.1138	1.60227	3.79e-16	5.25e-15
Contig_492	380326	383144	Contig_492:380326-383144	2817	*	11.8649	12.7063	9.60145	2.92785	8.92e-20	6.89e-18	Chromosome_3	11340710	11341575	Chromosome_3:11340710-11341575	864	*	10.3869	11.0767	9.01693	1.92782	1.79e-13	1.91e-12
Contig_685	78163	79003	Contig_685:78163-79003	839	*	10.7323	11.4553	9.21548	2.15882	8.92e-20	6.89e-18	Chromosome_1	7057876	7059240	Chromosome_1:7057876-7059240	1363	*	11.734	12.0613	11.31	0.724855	0.0001799	0.000534482
Contig_171	762924	768317	Contig_171:762924-768317	5392	*	13.5721	14.2786	12.1306	2.07358	9.3e-20	7.17e-18	Chromosome_3	29044001	29045327	Chromosome_3:29044001-29045327	1325	*	11.8073	12.3108	11.027	1.2407	6.36e-11	5.17e-10
Contig_171	762924	768317	Contig_171:762924-768317	5392	*	13.5721	14.2786	12.1306	2.07358	9.3e-20	7.17e-18	Chromosome_3	29045521	29047375	Chromosome_3:29045521-29047375	1853	*	12.1939	12.8603	10.9177	1.88455	1.05e-24	3.08e-23
Contig_132	441116	443710	Contig_132:441116-443710	2593	*	13.5672	14.2809	12.0935	2.11011	9.79e-20	7.53e-18	contig_1	539225	541238	contig_1:539225-541238	2012	*	12.1096	12.456	11.6528	0.76467	0.000589494	0.0015603
Contig_29	2017483	2019709	Contig_29:2017483-2019709	2225	*	12.9051	13.6671	11.1875	2.37841	1e-19	7.68e-18	Chromosome_5	19432280	19434101	Chromosome_5:19432280-19434101	1820	*	13.075	13.736	11.8195	1.85491	3.9e-22	8.99e-21
Contig_127	909391	910639	Contig_127:909391-910639	1247	*	11.2062	11.8939	9.84496	1.98103	1.03e-19	7.84e-18	Chromosome_3	8348484	8349279	Chromosome_3:8348484-8349279	794	*	10.7853	11.2323	10.1342	1.05809	1.02e-07	5.43e-07
Contig_869	213698	215148	Contig_869:213698-215148	1449	*	12.4406	13.2678	10.2933	2.81584	1.03e-19	7.89e-18	Chromosome_1	7365735	7366295	Chromosome_1:7365735-7366295	559	*	9.63307	10.2161	8.63869	1.50207	1.19e-10	9.28e-10
Contig_242	752347	753514	Contig_242:752347-753514	1166	*	11.129	11.9257	9.20147	2.59758	1.09e-19	8.28e-18	Chromosome_6	15977407	15978834	Chromosome_6:15977407-15978834	1426	*	12.1787	12.8086	11.0347	1.72034	1.18e-20	2.38e-19
Contig_190	367500	368671	Contig_190:367500-368671	1170	*	12.4384	13.1172	11.1138	1.93816	1.11e-19	8.43e-18	Chromosome_5	15426309	15427000	Chromosome_5:15426309-15427000	690	*	10.5729	10.9968	9.97005	0.966805	7.19e-05	0.000232466
Contig_4	1487204	1489258	Contig_4:1487204-1489258	2053	*	12.3915	13.2057	10.3422	2.71891	1.33e-19	1e-17	Chromosome_6	17176697	17178515	Chromosome_6:17176697-17178515	1817	*	13.044	13.8838	10.7941	2.98797	1.17e-48	2.08e-46
Contig_29	2111399	2114281	Contig_29:2111399-2114281	2881	*	13.0004	13.8591	10.5784	3.07366	1.37e-19	1.03e-17	Chromosome_5	19381333	19384464	Chromosome_5:19381333-19384464	3130	*	13.7247	14.6202	10.8854	3.63691	4.41e-78	9.64e-75
Contig_22	2667003	2670050	Contig_22:2667003-2670050	3046	*	12.1638	12.9422	10.3519	2.47727	1.42e-19	1.06e-17	Chromosome_1	10204324	10205604	Chromosome_1:10204324-10205604	1279	*	11.518	12.0506	10.6645	1.34011	1.67e-12	1.6e-11
Contig_1399	135582	137057	Contig_1399:135582-137057	1474	*	10.8495	11.671	8.74611	2.77201	1.44e-19	1.07e-17	Chromosome_4	3909204	3910881	Chromosome_4:3909204-3910881	1676	*	11.6972	12.3212	10.5735	1.68326	5.95e-17	8.88e-16
Contig_166	878198	880837	Contig_166:878198-880837	2638	*	11.9595	12.7378	10.1483	2.47664	1.45e-19	1.08e-17	Chromosome_3	28568736	28570822	Chromosome_3:28568736-28570822	2085	*	12.5153	13.1008	11.5136	1.49081	5.83e-09	3.69e-08
Contig_166	878198	880837	Contig_166:878198-880837	2638	*	11.9595	12.7378	10.1483	2.47664	1.45e-19	1.08e-17	Chromosome_3	28571214	28571786	Chromosome_3:28571214-28571786	571	*	9.97181	10.2574	9.61544	0.612428	0.00574906	0.0118753
Contig_29	2562319	2564672	Contig_29:2562319-2564672	2352	*	12.7639	13.4373	11.4602	1.91312	1.49e-19	1.11e-17	Chromosome_5	18979350	18980046	Chromosome_5:18979350-18980046	695	*	10.2579	10.9068	9.04691	1.76068	1.78e-13	1.91e-12
Contig_29	2562319	2564672	Contig_29:2562319-2564672	2352	*	12.7639	13.4373	11.4602	1.91312	1.49e-19	1.11e-17	Chromosome_5	18980180	18980684	Chromosome_5:18980180-18980684	503	*	10.5457	11.3253	8.72605	2.43241	7.82e-20	1.49e-18
Contig_232	418229	420933	Contig_232:418229-420933	2703	*	12.7197	13.5161	10.7944	2.59407	1.53e-19	1.14e-17	Chromosome_5	15010744	15012381	Chromosome_5:15010744-15012381	1636	*	12.6092	13.1871	11.6302	1.49031	6.27e-12	5.71e-11
Contig_202	387506	388939	Contig_202:387506-388939	1432	*	10.323	11.056	8.75778	2.21197	1.54e-19	1.14e-17	Chromosome_1	2278276	2280105	Chromosome_1:2278276-2280105	1828	*	12.1938	12.9336	10.5949	2.2662	4.16e-33	2.33e-31
Contig_825	142212	142789	Contig_825:142212-142789	576	*	8.73714	9.52121	6.8904	2.51281	1.57e-19	1.16e-17	Chromosome_4	6076997	6077372	Chromosome_4:6076997-6077372	374	*	8.79767	9.29278	8.03785	1.15035	5.15e-05	0.000171728
Contig_261	150456	150778	Contig_261:150456-150778	321	*	8.30403	9.0959	6.40799	2.56314	1.62e-19	1.2e-17	Chromosome_1	33011276	33011629	Chromosome_1:33011276-33011629	352	*	9.11863	9.74992	7.97	1.68169	2.2e-11	1.88e-10
Contig_226	349178	354240	Contig_226:349178-354240	5061	*	14.411	15.0904	13.0837	1.94066	1.62e-19	1.2e-17	Chromosome_3	1342462	1343144	Chromosome_3:1342462-1343144	681	*	11.2513	11.5262	10.9114	0.592136	0.00238434	0.00543025
Contig_226	349178	354240	Contig_226:349178-354240	5061	*	14.411	15.0904	13.0837	1.94066	1.62e-19	1.2e-17	Chromosome_3	1344109	1345079	Chromosome_3:1344109-1345079	969	*	10.6646	11.0304	10.1735	0.809264	0.000604443	0.001596
Contig_226	349178	354240	Contig_226:349178-354240	5061	*	14.411	15.0904	13.0837	1.94066	1.62e-19	1.2e-17	Chromosome_3	1345207	1345744	Chromosome_3:1345207-1345744	536	*	10.2823	10.592	9.88743	0.661781	0.00669503	0.0135686
Contig_226	349178	354240	Contig_226:349178-354240	5061	*	14.411	15.0904	13.0837	1.94066	1.62e-19	1.2e-17	Chromosome_3	1346126	1348336	Chromosome_3:1346126-1348336	2209	*	13.1753	13.8403	11.9045	1.86072	7.16e-19	1.25e-17
Contig_1	2728187	2730587	Contig_1:2728187-2730587	2399	*	11.8516	12.5768	10.3244	2.16929	1.73e-19	1.27e-17	Chromosome_3	24862518	24864008	Chromosome_3:24862518-24864008	1489	*	11.3058	11.9893	9.96193	1.9437	2.35e-19	4.32e-18
Contig_205	236212	237579	Contig_205:236212-237579	1366	*	11.3758	12.191	9.31938	2.72492	1.78e-19	1.31e-17	Chromosome_1	24982304	24982837	Chromosome_1:24982304-24982837	532	*	8.99604	9.60599	7.91834	1.56747	8.18e-09	5.08e-08
Contig_88	1182186	1184059	Contig_88:1182186-1184059	1872	*	12.3806	13.2127	10.1947	2.85113	1.78e-19	1.31e-17	Chromosome_5	3579190	3581686	Chromosome_5:3579190-3581686	2495	*	13.7712	14.5391	12.021	2.44497	4.18e-39	3.68e-37
Contig_16	2747502	2747960	Contig_16:2747502-2747960	457	*	11.5267	12.3303	9.55288	2.64269	1.85e-19	1.36e-17	Chromosome_4	2020979	2022287	Chromosome_4:2020979-2022287	1307	*	11.845	12.6211	10.047	2.48085	8.18e-34	4.83e-32
Contig_176	924388	927304	Contig_176:924388-927304	2915	*	12.4005	13.1572	10.713	2.34483	1.9e-19	1.39e-17	Chromosome_6	16116834	16117295	Chromosome_6:16116834-16117295	460	*	8.90305	9.45382	8.001	1.36369	8.74e-08	4.71e-07
Contig_176	924388	927304	Contig_176:924388-927304	2915	*	12.4005	13.1572	10.713	2.34483	1.9e-19	1.39e-17	Chromosome_6	16119866	16121604	Chromosome_6:16119866-16121604	1737	*	12.29	13.0354	10.6625	2.3151	5.84e-42	6.38e-40
Contig_4	3061004	3062487	Contig_4:3061004-3062487	1482	*	11.9166	12.6052	10.5521	1.9839	1.9e-19	1.39e-17	Chromosome_6	17718497	17718707	Chromosome_6:17718497-17718707	209	*	8.06358	8.51417	7.40478	1.02442	0.000162141	0.000485792
Contig_65	1679688	1680878	Contig_65:1679688-1680878	1189	*	11.4055	12.1443	9.81117	2.24313	2.03e-19	1.47e-17	Chromosome_2	11724044	11724986	Chromosome_2:11724044-11724986	941	*	12.0258	12.6208	10.9954	1.5526	2.12e-12	2.02e-11
Contig_1469	32359	34257	Contig_1469:32359-34257	1897	*	12.1925	13.0116	10.1079	2.75222	2.12e-19	1.54e-17	contig_1	539225	541238	contig_1:539225-541238	2012	*	12.1096	12.456	11.6528	0.76467	0.000589494	0.0015603
Contig_8	2228963	2229905	Contig_8:2228963-2229905	941	*	11.9805	12.761	10.1555	2.48974	2.19e-19	1.58e-17	Chromosome_2	23845087	23847233	Chromosome_2:23845087-23847233	2145	*	13.3127	13.546	13.0342	0.493834	0.0100459	0.0194704
Contig_551	405653	405861	Contig_551:405653-405861	207	*	7.40265	8.31491	4.31961	3.6446	2.22e-19	1.6e-17	Chromosome_4	25096902	25097642	Chromosome_4:25096902-25097642	739	*	10.328	11.0742	8.69563	2.28118	9.6e-26	3.05e-24
Contig_510	370253	373092	Contig_510:370253-373092	2838	*	12.6789	13.4229	11.0584	2.27174	2.27e-19	1.64e-17	Chromosome_4	19607214	19607609	Chromosome_4:19607214-19607609	394	*	8.72636	9.21812	7.97451	1.14369	4.35e-05	0.000147251
Contig_1237	56717	59098	Contig_1237:56717-59098	2380	*	11.985	12.8031	9.90733	2.74496	2.41e-19	1.73e-17	Chromosome_2	4250079	4251803	Chromosome_2:4250079-4251803	1723	*	11.8737	12.5076	10.7157	1.70419	1.68e-13	1.8e-12
Contig_14	2573955	2576670	Contig_14:2573955-2576670	2714	*	12.0126	12.7751	10.2926	2.37893	2.43e-19	1.75e-17	Chromosome_7	7226906	7227868	Chromosome_7:7226906-7227868	961	*	10.5874	10.8411	10.2792	0.533811	0.0176976	0.0321631
Contig_920	50732	51330	Contig_920:50732-51330	597	*	9.68623	10.5241	7.45207	2.89487	2.47e-19	1.78e-17	Chromosome_1	7741376	7742087	Chromosome_1:7741376-7742087	710	*	11.1812	11.8484	9.90218	1.86577	1.92e-18	3.23e-17
Contig_150	799899	801375	Contig_150:799899-801375	1475	*	12.6847	13.5482	10.2162	3.11288	2.57e-19	1.84e-17	Chromosome_1	9272567	9274395	Chromosome_1:9272567-9274395	1827	*	12.9581	13.679	11.4512	2.16125	3.57e-31	1.73e-29
Contig_335	519425	521264	Contig_335:519425-521264	1838	*	12.3439	13.063	10.8449	2.13661	2.84e-19	2.03e-17	Chromosome_4	17883726	17885267	Chromosome_4:17883726-17885267	1540	*	13.5432	14.2001	12.3033	1.84365	1.07e-24	3.11e-23
Contig_420	164188	166395	Contig_420:164188-166395	2206	*	12.8711	13.6967	10.7361	2.80012	2.88e-19	2.06e-17	Chromosome_4	23909626	23910899	Chromosome_4:23909626-23910899	1272	*	11.7493	12.4947	10.1215	2.28317	1.11e-27	4.11e-26
Contig_420	164188	166395	Contig_420:164188-166395	2206	*	12.8711	13.6967	10.7361	2.80012	2.88e-19	2.06e-17	Chromosome_4	23910969	23912146	Chromosome_4:23910969-23912146	1176	*	11.4959	12.2633	9.74833	2.39694	6.44e-25	1.91e-23
Contig_283	324539	328327	Contig_283:324539-328327	3787	*	13.9379	14.6421	12.5068	2.05963	2.98e-19	2.12e-17	Chromosome_4	4810933	4812196	Chromosome_4:4810933-4812196	1262	*	12.1211	12.9916	9.57959	3.30456	2.72e-59	1.19e-56
Contig_283	324539	328327	Contig_283:324539-328327	3787	*	13.9379	14.6421	12.5068	2.05963	2.98e-19	2.12e-17	Chromosome_4	4812435	4812846	Chromosome_4:4812435-4812846	410	*	9.06171	9.536	8.35042	1.06545	0.000670139	0.00174957
Contig_862	25941	27562	Contig_862:25941-27562	1620	*	10.8305	11.703	8.26678	3.19761	3.08e-19	2.19e-17	Chromosome_3	23138874	23139282	Chromosome_3:23138874-23139282	407	*	8.94368	9.42765	8.21012	1.11784	9.28e-05	0.00029365
Contig_862	25941	27562	Contig_862:25941-27562	1620	*	10.8305	11.703	8.26678	3.19761	3.08e-19	2.19e-17	Chromosome_3	23139555	23140108	Chromosome_3:23139555-23140108	552	*	10.2609	11.1639	7.318	3.65972	2.56e-45	3.65e-43
Contig_862	25941	27562	Contig_862:25941-27562	1620	*	10.8305	11.703	8.26678	3.19761	3.08e-19	2.19e-17	Chromosome_3	23140505	23140906	Chromosome_3:23140505-23140906	400	*	9.05369	9.85952	7.06433	2.5252	2.84e-15	3.61e-14
Contig_130	1067093	1069971	Contig_130:1067093-1069971	2877	*	12.654	13.5355	9.98846	3.28634	3.11e-19	2.21e-17	Chromosome_1	32219551	32221285	Chromosome_1:32219551-32221285	1733	*	13.1375	13.9655	10.9834	2.842	1.78e-32	9.58e-31
Contig_8	1638964	1640268	Contig_8:1638964-1640268	1303	*	12.1599	12.9752	10.1034	2.72322	3.12e-19	2.21e-17	Chromosome_2	24454484	24456231	Chromosome_2:24454484-24456231	1746	*	12.9012	13.4907	11.8877	1.56285	2.63e-20	5.19e-19
Contig_243	439073	440120	Contig_243:439073-440120	1046	*	10.8951	11.629	9.32536	2.21526	3.22e-19	2.28e-17	Chromosome_1	31432958	31434432	Chromosome_1:31432958-31434432	1473	*	11.2421	11.9725	9.68974	2.18261	6.82e-23	1.68e-21
Contig_170	670488	678120	Contig_170:670488-678120	7631	*	14.4905	15.1687	13.1682	1.93378	3.27e-19	2.31e-17	Chromosome_3	855407	856680	Chromosome_3:855407-856680	1272	*	11.6834	12.3078	10.5584	1.69087	2.05e-18	3.45e-17
Contig_170	670488	678120	Contig_170:670488-678120	7631	*	14.4905	15.1687	13.1682	1.93378	3.27e-19	2.31e-17	Chromosome_3	858527	858676	Chromosome_3:858527-858676	148	*	7.72822	8.0365	7.33564	0.656882	0.0143568	0.0266761
Contig_170	670488	678120	Contig_170:670488-678120	7631	*	14.4905	15.1687	13.1682	1.93378	3.27e-19	2.31e-17	Chromosome_3	858778	859310	Chromosome_3:858778-859310	531	*	9.18798	9.7261	8.32002	1.30557	1.6e-06	7.02e-06
Contig_170	670488	678120	Contig_170:670488-678120	7631	*	14.4905	15.1687	13.1682	1.93378	3.27e-19	2.31e-17	Chromosome_3	859560	859800	Chromosome_3:859560-859800	239	*	7.8639	8.3663	7.08653	1.13725	0.000322569	0.000908243
Contig_170	670488	678120	Contig_170:670488-678120	7631	*	14.4905	15.1687	13.1682	1.93378	3.27e-19	2.31e-17	Chromosome_3	859913	860788	Chromosome_3:859913-860788	874	*	10.3543	10.9751	9.24106	1.61151	3.03e-09	1.99e-08
Contig_397	313637	318017	Contig_397:313637-318017	4379	*	13.4918	14.263	11.7222	2.43038	3.4e-19	2.4e-17	Chromosome_1	32215814	32216882	Chromosome_1:32215814-32216882	1067	*	11.9385	12.4493	11.1404	1.26205	1.45e-10	1.12e-09
Contig_397	313637	318017	Contig_397:313637-318017	4379	*	13.4918	14.263	11.7222	2.43038	3.4e-19	2.4e-17	Chromosome_1	32219551	32221285	Chromosome_1:32219551-32221285	1733	*	13.1375	13.9655	10.9834	2.842	1.78e-32	9.58e-31
Contig_337	258504	260713	Contig_337:258504-260713	2208	*	11.8597	12.6044	10.2358	2.27436	3.42e-19	2.41e-17	Chromosome_1	10912418	10913771	Chromosome_1:10912418-10913771	1352	*	11.0164	11.7588	9.40371	2.25711	4.08e-25	1.23e-23
Contig_1526	94277	95800	Contig_1526:94277-95800	1522	*	12.0987	12.9332	9.89244	2.86795	3.47e-19	2.44e-17	Chromosome_5	13953639	13954170	Chromosome_5:13953639-13954170	530	*	11.1104	11.7257	10.0151	1.65493	4.71e-18	7.68e-17
Contig_1526	94277	95800	Contig_1526:94277-95800	1522	*	12.0987	12.9332	9.89244	2.86795	3.47e-19	2.44e-17	Chromosome_5	13954333	13954541	Chromosome_5:13954333-13954541	207	*	8.09326	8.53694	7.44925	0.996546	0.000452987	0.00123143
Contig_69	1010774	1012181	Contig_69:1010774-1012181	1406	*	10.9161	11.7387	8.80469	2.77642	3.55e-19	2.5e-17	Chromosome_3	26890208	26891062	Chromosome_3:26890208-26891062	853	*	10.7313	11.1369	10.1651	0.910053	0.000337318	0.00094571
Contig_676	73029	74709	Contig_676:73029-74709	1679	*	10.6643	11.5461	7.99578	3.2877	3.55e-19	2.5e-17	Chromosome_1	10378241	10378642	Chromosome_1:10378241-10378642	400	*	8.54148	9.18422	7.35283	1.70603	1.66e-10	1.28e-09
Contig_676	73029	74709	Contig_676:73029-74709	1679	*	10.6643	11.5461	7.99578	3.2877	3.55e-19	2.5e-17	Chromosome_1	10379638	10380025	Chromosome_1:10379638-10380025	386	*	8.87044	9.69193	6.76742	2.74121	3.85e-24	1.06e-22
Contig_124	862413	863060	Contig_124:862413-863060	646	*	9.66356	10.4231	7.96012	2.36044	3.56e-19	2.5e-17	Chromosome_7	16868079	16869243	Chromosome_7:16868079-16869243	1163	*	11.2268	11.6265	10.6719	0.921083	1.63e-06	7.15e-06
Contig_150	402081	403182	Contig_150:402081-403182	1100	*	10.8332	11.6559	8.72107	2.77662	3.9e-19	2.73e-17	Chromosome_1	8994971	8996138	Chromosome_1:8994971-8996138	1166	*	11.7867	12.5891	9.82093	2.65715	2.63e-34	1.59e-32
Contig_26	2622085	2628754	Contig_26:2622085-2628754	6668	*	14.3547	15.1209	12.6141	2.39944	4.04e-19	2.82e-17	Chromosome_7	3595299	3597224	Chromosome_7:3595299-3597224	1924	*	12.2102	12.8532	11.0204	1.74956	6.23e-15	7.65e-14
Contig_26	2622085	2628754	Contig_26:2622085-2628754	6668	*	14.3547	15.1209	12.6141	2.39944	4.04e-19	2.82e-17	Chromosome_7	3597430	3597812	Chromosome_7:3597430-3597812	381	*	9.05709	9.49105	8.43352	0.990084	0.000134085	0.000409548
Contig_26	2622085	2628754	Contig_26:2622085-2628754	6668	*	14.3547	15.1209	12.6141	2.39944	4.04e-19	2.82e-17	Chromosome_7	3600979	3601755	Chromosome_7:3600979-3601755	775	*	10.0378	10.5639	9.20143	1.29202	3.19e-08	1.82e-07
Contig_26	2622085	2628754	Contig_26:2622085-2628754	6668	*	14.3547	15.1209	12.6141	2.39944	4.04e-19	2.82e-17	Chromosome_7	3601902	3602923	Chromosome_7:3601902-3602923	1020	*	11.5393	12.1745	10.3773	1.70593	3.68e-13	3.81e-12
Contig_601	35688	36513	Contig_601:35688-36513	824	*	10.8906	11.6702	9.0712	2.48217	4.24e-19	2.95e-17	Chromosome_6	18110285	18112962	Chromosome_6:18110285-18112962	2676	*	12.6832	12.8911	12.4403	0.438626	0.0108947	0.0209023
Contig_78	1049019	1051134	Contig_78:1049019-1051134	2114	*	12.7452	13.4611	11.261	2.11891	4.5e-19	3.12e-17	Chromosome_5	16178990	16182914	Chromosome_5:16178990-16182914	3923	*	14.2009	14.9406	12.6026	2.24717	5.91e-26	1.91e-24
Contig_244	119744	123071	Contig_244:119744-123071	3326	*	13.3156	14.1195	11.3396	2.64143	4.8e-19	3.32e-17	Chromosome_3	9139720	9142920	Chromosome_3:9139720-9142920	3199	*	13.1601	13.896	11.5802	2.19131	9.39e-19	1.62e-17
Contig_244	119744	123071	Contig_244:119744-123071	3326	*	13.3156	14.1195	11.3396	2.64143	4.8e-19	3.32e-17	Chromosome_3	9143136	9143990	Chromosome_3:9143136-9143990	853	*	10.6435	11.0743	10.0266	0.97007	0.000383647	0.00106197
Contig_172	240037	243165	Contig_172:240037-243165	3127	*	13.4689	14.1821	11.9972	2.10471	5.14e-19	3.54e-17	Chromosome_7	2711545	2716497	Chromosome_7:2711545-2716497	4951	*	13.8407	14.5	12.5915	1.83144	1.16e-17	1.82e-16
Contig_823	220870	221595	Contig_823:220870-221595	724	*	8.70452	9.61401	5.66492	3.59588	5.25e-19	3.61e-17	Chromosome_6	15679659	15679829	Chromosome_6:15679659-15679829	169	*	7.21373	7.96425	5.55897	2.17096	1.25e-12	1.22e-11
Contig_133	47558	49451	Contig_133:47558-49451	1892	*	11.835	12.6703	9.62281	2.87204	5.26e-19	3.61e-17	Chromosome_10	10819107	10821068	Chromosome_10:10819107-10821068	1960	*	11.8972	12.5911	10.5105	2.01286	8.52e-26	2.72e-24
Contig_9	786194	787421	Contig_9:786194-787421	1226	*	10.5271	11.3802	8.15838	3.01753	5.53e-19	3.79e-17	Chromosome_5	1519951	1521381	Chromosome_5:1519951-1521381	1429	*	11.5807	12.0547	10.8701	1.13239	1.39e-07	7.26e-07
Contig_4	2946749	2948533	Contig_4:2946749-2948533	1783	*	12.0135	12.7855	10.2395	2.43343	6.19e-19	4.23e-17	Chromosome_6	17648325	17650233	Chromosome_6:17648325-17650233	1907	*	12.2762	12.8571	11.2884	1.51796	8.87e-16	1.18e-14
Contig_76	821971	822911	Contig_76:821971-822911	939	*	10.3407	11.0614	8.83443	2.14276	6.8e-19	4.62e-17	Chromosome_10	774836	775012	Chromosome_10:774836-775012	175	*	7.6948	8.20568	6.89664	1.20692	1.29e-05	4.82e-05
Contig_676	363537	367176	Contig_676:363537-367176	3638	*	13.2152	13.9799	11.4828	2.3893	6.84e-19	4.64e-17	Chromosome_1	10620188	10621337	Chromosome_1:10620188-10621337	1148	*	10.9341	11.2537	10.5228	0.693868	0.00204383	0.00474122
Contig_676	363537	367176	Contig_676:363537-367176	3638	*	13.2152	13.9799	11.4828	2.3893	6.84e-19	4.64e-17	Chromosome_1	10621464	10622946	Chromosome_1:10621464-10622946	1481	*	12.0885	12.4326	11.6356	0.767069	0.000102067	0.000320143
Contig_1090	52939	53996	Contig_1090:52939-53996	1056	*	11.3081	12.1385	9.13511	2.83307	7.09e-19	4.81e-17	Chromosome_4	20139663	20141697	Chromosome_4:20139663-20141697	2033	*	12.2324	12.6028	11.7327	0.830755	0.000129798	0.000397611
Contig_161	407333	410475	Contig_161:407333-410475	3141	*	13.4104	14.1912	11.5831	2.48862	7.2e-19	4.88e-17	Chromosome_2	9429204	9429643	Chromosome_2:9429204-9429643	438	*	9.09906	9.43032	8.66833	0.718716	0.00480001	0.0101353
Contig_161	407333	410475	Contig_161:407333-410475	3141	*	13.4104	14.1912	11.5831	2.48862	7.2e-19	4.88e-17	Chromosome_2	9429710	9429852	Chromosome_2:9429710-9429852	141	*	7.69572	8.12139	7.08926	0.960899	0.000862559	0.00218937
Contig_161	407333	410475	Contig_161:407333-410475	3141	*	13.4104	14.1912	11.5831	2.48862	7.2e-19	4.88e-17	Chromosome_2	9430388	9431931	Chromosome_2:9430388-9431931	1542	*	13.5025	14.2361	11.9343	2.22019	1.14e-27	4.22e-26
Contig_335	560182	562003	Contig_335:560182-562003	1820	*	12.5196	13.391	9.96827	3.18127	7.32e-19	4.96e-17	Chromosome_4	17835185	17836754	Chromosome_4:17835185-17836754	1568	*	12.7819	13.5505	11.0278	2.44071	9.39e-36	6.35e-34
Contig_281	654758	655123	Contig_281:654758-655123	364	*	9.33942	10.2487	6.30344	3.59285	7.37e-19	4.99e-17	Chromosome_5	19774531	19775977	Chromosome_5:19774531-19775977	1445	*	12.2594	12.9841	10.7342	2.19275	5.58e-37	4.14e-35
Contig_745	163735	165651	Contig_745:163735-165651	1915	*	11.5621	12.2571	10.1708	2.01235	7.98e-19	5.39e-17	Chromosome_4	23276582	23279325	Chromosome_4:23276582-23279325	2742	*	13.604	14.1764	12.6413	1.48386	2.14e-14	2.5e-13
Contig_244	124108	124503	Contig_244:124108-124503	394	*	9.00131	9.85574	6.62018	3.02787	8.1e-19	5.45e-17	Chromosome_3	9144581	9145540	Chromosome_3:9144581-9145540	958	*	11.64	12.3657	10.1103	2.11772	4.17e-16	5.76e-15
Contig_255	441650	443922	Contig_255:441650-443922	2271	*	12.7818	13.4609	11.4558	1.93644	8.18e-19	5.5e-17	Chromosome_4	20966852	20969256	Chromosome_4:20966852-20969256	2403	*	13.0527	13.6763	11.9301	1.66243	5.47e-13	5.55e-12
Contig_788	82330	82867	Contig_788:82330-82867	536	*	8.42235	9.32206	5.52599	3.47466	8.76e-19	5.85e-17	Chromosome_7	336039	337154	Chromosome_7:336039-337154	1114	*	10.6014	11.4194	8.52482	2.78493	3.47e-39	3.08e-37
Contig_206	553114	554642	Contig_206:553114-554642	1527	*	11.7719	12.5279	10.0877	2.33735	8.97e-19	5.98e-17	Chromosome_2	3610087	3613261	Chromosome_2:3610087-3613261	3173	*	13.812	14.5723	12.1045	2.39179	1.03e-35	6.92e-34
Contig_569	315569	316532	Contig_569:315569-316532	962	*	9.79245	8.19289	10.5323	-2.24545	9.87e-19	6.53e-17	Chromosome_1	25955054	25956704	Chromosome_1:25955054-25956704	1649	*	12.1308	11.5208	12.5582	-1.00322	1.71e-07	8.82e-07
Contig_124	78200	80091	Contig_124:78200-80091	1890	*	12.1638	12.9083	10.5409	2.27086	1.01e-18	6.68e-17	Chromosome_1	31858216	31859273	Chromosome_1:31858216-31859273	1056	*	11.4843	12.1083	10.3604	1.67067	2.41e-14	2.8e-13
Contig_67	611799	612168	Contig_67:611799-612168	368	*	8.17114	8.99276	6.06711	2.76548	1.02e-18	6.72e-17	Chromosome_2	1526951	1527472	Chromosome_2:1526951-1527472	520	*	10.3859	10.9084	9.55848	1.25171	4.38e-06	1.78e-05
Contig_748	107505	109393	Contig_748:107505-109393	1887	*	12.6576	13.4308	10.8763	2.43974	1.04e-18	6.86e-17	Chromosome_7	1314354	1318193	Chromosome_7:1314354-1318193	3838	*	14.0239	14.7507	12.4886	2.1432	2.55e-18	4.27e-17
Contig_8	729480	730304	Contig_8:729480-730304	823	*	11.3366	12.1594	9.2237	2.77306	1.13e-18	7.46e-17	Chromosome_2	25083728	25085133	Chromosome_2:25083728-25085133	1404	*	11.7772	12.478	10.3606	2.04185	1.87e-24	5.3e-23
Contig_824	314105	314771	Contig_824:314105-314771	665	*	8.91494	9.69102	7.11676	2.45729	1.14e-18	7.47e-17	Chromosome_1	10064826	10066158	Chromosome_1:10064826-10066158	1331	*	10.9387	11.6848	9.3071	2.2859	4.88e-27	1.73e-25
Contig_1308	35302	35854	Contig_1308:35302-35854	551	*	8.95197	9.7632	6.92452	2.68959	1.19e-18	7.81e-17	Chromosome_3	10086669	10087200	Chromosome_3:10086669-10087200	530	*	9.49588	9.93098	8.86994	1.00591	2.35e-05	8.38e-05
Contig_20	594745	596281	Contig_20:594745-596281	1535	*	12.4487	13.2257	10.6447	2.46291	1.2e-18	7.86e-17	Chromosome_9	13417289	13419035	Chromosome_9:13417289-13419035	1745	*	12.514	13.1286	11.4213	1.63242	1.15e-13	1.25e-12
Contig_202	550530	554724	Contig_202:550530-554724	4193	*	12.7662	13.5178	11.1058	2.3109	1.2e-18	7.86e-17	Chromosome_1	2458539	2459705	Chromosome_1:2458539-2459705	1165	*	11.5956	12.1642	10.6436	1.44904	1.07e-10	8.41e-10
Contig_202	550530	554724	Contig_202:550530-554724	4193	*	12.7662	13.5178	11.1058	2.3109	1.2e-18	7.86e-17	Chromosome_1	2460014	2463450	Chromosome_1:2460014-2463450	3435	*	13.1176	13.7756	11.8734	1.81956	1.93e-16	2.75e-15
Contig_946	46454	49920	Contig_946:46454-49920	3465	*	13.8174	14.5693	12.1555	2.31229	1.29e-18	8.39e-17	Chromosome_4	18651175	18653578	Chromosome_4:18651175-18653578	2402	*	13.8123	14.571	12.1132	2.37685	3.88e-33	2.18e-31
Contig_946	46454	49920	Contig_946:46454-49920	3465	*	13.8174	14.5693	12.1555	2.31229	1.29e-18	8.39e-17	Chromosome_4	18653720	18654815	Chromosome_4:18653720-18654815	1094	*	11.1987	11.8313	10.0455	1.72393	1.08e-17	1.71e-16
Contig_154	141058	144493	Contig_154:141058-144493	3434	*	13.7371	14.5429	11.7479	2.6512	1.29e-18	8.4e-17	Chromosome_2	5597619	5599990	Chromosome_2:5597619-5599990	2370	*	13.5136	14.236	11.9992	2.1493	5.64e-24	1.53e-22
Contig_65	1715466	1716910	Contig_65:1715466-1716910	1443	*	12.3399	13.0484	10.8894	2.07881	1.3e-18	8.46e-17	Chromosome_2	11676098	11676850	Chromosome_2:11676098-11676850	751	*	10.4645	10.8647	9.90853	0.903514	0.000140714	0.000427852
Contig_76	1173818	1175712	Contig_76:1173818-1175712	1893	*	12.0257	12.7562	10.4727	2.19325	1.3e-18	8.48e-17	Chromosome_10	1060703	1063117	Chromosome_10:1060703-1063117	2413	*	13.5278	14.2897	11.8116	2.39536	1.99e-33	1.15e-31
Contig_144	746319	750730	Contig_144:746319-750730	4410	*	13.0464	13.8142	11.2966	2.40594	1.32e-18	8.6e-17	Chromosome_9	13378278	13379631	Chromosome_9:13378278-13379631	1352	*	11.2678	12.0809	9.22736	2.73247	1.03e-34	6.53e-33
Contig_144	746319	750730	Contig_144:746319-750730	4410	*	13.0464	13.8142	11.2966	2.40594	1.32e-18	8.6e-17	Chromosome_9	13380705	13382223	Chromosome_9:13380705-13382223	1517	*	12.8509	13.4958	11.6542	1.78002	4.51e-20	8.73e-19
Contig_127	65737	68108	Contig_127:65737-68108	2370	*	12.0331	12.8046	10.2621	2.42804	1.34e-18	8.69e-17	Chromosome_3	8964440	8965382	Chromosome_3:8964440-8965382	941	*	10.2783	10.7939	9.46853	1.26732	4.71e-09	3.01e-08
Contig_188	859570	861311	Contig_188:859570-861311	1740	*	12.6284	13.3967	10.8761	2.40824	1.5e-18	9.71e-17	Chromosome_3	9034371	9035174	Chromosome_3:9034371-9035174	802	*	10.2723	10.9897	8.78125	2.08914	8.59e-18	1.37e-16
Contig_188	859570	861311	Contig_188:859570-861311	1740	*	12.6284	13.3967	10.8761	2.40824	1.5e-18	9.71e-17	Chromosome_3	9035453	9036431	Chromosome_3:9035453-9036431	977	*	12.0879	12.9298	9.81897	2.98142	1.04e-39	9.8e-38
Contig_80	562023	563936	Contig_80:562023-563936	1912	*	11.5943	12.423	9.43603	2.81593	1.51e-18	9.75e-17	Chromosome_7	5627496	5628162	Chromosome_7:5627496-5628162	665	*	10.929	11.2057	10.5864	0.57712	0.0256368	0.0445669
Contig_80	562023	563936	Contig_80:562023-563936	1912	*	11.5943	12.423	9.43603	2.81593	1.51e-18	9.75e-17	Chromosome_7	5629108	5629468	Chromosome_7:5629108-5629468	359	*	9.69792	10.2633	8.75498	1.42699	2.07e-09	1.39e-08
Contig_4	4581464	4583145	Contig_4:4581464-4583145	1680	*	11.7155	12.532	9.64942	2.72585	1.66e-18	1.06e-16	Chromosome_6	17841238	17843146	Chromosome_6:17841238-17843146	1907	*	12.9885	13.7556	11.2427	2.42038	3.19e-31	1.55e-29
Contig_4	4581464	4583145	Contig_4:4581464-4583145	1680	*	11.7155	12.532	9.64942	2.72585	1.66e-18	1.06e-16	Chromosome_6	17871576	17874766	Chromosome_6:17871576-17874766	3189	*	13.259	13.9534	11.8701	2.00684	1.23e-22	2.97e-21
Contig_348	373876	376398	Contig_348:373876-376398	2521	*	11.5824	12.453	9.04013	3.16784	1.72e-18	1.1e-16	Chromosome_1	9305051	9307082	Chromosome_1:9305051-9307082	2030	*	12.358	12.9791	11.2435	1.68739	1.75e-21	3.81e-20
Contig_172	864033	865238	Contig_172:864033-865238	1204	*	10.6467	11.4314	8.79605	2.50988	1.86e-18	1.19e-16	Chromosome_7	2302122	2303009	Chromosome_7:2302122-2303009	886	*	10.972	11.6822	9.51413	2.09434	3.3e-26	1.09e-24
Contig_22	289049	293306	Contig_22:289049-293306	4256	*	13.0093	13.7774	11.258	2.40621	2e-18	1.27e-16	Chromosome_1	11560553	11561564	Chromosome_1:11560553-11561564	1010	*	11.6487	12.3472	10.2418	2.00103	1.39e-17	2.19e-16
Contig_143	915220	916599	Contig_143:915220-916599	1378	*	10.0897	10.8514	8.37434	2.36771	2.09e-18	1.32e-16	Chromosome_3	4481947	4482289	Chromosome_3:4481947-4482289	341	*	8.61465	9.14434	7.76878	1.26086	1.1e-05	4.16e-05
Contig_433	103131	104506	Contig_433:103131-104506	1374	*	11.0955	11.8732	9.28789	2.46464	2.1e-18	1.33e-16	Chromosome_2	6860010	6860786	Chromosome_2:6860010-6860786	775	*	10.9018	11.4531	9.99837	1.39013	1.56e-10	1.21e-09
Contig_890	264567	265906	Contig_890:264567-265906	1338	*	11.46	12.2279	9.70897	2.40589	2.12e-18	1.34e-16	Chromosome_4	18906221	18907109	Chromosome_4:18906221-18907109	887	*	11.8047	12.0674	11.4833	0.55661	0.0106417	0.0204753
Contig_188	525685	527423	Contig_188:525685-527423	1737	*	11.2696	12.0125	9.65441	2.26057	2.16e-18	1.36e-16	Chromosome_3	8772246	8773727	Chromosome_3:8772246-8773727	1480	*	12.0241	12.7994	10.2306	2.50574	5.97e-47	9.55e-45
Contig_330	533975	535177	Contig_330:533975-535177	1201	*	10.7909	11.6836	7.98855	3.39035	2.23e-18	1.41e-16	Chromosome_2	2143374	2145865	Chromosome_2:2143374-2145865	2490	*	13.657	14.2751	12.5525	1.65447	4.66e-15	5.81e-14
Contig_169	919878	920649	Contig_169:919878-920649	770	*	9.63331	10.3985	7.89829	2.38917	2.27e-18	1.43e-16	Chromosome_8	1100917	1101764	Chromosome_8:1100917-1101764	846	*	10.3812	11.0677	9.02477	1.96154	8.68e-20	1.64e-18
Contig_7	1347748	1349245	Contig_7:1347748-1349245	1496	*	11.0937	11.8237	9.54333	2.18938	2.36e-18	1.48e-16	Chromosome_3	11154038	11155552	Chromosome_3:11154038-11155552	1513	*	12.039	12.8508	10.0079	2.74598	3.24e-42	3.6e-40
Contig_43	1849288	1850094	Contig_43:1849288-1850094	805	*	10.9098	11.6138	9.47935	2.05492	2.41e-18	1.51e-16	Chromosome_4	16460851	16461212	Chromosome_4:16460851-16461212	360	*	9.62177	10.3362	8.14462	1.9494	7.37e-09	4.61e-08
Contig_156	647310	649869	Contig_156:647310-649869	2558	*	12.5962	13.3097	11.1229	2.10314	2.43e-18	1.52e-16	Chromosome_2	4219819	4221141	Chromosome_2:4219819-4221141	1321	*	12.0805	12.7446	10.813	1.85096	7.7e-18	1.23e-16
Contig_419	469613	470167	Contig_419:469613-470167	553	*	8.9522	9.71048	7.25568	2.34716	2.47e-18	1.55e-16	Chromosome_3	12649660	12650065	Chromosome_3:12649660-12650065	404	*	9.10347	9.44896	8.64828	0.728987	0.0117043	0.0222827
Contig_127	899428	901569	Contig_127:899428-901569	2140	*	12.4145	13.167	10.7494	2.31405	2.53e-18	1.58e-16	Chromosome_3	8357458	8358771	Chromosome_3:8357458-8358771	1312	*	11.1118	11.8941	9.27605	2.51039	6.19e-31	2.94e-29
Contig_1195	147431	150414	Contig_1195:147431-150414	2982	*	11.9201	12.5798	10.6696	1.84557	2.77e-18	1.72e-16	Chromosome_5	15971172	15973967	Chromosome_5:15971172-15973967	2794	*	12.476	12.7907	12.073	0.691376	0.000409948	0.00112716
Contig_989	18756	20503	Contig_989:18756-20503	1746	*	12.1713	12.8162	10.9748	1.78114	2.78e-18	1.73e-16	Chromosome_1	12332340	12333727	Chromosome_1:12332340-12333727	1386	*	11.2549	11.6973	10.6137	1.04633	5.15e-08	2.87e-07
Contig_989	18756	20503	Contig_989:18756-20503	1746	*	12.1713	12.8162	10.9748	1.78114	2.78e-18	1.73e-16	Chromosome_1	12334736	12335458	Chromosome_1:12334736-12335458	721	*	11.8163	12.1816	11.3258	0.8227	3.95e-05	0.000134948
Contig_31	1640271	1642404	Contig_31:1640271-1642404	2132	*	12.298	13.1126	10.2462	2.70996	3e-18	1.86e-16	Chromosome_3	7151016	7154025	Chromosome_3:7151016-7154025	3008	*	13.5224	14.2573	11.9479	2.22515	4.05e-27	1.44e-25
Contig_1023	220837	221940	Contig_1023:220837-221940	1102	*	11.0789	11.861	9.24411	2.4918	3.05e-18	1.88e-16	Chromosome_1	27316864	27317395	Chromosome_1:27316864-27317395	530	*	9.40167	9.7406	8.95784	0.729287	0.00471074	0.00996699
Contig_906	193198	194030	Contig_906:193198-194030	831	*	11.3607	12.0598	9.9512	2.03034	3.24e-18	2e-16	Chromosome_2	10733632	10734149	Chromosome_2:10733632-10734149	516	*	9.98786	10.4987	9.18983	1.22444	1.72e-06	7.49e-06
Contig_906	193198	194030	Contig_906:193198-194030	831	*	11.3607	12.0598	9.9512	2.03034	3.24e-18	2e-16	Chromosome_2	10734262	10734390	Chromosome_2:10734262-10734390	127	*	7.57608	7.90952	7.14164	0.713919	0.00826768	0.016367
Contig_262	645857	646180	Contig_262:645857-646180	322	*	8.5694	9.44916	5.92498	3.25497	3.37e-18	2.07e-16	Chromosome_5	3577474	3578532	Chromosome_5:3577474-3578532	1057	*	11.4174	12.3138	8.56504	3.62029	1.15e-63	7.54e-61
Contig_57	422452	430715	Contig_57:422452-430715	8262	*	14.3402	15.0939	12.6685	2.32024	3.38e-18	2.07e-16	Chromosome_3	3011361	3013226	Chromosome_3:3011361-3013226	1864	*	12.4094	12.8167	11.8398	0.939609	3.07e-06	1.28e-05
Contig_57	422452	430715	Contig_57:422452-430715	8262	*	14.3402	15.0939	12.6685	2.32024	3.38e-18	2.07e-16	Chromosome_3	3013899	3014911	Chromosome_3:3013899-3014911	1011	*	11.1653	11.8606	9.77211	1.95868	5.27e-14	5.91e-13
Contig_57	422452	430715	Contig_57:422452-430715	8262	*	14.3402	15.0939	12.6685	2.32024	3.38e-18	2.07e-16	Chromosome_3	3015786	3017775	Chromosome_3:3015786-3017775	1988	*	12.2952	13.1181	10.1809	2.85337	8.12e-53	2.29e-50
Contig_530	7363	7948	Contig_530:7363-7948	584	*	9.11011	9.96858	6.69027	3.05336	3.38e-18	2.07e-16	Chromosome_1	26484421	26485481	Chromosome_1:26484421-26485481	1059	*	10.7402	11.3919	9.51936	1.73237	7.51e-10	5.34e-09
Contig_47	1393615	1395211	Contig_47:1393615-1395211	1595	*	11.4308	12.181	9.7777	2.29998	3.53e-18	2.16e-16	Chromosome_2	21524441	21525275	Chromosome_2:21524441-21525275	833	*	9.83448	10.284	9.17808	1.03667	3.63e-05	0.000124922
Contig_89	1150224	1150758	Contig_89:1150224-1150758	533	*	9.135	9.8709	7.55533	2.2205	3.69e-18	2.26e-16	Chromosome_1	5275188	5276270	Chromosome_1:5275188-5276270	1081	*	10.8362	11.3752	9.96582	1.34673	5.07e-10	3.69e-09
Contig_50	506060	506934	Contig_50:506060-506934	873	*	10.4285	11.21	8.5981	2.48699	3.75e-18	2.29e-16	Chromosome_1	6047474	6050645	Chromosome_1:6047474-6050645	3170	*	13.3825	13.9325	12.4828	1.39934	9.67e-13	9.6e-12
Contig_1719	36254	38333	Contig_1719:36254-38333	2078	*	11.9555	12.7184	10.2328	2.3743	3.76e-18	2.29e-16	Chromosome_3	2223518	2224472	Chromosome_3:2223518-2224472	953	*	11.4626	12.0314	10.5101	1.46367	7.84e-13	7.83e-12
Contig_152	290436	293263	Contig_152:290436-293263	2826	*	13.1306	13.8528	11.6174	2.1469	3.77e-18	2.3e-16	Chromosome_1	9673372	9673844	Chromosome_1:9673372-9673844	471	*	9.43598	9.71255	9.09351	0.580191	0.0195946	0.0351699
Contig_187	634349	636953	Contig_187:634349-636953	2603	*	12.2163	13.0439	10.0659	2.80403	3.98e-18	2.42e-16	Chromosome_8	1749493	1751314	Chromosome_8:1749493-1751314	1820	*	11.9286	12.7363	9.92639	2.72667	1.39e-47	2.3e-45
Contig_357	125100	125950	Contig_357:125100-125950	849	*	11.8738	12.7114	9.64253	2.8807	4.04e-18	2.46e-16	Chromosome_2	11724044	11724986	Chromosome_2:11724044-11724986	941	*	12.0258	12.6208	10.9954	1.5526	2.12e-12	2.02e-11
Contig_1137	190099	192267	Contig_1137:190099-192267	2167	*	12.0814	12.8235	10.4703	2.25412	4.08e-18	2.48e-16	Chromosome_4	3328730	3329530	Chromosome_4:3328730-3329530	799	*	10.2801	10.6055	9.85931	0.703094	0.00319101	0.00705302
Contig_175	554909	555637	Contig_175:554909-555637	727	*	9.3149	10.2091	6.49279	3.40152	4.49e-18	2.71e-16	Chromosome_3	20634387	20635582	Chromosome_3:20634387-20635582	1194	*	11.6677	12.3368	10.3811	1.86772	4.99e-17	7.49e-16
Contig_146	607709	609429	Contig_146:607709-609429	1719	*	10.5818	11.3292	8.94341	2.2834	4.66e-18	2.81e-16	Chromosome_3	22450949	22451692	Chromosome_3:22450949-22451692	742	*	10.3928	11.0265	9.23548	1.6531	5.73e-09	3.63e-08
Contig_703	95358	96447	Contig_703:95358-96447	1088	*	10.3537	11.252	7.47622	3.44718	4.8e-18	2.89e-16	Chromosome_3	16083226	16083806	Chromosome_3:16083226-16083806	579	*	9.05681	9.68404	7.92199	1.65566	6.18e-11	5.03e-10
Contig_899	31844	35086	Contig_899:31844-35086	3241	*	12.6893	13.4762	10.8254	2.52007	5.13e-18	3.08e-16	Chromosome_2	2264246	2266777	Chromosome_2:2264246-2266777	2530	*	12.8278	13.4479	11.7169	1.66419	1.14e-15	1.51e-14
Contig_899	31844	35086	Contig_899:31844-35086	3241	*	12.6893	13.4762	10.8254	2.52007	5.13e-18	3.08e-16	Chromosome_2	2267639	2269266	Chromosome_2:2267639-2269266	1626	*	11.3836	12.0161	10.2308	1.72856	7e-20	1.34e-18
Contig_89	357902	365121	Contig_89:357902-365121	7218	*	14.3963	15.118	12.8853	2.14369	5.16e-18	3.08e-16	Chromosome_1	4345846	4347236	Chromosome_1:4345846-4347236	1389	*	12.052	12.6526	11.004	1.60435	3.06e-20	6.02e-19
Contig_89	357902	365121	Contig_89:357902-365121	7218	*	14.3963	15.118	12.8853	2.14369	5.16e-18	3.08e-16	Chromosome_1	4347357	4348251	Chromosome_1:4347357-4348251	893	*	11.4449	12.2022	9.75368	2.32912	4.02e-23	1.01e-21
Contig_89	357902	365121	Contig_89:357902-365121	7218	*	14.3963	15.118	12.8853	2.14369	5.16e-18	3.08e-16	Chromosome_1	4355921	4358419	Chromosome_1:4355921-4358419	2497	*	13.1508	13.8936	11.5365	2.2379	1.64e-20	3.29e-19
Contig_1137	160981	162742	Contig_1137:160981-162742	1760	*	11.5951	12.3298	10.0213	2.21306	5.37e-18	3.2e-16	Chromosome_4	3297098	3297996	Chromosome_4:3297098-3297996	897	*	11.0848	11.5835	10.3164	1.21352	9.72e-09	5.97e-08
Contig_154	732340	734636	Contig_154:732340-734636	2295	*	11.8989	12.6087	10.4422	2.08275	5.47e-18	3.26e-16	Chromosome_2	5905748	5906510	Chromosome_2:5905748-5906510	761	*	11.1965	11.4717	10.8562	0.580332	0.0150212	0.027765
Contig_299	136727	138032	Contig_299:136727-138032	1304	*	10.5768	11.3221	8.94949	2.27119	5.84e-18	3.47e-16	Chromosome_2	8137464	8137599	Chromosome_2:8137464-8137599	134	*	7.3902	7.92276	6.53688	1.23042	0.000179299	0.000532939
Contig_299	136727	138032	Contig_299:136727-138032	1304	*	10.5768	11.3221	8.94949	2.27119	5.84e-18	3.47e-16	Chromosome_2	8139168	8140307	Chromosome_2:8139168-8140307	1138	*	10.9052	11.6141	9.45285	2.08092	3.69e-24	1.02e-22
Contig_326	526098	528521	Contig_326:526098-528521	2422	*	13.0783	13.8281	11.427	2.29673	5.97e-18	3.53e-16	Chromosome_4	4953051	4954659	Chromosome_4:4953051-4954659	1607	*	12.5577	13.1292	11.5975	1.48237	4.79e-15	5.97e-14
Contig_1232	129108	129562	Contig_1232:129108-129562	453	*	9.71331	10.5473	7.51126	2.85191	6.18e-18	3.65e-16	Chromosome_6	15788179	15790323	Chromosome_6:15788179-15790323	2143	*	14.0242	14.661	12.8564	1.72968	1.7e-15	2.22e-14
Contig_85	449837	450654	Contig_85:449837-450654	816	*	12.6983	13.4209	11.1834	2.14748	6.52e-18	3.84e-16	Chromosome_4	8508209	8508669	Chromosome_4:8508209-8508669	459	*	9.32101	9.77995	8.64403	1.0165	0.00147015	0.00352802
Contig_743	143983	146870	Contig_743:143983-146870	2886	*	13.5246	14.1696	12.3279	1.78001	6.67e-18	3.92e-16	Chromosome_4	19848000	19849396	Chromosome_4:19848000-19849396	1395	*	12.0826	12.6323	11.1833	1.40656	2.22e-14	2.6e-13
Contig_190	431929	433295	Contig_190:431929-433295	1365	*	12.8135	13.6235	10.7949	2.67391	7.12e-18	4.16e-16	Chromosome_5	15443072	15443950	Chromosome_5:15443072-15443950	877	*	10.6817	11.4354	9.01026	2.32842	9.85e-27	3.41e-25
Contig_321	465220	467694	Contig_321:465220-467694	2473	*	11.9251	12.6173	10.545	1.99496	7.5e-18	4.36e-16	Chromosome_3	10952144	10953570	Chromosome_3:10952144-10953570	1425	*	12.3205	13.2025	9.65076	3.46517	2.15e-81	6.28e-78
Contig_22	847929	850518	Contig_22:847929-850518	2588	*	12.6785	13.3768	11.2728	2.02411	8.06e-18	4.65e-16	Chromosome_1	11416308	11416408	Chromosome_1:11416308-11416408	99	*	7.26128	7.61592	6.79003	0.765265	0.00498428	0.0104798
Contig_1450	5576	6303	Contig_1450:5576-6303	726	*	10.5528	11.2389	9.19809	1.96554	8.08e-18	4.66e-16	Chromosome_1	32212717	32214656	Chromosome_1:32212717-32214656	1938	*	13.3917	14.1268	11.8163	2.22822	1.03e-27	3.85e-26
Contig_175	77590	79876	Contig_175:77590-79876	2285	*	11.6928	12.4812	9.81853	2.52879	8.95e-18	5.13e-16	Chromosome_3	21953397	21954279	Chromosome_3:21953397-21954279	881	*	11.8081	12.2959	11.0656	1.17257	1.44e-07	7.5e-07
Contig_54	918900	923140	Contig_54:918900-923140	4239	*	14.1763	14.9565	12.3536	2.47587	8.95e-18	5.13e-16	Chromosome_1	1235733	1237360	Chromosome_1:1235733-1237360	1626	*	12.2894	13.0029	10.8164	2.09355	1.41e-21	3.1e-20
Contig_54	918900	923140	Contig_54:918900-923140	4239	*	14.1763	14.9565	12.3536	2.47587	8.95e-18	5.13e-16	Chromosome_1	1237826	1238741	Chromosome_1:1237826-1238741	914	*	10.6218	11.3594	9.03331	2.21883	1.08e-22	2.63e-21
Contig_232	697007	698713	Contig_232:697007-698713	1705	*	12.0802	12.9674	9.3476	3.321	9.18e-18	5.25e-16	Chromosome_5	14851093	14853933	Chromosome_5:14851093-14853933	2839	*	13.525	14.3898	11.0429	3.21319	2.94e-45	4.12e-43
Contig_185	563234	563994	Contig_185:563234-563994	759	*	9.69793	10.4336	8.11935	2.21638	9.47e-18	5.41e-16	Chromosome_9	14686342	14687101	Chromosome_9:14686342-14687101	758	*	10.5401	11.0533	9.73627	1.26317	1.67e-09	1.13e-08
Contig_1793	14307	15997	Contig_1793:14307-15997	1689	*	12.6516	13.3741	11.137	2.14596	1.03e-17	5.85e-16	Chromosome_5	16696734	16697966	Chromosome_5:16696734-16697966	1231	*	12.4104	13.2666	10.0125	3.17503	1.77e-69	1.85e-66
Contig_249	382650	384481	Contig_249:382650-384481	1830	*	11.4288	12.1427	9.95359	2.10176	1.06e-17	6.01e-16	Chromosome_9	9318790	9320267	Chromosome_9:9318790-9320267	1476	*	12.4439	13.1289	11.0936	1.9685	2.27e-24	6.41e-23
Contig_1898	83575	86943	Contig_1898:83575-86943	3367	*	13.5902	14.2899	12.1787	2.03	1.1e-17	6.25e-16	Chromosome_2	1851866	1854691	Chromosome_2:1851866-1854691	2824	*	13.3497	13.9704	12.237	1.68728	4.59e-22	1.05e-20
Contig_154	502716	504694	Contig_154:502716-504694	1977	*	11.9734	12.6951	10.4621	2.142	1.1e-17	6.25e-16	Chromosome_2	5753037	5754263	Chromosome_2:5753037-5754263	1225	*	10.9188	11.4	10.1915	1.14725	6.35e-07	2.98e-06
Contig_154	502716	504694	Contig_154:502716-504694	1977	*	11.9734	12.6951	10.4621	2.142	1.1e-17	6.25e-16	Chromosome_2	5754921	5756556	Chromosome_2:5754921-5756556	1634	*	12.3397	12.9337	11.3122	1.55874	4.16e-14	4.71e-13
Contig_374	408673	411956	Contig_374:408673-411956	3282	*	13.6484	14.4153	11.9037	2.39394	1.16e-17	6.55e-16	Chromosome_4	20165353	20166266	Chromosome_4:20165353-20166266	912	*	11.3235	11.8902	10.377	1.42134	1.99e-08	1.17e-07
Contig_18	1716902	1717604	Contig_18:1716902-1717604	701	*	9.77403	10.5854	7.74586	2.6814	1.28e-17	7.21e-16	Chromosome_8	13100153	13100552	Chromosome_8:13100153-13100552	398	*	9.6214	10.062	8.98395	1.0123	4.27e-05	0.000144853
Contig_20	3097158	3098876	Contig_20:3097158-3098876	1717	*	12.1538	12.8982	10.5309	2.26372	1.42e-17	7.94e-16	Chromosome_9	12045226	12047552	Chromosome_9:12045226-12047552	2325	*	12.9082	13.5122	11.8495	1.60779	5.6e-17	8.38e-16
Contig_1568	62169	63693	Contig_1568:62169-63693	1523	*	10.786	11.6779	7.99409	3.36645	1.42e-17	7.95e-16	Chromosome_4	22028279	22031249	Chromosome_4:22028279-22031249	2969	*	13.4278	14.3072	10.787	3.39952	3.22e-56	1.14e-53
Contig_357	146195	148451	Contig_357:146195-148451	2255	*	12.6141	13.4341	10.5221	2.7418	1.63e-17	9.03e-16	Chromosome_2	11689832	11693609	Chromosome_2:11689832-11693609	3776	*	13.5128	14.1769	12.2457	1.8713	2.98e-23	7.59e-22
Contig_1313	14637	19188	Contig_1313:14637-19188	4550	*	14.3838	15.3019	11.204	3.67529	1.71e-17	9.46e-16	Chromosome_4	1476722	1477991	Chromosome_4:1476722-1477991	1268	*	12.6048	13.4685	10.1332	3.22	2.13e-52	5.58e-50
Contig_1147	94835	95451	Contig_1147:94835-95451	615	*	8.78056	9.61907	6.54129	2.87915	1.72e-17	9.5e-16	Chromosome_6	13508952	13509663	Chromosome_6:13508952-13509663	710	*	11.1226	11.4397	10.7155	0.683562	0.00389281	0.00840584
Contig_107	874899	876477	Contig_107:874899-876477	1577	*	12.0131	12.8645	9.65934	2.98598	1.75e-17	9.67e-16	Chromosome_2	4955497	4956575	Chromosome_2:4955497-4956575	1077	*	11.7786	12.4894	10.3177	2.10586	1.09e-29	4.75e-28
Contig_1960	103995	104714	Contig_1960:103995-104714	718	*	10.1237	11.0024	7.49143	3.22996	1.8e-17	9.93e-16	Chromosome_5	19381333	19384464	Chromosome_5:19381333-19384464	3130	*	13.7247	14.6202	10.8854	3.63691	4.41e-78	9.64e-75
Contig_569	378985	382575	Contig_569:378985-382575	3589	*	13.93	14.7593	11.7663	2.80969	1.82e-17	1e-15	Chromosome_1	25908701	25912605	Chromosome_1:25908701-25912605	3903	*	13.5798	14.2047	12.4527	1.68471	5.07e-16	6.92e-15
Contig_16	1823247	1827301	Contig_16:1823247-1827301	4053	*	14.4979	15.1758	13.1769	1.92475	1.85e-17	1.02e-15	Chromosome_4	2679745	2681821	Chromosome_4:2679745-2681821	2075	*	13.3055	13.7048	12.7515	0.926089	1.77e-07	9.1e-07
Contig_2	1108533	1110895	Contig_2:1108533-1110895	2361	*	13.343	14.0518	11.8913	2.07406	2.03e-17	1.11e-15	Chromosome_7	19852259	19853637	Chromosome_7:19852259-19853637	1377	*	11.8792	12.4373	10.9569	1.42688	6.12e-13	6.18e-12
Contig_132	601889	605354	Contig_132:601889-605354	3464	*	13.0688	13.7303	11.8112	1.8504	2.08e-17	1.14e-15	contig_1	413254	414650	contig_1:413254-414650	1395	*	12.3967	13.0705	11.0921	1.91088	2.51e-22	5.91e-21
Contig_198	354439	356208	Contig_198:354439-356208	1768	*	11.2945	12.0701	9.49913	2.44478	2.14e-17	1.16e-15	Chromosome_9	15162872	15164447	Chromosome_9:15162872-15164447	1574	*	11.1209	11.8504	9.57251	2.18188	8.56e-24	2.28e-22
Contig_7	2265047	2265795	Contig_7:2265047-2265795	747	*	9.19503	9.93377	7.60114	2.23162	2.17e-17	1.18e-15	Chromosome_3	10544006	10544718	Chromosome_3:10544006-10544718	711	*	9.9764	10.6289	8.75243	1.78376	1.47e-14	1.74e-13
Contig_288	491911	495438	Contig_288:491911-495438	3526	*	12.7045	13.4144	11.2474	2.07991	2.22e-17	1.21e-15	Chromosome_10	9439641	9441551	Chromosome_10:9439641-9441551	1909	*	12.5271	12.7356	12.2833	0.43468	0.028902	0.0494523
Contig_788	196158	197166	Contig_788:196158-197166	1007	*	10.559	11.3537	8.64508	2.56561	2.26e-17	1.22e-15	Chromosome_7	423950	428949	Chromosome_7:423950-428949	4998	*	13.8298	14.1215	13.4639	0.631668	0.00204465	0.00474269
Contig_636	197265	201744	Contig_636:197265-201744	4478	*	13.417	14.177	11.7107	2.35132	2.29e-17	1.24e-15	Chromosome_6	19384338	19384992	Chromosome_6:19384338-19384992	653	*	10.4556	11.1028	9.25109	1.74323	2.95e-12	2.78e-11
Contig_636	197265	201744	Contig_636:197265-201744	4478	*	13.417	14.177	11.7107	2.35132	2.29e-17	1.24e-15	Chromosome_6	19385197	19388116	Chromosome_6:19385197-19388116	2918	*	13.1308	13.8547	11.6092	2.14349	6.17e-21	1.28e-19
Contig_302	620079	621147	Contig_302:620079-621147	1067	*	10.9357	11.6307	9.54408	2.00574	2.4e-17	1.29e-15	Chromosome_1	15182813	15184040	Chromosome_1:15182813-15184040	1226	*	11.2295	11.948	9.73365	2.10725	9.24e-20	1.74e-18
Contig_109	725915	729212	Contig_109:725915-729212	3296	*	12.1904	13.0575	9.68481	3.11909	2.43e-17	1.31e-15	Chromosome_5	3090727	3093534	Chromosome_5:3090727-3093534	2806	*	12.6095	13.3892	10.7895	2.51338	5.57e-37	4.14e-35
Contig_483	186002	187564	Contig_483:186002-187564	1561	*	11.1977	11.9095	9.73261	2.08869	2.59e-17	1.39e-15	Chromosome_5	14663649	14664229	Chromosome_5:14663649-14664229	579	*	9.26888	10.1067	7.03503	2.88841	3.08e-28	1.21e-26
Contig_50	533379	535106	Contig_50:533379-535106	1726	*	12.1143	12.9306	10.0501	2.7129	2.61e-17	1.4e-15	Chromosome_1	6056800	6058687	Chromosome_1:6056800-6058687	1886	*	12.8449	13.3908	11.9563	1.37195	3.77e-10	2.79e-09
Contig_50	533379	535106	Contig_50:533379-535106	1726	*	12.1143	12.9306	10.0501	2.7129	2.61e-17	1.4e-15	Chromosome_1	6062975	6066455	Chromosome_1:6062975-6066455	3479	*	12.9444	13.5149	11.9866	1.48505	1.58e-16	2.26e-15
Contig_50	533379	535106	Contig_50:533379-535106	1726	*	12.1143	12.9306	10.0501	2.7129	2.61e-17	1.4e-15	Chromosome_1	6066866	6068426	Chromosome_1:6066866-6068426	1559	*	12.1048	12.6079	11.3258	1.24576	1.68e-12	1.62e-11
Contig_50	533379	535106	Contig_50:533379-535106	1726	*	12.1143	12.9306	10.0501	2.7129	2.61e-17	1.4e-15	Chromosome_1	6068599	6069735	Chromosome_1:6068599-6069735	1135	*	10.8287	11.1752	10.3716	0.769875	0.000208856	0.000611984
Contig_202	741310	744230	Contig_202:741310-744230	2919	*	12.9765	13.7241	11.3373	2.27945	2.72e-17	1.46e-15	Chromosome_1	2606544	2607499	Chromosome_1:2606544-2607499	954	*	10.5021	11.1249	9.3823	1.66184	9.09e-14	1e-12
Contig_1305	171546	172662	Contig_1305:171546-172662	1115	*	10.0605	10.7952	8.48676	2.20879	2.78e-17	1.48e-15	Chromosome_1	2278276	2280105	Chromosome_1:2278276-2280105	1828	*	12.1938	12.9336	10.5949	2.2662	4.16e-33	2.33e-31
Contig_226	225756	227642	Contig_226:225756-227642	1885	*	11.1161	11.854	9.5262	2.22566	2.86e-17	1.53e-15	Chromosome_3	1243802	1244538	Chromosome_3:1243802-1244538	735	*	9.80706	10.18	9.30285	0.821053	0.00108343	0.00268527
Contig_89	386901	388347	Contig_89:386901-388347	1445	*	11.3659	12.0598	9.9787	1.99999	2.87e-17	1.53e-15	Chromosome_1	4563310	4564082	Chromosome_1:4563310-4564082	771	*	11.5518	12.0246	10.844	1.12627	2.89e-07	1.44e-06
Contig_89	386901	388347	Contig_89:386901-388347	1445	*	11.3659	12.0598	9.9787	1.99999	2.87e-17	1.53e-15	Chromosome_1	4564185	4564442	Chromosome_1:4564185-4564442	256	*	8.85755	9.25475	8.3076	0.822865	0.018199	0.0329377
Contig_162	791213	794856	Contig_162:791213-794856	3642	*	12.9473	13.807	10.5159	3.05225	3.19e-17	1.7e-15	Chromosome_2	28519242	28521664	Chromosome_2:28519242-28521664	2421	*	13.9573	14.8349	11.337	3.38909	4.23e-61	1.94e-58
Contig_30	1862720	1863074	Contig_30:1862720-1863074	353	*	8.0081	8.8693	5.56158	3.06531	3.24e-17	1.72e-15	Chromosome_8	3416404	3416816	Chromosome_8:3416404-3416816	411	*	9.47341	9.88905	8.88724	0.92966	0.000456236	0.00123949
Contig_29	1132371	1133987	Contig_29:1132371-1133987	1615	*	11.8494	12.5291	10.5211	1.93212	3.33e-17	1.76e-15	Chromosome_5	18102225	18105238	Chromosome_5:18102225-18105238	3012	*	13.692	14.3558	12.426	1.86665	5.07e-22	1.16e-20
Contig_26	2785488	2787016	Contig_26:2785488-2787016	1527	*	12.5861	13.3543	10.8337	2.39858	3.37e-17	1.78e-15	Chromosome_7	3464773	3466387	Chromosome_7:3464773-3466387	1613	*	11.6088	12.2047	10.5756	1.57478	1.65e-16	2.37e-15
Contig_869	217306	220686	Contig_869:217306-220686	3379	*	13.5212	14.2115	12.1494	1.98206	3.45e-17	1.82e-15	Chromosome_1	7360774	7362872	Chromosome_1:7360774-7362872	2097	*	12.1554	12.7763	11.0417	1.68259	3.53e-20	6.92e-19
Contig_869	217306	220686	Contig_869:217306-220686	3379	*	13.5212	14.2115	12.1494	1.98206	3.45e-17	1.82e-15	Chromosome_1	7363821	7364367	Chromosome_1:7363821-7364367	545	*	10.2693	10.8407	9.3093	1.46015	1.39e-10	1.08e-09
Contig_399	504601	505850	Contig_399:504601-505850	1248	*	10.3593	11.1822	8.24573	2.75791	3.79e-17	1.99e-15	Chromosome_7	18106220	18106747	Chromosome_7:18106220-18106747	526	*	9.97615	10.5636	8.96861	1.46775	2.76e-07	1.37e-06
Contig_399	504601	505850	Contig_399:504601-505850	1248	*	10.3593	11.1822	8.24573	2.75791	3.79e-17	1.99e-15	Chromosome_7	18107133	18107641	Chromosome_7:18107133-18107641	507	*	9.79622	10.3936	8.75844	1.49725	3.26e-07	1.61e-06
Contig_308	296142	297006	Contig_308:296142-297006	863	*	9.33927	10.2224	6.65542	3.26997	4.09e-17	2.15e-15	Chromosome_4	7237963	7238232	Chromosome_4:7237963-7238232	268	*	7.8555	8.5666	6.39333	1.97258	1.19e-10	9.29e-10
Contig_29	1393067	1395265	Contig_29:1393067-1395265	2197	*	13.0987	13.8393	11.4952	2.23969	4.1e-17	2.15e-15	Chromosome_5	19844442	19848348	Chromosome_5:19844442-19848348	3905	*	14.0584	14.7752	12.5707	2.12616	1.64e-25	5.13e-24
Contig_69	420009	421608	Contig_69:420009-421608	1598	*	11.3757	12.066	10.0034	1.98222	4.22e-17	2.21e-15	Chromosome_3	26248695	26249102	Chromosome_3:26248695-26249102	406	*	9.04953	9.40416	8.5783	0.777342	0.00165316	0.00391956
Contig_1067	172468	173000	Contig_1067:172468-173000	531	*	9.32442	10.1212	7.39613	2.57764	4.34e-17	2.27e-15	Chromosome_2	4566195	4566519	Chromosome_2:4566195-4566519	323	*	8.44602	8.91007	7.75772	1.04669	0.00035006	0.000977879
Contig_20	1459423	1460929	Contig_20:1459423-1460929	1505	*	11.6005	12.2886	10.2377	1.97107	4.39e-17	2.29e-15	Chromosome_9	12905020	12905837	Chromosome_9:12905020-12905837	816	*	10.5966	11.0364	9.96085	1.02854	1.39e-06	6.18e-06
Contig_13	3141930	3143861	Contig_13:3141930-3143861	1930	*	11.4534	12.1486	10.0607	2.00527	4.89e-17	2.54e-15	Chromosome_6	13056558	13057363	Chromosome_6:13056558-13057363	804	*	9.97546	10.2716	9.60247	0.638472	0.00377725	0.00817853
Contig_164	129906	131458	Contig_164:129906-131458	1551	*	11.4266	12.161	9.85422	2.20545	5.04e-17	2.62e-15	Chromosome_9	14391769	14393146	Chromosome_9:14391769-14393146	1376	*	12.0636	12.8587	10.1466	2.64349	1.59e-51	3.72e-49
Contig_164	129906	131458	Contig_164:129906-131458	1551	*	11.4266	12.161	9.85422	2.20545	5.04e-17	2.62e-15	Chromosome_9	14395381	14396837	Chromosome_9:14395381-14396837	1455	*	12.0623	12.8837	9.95987	2.83891	1.07e-51	2.53e-49
Contig_337	76175	77000	Contig_337:76175-77000	824	*	10.689	11.3928	9.25917	2.0469	5.05e-17	2.62e-15	Chromosome_1	11046664	11047831	Chromosome_1:11046664-11047831	1166	*	11.2526	11.7014	10.5978	1.06079	2.12e-07	1.07e-06
Contig_206	382404	383969	Contig_206:382404-383969	1564	*	11.8047	12.4519	10.6002	1.78565	5.43e-17	2.81e-15	Chromosome_2	3424073	3426706	Chromosome_2:3424073-3426706	2632	*	12.6144	13.3343	11.1121	2.13523	6.37e-24	1.72e-22
Contig_54	1482240	1486953	Contig_54:1482240-1486953	4712	*	13.7515	14.4804	12.2061	2.17548	5.65e-17	2.91e-15	Chromosome_1	1636840	1639305	Chromosome_1:1636840-1639305	2464	*	12.6346	13.2683	11.4777	1.73018	9.28e-19	1.6e-17
Contig_1422	47494	50842	Contig_1422:47494-50842	3347	*	13.3838	14.0732	12.0157	1.97662	6e-17	3.08e-15	Chromosome_2	3654463	3657453	Chromosome_2:3654463-3657453	2989	*	13.9206	14.6487	12.3791	2.14144	3.32e-17	5.08e-16
Contig_341	537167	538352	Contig_341:537167-538352	1184	*	12.6213	13.3185	11.2203	2.01404	6.06e-17	3.11e-15	Chromosome_3	16084443	16085869	Chromosome_3:16084443-16085869	1425	*	13.241	13.8983	11.9991	1.82152	2.23e-17	3.45e-16
Contig_9	783682	784483	Contig_9:783682-784483	800	*	9.49811	10.377	6.86396	3.22213	6.2e-17	3.18e-15	Chromosome_5	1521916	1522578	Chromosome_5:1521916-1522578	661	*	9.99218	10.5852	8.96788	1.50689	1.42e-08	8.49e-08
Contig_774	48759	50210	Contig_774:48759-50210	1450	*	10.5203	11.2409	9.01461	2.13164	6.4e-17	3.28e-15	Chromosome_2	15410990	15412190	Chromosome_2:15410990-15412190	1199	*	11.7083	12.1791	11.0048	1.12337	1.77e-07	9.07e-07
Contig_1620	116632	117738	Contig_1620:116632-117738	1105	*	11.2334	11.9544	9.72538	2.13396	6.49e-17	3.32e-15	Chromosome_1	5756530	5757848	Chromosome_1:5756530-5757848	1317	*	12.1238	12.6682	11.2388	1.37463	1.45e-11	1.26e-10
Contig_397	201474	202347	Contig_397:201474-202347	872	*	10.115	10.8837	8.36024	2.39874	6.73e-17	3.44e-15	Chromosome_1	32278681	32279284	Chromosome_1:32278681-32279284	602	*	9.59348	10.0181	8.9891	0.978651	2.6e-05	9.2e-05
Contig_7	3349738	3351469	Contig_7:3349738-3351469	1730	*	11.9946	12.7294	10.4204	2.20648	7e-17	3.56e-15	Chromosome_3	9848441	9849828	Chromosome_3:9848441-9849828	1386	*	11.1102	11.5963	10.3716	1.15761	1.24e-06	5.58e-06
Contig_702	304488	308719	Contig_702:304488-308719	4230	*	14.0595	14.8011	12.4512	2.24322	7.08e-17	3.59e-15	Chromosome_4	23909626	23910899	Chromosome_4:23909626-23910899	1272	*	11.7493	12.4947	10.1215	2.28317	1.11e-27	4.11e-26
Contig_702	304488	308719	Contig_702:304488-308719	4230	*	14.0595	14.8011	12.4512	2.24322	7.08e-17	3.59e-15	Chromosome_4	23910969	23912146	Chromosome_4:23910969-23912146	1176	*	11.4959	12.2633	9.74833	2.39694	6.44e-25	1.91e-23
Contig_702	304488	308719	Contig_702:304488-308719	4230	*	14.0595	14.8011	12.4512	2.24322	7.08e-17	3.59e-15	Chromosome_4	23914647	23915536	Chromosome_4:23914647-23915536	888	*	10.6535	11.0808	10.0439	0.998428	9.46e-07	4.33e-06
Contig_1060	127933	130323	Contig_1060:127933-130323	2389	*	12.0529	12.8086	10.3707	2.32218	7.46e-17	3.78e-15	Chromosome_1	4121910	4123016	Chromosome_1:4121910-4123016	1105	*	10.6769	11.208	9.82744	1.32718	1.25e-10	9.72e-10
Contig_259	208320	210485	Contig_259:208320-210485	2164	*	12.123	12.8436	10.6173	2.13076	7.88e-17	3.98e-15	Chromosome_5	14599898	14601625	Chromosome_5:14599898-14601625	1726	*	11.923	12.6697	10.2886	2.32125	1.58e-40	1.58e-38
Contig_552	58941	62864	Contig_552:58941-62864	3922	*	13.2589	14.0373	11.4469	2.45706	7.98e-17	4.03e-15	Chromosome_2	974636	975944	Chromosome_2:974636-975944	1307	*	12.4504	13.2929	10.1771	2.99212	1.05e-41	1.13e-39
Contig_182	828644	830256	Contig_182:828644-830256	1611	*	11.6602	12.4294	9.90244	2.40116	8.18e-17	4.12e-15	Chromosome_7	2710019	2711486	Chromosome_7:2710019-2711486	1466	*	11.6057	12.0466	10.9675	1.01231	6.39e-05	0.000208999
Contig_202	514625	518598	Contig_202:514625-518598	3972	*	13.305	14.0817	11.5032	2.44641	8.42e-17	4.24e-15	Chromosome_1	2418229	2420460	Chromosome_1:2418229-2420460	2230	*	12.4615	13.3021	10.2049	3.01025	7.49e-58	2.85e-55
Contig_202	514625	518598	Contig_202:514625-518598	3972	*	13.305	14.0817	11.5032	2.44641	8.42e-17	4.24e-15	Chromosome_1	2421728	2423161	Chromosome_1:2421728-2423161	1432	*	11.6189	12.3165	10.216	2.02903	3.44e-25	1.05e-23
Contig_946	167273	170274	Contig_946:167273-170274	3000	*	13.8817	14.6486	12.1369	2.3873	8.66e-17	4.36e-15	Chromosome_4	18574651	18577093	Chromosome_4:18574651-18577093	2441	*	12.57	13.2745	11.1371	2.04715	8.18e-21	1.68e-19
Contig_946	167273	170274	Contig_946:167273-170274	3000	*	13.8817	14.6486	12.1369	2.3873	8.66e-17	4.36e-15	Chromosome_4	18577346	18578614	Chromosome_4:18577346-18578614	1267	*	11.2398	11.9072	9.95936	1.81531	2.14e-11	1.83e-10
Contig_11	3508512	3511907	Contig_11:3508512-3511907	3394	*	13.0793	13.8701	11.19	2.53506	8.94e-17	4.49e-15	Chromosome_3	23797225	23797580	Chromosome_3:23797225-23797580	354	*	8.94649	9.244	8.57127	0.624864	0.0178519	0.0323923
Contig_11	3508512	3511907	Contig_11:3508512-3511907	3394	*	13.0793	13.8701	11.19	2.53506	8.94e-17	4.49e-15	Chromosome_3	23797684	23799634	Chromosome_3:23797684-23799634	1949	*	13.0821	13.7478	11.8089	1.8619	1.38e-18	2.36e-17
Contig_1852	50949	52856	Contig_1852:50949-52856	1906	*	11.783	12.457	10.4771	1.904	8.98e-17	4.51e-15	Chromosome_4	5256768	5257258	Chromosome_4:5256768-5257258	489	*	9.96805	10.2327	9.64365	0.553402	0.0237341	0.0416618
Contig_927	66393	68957	Contig_927:66393-68957	2563	*	11.8343	12.5828	10.1904	2.28069	9.4e-17	4.71e-15	Chromosome_3	4478235	4479414	Chromosome_3:4478235-4479414	1178	*	11.4165	11.9112	10.6575	1.20195	8.3e-09	5.14e-08
Contig_221	684360	686559	Contig_221:684360-686559	2198	*	11.0998	11.8808	9.27189	2.47276	9.47e-17	4.74e-15	Chromosome_2	30479870	30480236	Chromosome_2:30479870-30480236	365	*	8.29124	8.94094	7.0775	1.70472	6.04e-09	3.81e-08
Contig_221	684360	686559	Contig_221:684360-686559	2198	*	11.0998	11.8808	9.27189	2.47276	9.47e-17	4.74e-15	Chromosome_8	775164	775573	Chromosome_8:775164-775573	408	*	9.2139	9.93339	7.7133	2.089	1.63e-16	2.35e-15
Contig_420	227579	229793	Contig_420:227579-229793	2213	*	12.128	12.8277	10.7164	2.02485	1.05e-16	5.22e-15	Chromosome_4	23848722	23850135	Chromosome_4:23848722-23850135	1412	*	12.4755	12.9769	11.7003	1.23394	1.22e-10	9.55e-10
Contig_471	44431	45212	Contig_471:44431-45212	780	*	10.953	11.6409	9.59111	1.96826	1.09e-16	5.41e-15	Chromosome_5	13843020	13844893	Chromosome_5:13843020-13844893	1872	*	11.8118	12.5465	10.2384	2.20227	3.4e-22	7.9e-21
Contig_334	315213	317301	Contig_334:315213-317301	2087	*	13.1702	14.0709	10.2598	3.44512	1.12e-16	5.56e-15	Chromosome_3	6989188	6991407	Chromosome_3:6989188-6991407	2218	*	13.3211	14.1307	11.3054	2.75121	9.07e-53	2.53e-50
Contig_26	2515247	2517265	Contig_26:2515247-2517265	2017	*	11.6963	12.4827	9.83535	2.50548	1.13e-16	5.59e-15	Chromosome_7	3678239	3681249	Chromosome_7:3678239-3681249	3009	*	13.7964	14.3661	12.8412	1.47382	2.75e-14	3.17e-13
Contig_497	211507	212838	Contig_497:211507-212838	1330	*	11.0901	11.8901	9.14037	2.59371	1.16e-16	5.73e-15	Chromosome_8	8594582	8596174	Chromosome_8:8594582-8596174	1591	*	12.4954	13.2053	11.0389	2.10147	9.45e-30	4.15e-28
Contig_762	30375	33662	Contig_762:30375-33662	3286	*	12.7455	13.5445	10.8027	2.5872	1.22e-16	6e-15	Chromosome_4	5260310	5261979	Chromosome_4:5260310-5261979	1668	*	12.3258	12.6972	11.8244	0.849453	7.16e-07	3.33e-06
Contig_16	2283531	2285580	Contig_16:2283531-2285580	2048	*	11.9688	12.6712	10.5452	2.03773	1.29e-16	6.32e-15	Chromosome_4	2319799	2321441	Chromosome_4:2319799-2321441	1641	*	12.497	13.1491	11.2745	1.82419	5.21e-25	1.55e-23
Contig_946	162187	166500	Contig_946:162187-166500	4312	*	14.2397	15.0238	12.3928	2.49057	1.34e-16	6.57e-15	Chromosome_4	18579596	18582614	Chromosome_4:18579596-18582614	3017	*	13.1498	13.8447	11.7581	1.99258	1.21e-18	2.07e-17
Contig_176	307254	308005	Contig_176:307254-308005	750	*	9.45251	10.2288	7.653	2.44219	1.35e-16	6.61e-15	Chromosome_6	15617204	15617337	Chromosome_6:15617204-15617337	132	*	7.41954	7.98553	6.47498	1.38497	8.5e-07	3.91e-06
Contig_113	1071512	1073407	Contig_113:1071512-1073407	1894	*	12.0713	12.7223	10.8525	1.80084	1.35e-16	6.61e-15	Chromosome_10	1645160	1647028	Chromosome_10:1645160-1647028	1867	*	12.363	12.8389	11.6479	1.15947	1.12e-11	9.93e-11
Contig_515	375575	378252	Contig_515:375575-378252	2676	*	12.9659	13.6598	11.5789	1.99605	1.39e-16	6.81e-15	Chromosome_1	28253319	28256019	Chromosome_1:28253319-28256019	2699	*	12.7554	13.0105	12.4452	0.548774	0.00175284	0.00413234
Contig_202	74905	77213	Contig_202:74905-77213	2307	*	12.6515	13.3194	11.3698	1.87475	1.42e-16	6.91e-15	Chromosome_1	1990214	1992234	Chromosome_1:1990214-1992234	2019	*	11.3261	11.8514	10.4915	1.29344	1.3e-08	7.85e-08
Contig_592	335864	336323	Contig_592:335864-336323	458	*	9.02649	9.75487	7.48369	2.16992	1.43e-16	6.95e-15	Chromosome_4	15582672	15583403	Chromosome_4:15582672-15583403	730	*	10.723	11.3733	9.50729	1.77577	1.86e-14	2.19e-13
Contig_78	143692	146507	Contig_78:143692-146507	2814	*	13.9036	14.6296	12.3723	2.15732	1.43e-16	6.97e-15	Chromosome_5	16663144	16665045	Chromosome_5:16663144-16665045	1900	*	13.0162	13.7719	11.3335	2.3702	9e-38	7.13e-36
Contig_871	141972	144664	Contig_871:141972-144664	2691	*	12.1314	12.8987	10.3846	2.38761	1.46e-16	7.06e-15	Chromosome_5	13004080	13006877	Chromosome_5:13004080-13006877	2796	*	13.2651	13.7146	12.6088	1.03751	4.91e-05	0.000164725
Contig_846	217723	221097	Contig_846:217723-221097	3373	*	13.3872	14.1328	11.7587	2.26267	1.47e-16	7.11e-15	Chromosome_6	12680639	12683363	Chromosome_6:12680639-12683363	2723	*	13.9647	14.7457	12.1364	2.50027	4.38e-29	1.84e-27
Contig_846	217723	221097	Contig_846:217723-221097	3373	*	13.3872	14.1328	11.7587	2.26267	1.47e-16	7.11e-15	Chromosome_6	12683510	12684909	Chromosome_6:12683510-12684909	1398	*	11.9119	12.5905	10.5875	1.92463	3.04e-20	5.99e-19
Contig_456	240369	242667	Contig_456:240369-242667	2297	*	12.5947	13.3149	11.0908	2.12705	1.48e-16	7.16e-15	Chromosome_1	14500628	14501280	Chromosome_1:14500628-14501280	651	*	10.4155	10.7452	9.9873	0.711774	0.00436693	0.00932595
Contig_230	458200	459199	Contig_230:458200-459199	998	*	10.9258	11.6012	9.61459	1.90892	1.49e-16	7.22e-15	Chromosome_9	3600216	3600816	Chromosome_9:3600216-3600816	599	*	10.3223	10.8046	9.59271	1.13711	6.26e-06	2.48e-05
Contig_258	699633	702934	Contig_258:699633-702934	3300	*	14.1184	14.8503	12.5586	2.18824	1.55e-16	7.47e-15	Chromosome_6	15357208	15360433	Chromosome_6:15357208-15360433	3224	*	13.7927	14.5154	12.2774	2.16767	1.58e-29	6.78e-28
Contig_1207	124603	125773	Contig_1207:124603-125773	1169	*	10.8643	11.5556	9.48828	1.98339	1.56e-16	7.52e-15	Chromosome_1	27443109	27446382	Chromosome_1:27443109-27446382	3272	*	12.7689	13.1206	12.303	0.790259	2.61e-05	9.22e-05
Contig_16	3243822	3244578	Contig_16:3243822-3244578	755	*	9.95263	10.6419	8.58484	1.97401	1.6e-16	7.68e-15	Chromosome_10	1323225	1324532	Chromosome_10:1323225-1324532	1306	*	11.3941	11.8785	10.6594	1.17157	8.06e-09	5.01e-08
Contig_83	110360	114105	Contig_83:110360-114105	3744	*	12.9956	13.7679	11.2197	2.41725	1.6e-16	7.68e-15	Chromosome_1	31455848	31463197	Chromosome_1:31455848-31463197	7348	*	14.4486	15.1906	12.8382	2.25897	1.22e-25	3.87e-24
Contig_82	1324571	1325945	Contig_82:1324571-1325945	1373	*	11.8381	12.5157	10.5179	1.91913	1.63e-16	7.83e-15	Chromosome_4	12435905	12436606	Chromosome_4:12435905-12436606	700	*	10.1153	10.5682	9.45131	1.05416	1.55e-05	5.72e-05
Contig_1260	133959	134271	Contig_1260:133959-134271	311	*	8.51739	9.29208	6.7274	2.43184	1.7e-16	8.14e-15	Chromosome_7	319777	320898	Chromosome_7:319777-320898	1120	*	10.6604	11.2418	9.67103	1.49049	1.5e-10	1.16e-09
Contig_136	494805	501019	Contig_136:494805-501019	6213	*	14.0899	14.7614	12.7937	1.89106	1.78e-16	8.52e-15	Chromosome_1	3360518	3362815	Chromosome_1:3360518-3362815	2296	*	12.3526	13.0907	10.7618	2.23977	1.07e-26	3.7e-25
Contig_106	555571	556927	Contig_106:555571-556927	1355	*	11.2983	12.123	9.17006	2.76437	1.8e-16	8.58e-15	Chromosome_1	29938653	29939501	Chromosome_1:29938653-29939501	847	*	10.7881	11.3553	9.84007	1.43397	1.91e-09	1.29e-08
Contig_182	782809	783423	Contig_182:782809-783423	613	*	10.3045	11.0679	8.57996	2.36346	1.96e-16	9.31e-15	Chromosome_7	2676384	2677990	Chromosome_7:2676384-2677990	1605	*	11.4256	11.742	11.0197	0.681543	0.00428983	0.00917865
Contig_190	773951	774824	Contig_190:773951-774824	872	*	9.62584	10.4168	7.73548	2.53321	2.1e-16	9.93e-15	Chromosome_5	15624126	15625630	Chromosome_5:15624126-15625630	1503	*	11.3478	12.033	9.99709	1.95365	2.62e-20	5.18e-19
Contig_57	1545528	1548748	Contig_57:1545528-1548748	3219	*	13.5169	14.2739	11.8271	2.32635	2.23e-16	1.05e-14	Chromosome_3	4058173	4062020	Chromosome_3:4058173-4062020	3846	*	13.027	13.5993	12.0643	1.48803	7.66e-16	1.03e-14
Contig_57	1570053	1578160	Contig_57:1570053-1578160	8106	*	14.5875	15.2786	13.2122	1.98131	2.52e-16	1.19e-14	Chromosome_3	4083515	4086229	Chromosome_3:4083515-4086229	2713	*	13.0125	13.4975	12.2766	1.18292	1.45e-10	1.12e-09
Contig_57	1570053	1578160	Contig_57:1570053-1578160	8106	*	14.5875	15.2786	13.2122	1.98131	2.52e-16	1.19e-14	Chromosome_3	4088325	4090216	Chromosome_3:4088325-4090216	1890	*	11.596	12.2484	10.3723	1.79814	4.18e-17	6.32e-16
Contig_57	1570053	1578160	Contig_57:1570053-1578160	8106	*	14.5875	15.2786	13.2122	1.98131	2.52e-16	1.19e-14	Chromosome_3	4090285	4090399	Chromosome_3:4090285-4090399	113	*	7.45988	7.81951	6.97973	0.767739	0.00603175	0.0123904
Contig_1379	47104	48623	Contig_1379:47104-48623	1518	*	12.5567	13.329	10.7809	2.41511	2.68e-16	1.25e-14	Chromosome_1	27582844	27584815	Chromosome_1:27582844-27584815	1970	*	12.7645	13.2128	12.1105	1.0533	1.31e-06	5.84e-06
Contig_1568	92628	96388	Contig_1568:92628-96388	3759	*	13.7438	14.5777	11.543	2.82998	2.74e-16	1.28e-14	Chromosome_4	22059480	22062293	Chromosome_4:22059480-22062293	2812	*	13.1628	13.8538	11.7879	1.99666	2.17e-24	6.14e-23
Contig_132	560119	562478	Contig_132:560119-562478	2358	*	12.4255	13.1159	11.0535	1.97734	2.85e-16	1.33e-14	contig_1	454036	457766	contig_1:454036-457766	3729	*	13.72	14.4514	12.1629	2.20122	1.99e-25	6.19e-24
Contig_576	364646	367913	Contig_576:364646-367913	3266	*	12.8269	13.5407	11.3523	2.09277	2.89e-16	1.35e-14	Chromosome_1	28694063	28695061	Chromosome_1:28694063-28695061	997	*	11.4541	12.1148	10.1995	1.85637	2.27e-23	5.84e-22
Contig_611	356685	358738	Contig_611:356685-358738	2052	*	13.2395	14.057	11.1667	2.70926	2.9e-16	1.35e-14	Chromosome_2	7566659	7567960	Chromosome_2:7566659-7567960	1300	*	12.1469	12.6892	11.2678	1.37646	1.21e-13	1.31e-12
Contig_89	391626	393178	Contig_89:391626-393178	1551	*	11.5139	12.227	10.0424	2.08901	3.12e-16	1.44e-14	Chromosome_1	4565745	4568476	Chromosome_1:4565745-4568476	2730	*	13.2166	13.828	12.1339	1.61051	5.21e-12	4.79e-11
Contig_862	247641	250602	Contig_862:247641-250602	2960	*	12.9277	13.6757	11.2864	2.27377	3.17e-16	1.46e-14	Chromosome_3	22943341	22946027	Chromosome_3:22943341-22946027	2685	*	13.4804	14.2345	11.8063	2.2939	1e-19	1.88e-18
Contig_506	88389	93589	Contig_506:88389-93589	5199	*	14.2775	15.0522	12.4875	2.42903	3.23e-16	1.49e-14	Chromosome_7	1041916	1043656	Chromosome_7:1041916-1043656	1739	*	11.8657	12.4746	10.7915	1.63512	5.54e-20	1.07e-18
Contig_1313	25483	27845	Contig_1313:25483-27845	2361	*	11.8244	12.656	9.64194	2.81172	3.26e-16	1.5e-14	Chromosome_4	1470553	1471191	Chromosome_4:1470553-1471191	637	*	10.8078	11.2208	10.227	0.945279	2.45e-05	8.71e-05
Contig_1313	25483	27845	Contig_1313:25483-27845	2361	*	11.8244	12.656	9.64194	2.81172	3.26e-16	1.5e-14	Chromosome_4	1471373	1473262	Chromosome_4:1471373-1473262	1888	*	11.8087	12.4338	10.6812	1.69129	6.65e-18	1.07e-16
Contig_157	232304	233652	Contig_157:232304-233652	1347	*	11.3747	12.2448	8.83698	3.12881	3.26e-16	1.5e-14	Chromosome_3	13055313	13057033	Chromosome_3:13055313-13057033	1719	*	12.6033	13.4892	9.88607	3.4929	5.67e-66	4.25e-63
Contig_304	53399	58049	Contig_304:53399-58049	4649	*	12.9576	13.745	11.0901	2.50763	3.26e-16	1.5e-14	contig_117	21912	25044	contig_117:21912-25044	3131	*	13.7005	14.453	12.0349	2.318	6.06e-26	1.96e-24
Contig_234	193633	195015	Contig_234:193633-195015	1381	*	12.6727	13.5233	10.3274	2.95987	3.56e-16	1.63e-14	Chromosome_4	26417738	26418007	Chromosome_4:26417738-26418007	268	*	8.44931	8.9025	7.78486	1.04368	9.76e-05	0.000307647
Contig_417	489828	492901	Contig_417:489828-492901	3072	*	12.8901	13.6954	10.9042	2.62412	3.73e-16	1.7e-14	Chromosome_3	22934929	22939967	Chromosome_3:22934929-22939967	5037	*	14.3252	15.0022	13.0078	1.89802	4.94e-16	6.75e-15
Contig_127	71645	73611	Contig_127:71645-73611	1965	*	11.9913	12.7094	10.4971	2.11361	3.8e-16	1.73e-14	Chromosome_3	8959735	8960338	Chromosome_3:8959735-8960338	602	*	9.81467	10.3426	8.97333	1.29264	9.74e-08	5.21e-07
Contig_106	835775	837183	Contig_106:835775-837183	1407	*	11.4962	12.2928	9.56923	2.56569	4.03e-16	1.83e-14	Chromosome_1	29758846	29759108	Chromosome_1:29758846-29759108	261	*	8.77069	9.39921	7.63151	1.64143	1.71e-09	1.16e-08
Contig_679	56086	56737	Contig_679:56086-56737	650	*	9.89371	10.7963	6.9568	3.4539	4.22e-16	1.91e-14	Chromosome_9	15146619	15147395	Chromosome_9:15146619-15147395	775	*	10.5802	11.3541	8.79512	2.45581	6.85e-30	3.03e-28
Contig_584	94440	95079	Contig_584:94440-95079	638	*	9.12757	9.8877	7.42086	2.34055	4.54e-16	2.05e-14	Chromosome_6	14854516	14854980	Chromosome_6:14854516-14854980	463	*	8.81984	9.51397	7.43186	1.93701	6.39e-13	6.43e-12
Contig_16	366771	369768	Contig_16:366771-369768	2996	*	12.6189	13.336	11.1294	2.10788	4.67e-16	2.11e-14	Chromosome_4	3628462	3629399	Chromosome_4:3628462-3629399	936	*	10.4437	10.8713	9.8332	0.992413	6.16e-06	2.44e-05
Contig_227	759234	759749	Contig_227:759234-759749	514	*	8.37673	9.18845	6.34583	2.66584	4.92e-16	2.22e-14	Chromosome_9	14046181	14047564	Chromosome_9:14046181-14047564	1382	*	12.2518	12.5283	11.9095	0.598092	0.0020484	0.00475027
Contig_26	1981417	1984551	Contig_26:1981417-1984551	3133	*	12.6198	13.2526	11.4659	1.72088	4.99e-16	2.25e-14	Chromosome_7	3940570	3940828	Chromosome_7:3940570-3940828	257	*	8.01177	8.63096	6.90394	1.60813	6.36e-09	4.01e-08
Contig_26	1981417	1984551	Contig_26:1981417-1984551	3133	*	12.6198	13.2526	11.4659	1.72088	4.99e-16	2.25e-14	Chromosome_7	3943942	3944599	Chromosome_7:3943942-3944599	656	*	9.72031	10.3247	8.66033	1.56295	8.22e-10	5.82e-09
Contig_7	1168090	1169782	Contig_7:1168090-1169782	1691	*	11.6525	12.359	10.211	2.05415	5.07e-16	2.28e-14	Chromosome_3	12523854	12526275	Chromosome_3:12523854-12526275	2420	*	13.4728	14.3205	11.1541	3.07267	2.68e-56	9.62e-54
Contig_17	1551132	1552713	Contig_17:1551132-1552713	1580	*	12.5102	13.2688	10.812	2.33221	5.11e-16	2.3e-14	Chromosome_8	1102191	1102526	Chromosome_8:1102191-1102526	334	*	8.67381	8.98904	8.26987	0.66698	0.0178159	0.0323359
Contig_275	102911	103656	Contig_275:102911-103656	744	*	10.7383	11.6049	8.23647	3.09446	5.2e-16	2.33e-14	Chromosome_2	22575477	22576098	Chromosome_2:22575477-22576098	620	*	10.0065	10.4902	9.27344	1.1214	6.21e-05	0.000203728
Contig_231	542626	545083	Contig_231:542626-545083	2456	*	12.442	13.1877	10.8121	2.25944	5.55e-16	2.49e-14	Chromosome_2	2655543	2658992	Chromosome_2:2655543-2658992	3448	*	12.8052	13.496	11.4309	2.00899	8.74e-30	3.85e-28
Contig_144	628612	629438	Contig_144:628612-629438	825	*	10.8809	11.6425	9.1661	2.34892	5.64e-16	2.52e-14	Chromosome_9	13321371	13322210	Chromosome_9:13321371-13322210	838	*	10.8619	11.1663	10.4755	0.664515	0.00128794	0.00313323
Contig_255	37567	39541	Contig_255:37567-39541	1973	*	12.3138	13.085	10.5443	2.4057	5.72e-16	2.55e-14	Chromosome_4	21307498	21309158	Chromosome_4:21307498-21309158	1659	*	12.11	12.745	10.9488	1.75017	1.72e-24	4.9e-23
Contig_171	842912	844362	Contig_171:842912-844362	1449	*	11.3999	12.1266	9.8653	2.1566	5.77e-16	2.57e-14	Chromosome_3	29068958	29071697	Chromosome_3:29068958-29071697	2738	*	13.4114	13.9217	12.6147	1.23271	6.09e-07	2.87e-06
Contig_1885	106174	107617	Contig_1885:106174-107617	1442	*	11.3182	12.108	9.43549	2.52053	5.85e-16	2.61e-14	Chromosome_4	18343939	18345324	Chromosome_4:18343939-18345324	1384	*	13.0026	13.8088	11.0107	2.71602	8.44e-47	1.34e-44
Contig_10	890421	894141	Contig_10:890421-894141	3719	*	13.307	13.99	11.965	1.94107	5.9e-16	2.63e-14	Chromosome_9	2428738	2429732	Chromosome_9:2428738-2429732	993	*	11.4882	11.9697	10.7604	1.17126	2.27e-10	1.73e-09
Contig_674	169399	170411	Contig_674:169399-170411	1011	*	10.3934	11.2663	7.82518	3.14892	6.07e-16	2.7e-14	Chromosome_1	25586963	25587171	Chromosome_1:25586963-25587171	207	*	7.63793	8.10867	6.93467	1.07905	9.86e-05	0.000310487
Contig_26	2346233	2347455	Contig_26:2346233-2347455	1221	*	11.1674	11.8887	9.65835	2.12871	6.09e-16	2.71e-14	Chromosome_7	3773638	3774293	Chromosome_7:3773638-3774293	654	*	9.71061	10.1331	9.11063	0.969513	2.87e-05	0.0001007
Contig_165	233338	235325	Contig_165:233338-235325	1986	*	11.6789	12.398	10.18	2.11701	7.02e-16	3.08e-14	Chromosome_2	9657546	9658310	Chromosome_2:9657546-9658310	763	*	11.5974	12.2352	10.4261	1.74941	6.08e-20	1.17e-18
Contig_505	345456	347882	Contig_505:345456-347882	2425	*	12.2572	13.0147	10.5652	2.32415	7.38e-16	3.23e-14	Chromosome_5	18748694	18749499	Chromosome_5:18748694-18749499	804	*	9.85183	10.3448	9.09705	1.16935	3.79e-06	1.55e-05
Contig_505	345456	347882	Contig_505:345456-347882	2425	*	12.2572	13.0147	10.5652	2.32415	7.38e-16	3.23e-14	Chromosome_5	18749593	18751200	Chromosome_5:18749593-18751200	1606	*	12.7977	13.5889	10.9053	2.58837	1.97e-36	1.4e-34
Contig_676	90842	92133	Contig_676:90842-92133	1290	*	10.8415	11.6413	8.89301	2.58449	7.59e-16	3.32e-14	Chromosome_1	10393329	10394187	Chromosome_1:10393329-10394187	857	*	10.1453	10.9167	8.37464	2.41036	2e-23	5.17e-22
Contig_698	223097	223705	Contig_698:223097-223705	607	*	10.2042	10.9303	8.67197	2.15337	7.94e-16	3.46e-14	Chromosome_5	17120862	17122440	Chromosome_5:17120862-17122440	1577	*	11.8739	12.336	11.1899	1.1013	6.32e-08	3.47e-07
Contig_89	197455	198409	Contig_89:197455-198409	953	*	10.2191	10.8891	8.92892	1.88045	8.27e-16	3.59e-14	Chromosome_1	4205947	4208143	Chromosome_1:4205947-4208143	2195	*	12.0913	12.5648	11.3818	1.14383	1.25e-09	8.64e-09
Contig_530	134909	136565	Contig_530:134909-136565	1655	*	10.7782	11.5337	9.09669	2.31247	8.3e-16	3.6e-14	Chromosome_1	26391597	26392300	Chromosome_1:26391597-26392300	702	*	10.0738	10.6031	9.22883	1.29559	1.53e-07	7.91e-07
Contig_285	109989	114078	Contig_285:109989-114078	4088	*	13.5852	14.3323	11.9482	2.26564	8.31e-16	3.6e-14	Chromosome_4	25186659	25188862	Chromosome_4:25186659-25188862	2202	*	12.5309	13.1004	11.5762	1.48239	2.3e-17	3.56e-16
Contig_190	264199	268149	Contig_190:264199-268149	3949	*	14.0827	14.8593	12.2818	2.43626	8.33e-16	3.61e-14	Chromosome_5	15326184	15328508	Chromosome_5:15326184-15328508	2323	*	12.6711	13.1817	11.8735	1.26172	1.35e-10	1.05e-09
Contig_393	195242	197271	Contig_393:195242-197271	2028	*	12.5581	13.3826	10.4323	2.75339	8.75e-16	3.78e-14	Chromosome_4	25476650	25476915	Chromosome_4:25476650-25476915	264	*	8.03547	8.63983	6.97568	1.53986	1.87e-08	1.1e-07
Contig_393	195242	197271	Contig_393:195242-197271	2028	*	12.5581	13.3826	10.4323	2.75339	8.75e-16	3.78e-14	Chromosome_4	25477328	25477911	Chromosome_4:25477328-25477911	582	*	9.75114	10.2078	9.07909	1.04472	0.000119603	0.000369531
Contig_946	206625	208643	Contig_946:206625-208643	2017	*	11.9697	12.6747	10.5344	2.04567	9.03e-16	3.9e-14	Chromosome_4	18534920	18537570	Chromosome_4:18534920-18537570	2649	*	12.9501	13.6864	11.3686	2.26077	1.29e-39	1.2e-37
Contig_441	191570	193490	Contig_441:191570-193490	1919	*	12.031	12.8074	10.2314	2.43435	9.49e-16	4.08e-14	Chromosome_1	27838594	27840272	Chromosome_1:27838594-27840272	1677	*	12.0318	12.7941	10.3128	2.40519	3.66e-37	2.78e-35
Contig_335	50520	51617	Contig_335:50520-51617	1096	*	11.8002	12.5519	10.1391	2.29077	9.65e-16	4.15e-14	Chromosome_4	18209287	18210278	Chromosome_4:18209287-18210278	990	*	11.2835	12.0678	9.43559	2.52707	4.3e-32	2.24e-30
Contig_854	300970	301667	Contig_854:300970-301667	696	*	9.51596	7.75348	10.286	-2.3964	1.02e-15	4.37e-14	Chromosome_7	1965495	1966490	Chromosome_7:1965495-1966490	994	*	11.7886	11.5266	12.0103	-0.467354	0.0121047	0.0229517
Contig_1357	45348	46243	Contig_1357:45348-46243	894	*	9.81503	10.6542	7.57048	2.86223	1.03e-15	4.41e-14	Chromosome_7	2302122	2303009	Chromosome_7:2302122-2303009	886	*	10.972	11.6822	9.51413	2.09434	3.3e-26	1.09e-24
Contig_1998	57890	59175	Contig_1998:57890-59175	1284	*	10.3586	11.0206	9.09895	1.8444	1.04e-15	4.43e-14	Chromosome_4	20579866	20581822	Chromosome_4:20579866-20581822	1955	*	12.6049	13.0959	11.8549	1.20748	2.88e-12	2.72e-11
Contig_1998	57890	59175	Contig_1998:57890-59175	1284	*	10.3586	11.0206	9.09895	1.8444	1.04e-15	4.43e-14	Chromosome_4	20620917	20622680	Chromosome_4:20620917-20622680	1762	*	12.2379	12.6237	11.7096	0.890112	1.53e-07	7.93e-07
Contig_3	2024992	2026970	Contig_3:2024992-2026970	1977	*	12.4593	13.1996	10.8576	2.22729	1.06e-15	4.53e-14	Chromosome_10	1120168	1122025	Chromosome_10:1120168-1122025	1856	*	11.7731	12.3338	10.8435	1.43986	6.25e-14	6.97e-13
Contig_1155	75708	78468	Contig_1155:75708-78468	2759	*	12.5638	13.3177	10.8908	2.30277	1.08e-15	4.59e-14	Chromosome_1	11560553	11561564	Chromosome_1:11560553-11561564	1010	*	11.6487	12.3472	10.2418	2.00103	1.39e-17	2.19e-16
Contig_4	1079988	1081599	Contig_4:1079988-1081599	1610	*	11.2364	11.972	9.65792	2.20224	1.09e-15	4.64e-14	Chromosome_6	16909805	16910945	Chromosome_6:16909805-16910945	1139	*	11.4878	11.9491	10.8055	1.10069	3.85e-08	2.17e-07
Contig_123	447982	450376	Contig_123:447982-450376	2393	*	12.796	13.4235	11.6604	1.69726	1.16e-15	4.93e-14	Chromosome_2	6727215	6729743	Chromosome_2:6727215-6729743	2527	*	12.729	13.3002	11.7695	1.46387	2.41e-11	2.06e-10
Contig_862	72974	73467	Contig_862:72974-73467	492	*	8.81121	9.68142	6.27225	3.12131	1.17e-15	4.99e-14	Chromosome_3	23092337	23092840	Chromosome_3:23092337-23092840	502	*	9.72638	10.2408	8.91945	1.24264	5.11e-07	2.44e-06
Contig_22	899246	899857	Contig_22:899246-899857	610	*	9.48425	10.2916	7.48416	2.6325	1.32e-15	5.57e-14	Chromosome_1	11384757	11386439	Chromosome_1:11384757-11386439	1681	*	11.7506	12.5207	9.98749	2.41718	4.31e-26	1.42e-24
Contig_66	1197555	1198865	Contig_66:1197555-1198865	1309	*	10.4816	11.3131	8.30029	2.80298	1.33e-15	5.6e-14	Chromosome_1	25344513	25347699	Chromosome_1:25344513-25347699	3185	*	13.1152	13.8157	11.6998	2.04471	2.43e-25	7.5e-24
Contig_326	512301	515629	Contig_326:512301-515629	3327	*	12.2179	12.8583	11.0379	1.75008	1.39e-15	5.85e-14	Chromosome_4	4967514	4969426	Chromosome_4:4967514-4969426	1911	*	11.8151	12.3982	10.8205	1.5342	2.8e-18	4.67e-17
Contig_337	596578	597343	Contig_337:596578-597343	764	*	9.25039	9.97229	7.73848	2.12961	1.4e-15	5.88e-14	Chromosome_1	10718745	10719870	Chromosome_1:10718745-10719870	1124	*	10.8312	11.137	10.4428	0.660619	0.00261691	0.00590453
Contig_573	116638	117817	Contig_573:116638-117817	1178	*	10.6163	11.4382	8.50985	2.73198	1.46e-15	6.09e-14	Chromosome_7	4067958	4068566	Chromosome_7:4067958-4068566	607	*	11.1866	11.9951	9.17887	2.70275	9.38e-36	6.35e-34
Contig_573	116638	117817	Contig_573:116638-117817	1178	*	10.6163	11.4382	8.50985	2.73198	1.46e-15	6.09e-14	Chromosome_7	4069407	4069701	Chromosome_7:4069407-4069701	293	*	8.04521	8.87854	5.84899	2.81098	1.33e-22	3.21e-21
Contig_571	30377	31872	Contig_571:30377-31872	1494	*	10.9392	11.6656	9.4061	2.15195	1.48e-15	6.19e-14	Chromosome_6	16909805	16910945	Chromosome_6:16909805-16910945	1139	*	11.4878	11.9491	10.8055	1.10069	3.85e-08	2.17e-07
Contig_7	4208802	4209990	Contig_7:4208802-4209990	1187	*	10.8872	11.7571	8.3511	3.11495	1.51e-15	6.31e-14	Chromosome_3	9144581	9145540	Chromosome_3:9144581-9145540	958	*	11.64	12.3657	10.1103	2.11772	4.17e-16	5.76e-15
Contig_4	3071616	3074164	Contig_4:3071616-3074164	2547	*	12.8171	13.5001	11.4753	1.93848	1.51e-15	6.31e-14	Chromosome_6	17723992	17724873	Chromosome_6:17723992-17724873	880	*	10.5422	10.9284	10.0132	0.874613	4.25e-05	0.000144401
Contig_13	2231843	2232080	Contig_13:2231843-2232080	236	*	6.77165	7.66792	3.92233	3.37411	1.52e-15	6.33e-14	Chromosome_6	13621037	13622635	Chromosome_6:13621037-13622635	1597	*	11.8498	12.6254	10.054	2.45367	1.04e-26	3.59e-25
Contig_2848	25826	26726	Contig_2848:25826-26726	899	*	9.60954	10.4381	7.45149	2.78089	1.55e-15	6.45e-14	Chromosome_1	26484421	26485481	Chromosome_1:26484421-26485481	1059	*	10.7402	11.3919	9.51936	1.73237	7.51e-10	5.34e-09
Contig_1059	97605	100013	Contig_1059:97605-100013	2407	*	12.6878	13.492	10.7099	2.60915	1.56e-15	6.46e-14	Chromosome_1	6639171	6640525	Chromosome_1:6639171-6640525	1353	*	11.8703	12.2782	11.2996	0.941043	2.6e-06	1.1e-05
Contig_1059	97605	100013	Contig_1059:97605-100013	2407	*	12.6878	13.492	10.7099	2.60915	1.56e-15	6.46e-14	Chromosome_1	6640727	6642273	Chromosome_1:6640727-6642273	1545	*	12.1505	12.9639	10.1073	2.76361	1.74e-44	2.32e-42
Contig_2848	37451	38715	Contig_2848:37451-38715	1263	*	10.9612	11.6946	9.39393	2.18856	1.62e-15	6.7e-14	Chromosome_1	26468814	26471827	Chromosome_1:26468814-26471827	3012	*	13.4349	14.1014	12.1581	1.86097	1.81e-17	2.82e-16
Contig_955	64234	70982	Contig_955:64234-70982	6747	*	13.6196	14.472	11.258	2.96335	1.68e-15	6.93e-14	Chromosome_4	18415553	18416713	Chromosome_4:18415553-18416713	1159	*	10.5768	10.8722	10.205	0.637271	0.00322863	0.00712778
Contig_955	64234	70982	Contig_955:64234-70982	6747	*	13.6196	14.472	11.258	2.96335	1.68e-15	6.93e-14	Chromosome_4	18416830	18418438	Chromosome_4:18416830-18418438	1607	*	12.2804	12.9072	11.1472	1.69003	7.25e-16	9.77e-15
Contig_955	64234	70982	Contig_955:64234-70982	6747	*	13.6196	14.472	11.258	2.96335	1.68e-15	6.93e-14	Chromosome_4	18418497	18419492	Chromosome_4:18418497-18419492	994	*	10.3637	11.0153	9.14322	1.76829	5.34e-13	5.43e-12
Contig_955	64234	70982	Contig_955:64234-70982	6747	*	13.6196	14.472	11.258	2.96335	1.68e-15	6.93e-14	Chromosome_4	18419991	18420991	Chromosome_4:18419991-18420991	999	*	10.4823	10.7837	10.1008	0.633077	0.0176088	0.032022
Contig_955	64234	70982	Contig_955:64234-70982	6747	*	13.6196	14.472	11.258	2.96335	1.68e-15	6.93e-14	Chromosome_4	18421294	18422875	Chromosome_4:18421294-18422875	1580	*	11.9544	12.6391	10.6057	1.97988	6.18e-30	2.74e-28
Contig_242	754961	755937	Contig_242:754961-755937	975	*	10.3087	11.0341	8.77982	2.14718	1.73e-15	7.13e-14	Chromosome_6	15981101	15984568	Chromosome_6:15981101-15984568	3466	*	13.4933	14.1095	12.3954	1.62066	3.87e-11	3.22e-10
Contig_16	781520	783843	Contig_16:781520-783843	2322	*	12.3834	13.2058	10.2738	2.73405	1.79e-15	7.37e-14	Chromosome_4	3297098	3297996	Chromosome_4:3297098-3297996	897	*	11.0848	11.5835	10.3164	1.21352	9.72e-09	5.97e-08
Contig_130	42340	43094	Contig_130:42340-43094	753	*	9.62313	10.4384	7.56668	2.68408	1.82e-15	7.48e-14	Chromosome_1	33011276	33011629	Chromosome_1:33011276-33011629	352	*	9.11863	9.74992	7.97	1.68169	2.2e-11	1.88e-10
Contig_365	527050	527419	Contig_365:527050-527419	368	*	8.34313	9.13284	6.46093	2.51549	1.85e-15	7.61e-14	Chromosome_2	7540646	7541698	Chromosome_2:7540646-7541698	1051	*	11.37	11.6259	11.0587	0.541086	0.0126426	0.0238493
Contig_22	1680358	1682389	Contig_22:1680358-1682389	2030	*	12.2427	13.0669	10.1193	2.74656	1.89e-15	7.78e-14	Chromosome_1	10914004	10918245	Chromosome_1:10914004-10918245	4240	*	13.7442	14.5473	11.7743	2.64623	1.33e-29	5.76e-28
Contig_1426	139345	140010	Contig_1426:139345-140010	664	*	10.184	10.9515	8.4358	2.37918	1.89e-15	7.78e-14	Chromosome_2	10374577	10375286	Chromosome_2:10374577-10375286	708	*	10.4998	10.8456	10.0441	0.758751	0.00115112	0.00283456
Contig_29	585866	587588	Contig_29:585866-587588	1721	*	12.4387	13.1338	11.0466	1.99483	1.97e-15	8.06e-14	Chromosome_5	17744210	17749207	Chromosome_5:17744210-17749207	4996	*	14.5861	15.1448	13.6623	1.41604	2.14e-10	1.63e-09
Contig_281	493895	496408	Contig_281:493895-496408	2512	*	12.0174	12.8578	9.76251	2.86691	2.03e-15	8.28e-14	Chromosome_5	18200251	18203138	Chromosome_5:18200251-18203138	2886	*	13.7283	14.3412	12.6409	1.63997	2.44e-16	3.44e-15
Contig_26	645146	647346	Contig_26:645146-647346	2199	*	11.9373	12.5493	10.853	1.63403	2.05e-15	8.35e-14	Chromosome_7	4426478	4431210	Chromosome_7:4426478-4431210	4731	*	13.7799	14.2868	12.9916	1.25143	9.67e-11	7.69e-10
Contig_16	2317147	2318019	Contig_16:2317147-2318019	871	*	9.84268	10.5204	8.52228	1.91293	2.07e-15	8.46e-14	Chromosome_4	2297839	2300081	Chromosome_4:2297839-2300081	2241	*	12.0225	12.5783	11.1066	1.41977	4.65e-13	4.75e-12
Contig_9	98083	100210	Contig_9:98083-100210	2126	*	12.6037	13.2152	11.5208	1.63231	2.1e-15	8.55e-14	Chromosome_5	1203869	1205343	Chromosome_5:1203869-1205343	1473	*	11.1995	11.7766	10.2229	1.47553	1.75e-10	1.35e-09
Contig_5	109881	112672	Contig_5:109881-112672	2790	*	12.4646	13.1692	11.0318	2.04015	2.16e-15	8.8e-14	Chromosome_8	14212314	14215259	Chromosome_8:14212314-14215259	2944	*	13.4411	14.2851	11.1552	3.02223	1.36e-47	2.27e-45
Contig_5	109881	112672	Contig_5:109881-112672	2790	*	12.4646	13.1692	11.0318	2.04015	2.16e-15	8.8e-14	Chromosome_8	14215437	14216077	Chromosome_8:14215437-14216077	639	*	10.0876	10.7535	8.81356	1.83831	1.74e-14	2.04e-13
Contig_864	34931	36719	Contig_864:34931-36719	1787	*	12.2945	12.9192	11.168	1.6848	2.31e-15	9.39e-14	Chromosome_4	22436803	22439216	Chromosome_4:22436803-22439216	2412	*	13.4821	14.2657	11.638	2.51467	1.08e-28	4.42e-27
Contig_864	34931	36719	Contig_864:34931-36719	1787	*	12.2945	12.9192	11.168	1.6848	2.31e-15	9.39e-14	Chromosome_4	22446227	22447584	Chromosome_4:22446227-22447584	1356	*	11.6632	12.2318	10.7112	1.46753	6.7e-14	7.45e-13
Contig_161	515707	516071	Contig_161:515707-516071	363	*	8.09716	8.94495	5.77708	2.92513	2.56e-15	1.03e-13	Chromosome_2	9314810	9315655	Chromosome_2:9314810-9315655	844	*	10.1413	10.902	8.43132	2.3081	7.88e-18	1.26e-16
Contig_334	361531	364938	Contig_334:361531-364938	3406	*	12.447	13.2288	10.6144	2.46292	2.66e-15	1.07e-13	Chromosome_3	7042812	7045283	Chromosome_3:7042812-7045283	2470	*	13.2122	14.0163	11.2349	2.68105	1.15e-37	9.03e-36
Contig_190	651500	653326	Contig_190:651500-653326	1825	*	11.5005	12.3783	8.87841	3.18116	2.82e-15	1.13e-13	Chromosome_5	15564240	15565752	Chromosome_5:15564240-15565752	1511	*	11.3653	12.0614	9.96866	2.01429	7.6e-23	1.86e-21
Contig_3	3179685	3182629	Contig_3:3179685-3182629	2943	*	13.0844	13.9293	10.7907	2.89927	2.85e-15	1.14e-13	Chromosome_10	1877356	1878306	Chromosome_10:1877356-1878306	949	*	11.0764	11.482	10.5103	0.921601	5.94e-05	0.000195536
Contig_1884	6381	8249	Contig_1884:6381-8249	1867	*	10.9554	11.6494	9.56798	1.98859	2.91e-15	1.16e-13	Chromosome_7	1253910	1254800	Chromosome_7:1253910-1254800	889	*	10.5519	11.1587	9.48437	1.58029	8.54e-11	6.82e-10
Contig_1884	6381	8249	Contig_1884:6381-8249	1867	*	10.9554	11.6494	9.56798	1.98859	2.91e-15	1.16e-13	Chromosome_7	1255714	1256218	Chromosome_7:1255714-1256218	503	*	8.98583	9.4768	8.23584	1.10948	0.000497389	0.0013395
Contig_29	1796434	1797535	Contig_29:1796434-1797535	1100	*	10.6669	11.5203	8.2951	2.96846	2.96e-15	1.18e-13	Chromosome_5	19564846	19567131	Chromosome_5:19564846-19567131	2284	*	12.9402	13.6076	11.6599	1.89739	8.14e-28	3.06e-26
Contig_536	293512	294812	Contig_536:293512-294812	1299	*	11.1807	11.8323	9.95998	1.79616	2.97e-15	1.19e-13	Chromosome_2	5659105	5660492	Chromosome_2:5659105-5660492	1386	*	11.1366	11.5914	10.4688	1.04922	5.04e-05	0.000168444
Contig_1422	18427	19971	Contig_1422:18427-19971	1543	*	11.7208	12.4497	10.1757	2.16259	3.08e-15	1.23e-13	Chromosome_2	3610087	3613261	Chromosome_2:3610087-3613261	3173	*	13.812	14.5723	12.1045	2.39179	1.03e-35	6.92e-34
Contig_920	11268	12319	Contig_920:11268-12319	1050	*	9.60638	10.2933	8.2483	1.95482	3.2e-15	1.28e-13	Chromosome_1	7781689	7783010	Chromosome_1:7781689-7783010	1320	*	11.2936	11.8728	10.3105	1.5075	1.32e-14	1.58e-13
Contig_669	347848	348809	Contig_669:347848-348809	960	*	10.2914	10.9711	8.96291	1.92115	3.34e-15	1.33e-13	Chromosome_2	6234358	6234720	Chromosome_2:6234358-6234720	361	*	8.79573	9.3243	7.95279	1.24317	4.05e-05	0.000138132
Contig_91	104649	107621	Contig_91:104649-107621	2971	*	13.1657	13.8975	11.606	2.17775	3.55e-15	1.4e-13	Chromosome_1	33551550	33553379	Chromosome_1:33551550-33553379	1828	*	12.2283	12.7681	11.356	1.36688	2.81e-13	2.93e-12
Contig_76	1056035	1058717	Contig_76:1056035-1058717	2681	*	12.4872	13.0962	11.4124	1.62132	3.63e-15	1.43e-13	Chromosome_10	966016	968767	Chromosome_10:966016-968767	2750	*	13.4607	14.1665	12.0226	2.07855	4e-28	1.55e-26
Contig_76	1056035	1058717	Contig_76:1056035-1058717	2681	*	12.4872	13.0962	11.4124	1.62132	3.63e-15	1.43e-13	Chromosome_10	968867	970455	Chromosome_10:968867-970455	1587	*	12.4703	12.9663	11.7083	1.22117	8.94e-12	8e-11
Contig_277	119413	120824	Contig_277:119413-120824	1410	*	12.5759	13.367	10.6845	2.52014	3.66e-15	1.44e-13	Chromosome_8	507194	508168	Chromosome_8:507194-508168	973	*	10.9837	11.5519	10.0328	1.43461	3.11e-09	2.04e-08
Contig_746	125897	127928	Contig_746:125897-127928	2030	*	12.5841	13.4022	10.5065	2.69904	4e-15	1.57e-13	Chromosome_1	8316132	8318715	Chromosome_1:8316132-8318715	2582	*	13.2722	13.7262	12.606	1.08231	1.61e-08	9.59e-08
Contig_230	52178	53860	Contig_230:52178-53860	1681	*	11.482	12.1157	10.3249	1.72018	4.23e-15	1.65e-13	Chromosome_9	3751594	3754471	Chromosome_9:3751594-3754471	2876	*	12.6861	13.3241	11.5142	1.74858	3.16e-19	5.69e-18
Contig_571	297427	300429	Contig_571:297427-300429	3001	*	12.44	13.0972	11.1983	1.82	4.25e-15	1.66e-13	Chromosome_6	17116343	17118200	Chromosome_6:17116343-17118200	1856	*	11.8427	12.4404	10.8038	1.5872	3.71e-18	6.11e-17
Contig_697	333565	335951	Contig_697:333565-335951	2385	*	12.63	13.4314	10.671	2.58526	4.43e-15	1.73e-13	Chromosome_2	25611091	25612017	Chromosome_2:25611091-25612017	925	*	10.1877	10.827	9.01114	1.71575	1.32e-12	1.29e-11
Contig_4	1598189	1600850	Contig_4:1598189-1600850	2660	*	12.938	13.6785	11.3353	2.22305	4.46e-15	1.74e-13	Chromosome_6	17257147	17259539	Chromosome_6:17257147-17259539	2391	*	13.7503	14.441	12.377	1.98933	2.12e-22	5.04e-21
Contig_244	591259	595633	Contig_244:591259-595633	4373	*	13.013	13.7682	11.3336	2.30384	4.51e-15	1.76e-13	Chromosome_3	9475329	9476491	Chromosome_3:9475329-9476491	1161	*	10.5349	11.0263	9.78383	1.17259	1.08e-06	4.91e-06
Contig_4	2943987	2944258	Contig_4:2943987-2944258	270	*	7.72364	8.49186	5.97136	2.37882	4.58e-15	1.78e-13	Chromosome_6	17647132	17647888	Chromosome_6:17647132-17647888	755	*	11.0794	11.2992	10.82	0.460302	0.027305	0.0470761
Contig_313	309176	311897	Contig_313:309176-311897	2720	*	12.9271	13.6126	11.5747	1.94733	4.61e-15	1.79e-13	Chromosome_3	7933299	7933713	Chromosome_3:7933299-7933713	413	*	9.05892	9.54334	8.32431	1.1215	5.9e-05	0.00019425
Contig_641	23167	26422	Contig_641:23167-26422	3254	*	13.4049	14.0444	12.2277	1.74387	4.67e-15	1.81e-13	Chromosome_5	20177763	20178573	Chromosome_5:20177763-20178573	809	*	10.2726	10.7611	9.52838	1.18221	3.79e-08	2.14e-07
Contig_876	285658	288534	Contig_876:285658-288534	2875	*	13.0452	13.7974	11.3819	2.28686	4.68e-15	1.81e-13	Chromosome_2	612368	614317	Chromosome_2:612368-614317	1948	*	12.633	13.3778	11.0078	2.29939	8.23e-35	5.25e-33
Contig_261	546636	547734	Contig_261:546636-547734	1097	*	9.88538	10.6832	7.95063	2.56153	4.75e-15	1.84e-13	Chromosome_1	33290564	33291759	Chromosome_1:33290564-33291759	1194	*	11.3959	12.1625	9.65311	2.38253	2.13e-23	5.5e-22
Contig_434	250939	251308	Contig_434:250939-251308	368	*	8.22461	6.54762	8.97929	-2.30041	5.09e-15	1.96e-13	Chromosome_3	12271810	12272418	Chromosome_3:12271810-12272418	607	*	10.0093	8.83066	10.6493	-1.68105	6.58e-09	4.14e-08
Contig_1526	145653	147763	Contig_1526:145653-147763	2109	*	11.1743	9.43071	11.941	-2.36963	5.13e-15	1.98e-13	Chromosome_5	13917407	13919007	Chromosome_5:13917407-13919007	1599	*	11.4903	8.54424	12.3935	-3.11779	1.35e-11	1.18e-10
Contig_102	639538	642043	Contig_102:639538-642043	2504	*	11.7834	12.6852	8.85676	3.41671	5.2e-15	2e-13	Chromosome_6	10479669	10480433	Chromosome_6:10479669-10480433	763	*	10.5305	11.0399	9.73606	1.20144	2.16e-05	7.75e-05
Contig_102	639538	642043	Contig_102:639538-642043	2504	*	11.7834	12.6852	8.85676	3.41671	5.2e-15	2e-13	Chromosome_6	10480723	10481397	Chromosome_6:10480723-10481397	673	*	9.91513	10.243	9.49012	0.680557	0.0248	0.0432922
Contig_417	29645	30595	Contig_417:29645-30595	949	*	11.7551	12.3798	10.6288	1.68283	5.28e-15	2.03e-13	Chromosome_3	23258229	23258808	Chromosome_3:23258229-23258808	578	*	10.2218	10.5451	9.80435	0.688067	0.00991937	0.0192536
Contig_231	730717	731952	Contig_231:730717-731952	1234	*	11.0983	11.7775	9.77197	1.9173	5.6e-15	2.15e-13	Chromosome_2	2858792	2859879	Chromosome_2:2858792-2859879	1086	*	11.0768	11.3988	10.6615	0.701767	0.00145489	0.00349401
Contig_231	730717	731952	Contig_231:730717-731952	1234	*	11.0983	11.7775	9.77197	1.9173	5.6e-15	2.15e-13	Chromosome_2	2860034	2860555	Chromosome_2:2860034-2860555	520	*	9.44924	10.0807	8.30003	1.61239	1.83e-07	9.36e-07
Contig_165	739037	740019	Contig_165:739037-740019	981	*	11.2464	12.0615	9.19089	2.67633	5.67e-15	2.17e-13	Chromosome_2	10099173	10100572	Chromosome_2:10099173-10100572	1398	*	11.5241	12.2098	10.1713	1.96917	6.23e-24	1.68e-22
Contig_4	4516637	4517668	Contig_4:4516637-4517668	1030	*	10.1573	10.9955	7.921	2.8429	5.86e-15	2.24e-13	Chromosome_6	17810318	17810779	Chromosome_6:17810318-17810779	460	*	9.01781	9.33561	8.60962	0.661699	0.02062	0.0368063
Contig_4	4516637	4517668	Contig_4:4516637-4517668	1030	*	10.1573	10.9955	7.921	2.8429	5.86e-15	2.24e-13	Chromosome_6	17810963	17811280	Chromosome_6:17810963-17811280	316	*	9.24459	9.63611	8.70556	0.845416	0.00415827	0.00892687
Contig_134	509641	510477	Contig_134:509641-510477	835	*	11.1263	11.7619	9.96293	1.72685	5.94e-15	2.26e-13	Chromosome_10	10229095	10230167	Chromosome_10:10229095-10230167	1071	*	11.715	12.3923	10.3959	1.91883	2.46e-20	4.88e-19
Contig_864	31932	33449	Contig_864:31932-33449	1516	*	11.1147	11.9328	9.03768	2.69634	5.97e-15	2.27e-13	Chromosome_4	22464661	22466207	Chromosome_4:22464661-22466207	1545	*	12.0069	12.8318	9.87772	2.85174	7.44e-44	9.38e-42
Contig_89	203447	205499	Contig_89:203447-205499	2051	*	11.9415	12.5758	10.7824	1.72175	6.01e-15	2.29e-13	Chromosome_1	4210528	4213116	Chromosome_1:4210528-4213116	2587	*	13.2372	13.5927	12.7644	0.799512	3.4e-05	0.000117753
Contig_22	2357963	2358353	Contig_22:2357963-2358353	389	*	8.69933	9.54675	6.38256	2.91482	6.1e-15	2.32e-13	Chromosome_1	10379638	10380025	Chromosome_1:10379638-10380025	386	*	8.87044	9.69193	6.76742	2.74121	3.85e-24	1.06e-22
Contig_357	557050	560261	Contig_357:557050-560261	3210	*	13.4189	14.0737	12.1863	1.80844	6.18e-15	2.35e-13	Chromosome_2	11346623	11348163	Chromosome_2:11346623-11348163	1539	*	12.1404	12.824	10.7959	1.94483	1.15e-19	2.15e-18
Contig_50	1273657	1274766	Contig_50:1273657-1274766	1108	*	11.1275	11.9661	8.88771	2.84547	6.3e-15	2.39e-13	Chromosome_1	6640727	6642273	Chromosome_1:6640727-6642273	1545	*	12.1505	12.9639	10.1073	2.76361	1.74e-44	2.32e-42
Contig_648	173441	173940	Contig_648:173441-173940	498	*	9.06958	9.80529	7.49086	2.19679	6.31e-15	2.39e-13	Chromosome_3	7426385	7427371	Chromosome_3:7426385-7427371	985	*	10.6093	11.3589	8.95915	2.31049	5.87e-28	2.23e-26
Contig_91	606376	607852	Contig_91:606376-607852	1475	*	11.263	11.9302	9.98384	1.86244	6.38e-15	2.41e-13	Chromosome_1	33953206	33954510	Chromosome_1:33953206-33954510	1303	*	11.9903	12.7608	10.2252	2.4714	1.09e-45	1.65e-43
Contig_244	127924	131257	Contig_244:127924-131257	3332	*	13.1674	14.0179	10.8223	2.93842	6.41e-15	2.42e-13	Chromosome_3	9147004	9151847	Chromosome_3:9147004-9151847	4842	*	14.0963	14.87	12.3116	2.45972	1.88e-30	8.66e-29
Contig_197	193271	194545	Contig_197:193271-194545	1273	*	11.1055	11.8068	9.68689	2.02111	6.41e-15	2.43e-13	Chromosome_6	9384953	9385805	Chromosome_6:9384953-9385805	851	*	11.3561	12.1635	9.35585	2.70986	1.75e-40	1.74e-38
Contig_75	163996	164430	Contig_75:163996-164430	433	*	8.02244	8.79314	6.25584	2.39042	6.68e-15	2.52e-13	Chromosome_2	5105887	5108263	Chromosome_2:5105887-5108263	2375	*	12.782	13.339	11.8631	1.42713	7.64e-14	8.47e-13
Contig_743	87055	89159	Contig_743:87055-89159	2103	*	12.9713	13.6347	11.7066	1.84569	6.78e-15	2.56e-13	Chromosome_4	19783021	19784365	Chromosome_4:19783021-19784365	1343	*	12.2474	12.8657	11.1422	1.67709	1.22e-21	2.69e-20
Contig_902	247690	252490	Contig_902:247690-252490	4799	*	13.8503	14.6134	12.1273	2.34719	6.91e-15	2.6e-13	Chromosome_1	27184391	27187586	Chromosome_1:27184391-27187586	3194	*	14.3964	15.2195	12.2808	2.8009	1.61e-31	8.11e-30
Contig_1590	100782	103605	Contig_1590:100782-103605	2822	*	12.9817	13.604	11.8633	1.67261	7.35e-15	2.76e-13	Chromosome_4	6254528	6255923	Chromosome_4:6254528-6255923	1394	*	11.4338	11.8688	10.8081	1.02432	8.51e-08	4.59e-07
Contig_88	1184254	1184573	Contig_88:1184254-1184573	318	*	8.28587	9.15466	5.76186	3.09107	7.69e-15	2.88e-13	Chromosome_5	3577474	3578532	Chromosome_5:3577474-3578532	1057	*	11.4174	12.3138	8.56504	3.62029	1.15e-63	7.54e-61
Contig_473	136049	137457	Contig_473:136049-137457	1407	*	11.5165	12.2883	9.74346	2.39785	7.84e-15	2.93e-13	Chromosome_2	25190101	25191226	Chromosome_2:25190101-25191226	1124	*	11.1933	11.5176	10.7742	0.707124	0.00141557	0.00341145
Contig_245	33666	35361	Contig_245:33666-35361	1694	*	11.6804	12.3991	10.1833	2.10706	7.87e-15	2.94e-13	Chromosome_3	5418549	5420272	Chromosome_3:5418549-5420272	1722	*	11.9876	12.5706	10.9938	1.53379	2.63e-18	4.39e-17
Contig_299	267270	268904	Contig_299:267270-268904	1633	*	12.4473	13.2659	10.3662	2.69788	8.19e-15	3.05e-13	Chromosome_2	8209729	8210910	Chromosome_2:8209729-8210910	1180	*	12.3676	13.1356	10.6167	2.43367	1.67e-34	1.04e-32
Contig_206	447359	455362	Contig_206:447359-455362	8002	*	14.5134	15.2552	12.9039	2.22773	8.25e-15	3.07e-13	Chromosome_2	3479774	3481083	Chromosome_2:3479774-3481083	1308	*	11.192	11.8862	9.80357	2.01441	1.71e-25	5.36e-24
Contig_206	447359	455362	Contig_206:447359-455362	8002	*	14.5134	15.2552	12.9039	2.22773	8.25e-15	3.07e-13	Chromosome_2	3482062	3482701	Chromosome_2:3482062-3482701	638	*	9.75328	10.3333	8.76803	1.4795	1.8e-09	1.22e-08
Contig_206	447359	455362	Contig_206:447359-455362	8002	*	14.5134	15.2552	12.9039	2.22773	8.25e-15	3.07e-13	Chromosome_2	3483695	3483938	Chromosome_2:3483695-3483938	242	*	7.98354	8.49353	7.18758	1.21456	1.04e-05	3.97e-05
Contig_473	275347	278263	Contig_473:275347-278263	2915	*	13.3309	14.2041	10.7597	3.12859	8.4e-15	3.13e-13	Chromosome_2	25083728	25085133	Chromosome_2:25083728-25085133	1404	*	11.7772	12.478	10.3606	2.04185	1.87e-24	5.3e-23
Contig_143	918764	919358	Contig_143:918764-919358	593	*	8.95483	9.66297	7.50595	2.05323	8.5e-15	3.16e-13	Chromosome_3	4478235	4479414	Chromosome_3:4478235-4479414	1178	*	11.4165	11.9112	10.6575	1.20195	8.3e-09	5.14e-08
Contig_571	279054	280012	Contig_571:279054-280012	957	*	10.2793	10.9857	8.83818	2.04481	8.74e-15	3.24e-13	Chromosome_6	17106968	17107942	Chromosome_6:17106968-17107942	973	*	11.4553	11.9455	10.7071	1.18835	8.8e-09	5.43e-08
Contig_234	742713	744976	Contig_234:742713-744976	2262	*	13.2348	14.0783	10.9532	2.87997	8.82e-15	3.27e-13	Chromosome_4	25903147	25905372	Chromosome_4:25903147-25905372	2224	*	12.4389	13.2078	10.683	2.4482	2.63e-38	2.17e-36
Contig_182	622542	624476	Contig_182:622542-624476	1933	*	11.9637	12.7664	9.99644	2.58932	9.02e-15	3.34e-13	Chromosome_7	2570187	2573081	Chromosome_7:2570187-2573081	2893	*	13.2339	13.9436	11.7777	2.09766	7.17e-28	2.71e-26
Contig_68	405039	406721	Contig_68:405039-406721	1681	*	11.8219	12.6539	9.63647	2.79344	9.22e-15	3.4e-13	Chromosome_5	13953639	13954170	Chromosome_5:13953639-13954170	530	*	11.1104	11.7257	10.0151	1.65493	4.71e-18	7.68e-17
Contig_68	405039	406721	Contig_68:405039-406721	1681	*	11.8219	12.6539	9.63647	2.79344	9.22e-15	3.4e-13	Chromosome_5	13954333	13954541	Chromosome_5:13954333-13954541	207	*	8.09326	8.53694	7.44925	0.996546	0.000452987	0.00123143
Contig_990	255317	256474	Contig_990:255317-256474	1156	*	10.6863	11.4322	9.05587	2.249	9.36e-15	3.45e-13	Chromosome_3	22448072	22449906	Chromosome_3:22448072-22449906	1833	*	12.6205	13.2845	11.3533	1.85152	7.09e-18	1.14e-16
Contig_869	126024	127872	Contig_869:126024-127872	1847	*	11.4222	12.1135	10.0463	1.97191	9.43e-15	3.47e-13	Chromosome_1	7445919	7446339	Chromosome_1:7445919-7446339	419	*	8.79635	9.22964	8.17418	0.96803	0.00056545	0.00150273
Contig_869	126024	127872	Contig_869:126024-127872	1847	*	11.4222	12.1135	10.0463	1.97191	9.43e-15	3.47e-13	Chromosome_1	7446599	7447272	Chromosome_1:7446599-7447272	672	*	10.1589	10.8343	8.84766	1.87993	5.08e-15	6.3e-14
Contig_499	205521	205733	Contig_499:205521-205733	211	*	7.19061	8.06228	4.63614	3.1126	9.82e-15	3.61e-13	Chromosome_6	19151472	19153241	Chromosome_6:19151472-19153241	1768	*	11.6515	12.1752	10.821	1.2884	1.41e-08	8.44e-08
Contig_1305	54710	57025	Contig_1305:54710-57025	2314	*	13.5575	14.3981	11.3005	2.85715	1e-14	3.67e-13	Chromosome_1	2184082	2186970	Chromosome_1:2184082-2186970	2887	*	12.6402	13.2591	11.5331	1.66479	5.21e-17	7.8e-16
Contig_709	298470	299332	Contig_709:298470-299332	861	*	9.62517	10.3635	8.03337	2.2079	1.01e-14	3.69e-13	Chromosome_1	27076478	27077190	Chromosome_1:27076478-27077190	711	*	9.85006	10.5723	8.33665	2.09582	6.43e-16	8.71e-15
Contig_709	298470	299332	Contig_709:298470-299332	861	*	9.62517	10.3635	8.03337	2.2079	1.01e-14	3.69e-13	Chromosome_1	27104254	27104961	Chromosome_1:27104254-27104961	706	*	9.88107	10.5899	8.42914	2.03311	7.35e-16	9.9e-15
Contig_2815	43037	43668	Contig_2815:43037-43668	630	*	10.1797	10.9685	8.30341	2.49989	1.01e-14	3.72e-13	Chromosome_2	3349280	3349964	Chromosome_2:3349280-3349964	683	*	10.2921	10.9272	9.13029	1.70923	9.12e-14	1.01e-12
Contig_334	504206	505063	Contig_334:504206-505063	856	*	10.7864	11.5457	9.08422	2.32373	1.03e-14	3.79e-13	Chromosome_3	7151016	7154025	Chromosome_3:7151016-7154025	3008	*	13.5224	14.2573	11.9479	2.22515	4.05e-27	1.44e-25
Contig_144	1013110	1014984	Contig_144:1013110-1014984	1873	*	11.8557	12.6644	9.84633	2.6283	1.05e-14	3.85e-13	Chromosome_9	13487261	13488532	Chromosome_9:13487261-13488532	1270	*	11.4643	11.864	10.9096	0.909261	3.83e-05	0.000131205
Contig_244	670492	671773	Contig_244:670492-671773	1280	*	11.1567	11.8999	9.54041	2.23353	1.17e-14	4.28e-13	Chromosome_3	9570594	9571943	Chromosome_3:9570594-9571943	1348	*	12.3671	12.7073	11.9212	0.76376	1.11e-05	4.2e-05
Contig_92	664018	666655	Contig_92:664018-666655	2636	*	13.7034	14.576	11.1393	3.11944	1.17e-14	4.28e-13	Chromosome_3	5901390	5903732	Chromosome_3:5901390-5903732	2341	*	12.3403	12.9675	11.2056	1.70492	2.65e-19	4.83e-18
Contig_27	2273732	2275177	Contig_27:2273732-2275177	1444	*	11.5912	12.334	9.97645	2.23167	1.24e-14	4.49e-13	Chromosome_1	24591456	24592568	Chromosome_1:24591456-24592568	1111	*	11.3418	12.0024	10.0875	1.84451	9.55e-19	1.65e-17
Contig_107	639945	641539	Contig_107:639945-641539	1593	*	11.6238	12.2876	10.3579	1.84542	1.27e-14	4.59e-13	Chromosome_2	5105887	5108263	Chromosome_2:5105887-5108263	2375	*	12.782	13.339	11.8631	1.42713	7.64e-14	8.47e-13
Contig_74	1547785	1550605	Contig_74:1547785-1550605	2819	*	12.5443	13.1896	11.3464	1.76585	1.27e-14	4.59e-13	Chromosome_5	1145283	1146887	Chromosome_5:1145283-1146887	1603	*	12.1743	12.7876	11.0855	1.63882	6.15e-16	8.34e-15
Contig_1399	152600	155400	Contig_1399:152600-155400	2799	*	12.8404	13.64	10.894	2.56687	1.27e-14	4.59e-13	Chromosome_4	3916261	3917260	Chromosome_4:3916261-3917260	998	*	11.5958	12.1685	10.6319	1.47511	1.6e-12	1.54e-11
Contig_1399	152600	155400	Contig_1399:152600-155400	2799	*	12.8404	13.64	10.894	2.56687	1.27e-14	4.59e-13	Chromosome_4	3917386	3921156	Chromosome_4:3917386-3921156	3769	*	13.3805	14.0292	12.1704	1.78998	2.15e-18	3.61e-17
Contig_176	657059	659650	Contig_176:657059-659650	2590	*	11.7662	12.5167	10.1114	2.2737	1.29e-14	4.65e-13	Chromosome_6	15885373	15888021	Chromosome_6:15885373-15888021	2647	*	12.8702	13.6627	10.97	2.61645	1.12e-44	1.54e-42
Contig_232	324276	326049	Contig_232:324276-326049	1772	*	12.4145	13.2228	10.4077	2.62457	1.35e-14	4.86e-13	Chromosome_5	15163185	15165369	Chromosome_5:15163185-15165369	2183	*	13.2776	14.1517	10.6971	3.33708	1.01e-55	3.32e-53
Contig_31	1814578	1814869	Contig_31:1814578-1814869	290	*	7.82386	8.60226	6.01174	2.43268	1.35e-14	4.87e-13	Chromosome_3	7344735	7345664	Chromosome_3:7344735-7345664	928	*	10.442	11.1264	9.09442	1.92346	1.11e-15	1.47e-14
Contig_686	109273	112021	Contig_686:109273-112021	2747	*	13.126	13.9067	11.3001	2.44817	1.38e-14	4.95e-13	Chromosome_7	1916267	1918626	Chromosome_7:1916267-1918626	2358	*	12.9052	13.6363	11.3491	2.21918	9.26e-33	5.09e-31
Contig_127	914462	916694	Contig_127:914462-916694	2231	*	12.6473	13.3958	11.0037	2.26149	1.39e-14	5e-13	Chromosome_3	8342685	8344790	Chromosome_3:8342685-8344790	2104	*	12.581	13.4447	10.1099	3.23724	2.21e-62	1.16e-59
Contig_13	740203	745822	Contig_13:740203-745822	5618	*	13.973	14.7614	12.0993	2.49545	1.39e-14	5e-13	Chromosome_6	14785841	14786186	Chromosome_6:14785841-14786186	344	*	8.75239	9.30419	7.84754	1.34639	1.14e-06	5.17e-06
Contig_13	740203	745822	Contig_13:740203-745822	5618	*	13.973	14.7614	12.0993	2.49545	1.39e-14	5e-13	Chromosome_6	14788124	14788653	Chromosome_6:14788124-14788653	528	*	9.69316	10.3898	8.29455	1.97304	3.99e-15	5.01e-14
Contig_13	740203	745822	Contig_13:740203-745822	5618	*	13.973	14.7614	12.0993	2.49545	1.39e-14	5e-13	Chromosome_6	14791895	14793007	Chromosome_6:14791895-14793007	1111	*	11.4117	12.0808	10.1254	1.8403	3.46e-13	3.59e-12
Contig_136	145587	148297	Contig_136:145587-148297	2709	*	13.224	13.8799	11.9878	1.81046	1.44e-14	5.14e-13	Chromosome_1	2932637	2935224	Chromosome_1:2932637-2935224	2586	*	13.7207	14.2844	12.7827	1.45735	1.52e-15	1.99e-14
Contig_10	295238	297238	Contig_10:295238-297238	1999	*	12.894	13.6171	11.3763	2.12717	1.44e-14	5.15e-13	Chromosome_9	2126867	2127708	Chromosome_9:2126867-2127708	840	*	12.0847	12.8033	10.588	2.15201	2.74e-32	1.45e-30
Contig_10	295238	297238	Contig_10:295238-297238	1999	*	12.894	13.6171	11.3763	2.12717	1.44e-14	5.15e-13	Chromosome_9	2127804	2128868	Chromosome_9:2127804-2128868	1063	*	10.7194	11.3537	9.56049	1.72822	9.81e-18	1.56e-16
Contig_192	691905	692825	Contig_192:691905-692825	919	*	9.12224	10.0745	5.1811	4.10802	1.5e-14	5.36e-13	Chromosome_4	5981961	5982604	Chromosome_4:5981961-5982604	642	*	10.8285	11.1391	10.4322	0.672787	0.00225474	0.00517012
Contig_92	1124282	1124816	Contig_92:1124282-1124816	533	*	9.94331	10.7274	8.09635	2.46835	1.56e-14	5.54e-13	Chromosome_3	6256564	6258475	Chromosome_3:6256564-6258475	1910	*	12.8887	13.6141	11.36	2.19568	2.89e-36	2.03e-34
Contig_7	331055	332109	Contig_7:331055-332109	1053	*	11.1019	11.8119	9.64456	2.06069	1.56e-14	5.55e-13	Chromosome_3	12004577	12005111	Chromosome_3:12004577-12005111	533	*	10.4171	10.6742	10.1041	0.540022	0.0172823	0.0315026
Contig_35	933984	937236	Contig_35:933984-937236	3251	*	12.8964	13.5602	11.6303	1.84494	1.57e-14	5.58e-13	Chromosome_4	1470553	1471191	Chromosome_4:1470553-1471191	637	*	10.8078	11.2208	10.227	0.945279	2.45e-05	8.71e-05
Contig_35	933984	937236	Contig_35:933984-937236	3251	*	12.8964	13.5602	11.6303	1.84494	1.57e-14	5.58e-13	Chromosome_4	1471373	1473262	Chromosome_4:1471373-1473262	1888	*	11.8087	12.4338	10.6812	1.69129	6.65e-18	1.07e-16
Contig_168	60490	61319	Contig_168:60490-61319	828	*	10.0387	10.8239	8.18532	2.47467	1.65e-14	5.82e-13	Chromosome_2	2756871	2758748	Chromosome_2:2756871-2758748	1876	*	11.859	12.4987	10.6811	1.75256	1.13e-18	1.94e-17
Contig_743	118880	120265	Contig_743:118880-120265	1384	*	11.4735	12.1213	10.2667	1.77579	1.66e-14	5.87e-13	Chromosome_4	19821190	19821546	Chromosome_4:19821190-19821546	355	*	9.15621	9.7111	8.24284	1.38252	2.75e-08	1.59e-07
Contig_723	270598	271629	Contig_723:270598-271629	1030	*	10.8732	11.6057	9.31041	2.17454	1.76e-14	6.21e-13	Chromosome_2	7905883	7906996	Chromosome_2:7905883-7906996	1112	*	11.8115	12.3841	10.8479	1.48085	1.2e-13	1.31e-12
Contig_358	254451	256363	Contig_358:254451-256363	1911	*	12.1199	12.9339	10.0727	2.66108	1.79e-14	6.31e-13	Chromosome_2	8665868	8667353	Chromosome_2:8665868-8667353	1484	*	11.3895	12.1685	9.57427	2.47182	1.92e-26	6.49e-25
Contig_178	672730	674121	Contig_178:672730-674121	1390	*	12.5059	13.1356	11.3625	1.70044	1.83e-14	6.41e-13	Chromosome_1	15448723	15449549	Chromosome_1:15448723-15449549	825	*	10.8763	11.181	10.4894	0.652509	0.00586004	0.0120751
Contig_971	118840	122602	Contig_971:118840-122602	3761	*	12.5768	13.3854	10.5686	2.62398	1.84e-14	6.44e-13	Chromosome_1	7781689	7783010	Chromosome_1:7781689-7783010	1320	*	11.2936	11.8728	10.3105	1.5075	1.32e-14	1.58e-13
Contig_7	3311774	3315963	Contig_7:3311774-3315963	4188	*	13.1479	13.8542	11.7069	2.04212	1.84e-14	6.45e-13	Chromosome_3	9872409	9875123	Chromosome_3:9872409-9875123	2713	*	12.4181	13.0008	11.4247	1.52364	1.97e-15	2.55e-14
Contig_4	1667607	1668030	Contig_4:1667607-1668030	422	*	8.77863	7.29118	9.49528	-2.09281	1.88e-14	6.6e-13	Chromosome_6	17303288	17303745	Chromosome_6:17303288-17303745	456	*	8.7637	7.24844	9.48632	-2.08016	2.38e-13	2.51e-12
Contig_917	114319	115972	Contig_917:114319-115972	1652	*	12.4236	13.263	10.1767	2.84328	1.9e-14	6.64e-13	Chromosome_7	3756274	3757689	Chromosome_7:3756274-3757689	1414	*	11.7941	12.492	10.3898	2.01604	4.32e-21	9.07e-20
Contig_299	429557	434909	Contig_299:429557-434909	5351	*	14.1153	14.7849	12.8268	1.8701	1.9e-14	6.65e-13	Chromosome_2	8346980	8348253	Chromosome_2:8346980-8348253	1272	*	11.774	12.074	11.3948	0.65817	0.00035686	0.000995282
Contig_276	357300	359206	Contig_276:357300-359206	1905	*	12.0732	12.8772	10.0966	2.5935	1.97e-14	6.85e-13	Chromosome_3	1807962	1808339	Chromosome_3:1807962-1808339	376	*	9.29932	9.59015	8.93466	0.620336	0.0091297	0.0178785
Contig_244	229589	231423	Contig_244:229589-231423	1833	*	11.2349	11.9863	9.57584	2.27576	2.01e-14	7.01e-13	Chromosome_3	9196547	9196817	Chromosome_3:9196547-9196817	269	*	8.40528	8.86242	7.73224	1.05335	5.63e-05	0.000186273
Contig_244	229589	231423	Contig_244:229589-231423	1833	*	11.2349	11.9863	9.57584	2.27576	2.01e-14	7.01e-13	Chromosome_3	9196908	9197583	Chromosome_3:9196908-9197583	674	*	10.4266	10.8491	9.82657	0.97943	3.44e-06	1.42e-05
Contig_618	205537	207308	Contig_618:205537-207308	1770	*	11.6354	12.4906	9.24717	2.96576	2.06e-14	7.16e-13	Chromosome_3	2109453	2111485	Chromosome_3:2109453-2111485	2031	*	12.8807	13.6932	10.8438	2.71972	3.31e-31	1.61e-29
Contig_57	1157288	1159041	Contig_57:1157288-1159041	1752	*	12.1059	12.8365	10.5528	2.16396	2.07e-14	7.2e-13	Chromosome_3	3751989	3753228	Chromosome_3:3751989-3753228	1238	*	11.5171	12.2665	9.86829	2.31835	2.4e-32	1.28e-30
Contig_374	90499	94016	Contig_374:90499-94016	3516	*	14.1409	14.7336	13.1174	1.55499	2.22e-14	7.7e-13	Chromosome_4	20339929	20341400	Chromosome_4:20339929-20341400	1470	*	12.7357	13.1307	12.19	0.911947	5.31e-07	2.53e-06
Contig_333	345062	346172	Contig_333:345062-346172	1109	*	11.2589	11.9903	9.70127	2.16837	2.24e-14	7.74e-13	Chromosome_3	10299872	10301718	Chromosome_3:10299872-10301718	1845	*	13.5138	14.3903	10.907	3.38295	9.75e-66	6.91e-63
Contig_102	129889	130903	Contig_102:129889-130903	1013	*	10.3034	11.062	8.60541	2.31626	2.26e-14	7.81e-13	Chromosome_6	10714371	10715328	Chromosome_6:10714371-10715328	956	*	10.6731	11.3621	9.30658	1.97525	5.91e-21	1.23e-19
Contig_667	191486	192930	Contig_667:191486-192930	1443	*	12.0667	12.7581	10.6903	1.96941	2.37e-14	8.17e-13	Chromosome_6	17341296	17341568	Chromosome_6:17341296-17341568	271	*	7.79188	8.68982	4.9199	3.41628	2.38e-26	7.96e-25
Contig_313	589853	595372	Contig_313:589853-595372	5518	*	14.0387	14.72	12.7038	1.92244	2.4e-14	8.26e-13	Chromosome_3	7711567	7715746	Chromosome_3:7711567-7715746	4178	*	14.1838	14.9551	12.4141	2.42976	1.35e-26	4.62e-25
Contig_313	589853	595372	Contig_313:589853-595372	5518	*	14.0387	14.72	12.7038	1.92244	2.4e-14	8.26e-13	Chromosome_3	7715823	7717557	Chromosome_3:7715823-7717557	1733	*	11.8884	12.5608	10.589	1.91123	1.43e-24	4.12e-23
Contig_6	3631557	3637772	Contig_6:3631557-3637772	6214	*	13.6571	14.362	12.2226	2.03371	2.57e-14	8.8e-13	Chromosome_10	9655869	9657575	Chromosome_10:9655869-9657575	1705	*	12.1072	12.7847	10.7876	1.92913	5.45e-23	1.35e-21
Contig_6	3631557	3637772	Contig_6:3631557-3637772	6214	*	13.6571	14.362	12.2226	2.03371	2.57e-14	8.8e-13	Chromosome_10	9657807	9657956	Chromosome_10:9657807-9657956	148	*	7.99763	8.40473	7.42841	0.905887	0.00210206	0.00485697
Contig_684	228443	230552	Contig_684:228443-230552	2108	*	12.0758	12.7522	10.7605	1.89956	2.77e-14	9.46e-13	Chromosome_8	13050473	13051873	Chromosome_8:13050473-13051873	1399	*	11.0666	11.5384	10.361	1.12489	1.99e-07	1.01e-06
Contig_595	300218	303182	Contig_595:300218-303182	2963	*	12.9441	13.589	11.7477	1.76178	2.98e-14	1.01e-12	Chromosome_4	24552274	24552787	Chromosome_4:24552274-24552787	512	*	9.68088	10.1876	8.89309	1.21222	1.89e-06	8.2e-06
Contig_595	300218	303182	Contig_595:300218-303182	2963	*	12.9441	13.589	11.7477	1.76178	2.98e-14	1.01e-12	Chromosome_4	24552853	24555097	Chromosome_4:24552853-24555097	2243	*	12.5464	13.1343	11.5377	1.55028	6.55e-18	1.06e-16
Contig_551	291825	292217	Contig_551:291825-292217	391	*	7.9958	8.83795	5.7254	2.86213	3.21e-14	1.09e-12	Chromosome_4	24980813	24982549	Chromosome_4:24980813-24982549	1735	*	11.7661	12.4507	10.418	1.96812	3.65e-25	1.11e-23
Contig_76	1236002	1236845	Contig_76:1236002-1236845	842	*	10.577	11.2743	9.17585	1.99567	3.29e-14	1.11e-12	Chromosome_10	1120168	1122025	Chromosome_10:1120168-1122025	1856	*	11.7731	12.3338	10.8435	1.43986	6.25e-14	6.97e-13
Contig_123	417568	424050	Contig_123:417568-424050	6481	*	14.5501	15.2793	13.0033	2.15508	3.3e-14	1.12e-12	Chromosome_2	6743399	6744436	Chromosome_2:6743399-6744436	1036	*	11.2587	11.9659	9.81421	2.04151	9.6e-18	1.53e-16
Contig_27	2281241	2282398	Contig_27:2281241-2282398	1156	*	11.5795	12.2321	10.355	1.79444	3.34e-14	1.13e-12	Chromosome_1	24598060	24598874	Chromosome_1:24598060-24598874	813	*	10.1889	10.7607	9.2278	1.45959	1.37e-10	1.06e-09
Contig_330	106679	106997	Contig_330:106679-106997	317	*	7.89949	8.76183	5.44165	3.01998	3.36e-14	1.13e-12	Chromosome_2	2453370	2453724	Chromosome_2:2453370-2453724	353	*	9.12324	9.80756	7.77603	1.87882	1.5e-11	1.3e-10
Contig_243	278160	279993	Contig_243:278160-279993	1832	*	10.9122	11.7312	8.82831	2.69051	3.38e-14	1.14e-12	Chromosome_1	31246172	31248559	Chromosome_1:31246172-31248559	2386	*	13.383	14.1717	11.507	2.57151	3.28e-36	2.29e-34
Contig_1525	55755	58953	Contig_1525:55755-58953	3197	*	13.661	14.3192	12.416	1.81804	3.59e-14	1.21e-12	Chromosome_4	22860748	22863056	Chromosome_4:22860748-22863056	2307	*	12.6262	13.3711	11.0011	2.23239	3.52e-18	5.81e-17
Contig_918	238911	240085	Contig_918:238911-240085	1173	*	11.1516	11.919	9.40452	2.36381	3.59e-14	1.21e-12	Chromosome_5	15564240	15565752	Chromosome_5:15564240-15565752	1511	*	11.3653	12.0614	9.96866	2.01429	7.6e-23	1.86e-21
Contig_1574	102113	104249	Contig_1574:102113-104249	2135	*	11.924	12.6986	10.1343	2.40653	3.9e-14	1.3e-12	Chromosome_4	15743249	15744807	Chromosome_4:15743249-15744807	1557	*	12.3274	13.1032	10.5309	2.47899	2.38e-33	1.36e-31
Contig_35	501406	502073	Contig_35:501406-502073	666	*	9.90047	10.5504	8.68588	1.78221	4.12e-14	1.37e-12	Chromosome_10	1323225	1324532	Chromosome_10:1323225-1324532	1306	*	11.3941	11.8785	10.6594	1.17157	8.06e-09	5.01e-08
Contig_736	256619	257448	Contig_736:256619-257448	828	*	9.66871	10.5074	7.42837	2.83204	4.13e-14	1.38e-12	Chromosome_6	13621037	13622635	Chromosome_6:13621037-13622635	1597	*	11.8498	12.6254	10.054	2.45367	1.04e-26	3.59e-25
Contig_963	120669	123640	Contig_963:120669-123640	2970	*	12.752	13.4261	11.4459	1.88781	4.29e-14	1.43e-12	Chromosome_4	18728604	18729828	Chromosome_4:18728604-18729828	1223	*	10.8559	11.4723	9.75722	1.64732	2.33e-15	2.98e-14
Contig_3	1773190	1774729	Contig_3:1773190-1774729	1538	*	11.6283	12.3406	10.161	2.06786	4.32e-14	1.43e-12	Chromosome_10	888956	890851	Chromosome_10:888956-890851	1894	*	12.3478	13.0382	10.9754	1.99595	5.06e-25	1.51e-23
Contig_3	1564049	1566097	Contig_3:1564049-1566097	2047	*	11.7354	12.3987	10.4712	1.83965	4.41e-14	1.46e-12	Chromosome_10	763933	764559	Chromosome_10:763933-764559	625	*	10.1919	10.7937	9.14008	1.55807	4.35e-10	3.19e-09
Contig_3	1564049	1566097	Contig_3:1564049-1566097	2047	*	11.7354	12.3987	10.4712	1.83965	4.41e-14	1.46e-12	Chromosome_10	764639	764743	Chromosome_10:764639-764743	103	*	7.25509	7.71839	6.56848	1.04171	0.000603925	0.0015948
Contig_3	1564049	1566097	Contig_3:1564049-1566097	2047	*	11.7354	12.3987	10.4712	1.83965	4.41e-14	1.46e-12	Chromosome_10	765318	766103	Chromosome_10:765318-766103	784	*	10.413	10.9548	9.53541	1.35492	7e-10	5e-09
Contig_1	500842	502753	Contig_1:500842-502753	1910	*	12.5264	13.2935	10.7811	2.36101	4.42e-14	1.46e-12	Chromosome_3	23811712	23813521	Chromosome_3:23811712-23813521	1808	*	12.678	13.2555	11.7004	1.47463	5.08e-10	3.69e-09
Contig_83	384927	385924	Contig_83:384927-385924	996	*	10.3111	11.1317	8.21464	2.70069	4.44e-14	1.47e-12	Chromosome_1	31215512	31217071	Chromosome_1:31215512-31217071	1558	*	12.6011	12.873	12.2659	0.59113	0.000441142	0.00120197
Contig_83	384927	385924	Contig_83:384927-385924	996	*	10.3111	11.1317	8.21464	2.70069	4.44e-14	1.47e-12	Chromosome_1	31219633	31220654	Chromosome_1:31219633-31220654	1020	*	11.2198	11.8383	10.1143	1.66319	3.79e-16	5.24e-15
Contig_16	3079136	3082088	Contig_16:3079136-3082088	2951	*	13.509	14.1832	12.2026	1.88803	4.49e-14	1.48e-12	Chromosome_4	1721834	1724484	Chromosome_4:1721834-1724484	2649	*	13.8191	14.4439	12.6923	1.68474	4.7e-16	6.43e-15
Contig_477	40603	42215	Contig_477:40603-42215	1611	*	11.7104	12.5079	9.77731	2.54583	4.91e-14	1.62e-12	Chromosome_1	29938653	29939501	Chromosome_1:29938653-29939501	847	*	10.7881	11.3553	9.84007	1.43397	1.91e-09	1.29e-08
Contig_136	14424	17882	Contig_136:14424-17882	3457	*	12.8041	13.4535	11.5912	1.77976	4.96e-14	1.63e-12	Chromosome_1	2749721	2750894	Chromosome_1:2749721-2750894	1172	*	11.2964	11.7572	10.6154	1.07572	1.12e-05	4.23e-05
Contig_136	14424	17882	Contig_136:14424-17882	3457	*	12.8041	13.4535	11.5912	1.77976	4.96e-14	1.63e-12	Chromosome_1	2750993	2751541	Chromosome_1:2750993-2751541	547	*	9.79587	10.2193	9.19399	0.957646	0.000184481	0.000547473
Contig_127	52069	54619	Contig_127:52069-54619	2549	*	13.0441	13.876	10.8592	2.77999	5.01e-14	1.65e-12	Chromosome_3	8972718	8975388	Chromosome_3:8972718-8975388	2669	*	13.0735	13.7611	11.7129	1.9708	1.98e-21	4.3e-20
Contig_245	50281	52373	Contig_245:50281-52373	2091	*	13.8795	14.6113	12.3202	2.16664	5.07e-14	1.67e-12	Chromosome_3	5395950	5397281	Chromosome_3:5395950-5397281	1330	*	12.5795	13.1856	11.5142	1.62755	3.33e-21	7.05e-20
Contig_143	936806	938438	Contig_143:936806-938438	1631	*	12.0645	12.763	10.6579	2.0004	5.2e-14	1.7e-12	Chromosome_3	4459753	4462082	Chromosome_3:4459753-4462082	2328	*	13.1137	13.8348	11.6055	2.14906	5.3e-26	1.72e-24
Contig_247	363066	364884	Contig_247:363066-364884	1817	*	11.6317	12.3244	10.2498	1.9726	5.29e-14	1.73e-12	Chromosome_9	11012636	11014004	Chromosome_9:11012636-11014004	1367	*	12.2547	12.9527	10.8501	2.02834	7.64e-24	2.04e-22
Contig_293	186562	187941	Contig_293:186562-187941	1378	*	11.6966	12.4206	10.1744	2.12637	5.9e-14	1.92e-12	Chromosome_1	21638	22848	Chromosome_1:21638-22848	1209	*	11.9261	12.2602	11.4906	0.74791	2.27e-05	8.12e-05
Contig_89	1341189	1345678	Contig_89:1341189-1345678	4488	*	13.6637	14.3446	12.3306	1.91724	6.28e-14	2.03e-12	Chromosome_1	5443786	5446950	Chromosome_1:5443786-5446950	3163	*	12.9801	13.4479	12.2835	1.12451	5.49e-09	3.48e-08
Contig_190	173838	174391	Contig_190:173838-174391	552	*	9.55039	10.3075	7.86029	2.30218	6.29e-14	2.03e-12	Chromosome_5	15251125	15252042	Chromosome_5:15251125-15252042	916	*	10.4612	10.732	10.1276	0.57131	0.0152128	0.0280816
Contig_127	60115	62230	Contig_127:60115-62230	2114	*	12.2436	13.0785	10.0343	2.79991	6.43e-14	2.07e-12	Chromosome_3	8970199	8970939	Chromosome_3:8970199-8970939	739	*	10.9403	11.6375	9.53921	2.02963	2.25e-25	6.99e-24
Contig_127	60115	62230	Contig_127:60115-62230	2114	*	12.2436	13.0785	10.0343	2.79991	6.43e-14	2.07e-12	Chromosome_3	8971033	8972620	Chromosome_3:8971033-8972620	1586	*	13.1942	14.0923	10.3199	3.67828	1.52e-83	6.66e-80
Contig_1	81222	81664	Contig_1:81222-81664	441	*	8.54803	9.28212	6.97731	2.17661	6.58e-14	2.12e-12	Chromosome_3	23516085	23516811	Chromosome_3:23516085-23516811	725	*	11.6969	12.0209	11.2783	0.714411	0.000292798	0.000832372
Contig_132	588571	589813	Contig_132:588571-589813	1241	*	12.4104	13.0311	11.2973	1.66099	6.73e-14	2.16e-12	contig_1	425762	426504	contig_1:425762-426504	741	*	11.0451	11.5947	10.1462	1.38558	1.24e-10	9.68e-10
Contig_132	588571	589813	Contig_132:588571-589813	1241	*	12.4104	13.0311	11.2973	1.66099	6.73e-14	2.16e-12	contig_1	427078	427644	contig_1:427078-427644	565	*	9.89984	10.5251	8.77162	1.67259	6.78e-13	6.8e-12
Contig_3	1979839	1982437	Contig_3:1979839-1982437	2597	*	12.8137	13.6889	10.2197	3.12533	6.78e-14	2.18e-12	Chromosome_10	1060703	1063117	Chromosome_10:1060703-1063117	2413	*	13.5278	14.2897	11.8116	2.39536	1.99e-33	1.15e-31
Contig_7	2055251	2056356	Contig_7:2055251-2056356	1104	*	11.5012	12.2469	9.87183	2.23921	6.83e-14	2.19e-12	Chromosome_3	10657040	10658496	Chromosome_3:10657040-10658496	1455	*	12.2357	12.9899	10.5615	2.36242	7.29e-40	7e-38
Contig_154	324486	325206	Contig_154:324486-325206	719	*	9.69651	10.5576	7.2506	3.00342	7.21e-14	2.3e-12	Chromosome_2	5660636	5661592	Chromosome_2:5660636-5661592	955	*	10.2795	11.1188	8.03355	2.93096	7.41e-34	4.41e-32
Contig_1081	101448	103298	Contig_1081:101448-103298	1849	*	11.4685	12.1635	10.077	1.98237	7.24e-14	2.31e-12	Chromosome_6	14112087	14113912	Chromosome_6:14112087-14113912	1824	*	13.2527	13.8631	12.1736	1.62692	1.28e-15	1.69e-14
Contig_101	1021045	1023701	Contig_101:1021045-1023701	2655	*	12.1437	12.735	11.1245	1.54718	7.41e-14	2.36e-12	Chromosome_2	29985241	29987026	Chromosome_2:29985241-29987026	1784	*	12.1904	12.9437	10.5206	2.34606	3.33e-33	1.88e-31
Contig_101	1021045	1023701	Contig_101:1021045-1023701	2655	*	12.1437	12.735	11.1245	1.54718	7.41e-14	2.36e-12	Chromosome_2	29987274	29988231	Chromosome_2:29987274-29988231	956	*	10.6775	11.2146	9.81238	1.34473	3.09e-10	2.31e-09
Contig_101	1021045	1023701	Contig_101:1021045-1023701	2655	*	12.1437	12.735	11.1245	1.54718	7.41e-14	2.36e-12	Chromosome_8	1321800	1322433	Chromosome_8:1321800-1322433	632	*	9.65652	9.96416	9.26498	0.653643	0.00968796	0.0188519
Contig_983	14094	14960	Contig_983:14094-14960	865	*	9.9673	10.7117	8.34452	2.23212	7.66e-14	2.44e-12	Chromosome_4	24223521	24225047	Chromosome_4:24223521-24225047	1525	*	12.0379	12.515	11.3202	1.13386	1.07e-06	4.87e-06
Contig_1278	162800	165062	Contig_1278:162800-165062	2261	*	12.145	12.9463	10.1868	2.56714	7.72e-14	2.45e-12	Chromosome_1	7589795	7592715	Chromosome_1:7589795-7592715	2919	*	14.0926	14.8293	12.5092	2.23191	3.69e-26	1.22e-24
Contig_1041	226767	230109	Contig_1041:226767-230109	3341	*	13.6147	14.3507	12.0346	2.18683	7.78e-14	2.47e-12	Chromosome_3	6687383	6687595	Chromosome_3:6687383-6687595	211	*	7.88297	8.32864	7.23472	0.986575	0.000881359	0.00223385
Contig_1041	226767	230109	Contig_1041:226767-230109	3341	*	13.6147	14.3507	12.0346	2.18683	7.78e-14	2.47e-12	Chromosome_3	6687696	6690448	Chromosome_3:6687696-6690448	2751	*	13.6776	14.5069	11.5144	2.90361	4.12e-51	9.01e-49
Contig_3	4482399	4485231	Contig_3:4482399-4485231	2831	*	12.9515	13.7122	11.2414	2.32194	7.82e-14	2.48e-12	Chromosome_2	26119911	26125240	Chromosome_2:26119911-26125240	5328	*	14.4934	15.1594	13.2189	1.86035	1.07e-17	1.69e-16
Contig_92	10940	12852	Contig_92:10940-12852	1911	*	12.2494	12.9363	10.8917	1.94407	8.03e-14	2.54e-12	Chromosome_3	5418549	5420272	Chromosome_3:5418549-5420272	1722	*	11.9876	12.5706	10.9938	1.53379	2.63e-18	4.39e-17
Contig_669	176111	176644	Contig_669:176111-176644	532	*	8.8964	9.7005	6.919	2.58494	8.09e-14	2.56e-12	Chromosome_2	6136183	6137202	Chromosome_2:6136183-6137202	1018	*	11.3219	12.2028	8.66351	3.43672	1.6e-67	1.36e-64
Contig_13	1644665	1645436	Contig_13:1644665-1645436	770	*	9.31388	10.0115	7.91091	1.99487	8.12e-14	2.57e-12	Chromosome_6	14116190	14117659	Chromosome_6:14116190-14117659	1468	*	12.0669	12.6299	11.1307	1.45079	1.13e-14	1.35e-13
Contig_337	527973	529022	Contig_337:527973-529022	1048	*	10.4708	11.2748	8.49411	2.58364	8.36e-14	2.64e-12	Chromosome_1	10770570	10771092	Chromosome_1:10770570-10771092	521	*	9.7306	10.3112	8.7435	1.47914	1.16e-09	8.1e-09
Contig_745	113154	114830	Contig_745:113154-114830	1675	*	11.0988	11.7414	9.91085	1.74916	8.41e-14	2.66e-12	Chromosome_4	23219872	23221520	Chromosome_4:23219872-23221520	1647	*	11.6855	11.9441	11.37	0.555787	0.00240267	0.00546726
Contig_98	459940	461027	Contig_98:459940-461027	1086	*	9.85021	10.5843	8.27941	2.17712	8.54e-14	2.7e-12	Chromosome_2	13857527	13858510	Chromosome_2:13857527-13858510	982	*	10.7877	11.5842	8.86111	2.62101	8.06e-36	5.47e-34
Contig_330	335748	338008	Contig_330:335748-338008	2259	*	12.1812	12.8924	10.7184	2.06042	8.55e-14	2.7e-12	Chromosome_2	2264246	2266777	Chromosome_2:2264246-2266777	2530	*	12.8278	13.4479	11.7169	1.66419	1.14e-15	1.51e-14
Contig_26	1936677	1939672	Contig_26:1936677-1939672	2994	*	13.1006	13.8537	11.4327	2.27835	8.57e-14	2.7e-12	Chromosome_7	3959955	3961808	Chromosome_7:3959955-3961808	1852	*	11.9271	12.3299	11.3663	0.928182	2.18e-06	9.37e-06
Contig_26	1936677	1939672	Contig_26:1936677-1939672	2994	*	13.1006	13.8537	11.4327	2.27835	8.57e-14	2.7e-12	Chromosome_7	3962026	3964030	Chromosome_7:3962026-3964030	2003	*	12.9561	13.5236	12.0075	1.47155	3.97e-16	5.49e-15
Contig_702	297788	300989	Contig_702:297788-300989	3200	*	13.1868	13.8523	11.9137	1.84768	8.77e-14	2.76e-12	Chromosome_4	23903803	23905593	Chromosome_4:23903803-23905593	1789	*	11.7019	12.3635	10.4441	1.86145	5.86e-24	1.59e-22
Contig_54	681143	681539	Contig_54:681143-681539	395	*	8.04985	6.38842	8.80163	-2.27095	8.93e-14	2.81e-12	Chromosome_1	1024415	1025221	Chromosome_1:1024415-1025221	805	*	10.2387	9.6515	10.6549	-0.958565	1.15e-05	4.33e-05
Contig_1520	97253	97974	Contig_1520:97253-97974	720	*	9.5753	10.3361	7.86478	2.32127	9.13e-14	2.87e-12	Chromosome_2	4122077	4122699	Chromosome_2:4122077-4122699	621	*	10.0114	10.818	8.01628	2.63697	1.16e-24	3.38e-23
Contig_1469	40913	42551	Contig_1469:40913-42551	1637	*	11.4538	12.1042	10.2375	1.78183	9.64e-14	3.02e-12	contig_1	532634	534223	contig_1:532634-534223	1588	*	11.8307	12.6574	9.68759	2.86867	1.25e-45	1.87e-43
Contig_299	596619	599332	Contig_299:596619-599332	2712	*	13.2923	14.0737	11.4621	2.4412	1.02e-13	3.18e-12	Chromosome_2	8410963	8413271	Chromosome_2:8410963-8413271	2307	*	13.0903	13.7059	11.9943	1.66497	4.6e-21	9.65e-20
Contig_4	1067873	1069087	Contig_4:1067873-1069087	1213	*	11.1718	12.063	8.38811	3.2697	1.03e-13	3.2e-12	Chromosome_6	16900693	16901699	Chromosome_6:16900693-16901699	1005	*	11.363	12.1662	9.39181	2.67433	2.57e-38	2.13e-36
Contig_150	836084	838627	Contig_150:836084-838627	2542	*	12.91	13.7068	10.9823	2.53572	1.07e-13	3.33e-12	Chromosome_1	9305051	9307082	Chromosome_1:9305051-9307082	2030	*	12.358	12.9791	11.2435	1.68739	1.75e-21	3.81e-20
Contig_1	6972818	6973595	Contig_1:6972818-6973595	776	*	9.49853	10.2323	7.92926	2.17407	1.08e-13	3.38e-12	Chromosome_3	27987746	27988447	Chromosome_3:27987746-27988447	700	*	9.89766	10.3373	9.26215	1.01137	3.55e-05	0.000122247
Contig_3	1982676	1984189	Contig_3:1982676-1984189	1512	*	11.8242	12.6855	9.37666	3.00024	1.11e-13	3.44e-12	Chromosome_10	1063208	1064482	Chromosome_10:1063208-1064482	1273	*	11.2108	11.5904	10.6941	0.855874	6.84e-05	0.000222299
Contig_16	927823	929571	Contig_16:927823-929571	1747	*	12.2065	12.9164	10.7499	2.05251	1.11e-13	3.44e-12	Chromosome_4	3173034	3173170	Chromosome_4:3173034-3173170	135	*	7.53589	8.00566	6.83482	1.09207	5.29e-05	0.000176167
Contig_16	927823	929571	Contig_16:927823-929571	1747	*	12.2065	12.9164	10.7499	2.05251	1.11e-13	3.44e-12	Chromosome_4	3173241	3173860	Chromosome_4:3173241-3173860	618	*	10.8974	11.5603	9.63498	1.83754	1.66e-16	2.38e-15
Contig_1	3258912	3260476	Contig_1:3258912-3260476	1563	*	11.9494	12.7788	9.7843	2.75545	1.13e-13	3.51e-12	Chromosome_3	25257991	25259784	Chromosome_3:25257991-25259784	1792	*	12.4784	13.239	10.769	2.4106	1.23e-45	1.84e-43
Contig_1137	182963	189343	Contig_1137:182963-189343	6379	*	14.6822	15.3664	13.3357	1.93031	1.14e-13	3.54e-12	Chromosome_4	3320746	3324908	Chromosome_4:3320746-3324908	4161	*	14.4234	15.2358	12.3872	2.73251	2.62e-34	1.59e-32
Contig_1137	182963	189343	Contig_1137:182963-189343	6379	*	14.6822	15.3664	13.3357	1.93031	1.14e-13	3.54e-12	Chromosome_4	3325706	3327661	Chromosome_4:3325706-3327661	1954	*	13.2936	13.9431	12.0805	1.79483	1.49e-18	2.54e-17
Contig_505	430571	432233	Contig_505:430571-432233	1661	*	11.4505	12.1336	10.1083	1.92535	1.16e-13	3.58e-12	Chromosome_5	18700427	18702136	Chromosome_5:18700427-18702136	1708	*	12.3486	13.0591	10.8896	2.11061	3.03e-32	1.6e-30
Contig_731	1122	1937	Contig_731:1122-1937	814	*	10.5053	11.3408	8.29082	2.79964	1.17e-13	3.62e-12	Chromosome_2	24955674	24957970	Chromosome_2:24955674-24957970	2295	*	12.3576	13.157	10.412	2.65115	1.54e-39	1.41e-37
Contig_902	33809	34693	Contig_902:33809-34693	883	*	12.1252	12.9071	10.2916	2.44342	1.22e-13	3.76e-12	Chromosome_1	27316864	27317395	Chromosome_1:27316864-27317395	530	*	9.40167	9.7406	8.95784	0.729287	0.00471074	0.00996699
Contig_203	339990	343464	Contig_203:339990-343464	3473	*	13.7877	14.4086	12.6743	1.65986	1.22e-13	3.77e-12	Chromosome_2	9086082	9088928	Chromosome_2:9086082-9088928	2845	*	14.0003	14.4276	13.3907	0.986126	1.67e-05	6.12e-05
Contig_16	3124295	3126483	Contig_16:3124295-3126483	2187	*	11.3909	12.0875	9.99255	1.98798	1.26e-13	3.9e-12	Chromosome_4	1671152	1672295	Chromosome_4:1671152-1672295	1142	*	10.8282	11.2708	10.1865	1.02703	1.09e-05	4.12e-05
Contig_54	268390	269966	Contig_54:268390-269966	1575	*	11.7549	10.5353	12.4062	-1.78468	1.27e-13	3.92e-12	Chromosome_1	670685	672327	Chromosome_1:670685-672327	1641	*	11.9309	11.4853	12.2709	-0.753791	0.000368695	0.00102498
Contig_188	799659	803988	Contig_188:799659-803988	4328	*	13.0626	13.8357	11.282	2.39049	1.3e-13	3.99e-12	Chromosome_3	8970199	8970939	Chromosome_3:8970199-8970939	739	*	10.9403	11.6375	9.53921	2.02963	2.25e-25	6.99e-24
Contig_188	799659	803988	Contig_188:799659-803988	4328	*	13.0626	13.8357	11.282	2.39049	1.3e-13	3.99e-12	Chromosome_3	8971033	8972620	Chromosome_3:8971033-8972620	1586	*	13.1942	14.0923	10.3199	3.67828	1.52e-83	6.66e-80
Contig_188	799659	803988	Contig_188:799659-803988	4328	*	13.0626	13.8357	11.282	2.39049	1.3e-13	3.99e-12	Chromosome_3	8972718	8975388	Chromosome_3:8972718-8975388	2669	*	13.0735	13.7611	11.7129	1.9708	1.98e-21	4.3e-20
Contig_234	603126	607328	Contig_234:603126-607328	4201	*	13.6877	14.3436	12.4511	1.80422	1.36e-13	4.17e-12	Chromosome_4	26013226	26013607	Chromosome_4:26013226-26013607	380	*	9.7922	10.0612	9.46123	0.571819	0.0113426	0.0216697
Contig_447	385579	386006	Contig_447:385579-386006	426	*	9.05943	9.74604	7.70281	1.94104	1.38e-13	4.21e-12	Chromosome_2	30987686	30988941	Chromosome_2:30987686-30988941	1254	*	11.4796	12.1438	10.2118	1.83897	1.22e-15	1.61e-14
Contig_447	385579	386006	Contig_447:385579-386006	426	*	9.05943	9.74604	7.70281	1.94104	1.38e-13	4.21e-12	Chromosome_8	308434	309221	Chromosome_8:308434-309221	786	*	10.313	10.8468	9.45644	1.30758	1.33e-07	6.94e-07
Contig_245	361495	364844	Contig_245:361495-364844	3348	*	13.6972	14.4595	11.9784	2.32779	1.38e-13	4.23e-12	Chromosome_3	5097304	5099807	Chromosome_3:5097304-5099807	2502	*	12.683	13.3665	11.339	1.955	3.06e-22	7.15e-21
Contig_245	361495	364844	Contig_245:361495-364844	3348	*	13.6972	14.4595	11.9784	2.32779	1.38e-13	4.23e-12	Chromosome_3	5099959	5103068	Chromosome_3:5099959-5103068	3108	*	13.673	14.3987	12.1428	2.18069	2.52e-28	1e-26
Contig_6	1623805	1624006	Contig_6:1623805-1624006	200	*	7.28512	8.22259	3.72592	3.81419	1.43e-13	4.36e-12	Chromosome_10	8891702	8892262	Chromosome_10:8891702-8892262	559	*	9.56208	10.0184	8.89089	1.03754	0.000224267	0.00065233
Contig_6	1623805	1624006	Contig_6:1623805-1624006	200	*	7.28512	8.22259	3.72592	3.81419	1.43e-13	4.36e-12	Chromosome_10	9020976	9021945	Chromosome_10:9020976-9021945	968	*	11.016	11.3885	10.5127	0.825844	0.000585785	0.00155158
Contig_1769	81491	81984	Contig_1769:81491-81984	492	*	8.54549	9.29272	6.90812	2.2435	1.45e-13	4.41e-12	Chromosome_6	18018611	18019814	Chromosome_6:18018611-18019814	1202	*	11.5094	12.0231	10.7041	1.25747	1.48e-08	8.86e-08
Contig_258	91354	92158	Contig_258:91354-92158	803	*	9.81684	10.5323	8.33484	2.07876	1.49e-13	4.53e-12	Chromosome_6	15011974	15013507	Chromosome_6:15011974-15013507	1532	*	11.6581	12.2498	10.6379	1.54942	4.08e-14	4.63e-13
Contig_29	311210	312381	Contig_29:311210-312381	1170	*	10.7903	11.6506	8.35324	2.98856	1.51e-13	4.58e-12	Chromosome_5	17449782	17452705	Chromosome_5:17449782-17452705	2922	*	13.1786	14.0073	11.0198	2.91248	2.05e-60	9.27e-58
Contig_1649	43035	44905	Contig_1649:43035-44905	1869	*	11.1463	11.808	9.88774	1.82892	1.57e-13	4.75e-12	Chromosome_5	19290708	19291626	Chromosome_5:19290708-19291626	917	*	10.5453	11.0413	9.7834	1.20351	1.76e-08	1.04e-07
Contig_1649	43035	44905	Contig_1649:43035-44905	1869	*	11.1463	11.808	9.88774	1.82892	1.57e-13	4.75e-12	Chromosome_5	19292617	19293287	Chromosome_5:19292617-19293287	669	*	10.5181	10.8406	10.1023	0.70322	0.00136647	0.00330618
Contig_930	247941	249608	Contig_930:247941-249608	1666	*	11.0301	11.7108	9.69796	1.91308	1.58e-13	4.79e-12	Chromosome_2	9782879	9784018	Chromosome_2:9782879-9784018	1138	*	10.9896	11.4535	10.3017	1.10208	2.56e-07	1.28e-06
Contig_16	1553588	1554793	Contig_16:1553588-1554793	1204	*	10.6122	9.30747	11.286	-1.88179	1.61e-13	4.87e-12	Chromosome_4	2762954	2763285	Chromosome_4:2762954-2763285	330	*	8.05166	6.20955	8.83498	-2.42978	8.94e-17	1.31e-15
Contig_16	1553588	1554793	Contig_16:1553588-1554793	1204	*	10.6122	9.30747	11.286	-1.88179	1.61e-13	4.87e-12	Chromosome_4	2816725	2817057	Chromosome_4:2816725-2817057	331	*	8.09599	6.1868	8.8899	-2.49111	1.07e-16	1.56e-15
Contig_1198	6851	7939	Contig_1198:6851-7939	1087	*	10.4679	11.183	8.98732	2.07676	1.66e-13	5e-12	Chromosome_1	33953206	33954510	Chromosome_1:33953206-33954510	1303	*	11.9903	12.7608	10.2252	2.4714	1.09e-45	1.65e-43
Contig_22	2352069	2353630	Contig_22:2352069-2353630	1560	*	10.7674	11.5573	8.88451	2.48917	1.68e-13	5.06e-12	Chromosome_1	10383562	10385334	Chromosome_1:10383562-10385334	1771	*	11.5686	12.0966	10.727	1.31576	1.35e-10	1.05e-09
Contig_321	295816	297445	Contig_321:295816-297445	1628	*	11.2989	12.1051	9.30757	2.59306	1.72e-13	5.17e-12	Chromosome_3	10820467	10821536	Chromosome_3:10820467-10821536	1068	*	10.7806	11.5566	8.98304	2.48148	9.17e-34	5.4e-32
Contig_127	78500	80210	Contig_127:78500-80210	1709	*	11.2281	11.9933	9.49276	2.34335	1.76e-13	5.27e-12	Chromosome_3	8955547	8957636	Chromosome_3:8955547-8957636	2088	*	12.4686	13.2394	10.7015	2.44065	9.53e-31	4.48e-29
Contig_8	900927	901181	Contig_8:900927-901181	253	*	7.699	8.46887	5.93725	2.36974	1.8e-13	5.38e-12	Chromosome_2	24960522	24960724	Chromosome_2:24960522-24960724	201	*	7.72424	8.48169	6.03227	2.22221	1.63e-13	1.75e-12
Contig_101	264222	266377	Contig_101:264222-266377	2154	*	12.2532	12.9102	11.0126	1.808	1.8e-13	5.39e-12	Chromosome_8	1759810	1760883	Chromosome_8:1759810-1760883	1072	*	11.5735	12.1694	10.54	1.58405	7.62e-19	1.33e-17
Contig_101	264222	266377	Contig_101:264222-266377	2154	*	12.2532	12.9102	11.0126	1.808	1.8e-13	5.39e-12	Chromosome_8	1761189	1761999	Chromosome_8:1761189-1761999	809	*	9.94166	10.6628	8.43318	2.11024	2.52e-18	4.23e-17
Contig_89	1058362	1060490	Contig_89:1058362-1060490	2127	*	13.1084	13.7527	11.9144	1.75368	1.95e-13	5.83e-12	Chromosome_1	5185457	5187112	Chromosome_1:5185457-5187112	1654	*	13.0114	13.5813	12.0557	1.47318	4.55e-14	5.14e-13
Contig_169	653774	655095	Contig_169:653774-655095	1320	*	10.5945	11.3555	8.88334	2.31816	1.96e-13	5.84e-12	Chromosome_2	29987274	29988231	Chromosome_2:29987274-29988231	956	*	10.6775	11.2146	9.81238	1.34473	3.09e-10	2.31e-09
Contig_169	653774	655095	Contig_169:653774-655095	1320	*	10.5945	11.3555	8.88334	2.31816	1.96e-13	5.84e-12	Chromosome_8	1321800	1322433	Chromosome_8:1321800-1322433	632	*	9.65652	9.96416	9.26498	0.653643	0.00968796	0.0188519
Contig_58	1231988	1233880	Contig_58:1231988-1233880	1891	*	10.9986	11.6667	9.71602	1.85585	2e-13	5.95e-12	Chromosome_9	14730175	14731366	Chromosome_9:14730175-14731366	1190	*	11.345	12.0666	9.83427	2.14417	2.38e-24	6.69e-23
Contig_49	1519828	1522535	Contig_49:1519828-1522535	2706	*	12.1915	12.9721	10.366	2.43228	2.02e-13	6e-12	Chromosome_7	1063335	1064328	Chromosome_7:1063335-1064328	992	*	10.6363	11.2822	9.43613	1.73274	1.38e-11	1.2e-10
Contig_471	37086	40595	Contig_471:37086-40595	3508	*	13.1353	13.7955	11.8825	1.82164	2.02e-13	6.02e-12	Chromosome_5	13845292	13848294	Chromosome_5:13845292-13848294	3001	*	12.8515	13.4601	11.7784	1.62562	3.62e-17	5.51e-16
Contig_255	599175	601413	Contig_255:599175-601413	2237	*	12.8355	13.4746	11.6596	1.73225	2.03e-13	6.03e-12	Chromosome_4	20829504	20830637	Chromosome_4:20829504-20830637	1132	*	10.964	11.4579	10.2069	1.18873	1.78e-07	9.13e-07
Contig_178	674495	679253	Contig_178:674495-679253	4757	*	13.8223	14.5536	12.2655	2.15768	2.06e-13	6.11e-12	Chromosome_1	15448010	15448511	Chromosome_1:15448010-15448511	500	*	10.0779	10.5418	9.3899	1.06041	0.000175298	0.000522113
Contig_1045	187689	189563	Contig_1045:187689-189563	1873	*	12.6396	13.4151	10.8446	2.40174	2.16e-13	6.41e-12	Chromosome_1	27985453	27990545	Chromosome_1:27985453-27990545	5091	*	14.4618	15.3458	11.7675	3.4518	4.42e-55	1.38e-52
Contig_1045	187689	189563	Contig_1045:187689-189563	1873	*	12.6396	13.4151	10.8446	2.40174	2.16e-13	6.41e-12	Chromosome_1	28005910	28008571	Chromosome_1:28005910-28008571	2660	*	13.2855	14.1975	10.206	3.89634	2.53e-91	2.22e-87
Contig_971	80656	84462	Contig_971:80656-84462	3805	*	12.9032	13.6504	11.2655	2.24216	2.17e-13	6.42e-12	Chromosome_1	7737817	7740778	Chromosome_1:7737817-7740778	2960	*	12.8107	13.5161	11.3738	2.07141	2.31e-26	7.77e-25
Contig_971	80656	84462	Contig_971:80656-84462	3805	*	12.9032	13.6504	11.2655	2.24216	2.17e-13	6.42e-12	Chromosome_1	7741376	7742087	Chromosome_1:7741376-7742087	710	*	11.1812	11.8484	9.90218	1.86577	1.92e-18	3.23e-17
Contig_971	80656	84462	Contig_971:80656-84462	3805	*	12.9032	13.6504	11.2655	2.24216	2.17e-13	6.42e-12	Chromosome_1	7743381	7745480	Chromosome_1:7743381-7745480	2098	*	11.6947	12.3234	10.5548	1.70452	1.27e-17	2e-16
Contig_358	389097	392018	Contig_358:389097-392018	2920	*	13.1907	14.0339	10.9114	2.85043	2.22e-13	6.55e-12	Chromosome_2	8714238	8716910	Chromosome_2:8714238-8716910	2671	*	12.7682	13.408	11.59	1.76918	4.89e-24	1.34e-22
Contig_793	243828	244643	Contig_793:243828-244643	814	*	10.0661	10.8286	8.34632	2.32595	2.28e-13	6.71e-12	Chromosome_1	28261802	28262321	Chromosome_1:28261802-28262321	518	*	9.53892	10.1005	8.60693	1.39011	2.53e-07	1.27e-06
Contig_927	16638	19141	Contig_927:16638-19141	2502	*	13.4264	14.3402	10.3185	3.49485	2.28e-13	6.72e-12	Chromosome_3	4515098	4519803	Chromosome_3:4515098-4519803	4704	*	13.7745	14.6126	11.5382	2.96896	3.19e-46	4.92e-44
Contig_547	335866	340490	Contig_547:335866-340490	4623	*	13.4155	14.247	11.234	2.76423	2.29e-13	6.73e-12	Chromosome_2	7204210	7208787	Chromosome_2:7204210-7208787	4576	*	14.1022	14.9039	12.1412	2.6703	7.97e-40	7.6e-38
Contig_185	374999	377140	Contig_185:374999-377140	2140	*	11.7363	12.5053	9.97983	2.36296	2.35e-13	6.91e-12	Chromosome_9	14730175	14731366	Chromosome_9:14730175-14731366	1190	*	11.345	12.0666	9.83427	2.14417	2.38e-24	6.69e-23
Contig_438	292852	294628	Contig_438:292852-294628	1775	*	11.344	12.0372	9.9595	1.96992	2.39e-13	7.01e-12	Chromosome_9	4713424	4715470	Chromosome_9:4713424-4715470	2045	*	12.242	12.6311	11.7075	0.891624	3e-06	1.26e-05
Contig_1101	3743	4387	Contig_1101:3743-4387	643	*	8.78132	9.59815	6.7132	2.66286	2.45e-13	7.19e-12	Chromosome_1	10064826	10066158	Chromosome_1:10064826-10066158	1331	*	10.9387	11.6848	9.3071	2.2859	4.88e-27	1.73e-25
Contig_335	205962	207200	Contig_335:205962-207200	1237	*	11.122	11.872	9.47002	2.25643	2.46e-13	7.2e-12	Chromosome_4	18079590	18081425	Chromosome_4:18079590-18081425	1834	*	12.0798	12.5229	11.437	1.05583	1.44e-09	9.91e-09
Contig_806	74613	76319	Contig_806:74613-76319	1705	*	10.9255	11.6123	9.56798	1.93983	2.52e-13	7.38e-12	Chromosome_4	7220352	7222113	Chromosome_4:7220352-7222113	1760	*	11.9026	12.3943	11.1511	1.21013	2.51e-12	2.38e-11
Contig_127	311487	313176	Contig_127:311487-313176	1688	*	12.8061	13.5378	11.2473	2.15875	2.53e-13	7.4e-12	Chromosome_3	8739685	8741520	Chromosome_3:8739685-8741520	1834	*	12.4601	13.1434	11.117	1.96923	1.09e-27	4.04e-26
Contig_1768	58521	61497	Contig_1768:58521-61497	2975	*	13.2597	13.8931	12.1038	1.70811	2.6e-13	7.6e-12	Chromosome_5	16178990	16182914	Chromosome_5:16178990-16182914	3923	*	14.2009	14.9406	12.6026	2.24717	5.91e-26	1.91e-24
Contig_1768	58521	61497	Contig_1768:58521-61497	2975	*	13.2597	13.8931	12.1038	1.70811	2.6e-13	7.6e-12	Chromosome_5	16187461	16189485	Chromosome_5:16187461-16189485	2023	*	11.9951	12.4567	11.3123	1.1094	2.41e-09	1.6e-08
Contig_281	547709	551019	Contig_281:547709-551019	3309	*	13.3119	14.1401	11.1573	2.73922	2.61e-13	7.63e-12	Chromosome_5	19844442	19848348	Chromosome_5:19844442-19848348	3905	*	14.0584	14.7752	12.5707	2.12616	1.64e-25	5.13e-24
Contig_13	1445688	1448262	Contig_13:1445688-1448262	2573	*	12.4295	13.0552	11.3	1.67681	2.73e-13	7.94e-12	Chromosome_6	14316113	14317292	Chromosome_6:14316113-14317292	1178	*	11.8854	12.5847	10.4752	2.03575	2.05e-24	5.8e-23
Contig_13	1445688	1448262	Contig_13:1445688-1448262	2573	*	12.4295	13.0552	11.3	1.67681	2.73e-13	7.94e-12	Chromosome_6	14317353	14318106	Chromosome_6:14317353-14318106	752	*	10.1418	10.8544	8.67298	2.08267	8.86e-20	1.67e-18
Contig_374	431301	432359	Contig_374:431301-432359	1057	*	10.323	11.2232	7.41996	3.34564	2.73e-13	7.94e-12	Chromosome_4	20129364	20130293	Chromosome_4:20129364-20130293	928	*	11.2059	11.9965	9.31836	2.59711	2.99e-42	3.34e-40
Contig_374	431301	432359	Contig_374:431301-432359	1057	*	10.323	11.2232	7.41996	3.34564	2.73e-13	7.94e-12	Chromosome_4	20190445	20191535	Chromosome_4:20190445-20191535	1089	*	11.5599	11.9513	11.0211	0.902562	4.61e-07	2.21e-06
Contig_406	120608	121917	Contig_406:120608-121917	1308	*	11.2456	12.0439	9.30724	2.53897	2.76e-13	8.01e-12	Chromosome_3	3508131	3510209	Chromosome_3:3508131-3510209	2077	*	13.2677	14.0472	11.4486	2.51923	1.98e-39	1.8e-37
Contig_1780	11566	13216	Contig_1780:11566-13216	1649	*	10.6724	11.4095	9.08677	2.18625	2.77e-13	8.04e-12	Chromosome_4	22490386	22490678	Chromosome_4:22490386-22490678	291	*	8.54114	9.10235	7.61016	1.35115	1.69e-05	6.19e-05
Contig_319	149441	150219	Contig_319:149441-150219	777	*	10.9513	11.6503	9.54211	1.99659	2.91e-13	8.42e-12	Chromosome_10	9718551	9719507	Chromosome_10:9718551-9719507	955	*	10.9136	11.3535	10.2775	1.03287	4.61e-07	2.21e-06
Contig_731	339322	340997	Contig_731:339322-340997	1674	*	12.3756	13.1938	10.298	2.66877	2.93e-13	8.47e-12	Chromosome_2	24703562	24704705	Chromosome_2:24703562-24704705	1142	*	11.6519	12.3651	10.1805	2.09243	5.4e-22	1.23e-20
Contig_703	92617	94360	Contig_703:92617-94360	1742	*	13.3196	14.0364	11.8316	2.08232	3e-13	8.66e-12	Chromosome_3	16084443	16085869	Chromosome_3:16084443-16085869	1425	*	13.241	13.8983	11.9991	1.82152	2.23e-17	3.45e-16
Contig_965	200693	202707	Contig_965:200693-202707	2013	*	11.8633	12.611	10.2236	2.2425	3.11e-13	8.96e-12	Chromosome_4	25752455	25753669	Chromosome_4:25752455-25753669	1213	*	11.9003	12.5273	10.7663	1.68128	4.29e-14	4.85e-13
Contig_1	5334417	5335809	Contig_1:5334417-5335809	1391	*	11.8114	12.6036	9.9132	2.5002	3.12e-13	9e-12	Chromosome_3	26890208	26891062	Chromosome_3:26890208-26891062	853	*	10.7313	11.1369	10.1651	0.910053	0.000337318	0.00094571
Contig_1	4940114	4941346	Contig_1:4940114-4941346	1231	*	11.0344	11.7284	9.64701	1.97196	3.3e-13	9.47e-12	Chromosome_3	26574702	26575575	Chromosome_3:26574702-26575575	872	*	10.3125	10.902	9.29897	1.51758	1.45e-10	1.12e-09
Contig_21	2648715	2655141	Contig_21:2648715-2655141	6425	*	13.6272	14.2699	12.4387	1.74545	3.45e-13	9.9e-12	Chromosome_6	1637701	1640131	Chromosome_6:1637701-1640131	2429	*	13.2999	13.7358	12.6722	1.03372	4.96e-09	3.16e-08
Contig_21	2648715	2655141	Contig_21:2648715-2655141	6425	*	13.6272	14.2699	12.4387	1.74545	3.45e-13	9.9e-12	Chromosome_6	1640452	1642533	Chromosome_6:1640452-1642533	2080	*	11.4498	11.8927	10.8074	1.05006	2.38e-08	1.39e-07
Contig_549	417369	419035	Contig_549:417369-419035	1665	*	11.1747	11.7896	10.081	1.63356	3.49e-13	9.97e-12	Chromosome_6	15178473	15179003	Chromosome_6:15178473-15179003	529	*	9.83496	10.2075	9.33134	0.830713	0.000314497	0.000888185
Contig_65	1690316	1692177	Contig_65:1690316-1692177	1860	*	11.8123	12.4712	10.5648	1.81371	3.49e-13	9.97e-12	Chromosome_2	11699818	11701559	Chromosome_2:11699818-11701559	1740	*	11.3821	11.7746	10.8413	0.885134	0.000124429	0.000382908
Contig_978	181229	183085	Contig_978:181229-183085	1855	*	11.1827	12.0295	8.87121	2.87357	3.51e-13	1e-11	Chromosome_4	24168771	24171093	Chromosome_4:24168771-24171093	2321	*	13.5005	14.2692	11.7455	2.44761	4.84e-38	3.93e-36
Contig_283	82368	83704	Contig_283:82368-83704	1335	*	11.5399	12.3803	9.28462	2.82456	3.62e-13	1.03e-11	Chromosome_4	4889049	4890628	Chromosome_4:4889049-4890628	1578	*	11.9686	12.5776	10.8943	1.63843	9.03e-21	1.84e-19
Contig_567	129227	130276	Contig_567:129227-130276	1048	*	11.4897	12.128	10.3169	1.72705	3.66e-13	1.04e-11	Chromosome_9	13954498	13955656	Chromosome_9:13954498-13955656	1157	*	11.3559	11.8021	10.7065	1.04256	3.42e-06	1.41e-05
Contig_601	308308	309518	Contig_601:308308-309518	1209	*	11.4397	12.14	10.0252	2.00129	3.69e-13	1.05e-11	Chromosome_6	18310686	18311825	Chromosome_6:18310686-18311825	1138	*	11.8634	12.4059	10.9838	1.38099	3e-14	3.46e-13
Contig_601	308308	309518	Contig_601:308308-309518	1209	*	11.4397	12.14	10.0252	2.00129	3.69e-13	1.05e-11	Chromosome_6	18312166	18312291	Chromosome_6:18312166-18312291	124	*	7.63093	7.99322	7.14601	0.777168	0.00660528	0.0134053
Contig_2999	5148	5960	Contig_2999:5148-5960	811	*	9.77372	10.5352	8.05952	2.31816	3.71e-13	1.06e-11	Chromosome_1	5430809	5432333	Chromosome_1:5430809-5432333	1523	*	12.0687	12.8798	10.0428	2.75559	1.64e-49	3.14e-47
Contig_337	121343	122898	Contig_337:121343-122898	1554	*	11.1796	11.843	9.91524	1.83281	3.74e-13	1.06e-11	Chromosome_1	11001042	11002167	Chromosome_1:11001042-11002167	1124	*	11.9497	12.6995	10.2985	2.32228	1.32e-32	7.2e-31
Contig_245	476507	479213	Contig_245:476507-479213	2705	*	12.897	13.7114	10.8473	2.64095	3.76e-13	1.07e-11	Chromosome_3	5006909	5009626	Chromosome_3:5006909-5009626	2716	*	12.5497	13.1467	11.5129	1.58469	4.71e-18	7.68e-17
Contig_20	716288	721029	Contig_20:716288-721029	4740	*	13.006	13.7368	11.4517	2.15181	3.95e-13	1.12e-11	Chromosome_9	13378278	13379631	Chromosome_9:13378278-13379631	1352	*	11.2678	12.0809	9.22736	2.73247	1.03e-34	6.53e-33
Contig_20	716288	721029	Contig_20:716288-721029	4740	*	13.006	13.7368	11.4517	2.15181	3.95e-13	1.12e-11	Chromosome_9	13380705	13382223	Chromosome_9:13380705-13382223	1517	*	12.8509	13.4958	11.6542	1.78002	4.51e-20	8.73e-19
Contig_962	32024	33920	Contig_962:32024-33920	1895	*	11.4401	12.1785	9.8482	2.19104	4.04e-13	1.14e-11	Chromosome_1	7601259	7602253	Chromosome_1:7601259-7602253	993	*	10.9481	11.5044	10.0308	1.41173	2.97e-11	2.5e-10
Contig_245	690096	690564	Contig_245:690096-690564	467	*	8.90364	9.65723	7.23256	2.27381	4.2e-13	1.19e-11	Chromosome_3	4842514	4843952	Chromosome_3:4842514-4843952	1437	*	11.6974	12.2378	10.8233	1.36809	4.19e-13	4.3e-12
Contig_136	706101	708292	Contig_136:706101-708292	2190	*	12.5107	13.329	10.4318	2.66674	4.26e-13	1.2e-11	Chromosome_1	3585560	3585898	Chromosome_1:3585560-3585898	337	*	8.39337	9.068	7.08513	1.82378	1.36e-10	1.06e-09
Contig_261	414015	416457	Contig_261:414015-416457	2441	*	12.6886	13.4257	11.1031	2.18419	4.29e-13	1.21e-11	Chromosome_1	33234714	33235812	Chromosome_1:33234714-33235812	1097	*	10.6071	11.2207	9.5177	1.61181	1.42e-11	1.24e-10
Contig_84	781965	782653	Contig_84:781965-782653	687	*	9.88049	10.5409	8.62696	1.81956	4.36e-13	1.23e-11	Chromosome_6	11470535	11471040	Chromosome_6:11470535-11471040	504	*	9.43892	9.9509	8.63803	1.21879	7.23e-06	2.83e-05
Contig_515	250996	252869	Contig_515:250996-252869	1872	*	11.9923	12.7956	10.0205	2.56749	4.39e-13	1.24e-11	Chromosome_1	28300695	28301604	Chromosome_1:28300695-28301604	908	*	10.1982	10.7002	9.42194	1.21349	1.98e-07	1.01e-06
Contig_918	58507	59150	Contig_918:58507-59150	642	*	9.09444	9.84771	7.42509	2.27164	4.46e-13	1.26e-11	Chromosome_5	15474427	15474978	Chromosome_5:15474427-15474978	550	*	9.48211	10.026	8.59872	1.32609	7.39e-07	3.43e-06
Contig_166	318333	319877	Contig_166:318333-319877	1543	*	11.9954	12.7104	10.5157	2.07151	4.47e-13	1.26e-11	Chromosome_3	29044001	29045327	Chromosome_3:29044001-29045327	1325	*	11.8073	12.3108	11.027	1.2407	6.36e-11	5.17e-10
Contig_578	76184	76964	Contig_578:76184-76964	779	*	10.1367	10.8756	8.54175	2.19402	4.5e-13	1.27e-11	Chromosome_4	3944176	3945160	Chromosome_4:3944176-3945160	983	*	10.5262	11.046	9.70568	1.26413	2.09e-07	1.06e-06
Contig_578	76184	76964	Contig_578:76184-76964	779	*	10.1367	10.8756	8.54175	2.19402	4.5e-13	1.27e-11	Chromosome_4	3948638	3949571	Chromosome_4:3948638-3949571	932	*	10.3562	11.0205	9.08822	1.84049	4.88e-16	6.67e-15
Contig_60	982070	984438	Contig_60:982070-984438	2367	*	11.8474	12.5134	10.5729	1.84381	4.59e-13	1.29e-11	Chromosome_6	12148549	12150510	Chromosome_6:12148549-12150510	1960	*	12.5748	13.3107	10.9948	2.24235	1.36e-31	6.9e-30
Contig_50	327144	331269	Contig_50:327144-331269	4124	*	13.5883	14.22	12.4382	1.69959	4.62e-13	1.3e-11	Chromosome_1	5871183	5873449	Chromosome_1:5871183-5873449	2265	*	12.4562	13.0398	11.4603	1.5365	1.2e-18	2.06e-17
Contig_76	1090706	1093326	Contig_76:1090706-1093326	2619	*	12.4437	13.1305	11.0863	1.93693	4.69e-13	1.31e-11	Chromosome_10	1013185	1014207	Chromosome_10:1013185-1014207	1021	*	10.6171	11.1564	9.74599	1.30787	1.77e-06	7.7e-06
Contig_76	1090706	1093326	Contig_76:1090706-1093326	2619	*	12.4437	13.1305	11.0863	1.93693	4.69e-13	1.31e-11	Chromosome_10	1014390	1015868	Chromosome_10:1014390-1015868	1477	*	12.1296	12.7021	11.1662	1.4717	4.97e-12	4.58e-11
Contig_1565	28578	30601	Contig_1565:28578-30601	2022	*	11.6716	12.3549	10.3289	1.92076	4.74e-13	1.32e-11	Chromosome_1	27443109	27446382	Chromosome_1:27443109-27446382	3272	*	12.7689	13.1206	12.303	0.790259	2.61e-05	9.22e-05
Contig_108	628800	629858	Contig_108:628800-629858	1057	*	10.0371	10.8017	8.30518	2.33333	4.84e-13	1.35e-11	Chromosome_5	814183	814486	Chromosome_5:814183-814486	302	*	8.50392	8.96967	7.81185	1.02889	0.00137969	0.00333632
Contig_101	479446	481196	Contig_101:479446-481196	1749	*	12.0088	12.6238	10.9148	1.63283	5.16e-13	1.44e-11	Chromosome_5	17804716	17805636	Chromosome_5:17804716-17805636	919	*	10.4811	10.988	9.69271	1.24566	1.59e-09	1.08e-08
Contig_101	479446	481196	Contig_101:479446-481196	1749	*	12.0088	12.6238	10.9148	1.63283	5.16e-13	1.44e-11	Chromosome_8	1898910	1899850	Chromosome_8:1898910-1899850	939	*	10.5485	11.1073	9.62421	1.42525	5.43e-12	4.98e-11
Contig_210	208685	211984	Contig_210:208685-211984	3298	*	12.6247	13.4192	10.7121	2.51022	5.21e-13	1.45e-11	Chromosome_4	23219872	23221520	Chromosome_4:23219872-23221520	1647	*	11.6855	11.9441	11.37	0.555787	0.00240267	0.00546726
Contig_13	1466751	1469221	Contig_13:1466751-1469221	2469	*	12.8831	13.5623	11.5568	1.90173	5.4e-13	1.5e-11	Chromosome_6	14297755	14298539	Chromosome_6:14297755-14298539	783	*	10.0375	10.4647	9.42771	0.98321	1.98e-05	7.17e-05
Contig_978	61768	62531	Contig_978:61768-62531	762	*	9.68894	10.4223	8.12168	2.16439	5.47e-13	1.52e-11	Chromosome_4	24061763	24063708	Chromosome_4:24061763-24063708	1944	*	12.9494	13.4641	12.1418	1.27964	1.94e-11	1.67e-10
Contig_245	52810	53521	Contig_245:52810-53521	710	*	10.832	11.4642	9.68038	1.70089	5.47e-13	1.52e-11	Chromosome_3	5393464	5395868	Chromosome_3:5393464-5395868	2403	*	12.5867	13.1601	11.6209	1.47418	7.13e-12	6.47e-11
Contig_3452	22505	23977	Contig_3452:22505-23977	1471	*	10.811	11.4518	9.6291	1.73636	5.49e-13	1.52e-11	Chromosome_4	5031518	5032217	Chromosome_4:5031518-5032217	698	*	10.238	10.9025	8.96924	1.82807	3.6e-14	4.11e-13
Contig_612	192932	193464	Contig_612:192932-193464	531	*	8.74239	9.52509	6.90409	2.43702	5.82e-13	1.61e-11	Chromosome_2	7204210	7208787	Chromosome_2:7204210-7208787	4576	*	14.1022	14.9039	12.1412	2.6703	7.97e-40	7.6e-38
Contig_276	537588	540157	Contig_276:537588-540157	2568	*	12.1421	12.9212	10.3257	2.41627	6.06e-13	1.67e-11	Chromosome_3	1947016	1947317	Chromosome_3:1947016-1947317	300	*	8.22397	9.00942	6.36868	2.41916	5.84e-16	7.93e-15
Contig_1308	20933	22218	Contig_1308:20933-22218	1284	*	10.5135	11.1901	9.19773	1.88952	6.09e-13	1.68e-11	Chromosome_3	10073069	10076469	Chromosome_3:10073069-10076469	3399	*	12.9258	13.5965	11.6333	1.89534	1.06e-21	2.35e-20
Contig_372	343961	346289	Contig_372:343961-346289	2327	*	11.3744	12.1593	9.52248	2.45015	6.34e-13	1.74e-11	Chromosome_7	17018798	17019369	Chromosome_7:17018798-17019369	570	*	9.83029	10.2957	9.13906	1.09598	2.59e-06	1.09e-05
Contig_13	2476822	2478439	Contig_13:2476822-2478439	1616	*	11.57	12.3082	9.97885	2.18791	6.65e-13	1.82e-11	Chromosome_6	13479011	13481456	Chromosome_6:13479011-13481456	2444	*	12.572	13.071	11.8028	1.22613	1.02e-10	8.05e-10
Contig_13	2476822	2478439	Contig_13:2476822-2478439	1616	*	11.57	12.3082	9.97885	2.18791	6.65e-13	1.82e-11	Chromosome_6	13481533	13481796	Chromosome_6:13481533-13481796	262	*	8.12798	8.65819	7.28077	1.25659	1.23e-05	4.63e-05
Contig_166	323612	325524	Contig_166:323612-325524	1911	*	11.3124	12.0356	9.79413	2.11092	6.77e-13	1.85e-11	Chromosome_3	29045521	29047375	Chromosome_3:29045521-29047375	1853	*	12.1939	12.8603	10.9177	1.88455	1.05e-24	3.08e-23
Contig_205	522904	524525	Contig_205:522904-524525	1620	*	11.5333	12.2666	9.96639	2.16213	7.01e-13	1.92e-11	Chromosome_1	25203926	25206110	Chromosome_1:25203926-25206110	2183	*	12.6655	13.0558	12.1286	0.89932	5.51e-07	2.61e-06
Contig_536	38742	41771	Contig_536:38742-41771	3028	*	12.8488	13.5773	11.3056	2.13696	7.26e-13	1.98e-11	Chromosome_2	5847837	5853169	Chromosome_2:5847837-5853169	5331	*	14.4161	15.1039	13.0547	1.94014	2.65e-15	3.38e-14
Contig_283	101932	103236	Contig_283:101932-103236	1303	*	11.7361	12.4181	10.3987	1.91281	7.31e-13	1.99e-11	Chromosome_4	4881157	4884183	Chromosome_4:4881157-4884183	3025	*	13.8418	14.5914	12.1914	2.29636	1.64e-24	4.69e-23
Contig_34	623775	624832	Contig_34:623775-624832	1056	*	10.5462	11.3436	8.61391	2.5262	7.71e-13	2.1e-11	Chromosome_8	8605622	8606769	Chromosome_8:8605622-8606769	1146	*	11.6888	12.4595	9.92172	2.44099	2.72e-31	1.33e-29
Contig_407	370900	371393	Contig_407:370900-371393	492	*	9.10632	9.78816	7.76923	1.9116	7.91e-13	2.15e-11	Chromosome_9	13605898	13608771	Chromosome_9:13605898-13608771	2872	*	13.2625	13.9172	12.0302	1.82129	4.75e-20	9.19e-19
Contig_4	1385224	1386123	Contig_4:1385224-1386123	898	*	10.0338	10.8139	8.21147	2.41994	8.1e-13	2.2e-11	Chromosome_6	17116343	17118200	Chromosome_6:17116343-17118200	1856	*	11.8427	12.4404	10.8038	1.5872	3.71e-18	6.11e-17
Contig_745	144983	145699	Contig_745:144983-145699	715	*	9.39012	7.99034	10.087	-1.98121	8.33e-13	2.25e-11	Chromosome_4	23249314	23251325	Chromosome_4:23249314-23251325	2010	*	11.8524	11.4243	12.1821	-0.735078	5.78e-05	0.000190756
Contig_190	500493	501232	Contig_190:500493-501232	738	*	9.63927	10.3951	7.95614	2.28138	8.73e-13	2.35e-11	Chromosome_5	15474427	15474978	Chromosome_5:15474427-15474978	550	*	9.48211	10.026	8.59872	1.32609	7.39e-07	3.43e-06
Contig_374	436319	437098	Contig_374:436319-437098	778	*	10.1726	10.9546	8.33848	2.43063	8.86e-13	2.39e-11	Chromosome_4	20127982	20128963	Chromosome_4:20127982-20128963	980	*	11.044	11.7504	9.60315	2.07297	1.25e-25	3.95e-24
Contig_578	37010	39550	Contig_578:37010-39550	2539	*	12.8895	13.7339	10.5993	2.84553	9.17e-13	2.46e-11	Chromosome_4	3916261	3917260	Chromosome_4:3916261-3917260	998	*	11.5958	12.1685	10.6319	1.47511	1.6e-12	1.54e-11
Contig_578	37010	39550	Contig_578:37010-39550	2539	*	12.8895	13.7339	10.5993	2.84553	9.17e-13	2.46e-11	Chromosome_4	3917386	3921156	Chromosome_4:3917386-3921156	3769	*	13.3805	14.0292	12.1704	1.78998	2.15e-18	3.61e-17
Contig_170	409064	412456	Contig_170:409064-412456	3391	*	12.2666	12.9361	10.9786	1.85645	9.4e-13	2.52e-11	Chromosome_3	594315	595325	Chromosome_3:594315-595325	1009	*	10.4027	10.9382	9.54179	1.34127	1.71e-10	1.32e-09
Contig_67	1268348	1270315	Contig_67:1268348-1270315	1966	*	11.4343	12.1712	9.84953	2.17932	9.43e-13	2.53e-11	Chromosome_2	982094	982892	Chromosome_2:982094-982892	797	*	10.4227	10.8233	9.86608	0.903738	0.00014849	0.000448945
Contig_775	193843	197026	Contig_775:193843-197026	3182	*	12.4449	13.1298	11.0952	1.92554	9.71e-13	2.6e-11	Chromosome_4	17726371	17728054	Chromosome_4:17726371-17728054	1682	*	11.3172	11.7632	10.668	1.04361	2.44e-06	1.04e-05
Contig_575	417668	418432	Contig_575:417668-418432	763	*	10.6464	11.3987	8.98263	2.26078	9.74e-13	2.6e-11	Chromosome_3	1344109	1345079	Chromosome_3:1344109-1345079	969	*	10.6646	11.0304	10.1735	0.809264	0.000604443	0.001596
Contig_232	617908	618792	Contig_232:617908-618792	883	*	9.83281	10.5763	8.21455	2.21398	9.79e-13	2.62e-11	Chromosome_5	14888942	14893231	Chromosome_5:14888942-14893231	4288	*	13.2895	13.765	12.5754	1.14806	3.99e-09	2.58e-08
Contig_255	34548	37048	Contig_255:34548-37048	2499	*	11.8598	12.6264	10.1162	2.34085	9.95e-13	2.65e-11	Chromosome_4	21309655	21311722	Chromosome_4:21309655-21311722	2066	*	12.1825	12.9203	10.5935	2.26751	4.65e-38	3.78e-36
Contig_762	37008	38619	Contig_762:37008-38619	1610	*	10.9057	11.6101	9.47341	2.01619	1.01e-12	2.69e-11	Chromosome_4	5256768	5257258	Chromosome_4:5256768-5257258	489	*	9.96805	10.2327	9.64365	0.553402	0.0237341	0.0416618
Contig_353	289507	291102	Contig_353:289507-291102	1594	*	11.256	12.029	9.47605	2.37661	1.07e-12	2.83e-11	Chromosome_4	19184393	19186393	Chromosome_4:19184393-19186393	1999	*	12.7489	13.4947	11.1192	2.31633	1.25e-40	1.26e-38
Contig_142	297946	299359	Contig_142:297946-299359	1412	*	10.9257	11.6407	9.44576	2.06725	1.08e-12	2.87e-11	Chromosome_10	6154173	6155374	Chromosome_10:6154173-6155374	1200	*	11.4426	12.1456	10.016	2.05344	5.8e-24	1.57e-22
Contig_8	1228286	1229298	Contig_8:1228286-1229298	1011	*	11.4685	12.2626	9.55756	2.50279	1.1e-12	2.91e-11	Chromosome_2	24704906	24705743	Chromosome_2:24704906-24705743	836	*	10.4869	11.2207	8.91775	2.20363	1.82e-23	4.74e-22
Contig_26	2504853	2506241	Contig_26:2504853-2506241	1387	*	11.9305	12.776	9.63139	2.85088	1.12e-12	2.95e-11	Chromosome_7	3689842	3691490	Chromosome_7:3689842-3691490	1647	*	12.8385	13.7492	9.78079	3.8806	1.31e-99	3.43e-95
Contig_81	1205318	1207691	Contig_81:1205318-1207691	2372	*	12.6082	13.3843	10.81	2.39388	1.16e-12	3.07e-11	Chromosome_8	775164	775573	Chromosome_8:775164-775573	408	*	9.2139	9.93339	7.7133	2.089	1.63e-16	2.35e-15
Contig_478	272200	272917	Contig_478:272200-272917	716	*	9.10987	10.0072	6.24633	3.29123	1.16e-12	3.07e-11	Chromosome_3	11794580	11795408	Chromosome_3:11794580-11795408	827	*	10.4698	11.2098	8.86923	2.22915	3.78e-22	8.73e-21
Contig_170	347843	350031	Contig_170:347843-350031	2187	*	13.1277	13.9705	10.8517	2.83076	1.17e-12	3.08e-11	Chromosome_3	547611	549003	Chromosome_3:547611-549003	1391	*	10.8507	11.3377	10.1102	1.18518	1.53e-09	1.04e-08
Contig_188	401220	403080	Contig_188:401220-403080	1859	*	12.3538	13.0623	10.9034	2.03509	1.21e-12	3.2e-11	Chromosome_3	8664857	8665405	Chromosome_3:8664857-8665405	547	*	10.0169	10.5231	9.23036	1.21834	5.32e-07	2.53e-06
Contig_188	401220	403080	Contig_188:401220-403080	1859	*	12.3538	13.0623	10.9034	2.03509	1.21e-12	3.2e-11	Chromosome_3	8666834	8667111	Chromosome_3:8666834-8667111	276	*	8.05779	8.72634	6.77333	1.7934	2.69e-10	2.03e-09
Contig_102	116601	117717	Contig_102:116601-117717	1115	*	11.4698	12.1816	10.0045	2.05083	1.23e-12	3.23e-11	Chromosome_6	10721988	10724077	Chromosome_6:10721988-10724077	2088	*	12.9205	13.5817	11.6642	1.85026	1.64e-20	3.28e-19
Contig_333	298978	300523	Contig_333:298978-300523	1544	*	11.5188	12.2112	10.1379	1.95907	1.23e-12	3.24e-11	Chromosome_3	10332734	10334218	Chromosome_3:10332734-10334218	1483	*	11.3093	12.0797	9.54447	2.45447	8.69e-37	6.38e-35
Contig_33	790345	791104	Contig_33:790345-791104	758	*	10.4568	11.1577	9.0396	1.99898	1.27e-12	3.33e-11	Chromosome_4	15342668	15344470	Chromosome_4:15342668-15344470	1801	*	12.765	13.5023	11.1783	2.22593	4.98e-24	1.36e-22
Contig_203	323176	324803	Contig_203:323176-324803	1626	*	11.8355	12.4237	10.8259	1.5286	1.29e-12	3.37e-11	Chromosome_2	9077815	9079074	Chromosome_2:9077815-9079074	1258	*	11.2351	11.9934	9.53817	2.36798	9.47e-32	4.88e-30
Contig_259	503258	505855	Contig_259:503258-505855	2596	*	13.2469	14.0704	11.1287	2.69192	1.31e-12	3.43e-11	Chromosome_5	14357626	14359270	Chromosome_5:14357626-14359270	1643	*	12.7346	13.2386	11.9532	1.24083	1.69e-10	1.3e-09
Contig_89	820786	823440	Contig_89:820786-823440	2653	*	13.3821	14.2221	11.1304	2.80843	1.35e-12	3.54e-11	Chromosome_1	4967805	4970878	Chromosome_1:4967805-4970878	3072	*	12.5616	13.0982	11.6976	1.3377	1.29e-09	8.92e-09
Contig_89	820786	823440	Contig_89:820786-823440	2653	*	13.3821	14.2221	11.1304	2.80843	1.35e-12	3.54e-11	Chromosome_1	4972637	4973400	Chromosome_1:4972637-4973400	762	*	10.6842	11.4571	8.90502	2.43164	5.17e-26	1.68e-24
Contig_958	263077	264131	Contig_958:263077-264131	1053	*	11.1565	11.8974	9.55178	2.19808	1.35e-12	3.54e-11	Chromosome_9	13954498	13955656	Chromosome_9:13954498-13955656	1157	*	11.3559	11.8021	10.7065	1.04256	3.42e-06	1.41e-05
Contig_143	908124	908819	Contig_143:908124-908819	694	*	9.71185	10.4696	8.01826	2.28813	1.36e-12	3.57e-11	Chromosome_3	4488402	4489692	Chromosome_3:4488402-4489692	1289	*	12.1318	12.6884	11.2138	1.43072	7.66e-15	9.32e-14
Contig_102	107020	109239	Contig_102:107020-109239	2218	*	12.6601	13.3118	11.439	1.7785	1.37e-12	3.59e-11	Chromosome_6	10725560	10726997	Chromosome_6:10725560-10726997	1436	*	12.7162	13.2577	11.8392	1.13934	0.00762127	0.015228
Contig_123	284794	286204	Contig_123:284794-286204	1409	*	11.8293	12.6188	9.94847	2.47257	1.39e-12	3.63e-11	Chromosome_2	6906845	6907800	Chromosome_2:6906845-6907800	954	*	11.0993	11.7731	9.79408	1.90675	4.14e-21	8.71e-20
Contig_255	131027	132160	Contig_255:131027-132160	1132	*	11.9594	12.6296	10.6686	1.8577	1.45e-12	3.78e-11	Chromosome_4	21241196	21242442	Chromosome_4:21241196-21242442	1245	*	12.3306	12.7719	11.6917	1.04555	2.83e-08	1.63e-07
Contig_13	2434127	2434566	Contig_13:2434127-2434566	438	*	8.11263	8.89971	6.24709	2.45901	1.55e-12	4.03e-11	Chromosome_6	13508952	13509663	Chromosome_6:13508952-13509663	710	*	11.1226	11.4397	10.7155	0.683562	0.00389281	0.00840584
Contig_176	247827	250250	Contig_176:247827-250250	2422	*	11.5688	12.2684	10.1574	1.99124	1.58e-12	4.11e-11	Chromosome_6	15576255	15577652	Chromosome_6:15576255-15577652	1396	*	11.783	12.1552	11.28	0.822981	0.000873577	0.00221562
Contig_76	1590478	1591294	Contig_76:1590478-1591294	815	*	10.7946	11.4263	9.64436	1.69541	1.62e-12	4.2e-11	Chromosome_10	1513467	1515454	Chromosome_10:1513467-1515454	1986	*	13.0878	13.5934	12.3028	1.23495	1.1e-08	6.73e-08
Contig_702	254214	257411	Contig_702:254214-257411	3196	*	13.2914	13.995	11.8625	2.01003	1.7e-12	4.39e-11	Chromosome_4	23848096	23848459	Chromosome_4:23848096-23848459	362	*	8.96821	9.32664	8.49019	0.765351	0.00696304	0.0140466
Contig_702	254214	257411	Contig_702:254214-257411	3196	*	13.2914	13.995	11.8625	2.01003	1.7e-12	4.39e-11	Chromosome_4	23848722	23850135	Chromosome_4:23848722-23850135	1412	*	12.4755	12.9769	11.7003	1.23394	1.22e-10	9.55e-10
Contig_1828	67772	69618	Contig_1828:67772-69618	1845	*	11.8522	12.471	10.7458	1.64388	1.71e-12	4.4e-11	Chromosome_5	4146665	4148444	Chromosome_5:4146665-4148444	1778	*	12.6064	12.9586	12.1395	0.786417	0.00012033	0.000371516
Contig_788	240134	241882	Contig_788:240134-241882	1747	*	10.5739	11.4158	8.30588	2.81993	1.73e-12	4.45e-11	Chromosome_7	472329	473053	Chromosome_7:472329-473053	723	*	10.5263	11.0644	9.65857	1.33423	1.23e-08	7.44e-08
Contig_774	58665	60190	Contig_774:58665-60190	1524	*	12.7301	13.3589	11.5898	1.68363	1.77e-12	4.55e-11	Chromosome_2	15430248	15431022	Chromosome_2:15430248-15431022	773	*	11.88	12.2892	11.3067	0.924028	0.00019902	0.000585913
Contig_1422	121887	122443	Contig_1422:121887-122443	555	*	9.51459	8.10276	10.2143	-1.99094	1.98e-12	5.05e-11	Chromosome_2	3698071	3698493	Chromosome_2:3698071-3698493	421	*	9.30047	8.913	9.6056	-0.645315	0.016446	0.0301142
Contig_420	335760	336175	Contig_420:335760-336175	414	*	8.46366	9.15966	7.0677	1.97283	1.98e-12	5.06e-11	Chromosome_4	23740142	23741263	Chromosome_4:23740142-23741263	1120	*	11.4659	11.9329	10.771	1.11052	2.45e-07	1.23e-06
Contig_13	625951	627229	Contig_13:625951-627229	1277	*	10.6755	11.3691	9.28992	1.96225	1.98e-12	5.06e-11	Chromosome_6	14861192	14862663	Chromosome_6:14861192-14862663	1470	*	13.1637	13.886	11.65	2.16834	1.59e-30	7.36e-29
Contig_139	739669	744470	Contig_139:739669-744470	4800	*	14.0128	14.5731	13.0843	1.42781	2.01e-12	5.12e-11	Chromosome_1	13228192	13228504	Chromosome_1:13228192-13228504	311	*	8.71186	9.12756	8.12558	0.936987	0.000360221	0.0010037
Contig_1568	102386	104239	Contig_1568:102386-104239	1852	*	12.7879	13.5534	11.0509	2.32949	2.04e-12	5.2e-11	Chromosome_4	22062840	22066516	Chromosome_4:22062840-22066516	3675	*	13.3123	13.8986	12.3083	1.52621	5.23e-13	5.32e-12
Contig_633	268741	269786	Contig_633:268741-269786	1044	*	10.4269	11.1217	9.03638	1.96674	2.13e-12	5.41e-11	Chromosome_3	28650730	28652231	Chromosome_3:28650730-28652231	1500	*	11.2305	11.8658	10.0681	1.74322	9.27e-21	1.89e-19
Contig_106	238771	239046	Contig_106:238771-239046	274	*	7.44594	8.22287	5.64259	2.39498	2.21e-12	5.59e-11	Chromosome_1	30124481	30127007	Chromosome_1:30124481-30127007	2525	*	12.4685	13.1996	10.9125	2.19956	7.78e-26	2.49e-24
Contig_49	1115299	1117186	Contig_49:1115299-1117186	1886	*	11.642	12.3488	10.1991	2.02364	2.32e-12	5.88e-11	Chromosome_7	825968	826382	Chromosome_7:825968-826382	413	*	8.4029	9.18529	6.56648	2.45445	1.58e-18	2.67e-17
Contig_143	618785	619198	Contig_143:618785-619198	412	*	8.16928	8.87858	6.71523	2.03627	2.36e-12	5.95e-11	Chromosome_3	4754340	4755479	Chromosome_3:4754340-4755479	1138	*	10.8231	11.4722	9.61157	1.78162	2.75e-16	3.85e-15
Contig_92	824149	825424	Contig_92:824149-825424	1274	*	11.367	12.2074	9.11243	2.80461	2.47e-12	6.22e-11	Chromosome_3	5971505	5972116	Chromosome_3:5971505-5972116	610	*	10.0589	10.6627	9.00076	1.58881	5.68e-13	5.76e-12
Contig_1754	101673	101953	Contig_1754:101673-101953	279	*	7.60084	8.35467	5.92847	2.26159	2.49e-12	6.28e-11	Chromosome_3	7344735	7345664	Chromosome_3:7344735-7345664	928	*	10.442	11.1264	9.09442	1.92346	1.11e-15	1.47e-14
Contig_648	378033	378802	Contig_648:378033-378802	768	*	9.49374	10.2397	7.86297	2.22156	2.57e-12	6.45e-11	Chromosome_3	7545854	7546612	Chromosome_3:7545854-7546612	757	*	10.3917	11.0949	8.9647	2.03105	2.53e-19	4.62e-18
Contig_15	3441410	3445592	Contig_15:3441410-3445592	4181	*	13.2361	13.9382	11.8138	2.00075	2.61e-12	6.57e-11	Chromosome_9	11929032	11929266	Chromosome_9:11929032-11929266	233	*	7.9492	8.52256	6.98344	1.42658	1.42e-07	7.41e-07
Contig_22	1989112	1989886	Contig_22:1989112-1989886	773	*	9.39295	10.1038	7.93211	2.04273	2.65e-12	6.64e-11	Chromosome_1	10718745	10719870	Chromosome_1:10718745-10719870	1124	*	10.8312	11.137	10.4428	0.660619	0.00261691	0.00590453
Contig_301	194042	196028	Contig_301:194042-196028	1985	*	12.7546	13.4203	11.4813	1.83544	2.7e-12	6.76e-11	Chromosome_6	20252863	20253673	Chromosome_6:20252863-20253673	809	*	10.8691	11.3	10.2519	1.0055	1.61e-06	7.08e-06
Contig_76	1175888	1177672	Contig_76:1175888-1177672	1783	*	11.6095	12.2688	10.3603	1.80771	2.84e-12	7.1e-11	Chromosome_10	1063208	1064482	Chromosome_10:1063208-1064482	1273	*	11.2108	11.5904	10.6941	0.855874	6.84e-05	0.000222299
Contig_505	262156	262609	Contig_505:262156-262609	452	*	8.45787	9.19117	6.89109	2.15447	2.89e-12	7.21e-11	Chromosome_5	18813640	18813904	Chromosome_5:18813640-18813904	263	*	8.08303	8.69354	7.00357	1.56569	8.73e-09	5.4e-08
Contig_190	577040	577757	Contig_190:577040-577757	716	*	8.64241	9.47472	6.45452	2.74442	2.93e-12	7.29e-11	Chromosome_5	15524497	15525220	Chromosome_5:15524497-15525220	722	*	10.5576	11.153	9.52603	1.56336	2.4e-13	2.53e-12
Contig_168	132841	134403	Contig_168:132841-134403	1561	*	10.9489	11.6354	9.59283	1.92719	3.07e-12	7.62e-11	Chromosome_2	2858792	2859879	Chromosome_2:2858792-2859879	1086	*	11.0768	11.3988	10.6615	0.701767	0.00145489	0.00349401
Contig_168	132841	134403	Contig_168:132841-134403	1561	*	10.9489	11.6354	9.59283	1.92719	3.07e-12	7.62e-11	Chromosome_2	2860034	2860555	Chromosome_2:2860034-2860555	520	*	9.44924	10.0807	8.30003	1.61239	1.83e-07	9.36e-07
Contig_260	664439	665489	Contig_260:664439-665489	1049	*	9.77534	10.4961	8.26893	2.0901	3.09e-12	7.66e-11	Chromosome_6	19591651	19593344	Chromosome_6:19591651-19593344	1692	*	11.738	12.4671	10.1921	2.19057	1.32e-26	4.54e-25
Contig_54	1474192	1476962	Contig_54:1474192-1476962	2769	*	12.0797	12.6424	11.1446	1.43485	3.14e-12	7.79e-11	Chromosome_1	1643819	1648666	Chromosome_1:1643819-1648666	4846	*	13.6568	14.345	12.2937	1.9475	4.06e-16	5.61e-15
Contig_326	547548	548217	Contig_326:547548-548217	668	*	9.71498	10.4637	8.0697	2.23413	3.18e-12	7.88e-11	Chromosome_4	4910044	4910205	Chromosome_4:4910044-4910205	160	*	7.8313	8.24894	7.24112	0.90914	0.00231588	0.00529318
Contig_50	507002	509701	Contig_50:507002-509701	2698	*	11.5574	12.3393	9.7235	2.42085	3.3e-12	8.15e-11	Chromosome_1	6050698	6052156	Chromosome_1:6050698-6052156	1457	*	11.6006	12.2324	10.4504	1.70915	6.72e-16	9.07e-15
Contig_50	507002	509701	Contig_50:507002-509701	2698	*	11.5574	12.3393	9.7235	2.42085	3.3e-12	8.15e-11	Chromosome_1	6052357	6053129	Chromosome_1:6052357-6053129	771	*	10.2218	10.7696	9.32773	1.38137	1.21e-10	9.49e-10
Contig_17	2463104	2465732	Contig_17:2463104-2465732	2627	*	11.7625	12.5525	9.87798	2.46803	3.79e-12	9.29e-11	Chromosome_2	29692740	29693712	Chromosome_2:29692740-29693712	971	*	10.8977	11.7195	8.79277	2.79867	3.5e-35	2.29e-33
Contig_376	412696	413685	Contig_376:412696-413685	988	*	10.1019	10.7812	8.77524	1.89373	3.81e-12	9.34e-11	Chromosome_3	27809026	27810110	Chromosome_3:27809026-27810110	1083	*	11.6593	11.9715	11.2604	0.679937	0.00126079	0.00307402
Contig_748	204679	207713	Contig_748:204679-207713	3033	*	12.9599	13.548	11.9504	1.52545	3.84e-12	9.39e-11	Chromosome_7	1376909	1377300	Chromosome_7:1376909-1377300	390	*	9.68229	9.96204	9.33492	0.58688	0.0204585	0.0365456
Contig_357	414109	418253	Contig_357:414109-418253	4143	*	13.8842	14.5596	12.5731	1.8764	3.85e-12	9.42e-11	Chromosome_2	11457212	11457936	Chromosome_2:11457212-11457936	723	*	10.0799	10.5676	9.33764	1.15999	1.7e-06	7.42e-06
Contig_285	510267	511022	Contig_285:510267-511022	754	*	9.58062	10.3249	7.95873	2.20962	3.91e-12	9.55e-11	Chromosome_4	24921052	24921803	Chromosome_4:24921052-24921803	750	*	11.0972	11.6984	10.0473	1.59467	2.45e-16	3.45e-15
Contig_1066	112470	113338	Contig_1066:112470-113338	867	*	10.5512	11.1989	9.34477	1.75774	3.99e-12	9.74e-11	Chromosome_1	24591456	24592568	Chromosome_1:24591456-24592568	1111	*	11.3418	12.0024	10.0875	1.84451	9.55e-19	1.65e-17
Contig_136	965392	966768	Contig_136:965392-966768	1375	*	12.649	13.2554	11.5829	1.59328	4.05e-12	9.88e-11	Chromosome_1	3799672	3800782	Chromosome_1:3799672-3800782	1109	*	12.4354	13.0399	11.3752	1.61218	1.3e-17	2.04e-16
Contig_460	92598	96907	Contig_460:92598-96907	4308	*	14.586	15.2747	13.221	1.93579	4.13e-12	1.01e-10	Chromosome_2	11259210	11260397	Chromosome_2:11259210-11260397	1186	*	12.013	12.5027	11.2661	1.19707	1.07e-10	8.42e-10
Contig_460	92598	96907	Contig_460:92598-96907	4308	*	14.586	15.2747	13.221	1.93579	4.13e-12	1.01e-10	Chromosome_2	11261224	11263581	Chromosome_2:11261224-11263581	2356	*	13.9926	14.7172	12.4681	2.1742	3.53e-28	1.38e-26
Contig_49	1068338	1069717	Contig_49:1068338-1069717	1378	*	11.7723	12.5181	10.1424	2.21689	4.19e-12	1.02e-10	Chromosome_7	779227	780323	Chromosome_7:779227-780323	1095	*	11.3955	11.789	10.8525	0.904914	1.55e-06	6.8e-06
Contig_1885	88627	90063	Contig_1885:88627-90063	1435	*	10.9948	11.8298	8.78524	2.75985	4.32e-12	1.05e-10	Chromosome_4	18353421	18355709	Chromosome_4:18353421-18355709	2287	*	12.6503	13.3529	11.226	2.05745	1.66e-26	5.65e-25
Contig_433	1979	4438	Contig_433:1979-4438	2458	*	11.9312	12.4934	10.9976	1.43236	4.32e-12	1.05e-10	Chromosome_2	6745063	6749370	Chromosome_2:6745063-6749370	4306	*	13.6937	14.2741	12.7073	1.48408	7e-10	5e-09
Contig_1379	48926	51900	Contig_1379:48926-51900	2973	*	12.7511	13.4485	11.349	1.97612	4.34e-12	1.05e-10	Chromosome_1	27578426	27582325	Chromosome_1:27578426-27582325	3898	*	13.7499	14.4578	12.3021	2.06241	2.16e-20	4.3e-19
Contig_9	125601	129393	Contig_9:125601-129393	3791	*	12.9696	13.585	11.8741	1.62773	4.53e-12	1.1e-10	Chromosome_5	1227095	1229182	Chromosome_5:1227095-1229182	2086	*	11.7365	12.34	10.6792	1.61308	2.36e-19	4.32e-18
Contig_162	787978	788847	Contig_162:787978-788847	868	*	9.72702	10.4449	8.23379	2.07388	4.56e-12	1.1e-10	Chromosome_2	28516556	28517536	Chromosome_2:28516556-28517536	979	*	10.8745	11.508	9.71825	1.7144	1.18e-15	1.55e-14
Contig_49	978218	979597	Contig_49:978218-979597	1378	*	11.2116	11.9368	9.68433	2.10998	4.69e-12	1.13e-10	Chromosome_7	1043796	1045802	Chromosome_7:1043796-1045802	2005	*	13.1223	13.6112	12.3772	1.18402	1.6e-08	9.53e-08
Contig_335	239951	241668	Contig_335:239951-241668	1716	*	12.0801	12.7815	10.6608	1.99445	4.75e-12	1.15e-10	Chromosome_4	18058619	18059469	Chromosome_4:18058619-18059469	849	*	11.6112	12.1152	10.8298	1.24756	3.62e-12	3.38e-11
Contig_335	239951	241668	Contig_335:239951-241668	1716	*	12.0801	12.7815	10.6608	1.99445	4.75e-12	1.15e-10	Chromosome_4	18059909	18060274	Chromosome_4:18059909-18060274	364	*	9.03019	9.48452	8.36328	1.03108	0.000217991	0.000636546
Contig_4	1403850	1405652	Contig_4:1403850-1405652	1801	*	11.0709	11.7189	9.86348	1.75813	4.76e-12	1.15e-10	Chromosome_6	17129317	17130463	Chromosome_6:17129317-17130463	1145	*	11.8806	12.6752	9.96729	2.62328	1.62e-41	1.73e-39
Contig_737	31623	34248	Contig_737:31623-34248	2624	*	12.9207	13.6339	11.4487	2.05093	4.86e-12	1.17e-10	Chromosome_5	16747660	16749295	Chromosome_5:16747660-16749295	1634	*	12.9759	13.409	12.3543	1.02509	4.61e-09	2.95e-08
Contig_483	350747	351652	Contig_483:350747-351652	904	*	9.71074	10.4493	8.11773	2.17834	4.97e-12	1.2e-10	Chromosome_5	14763877	14765841	Chromosome_5:14763877-14765841	1963	*	12.2021	12.9543	10.5382	2.35654	8.9e-43	1.03e-40
Contig_220	564144	564815	Contig_220:564144-564815	670	*	9.75375	10.3904	8.58644	1.71125	5.04e-12	1.21e-10	Chromosome_1	30518877	30519338	Chromosome_1:30518877-30519338	460	*	9.88657	10.5164	8.74307	1.65283	5.64e-10	4.07e-09
Contig_358	291389	292896	Contig_358:291389-292896	1506	*	11.5898	12.2235	10.4328	1.69955	5.06e-12	1.22e-10	Chromosome_2	8679367	8680293	Chromosome_2:8679367-8680293	925	*	11.7312	12.1114	11.2136	0.857976	6.11e-05	0.000200582
Contig_788	48996	49583	Contig_788:48996-49583	586	*	9.03946	9.90992	6.49783	3.02868	5.06e-12	1.22e-10	Chromosome_7	319777	320898	Chromosome_7:319777-320898	1120	*	10.6604	11.2418	9.67103	1.49049	1.5e-10	1.16e-09
Contig_1036	69975	71202	Contig_1036:69975-71202	1226	*	11.9295	12.7137	10.0819	2.43037	5.09e-12	1.22e-10	Chromosome_4	18906221	18907109	Chromosome_4:18906221-18907109	887	*	11.8047	12.0674	11.4833	0.55661	0.0106417	0.0204753
Contig_164	85715	86972	Contig_164:85715-86972	1256	*	10.1483	10.9361	8.27838	2.45197	5.16e-12	1.24e-10	Chromosome_9	14480137	14480662	Chromosome_9:14480137-14480662	524	*	9.55728	9.86007	9.17359	0.645256	0.00888665	0.017448
Contig_207	189602	190525	Contig_207:189602-190525	922	*	11.0048	11.7188	9.52938	2.05426	5.33e-12	1.27e-10	Chromosome_2	8392273	8393179	Chromosome_2:8392273-8393179	905	*	11.3136	11.8053	10.5617	1.19631	2.52e-09	1.67e-08
Contig_422	160480	161763	Contig_422:160480-161763	1282	*	10.4228	11.1195	9.02431	1.97149	5.42e-12	1.29e-10	Chromosome_5	14298604	14299060	Chromosome_5:14298604-14299060	455	*	8.78895	9.39035	7.73849	1.51911	7.66e-08	4.16e-07
Contig_2	4452022	4452677	Contig_2:4452022-4452677	654	*	9.4942	8.2832	10.1432	-1.76166	5.51e-12	1.31e-10	Chromosome_8	4076093	4077474	Chromosome_8:4076093-4077474	1380	*	11.5761	10.6181	12.1467	-1.47615	4.15e-14	4.71e-13
Contig_20	1091581	1093026	Contig_20:1091581-1093026	1444	*	10.9007	11.7192	8.81992	2.64406	5.54e-12	1.32e-10	Chromosome_9	13115057	13115643	Chromosome_9:13115057-13115643	585	*	9.67279	10.2522	8.68927	1.48732	1.15e-10	9.01e-10
Contig_1731	77228	78040	Contig_1731:77228-78040	811	*	10.4205	11.1738	8.75116	2.25467	5.99e-12	1.42e-10	Chromosome_1	611900	612141	Chromosome_1:611900-612141	240	*	8.17293	8.52587	7.7047	0.770119	0.00315361	0.00698038
Contig_171	717358	718604	Contig_171:717358-718604	1245	*	10.7186	11.4712	9.05311	2.25017	6.2e-12	1.47e-10	Chromosome_3	28990581	28991718	Chromosome_3:28990581-28991718	1136	*	10.7403	11.2731	9.88638	1.32644	6.09e-10	4.38e-09
Contig_595	234198	235006	Contig_595:234198-235006	807	*	10.2965	11.0946	8.35969	2.51302	6.21e-12	1.47e-10	Chromosome_4	24496375	24497663	Chromosome_4:24496375-24497663	1287	*	12.0151	12.6505	10.8525	1.73585	1.26e-18	2.16e-17
Contig_108	771129	772949	Contig_108:771129-772949	1819	*	11.9344	12.5439	10.8581	1.60395	6.31e-12	1.49e-10	Chromosome_5	726865	727878	Chromosome_5:726865-727878	1012	*	11.3484	11.8688	10.5262	1.26844	1.6e-07	8.24e-07
Contig_1144	2591	2981	Contig_1144:2591-2981	389	*	8.47229	9.33246	6.036	2.94049	6.45e-12	1.52e-10	Chromosome_4	16381293	16382870	Chromosome_4:16381293-16382870	1576	*	11.7281	12.2107	10.9978	1.16802	4.19e-09	2.7e-08
Contig_17	1549161	1549781	Contig_17:1549161-1549781	619	*	9.34733	10.1076	7.6399	2.29146	6.5e-12	1.53e-10	Chromosome_8	1100917	1101764	Chromosome_8:1100917-1101764	846	*	10.3812	11.0677	9.02477	1.96154	8.68e-20	1.64e-18
Contig_68	289096	295348	Contig_68:289096-295348	6251	*	14.7335	15.3246	13.7149	1.53472	6.56e-12	1.54e-10	Chromosome_5	14066026	14067161	Chromosome_5:14066026-14067161	1134	*	12.0793	12.5538	11.3677	1.14836	5.47e-10	3.96e-09
Contig_68	289096	295348	Contig_68:289096-295348	6251	*	14.7335	15.3246	13.7149	1.53472	6.56e-12	1.54e-10	Chromosome_5	14067515	14069995	Chromosome_5:14067515-14069995	2479	*	14.242	15.0613	12.156	2.78799	6.44e-36	4.4e-34
Contig_68	289096	295348	Contig_68:289096-295348	6251	*	14.7335	15.3246	13.7149	1.53472	6.56e-12	1.54e-10	Chromosome_5	14073133	14074084	Chromosome_5:14073133-14074084	950	*	12.6595	13.4377	10.8486	2.51503	1.38e-40	1.39e-38
Contig_871	72668	74189	Contig_871:72668-74189	1520	*	11.1673	11.7853	10.0632	1.63665	6.63e-12	1.56e-10	Chromosome_5	12928436	12928899	Chromosome_5:12928436-12928899	462	*	9.75901	10.4512	8.37932	1.945	4.18e-14	4.73e-13
Contig_299	281020	283957	Contig_299:281020-283957	2936	*	13.0838	13.6721	12.0734	1.52469	6.91e-12	1.62e-10	Chromosome_2	8219468	8221201	Chromosome_2:8219468-8221201	1732	*	11.9023	12.5277	10.7736	1.70831	8.36e-23	2.04e-21
Contig_299	281020	283957	Contig_299:281020-283957	2936	*	13.0838	13.6721	12.0734	1.52469	6.91e-12	1.62e-10	Chromosome_2	8221291	8222371	Chromosome_2:8221291-8222371	1079	*	10.9183	11.5942	9.60504	1.90195	5.1e-18	8.29e-17
Contig_69	1325540	1327303	Contig_69:1325540-1327303	1762	*	12.2851	12.9942	10.8322	2.02864	6.96e-12	1.63e-10	Chromosome_3	27045344	27047347	Chromosome_3:27045344-27047347	2002	*	13.1112	13.7939	11.7705	1.95302	1.1e-22	2.68e-21
Contig_249	372848	373733	Contig_249:372848-373733	884	*	9.89476	10.7512	7.49415	2.91313	6.98e-12	1.63e-10	Chromosome_9	9347729	9348500	Chromosome_9:9347729-9348500	770	*	9.93739	10.698	8.22802	2.2821	2.25e-15	2.89e-14
Contig_8	594524	595467	Contig_8:594524-595467	942	*	11.1491	11.875	9.61815	2.11088	7.07e-12	1.65e-10	Chromosome_2	25190101	25191226	Chromosome_2:25190101-25191226	1124	*	11.1933	11.5176	10.7742	0.707124	0.00141557	0.00341145
Contig_1232	119579	120552	Contig_1232:119579-120552	972	*	10.4889	11.0837	9.45891	1.54818	7.12e-12	1.66e-10	Chromosome_6	15781232	15781960	Chromosome_6:15781232-15781960	727	*	10.165	10.5418	9.65362	0.836078	0.000537097	0.0014342
Contig_258	609300	612982	Contig_258:609300-612982	3681	*	12.6129	13.2076	11.583	1.54807	7.17e-12	1.67e-10	Chromosome_6	15303300	15305107	Chromosome_6:15303300-15305107	1806	*	11.807	12.5537	10.1723	2.31706	1.32e-38	1.12e-36
Contig_258	609300	612982	Contig_258:609300-612982	3681	*	12.6129	13.2076	11.583	1.54807	7.17e-12	1.67e-10	Chromosome_6	15305692	15306272	Chromosome_6:15305692-15306272	579	*	9.90138	10.338	9.27227	1.00314	4.73e-05	0.000159056
Contig_18	2452348	2455496	Contig_18:2452348-2455496	3147	*	12.1025	11.1382	12.6754	-1.46842	7.71e-12	1.79e-10	Chromosome_8	12410256	12410599	Chromosome_8:12410256-12410599	342	*	8.65983	7.94909	9.13387	-1.08011	0.000326665	0.00091879
Contig_18	2452348	2455496	Contig_18:2452348-2455496	3147	*	12.1025	11.1382	12.6754	-1.46842	7.71e-12	1.79e-10	Chromosome_8	12433898	12435564	Chromosome_8:12433898-12435564	1665	*	11.2893	10.6252	11.7423	-1.06488	1.95e-06	8.42e-06
Contig_584	23578	24169	Contig_584:23578-24169	590	*	8.76418	9.56665	6.79793	2.53907	7.84e-12	1.82e-10	Chromosome_6	14803994	14804261	Chromosome_6:14803994-14804261	266	*	8.05743	8.74382	6.70175	1.87827	4.24e-11	3.51e-10
Contig_1322	44741	45886	Contig_1322:44741-45886	1144	*	10.879	11.6116	9.31535	2.14434	7.95e-12	1.84e-10	Chromosome_1	7792970	7795994	Chromosome_1:7792970-7795994	3023	*	14.0029	14.4857	13.2721	1.17022	3.65e-09	2.38e-08
Contig_26	423843	425323	Contig_26:423843-425323	1479	*	10.4248	11.1751	8.77101	2.23638	7.99e-12	1.85e-10	Chromosome_7	4645178	4646057	Chromosome_7:4645178-4646057	878	*	9.90065	10.5339	8.74541	1.69941	2.44e-13	2.56e-12
Contig_417	116203	119307	Contig_417:116203-119307	3103	*	13.3985	14.1508	11.7341	2.24709	8.18e-12	1.89e-10	Chromosome_3	23183541	23185514	Chromosome_3:23183541-23185514	1972	*	12.8101	13.6467	10.5861	2.938	7.44e-40	7.12e-38
Contig_204	640179	641043	Contig_204:640179-641043	863	*	9.66471	8.49506	10.3021	-1.71218	8.19e-12	1.89e-10	Chromosome_9	12421300	12421888	Chromosome_9:12421300-12421888	587	*	8.99318	7.78682	9.64086	-1.74478	1.44e-11	1.26e-10
Contig_168	63380	64797	Contig_168:63380-64797	1416	*	11.4251	12.2006	9.63026	2.37575	8.39e-12	1.94e-10	Chromosome_2	2758846	2760167	Chromosome_2:2758846-2760167	1320	*	12.0383	12.7391	10.6219	2.00783	6.17e-17	9.2e-16
Contig_57	479178	479991	Contig_57:479178-479991	812	*	9.5128	10.2131	8.09831	1.98565	8.66e-12	1.99e-10	Chromosome_3	3082926	3083463	Chromosome_3:3082926-3083463	536	*	9.81358	10.3288	9.00469	1.2395	1.58e-06	6.93e-06
Contig_422	17051	18687	Contig_422:17051-18687	1635	*	12.0382	12.783	10.4137	2.20621	8.97e-12	2.06e-10	Chromosome_5	14461528	14462990	Chromosome_5:14461528-14462990	1461	*	12.6198	13.2531	11.4642	1.74208	2.06e-23	5.33e-22
Contig_464	119099	120793	Contig_464:119099-120793	1693	*	11.4657	12.0737	10.3946	1.59657	9.44e-12	2.16e-10	Chromosome_1	14500628	14501280	Chromosome_1:14500628-14501280	651	*	10.4155	10.7452	9.9873	0.711774	0.00436693	0.00932595
Contig_165	741804	743607	Contig_165:741804-743607	1802	*	11.7253	12.4659	10.1218	2.18435	9.54e-12	2.18e-10	Chromosome_2	10100623	10102538	Chromosome_2:10100623-10102538	1914	*	12.9276	13.3748	12.276	1.06801	1.2e-09	8.35e-09
Contig_304	21861	24934	Contig_304:21861-24934	3072	*	12.5457	13.1651	11.4371	1.64042	1.01e-11	2.29e-10	contig_117	10458	11323	contig_117:10458-11323	864	*	10.8834	11.1248	10.5932	0.506417	0.0192615	0.034629
Contig_353	126211	129013	Contig_353:126211-129013	2801	*	13.8511	14.5456	12.4618	1.95783	1.02e-11	2.31e-10	Chromosome_4	19286837	19290326	Chromosome_4:19286837-19290326	3488	*	12.8414	13.1201	12.4955	0.597887	0.0046028	0.00977238
Contig_939	7426	10856	Contig_939:7426-10856	3429	*	12.7402	13.4861	11.11	2.21107	1.02e-11	2.32e-10	Chromosome_3	24862518	24864008	Chromosome_3:24862518-24864008	1489	*	11.3058	11.9893	9.96193	1.9437	2.35e-19	4.32e-18
Contig_1	3224679	3226268	Contig_1:3224679-3226268	1588	*	12.1608	12.7871	11.0291	1.66732	1.04e-11	2.35e-10	Chromosome_3	25220641	25224352	Chromosome_3:25220641-25224352	3710	*	13.9779	14.3618	13.4534	0.878504	3.63e-06	1.49e-05
Contig_255	457837	463289	Contig_255:457837-463289	5451	*	13.1403	13.7422	12.0881	1.57347	1.06e-11	2.41e-10	Chromosome_4	20944648	20946167	Chromosome_4:20944648-20946167	1518	*	10.931	11.4305	10.1605	1.2199	2.82e-09	1.86e-08
Contig_255	457837	463289	Contig_255:457837-463289	5451	*	13.1403	13.7422	12.0881	1.57347	1.06e-11	2.41e-10	Chromosome_4	20946921	20947023	Chromosome_4:20946921-20947023	101	*	7.02279	7.41379	6.48475	0.863356	0.00211955	0.00489049
Contig_255	457837	463289	Contig_255:457837-463289	5451	*	13.1403	13.7422	12.0881	1.57347	1.06e-11	2.41e-10	Chromosome_4	20947088	20948307	Chromosome_4:20947088-20948307	1218	*	11.0853	11.6965	10.0034	1.63404	1.3e-16	1.88e-15
Contig_255	457837	463289	Contig_255:457837-463289	5451	*	13.1403	13.7422	12.0881	1.57347	1.06e-11	2.41e-10	Chromosome_4	20948649	20949844	Chromosome_4:20948649-20949844	1194	*	11.3803	11.7982	10.7896	0.970646	1.04e-06	4.71e-06
Contig_255	457837	463289	Contig_255:457837-463289	5451	*	13.1403	13.7422	12.0881	1.57347	1.06e-11	2.41e-10	Chromosome_4	20950102	20950499	Chromosome_4:20950102-20950499	396	*	8.41631	8.90073	7.6817	1.08258	0.000815017	0.0020818
Contig_7	780170	780540	Contig_7:780170-780540	369	*	8.3839	6.77331	9.12594	-2.19112	1.09e-11	2.46e-10	Chromosome_3	12271810	12272418	Chromosome_3:12271810-12272418	607	*	10.0093	8.83066	10.6493	-1.68105	6.58e-09	4.14e-08
Contig_127	815319	816987	Contig_127:815319-816987	1667	*	12.7713	13.4153	11.5782	1.73815	1.1e-11	2.48e-10	Chromosome_3	8416589	8418404	Chromosome_3:8416589-8418404	1814	*	12.8522	13.3723	12.0308	1.29169	2.82e-10	2.12e-09
Contig_22	2662732	2663594	Contig_22:2662732-2663594	861	*	10.3543	11.1604	8.36326	2.557	1.11e-11	2.5e-10	Chromosome_1	10206920	10208328	Chromosome_1:10206920-10208328	1407	*	11.3536	12.043	9.98575	1.9842	4.04e-23	1.02e-21
Contig_69	424736	424982	Contig_69:424736-424982	245	*	8.19732	8.89773	6.78243	1.98508	1.11e-11	2.5e-10	Chromosome_3	26249987	26250246	Chromosome_3:26249987-26250246	258	*	7.97196	8.74847	6.1712	2.38777	1.82e-17	2.83e-16
Contig_1067	129119	130155	Contig_1067:129119-130155	1035	*	10.4841	11.2799	8.56221	2.49321	1.11e-11	2.5e-10	Chromosome_2	4588125	4590041	Chromosome_2:4588125-4590041	1915	*	12.4202	13.029	11.346	1.61842	3.57e-15	4.5e-14
Contig_1286	30281	31944	Contig_1286:30281-31944	1662	*	11.3892	12.0861	9.98962	1.96839	1.12e-11	2.53e-10	Chromosome_5	17744210	17749207	Chromosome_5:17744210-17749207	4996	*	14.5861	15.1448	13.6623	1.41604	2.14e-10	1.63e-09
Contig_221	550668	551974	Contig_221:550668-551974	1305	*	10.3302	11.071	8.72556	2.18409	1.13e-11	2.54e-10	Chromosome_2	30559051	30560301	Chromosome_2:30559051-30560301	1249	*	11.0847	11.8523	9.33571	2.42213	2.09e-31	1.03e-29
Contig_221	550668	551974	Contig_221:550668-551974	1305	*	10.3302	11.071	8.72556	2.18409	1.13e-11	2.54e-10	Chromosome_8	712333	713459	Chromosome_8:712333-713459	1125	*	10.5815	11.2859	9.1494	2.04022	4.82e-20	9.32e-19
Contig_169	917960	919176	Contig_169:917960-919176	1215	*	11.5647	12.3185	9.89296	2.25234	1.14e-11	2.55e-10	Chromosome_2	30149438	30151990	Chromosome_2:30149438-30151990	2551	*	11.9896	12.679	10.6216	1.98638	7.13e-24	1.91e-22
Contig_169	917960	919176	Contig_169:917960-919176	1215	*	11.5647	12.3185	9.89296	2.25234	1.14e-11	2.55e-10	Chromosome_8	1102191	1102526	Chromosome_8:1102191-1102526	334	*	8.67381	8.98904	8.26987	0.66698	0.0178159	0.0323359
Contig_139	397531	398597	Contig_139:397531-398597	1065	*	10.7707	11.4661	9.37724	1.96116	1.23e-11	2.75e-10	Chromosome_1	13006747	13007371	Chromosome_1:13006747-13007371	623	*	10.096	10.632	9.23384	1.31847	2.36e-07	1.19e-06
Contig_990	248922	251490	Contig_990:248922-251490	2567	*	12.8086	13.4975	11.4422	1.93151	1.29e-11	2.89e-10	Chromosome_3	22453375	22455497	Chromosome_3:22453375-22455497	2121	*	13.8733	14.4308	12.9524	1.41097	3.05e-10	2.28e-09
Contig_31	62605	64789	Contig_31:62605-64789	2183	*	12.8244	13.6351	10.8006	2.58423	1.36e-11	3.02e-10	Chromosome_3	5971505	5972116	Chromosome_3:5971505-5972116	610	*	10.0589	10.6627	9.00076	1.58881	5.68e-13	5.76e-12
Contig_917	219045	221744	Contig_917:219045-221744	2698	*	12.4804	13.2387	10.784	2.27537	1.37e-11	3.05e-10	Chromosome_7	3678239	3681249	Chromosome_7:3678239-3681249	3009	*	13.7964	14.3661	12.8412	1.47382	2.75e-14	3.17e-13
Contig_136	656799	661850	Contig_136:656799-661850	5050	*	13.8296	14.4699	12.6494	1.72234	1.37e-11	3.06e-10	Chromosome_1	3532817	3533697	Chromosome_1:3532817-3533697	879	*	10.0264	10.6596	8.87135	1.67826	6.9e-11	5.59e-10
Contig_136	656799	661850	Contig_136:656799-661850	5050	*	13.8296	14.4699	12.6494	1.72234	1.37e-11	3.06e-10	Chromosome_1	3535259	3536162	Chromosome_1:3535259-3536162	902	*	10.4762	11.1743	9.07129	2.00411	1.29e-18	2.2e-17
Contig_7	3669882	3671180	Contig_7:3669882-3671180	1297	*	10.9631	11.6907	9.42431	2.11532	1.38e-11	3.07e-10	Chromosome_3	9570594	9571943	Chromosome_3:9570594-9571943	1348	*	12.3671	12.7073	11.9212	0.76376	1.11e-05	4.2e-05
Contig_326	577278	579801	Contig_326:577278-579801	2522	*	12.9163	13.5096	11.8913	1.54021	1.4e-11	3.1e-10	Chromosome_4	4881157	4884183	Chromosome_4:4881157-4884183	3025	*	13.8418	14.5914	12.1914	2.29636	1.64e-24	4.69e-23
Contig_551	27207	28583	Contig_551:27207-28583	1375	*	10.1894	10.8445	8.95598	1.78327	1.43e-11	3.17e-10	Chromosome_4	24871455	24872598	Chromosome_4:24871455-24872598	1142	*	11.1945	11.4544	10.8772	0.550304	0.0126124	0.023799
Contig_578	324607	327413	Contig_578:324607-327413	2805	*	12.575	13.1245	11.6764	1.38572	1.47e-11	3.26e-10	Chromosome_4	4150134	4151414	Chromosome_4:4150134-4151414	1279	*	11.4749	11.9657	10.7254	1.18906	1.22e-08	7.37e-08
Contig_4	4583262	4583620	Contig_4:4583262-4583620	357	*	8.26913	8.97645	6.8239	2.01527	1.5e-11	3.33e-10	Chromosome_6	17849285	17849613	Chromosome_6:17849285-17849613	327	*	8.68646	9.17103	7.95148	1.1318	2.28e-05	8.14e-05
Contig_1262	72241	75706	Contig_1262:72241-75706	3464	*	11.8999	12.5526	10.6753	1.77262	1.56e-11	3.46e-10	Chromosome_7	2848906	2850702	Chromosome_7:2848906-2850702	1795	*	11.5354	11.7631	11.2648	0.479349	0.0141649	0.0263626
Contig_1262	72241	75706	Contig_1262:72241-75706	3464	*	11.8999	12.5526	10.6753	1.77262	1.56e-11	3.46e-10	Chromosome_7	2851962	2853189	Chromosome_7:2851962-2853189	1226	*	11.2389	11.8675	10.0994	1.66844	1.18e-11	1.04e-10
Contig_625	259127	261301	Contig_625:259127-261301	2173	*	12.1135	12.7902	10.7971	1.87535	1.62e-11	3.58e-10	Chromosome_6	11480853	11482374	Chromosome_6:11480853-11482374	1520	*	11.5586	12.0576	10.7895	1.23158	5.7e-12	5.21e-11
Contig_702	280345	282827	Contig_702:280345-282827	2481	*	12.9436	13.6243	11.6109	1.89325	1.63e-11	3.58e-10	Chromosome_4	23891526	23893751	Chromosome_4:23891526-23893751	2224	*	13.0728	13.7885	11.5898	2.12621	2.02e-27	7.32e-26
Contig_1207	91553	93551	Contig_1207:91553-93551	1997	*	11.9482	12.6456	10.5464	1.96891	1.63e-11	3.58e-10	Chromosome_1	27407644	27408150	Chromosome_1:27407644-27408150	505	*	9.26041	9.85606	8.22788	1.5018	7.88e-08	4.27e-07
Contig_289	76268	78186	Contig_289:76268-78186	1917	*	11.9829	12.6213	10.8097	1.71341	1.63e-11	3.6e-10	Chromosome_7	4553376	4554615	Chromosome_7:4553376-4554615	1238	*	11.3715	11.8333	10.6882	1.10745	3.91e-09	2.54e-08
Contig_132	743332	744609	Contig_132:743332-744609	1276	*	11.4947	12.2023	10.0484	2.01666	1.64e-11	3.61e-10	contig_1	293337	295233	contig_1:293337-295233	1895	*	12.3676	13.1397	10.5929	2.43242	1.91e-26	6.46e-25
Contig_479	267666	269061	Contig_479:267666-269061	1394	*	11.4866	12.1632	10.1707	1.8745	1.7e-11	3.74e-10	Chromosome_6	12514795	12515561	Chromosome_6:12514795-12515561	765	*	10.6312	11.0716	9.99397	1.03507	4.46e-07	2.15e-06
Contig_74	671181	673907	Contig_74:671181-673907	2725	*	12.121	12.6897	11.1686	1.45161	1.73e-11	3.79e-10	Chromosome_5	726865	727878	Chromosome_5:726865-727878	1012	*	11.3484	11.8688	10.5262	1.26844	1.6e-07	8.24e-07
Contig_876	281191	283861	Contig_876:281191-283861	2669	*	12.3741	13.0463	11.0751	1.85566	1.73e-11	3.8e-10	Chromosome_2	594678	596139	Chromosome_2:594678-596139	1460	*	11.4798	12.1246	10.2839	1.74781	8.17e-14	9.04e-13
Contig_876	281191	283861	Contig_876:281191-283861	2669	*	12.3741	13.0463	11.0751	1.85566	1.73e-11	3.8e-10	Chromosome_2	598144	598802	Chromosome_2:598144-598802	657	*	9.56581	10.3788	7.52584	2.67424	6.23e-24	1.68e-22
Contig_1101	213662	215623	Contig_1101:213662-215623	1960	*	10.8887	11.6595	9.12119	2.34305	1.75e-11	3.84e-10	Chromosome_1	10204324	10205604	Chromosome_1:10204324-10205604	1279	*	11.518	12.0506	10.6645	1.34011	1.67e-12	1.6e-11
Contig_11	3739027	3739995	Contig_11:3739027-3739995	967	*	9.70252	10.5064	7.72675	2.53747	1.75e-11	3.84e-10	Chromosome_3	23987112	23988145	Chromosome_3:23987112-23988145	1032	*	12.4644	12.911	11.8143	1.0632	4.72e-09	3.01e-08
Contig_16	3349334	3354158	Contig_16:3349334-3354158	4823	*	13.7602	14.5675	11.7601	2.56025	1.76e-11	3.86e-10	Chromosome_10	1193627	1196866	Chromosome_10:1193627-1196866	3238	*	14.096	14.8876	12.2016	2.59484	1.78e-37	1.37e-35
Contig_1179	149568	150555	Contig_1179:149568-150555	986	*	10.4326	11.2371	8.45286	2.54204	1.79e-11	3.91e-10	Chromosome_3	11154038	11155552	Chromosome_3:11154038-11155552	1513	*	12.039	12.8508	10.0079	2.74598	3.24e-42	3.6e-40
Contig_829	242950	244010	Contig_829:242950-244010	1059	*	9.71132	10.4799	7.9568	2.33061	1.85e-11	4.03e-10	Chromosome_2	29692740	29693712	Chromosome_2:29692740-29693712	971	*	10.8977	11.7195	8.79277	2.79867	3.5e-35	2.29e-33
Contig_1	3424347	3425508	Contig_1:3424347-3425508	1160	*	10.4459	11.0994	9.21837	1.77532	1.85e-11	4.04e-10	Chromosome_3	25365194	25365959	Chromosome_3:25365194-25365959	764	*	10.9282	11.7881	8.49472	3.18732	1.28e-53	3.73e-51
Contig_207	706299	708649	Contig_207:706299-708649	2349	*	11.2533	12.0156	9.53493	2.2944	1.87e-11	4.08e-10	Chromosome_2	8711785	8714138	Chromosome_2:8711785-8714138	2352	*	13.1496	13.8736	11.6277	2.17198	1.11e-28	4.5e-27
Contig_207	706299	708649	Contig_207:706299-708649	2349	*	11.2533	12.0156	9.53493	2.2944	1.87e-11	4.08e-10	Chromosome_2	8714238	8716910	Chromosome_2:8714238-8716910	2671	*	12.7682	13.408	11.59	1.76918	4.89e-24	1.34e-22
Contig_397	193928	195218	Contig_397:193928-195218	1289	*	11.1785	12.104	7.86598	3.53527	1.9e-11	4.14e-10	Chromosome_1	32286204	32286507	Chromosome_1:32286204-32286507	302	*	8.61484	8.93959	8.19509	0.679374	0.0160904	0.0295255
Contig_231	345294	346170	Contig_231:345294-346170	875	*	10.1765	10.9163	8.57724	2.17509	2.03e-11	4.39e-10	Chromosome_2	2532245	2533411	Chromosome_2:2532245-2533411	1165	*	10.6914	11.2022	9.89342	1.23119	6.43e-07	3.02e-06
Contig_85	1055171	1058083	Contig_85:1055171-1058083	2911	*	12.5314	13.0993	11.5815	1.44803	2.06e-11	4.46e-10	Chromosome_4	8225312	8226369	Chromosome_4:8225312-8226369	1056	*	11.6581	11.9867	11.2318	0.72179	0.000698454	0.00181554
Contig_112	1100192	1100549	Contig_112:1100192-1100549	356	*	7.9538	8.7094	6.27187	2.25587	2.1e-11	4.54e-10	Chromosome_5	3636853	3637681	Chromosome_5:3636853-3637681	827	*	11.043	11.4593	10.4555	0.948758	6.3e-05	0.000206238
Contig_3	2494423	2495291	Contig_3:2494423-2495291	867	*	10.1789	10.9147	8.60011	2.15383	2.12e-11	4.57e-10	Chromosome_10	1513467	1515454	Chromosome_10:1513467-1515454	1986	*	13.0878	13.5934	12.3028	1.23495	1.1e-08	6.73e-08
Contig_1	5626416	5628356	Contig_1:5626416-5628356	1939	*	11.207	11.8614	9.97587	1.77856	2.15e-11	4.65e-10	Chromosome_3	27045344	27047347	Chromosome_3:27045344-27047347	2002	*	13.1112	13.7939	11.7705	1.95302	1.1e-22	2.68e-21
Contig_991	100621	101271	Contig_991:100621-101271	649	*	9.65768	8.17623	10.373	-2.05178	2.16e-11	4.66e-10	Chromosome_1	752654	752934	Chromosome_1:752654-752934	279	*	8.10491	7.47337	8.54269	-0.990103	0.000612335	0.00161424
Contig_3	2931246	2933153	Contig_3:2931246-2933153	1906	*	11.7335	12.5172	9.88941	2.41439	2.2e-11	4.73e-10	Chromosome_10	1730692	1731191	Chromosome_10:1730692-1731191	498	*	9.95026	10.3624	9.371	0.927828	0.000283212	0.000807221
Contig_3	2931246	2933153	Contig_3:2931246-2933153	1906	*	11.7335	12.5172	9.88941	2.41439	2.2e-11	4.73e-10	Chromosome_10	1731268	1731410	Chromosome_10:1731268-1731410	141	*	7.44376	7.79703	6.97493	0.760284	0.00496545	0.0104451
Contig_393	397836	400297	Contig_393:397836-400297	2460	*	11.3961	10.1781	12.047	-1.76335	2.25e-11	4.84e-10	Chromosome_4	25643868	25645205	Chromosome_4:25643868-25645205	1336	*	11.5082	10.5819	12.0677	-1.40056	1.91e-08	1.13e-07
Contig_1581	121905	122737	Contig_1581:121905-122737	831	*	9.94154	10.5706	8.80055	1.67468	2.29e-11	4.91e-10	Chromosome_4	3478262	3480611	Chromosome_4:3478262-3480611	2348	*	13.1595	13.9521	11.2586	2.57698	1.1e-29	4.79e-28
Contig_144	744711	745411	Contig_144:744711-745411	699	*	9.71403	10.387	8.41224	1.85678	2.31e-11	4.95e-10	Chromosome_9	13374698	13375355	Chromosome_9:13374698-13375355	656	*	10.6517	11.1326	9.9252	1.13273	6.71e-06	2.64e-05
Contig_89	672535	674972	Contig_89:672535-674972	2436	*	11.9572	12.6732	10.4723	2.05513	2.37e-11	5.08e-10	Chromosome_1	4861521	4862988	Chromosome_1:4861521-4862988	1466	*	11.1809	11.5167	10.7426	0.732392	0.00169019	0.00399759
Contig_89	672535	674972	Contig_89:672535-674972	2436	*	11.9572	12.6732	10.4723	2.05513	2.37e-11	5.08e-10	Chromosome_1	4863605	4864148	Chromosome_1:4863605-4864148	542	*	9.80804	10.0839	9.46673	0.576808	0.0220755	0.0390931
Contig_177	97759	100054	Contig_177:97759-100054	2294	*	12.1859	12.8236	11.0154	1.70878	2.5e-11	5.33e-10	Chromosome_1	15925976	15926103	Chromosome_1:15925976-15926103	126	*	7.68413	7.97749	7.31548	0.603422	0.0289662	0.0495557
Contig_177	97759	100054	Contig_177:97759-100054	2294	*	12.1859	12.8236	11.0154	1.70878	2.5e-11	5.33e-10	Chromosome_1	15926195	15926782	Chromosome_1:15926195-15926782	586	*	10.0963	10.7799	8.75172	1.89707	4.45e-13	4.55e-12
Contig_177	97759	100054	Contig_177:97759-100054	2294	*	12.1859	12.8236	11.0154	1.70878	2.5e-11	5.33e-10	Chromosome_1	15927202	15928262	Chromosome_1:15927202-15928262	1059	*	10.9916	11.2687	10.6482	0.587373	0.0105899	0.0203935
Contig_144	887459	888415	Contig_144:887459-888415	955	*	10.1875	10.8663	8.86261	1.88236	2.54e-11	5.42e-10	Chromosome_9	13419349	13419548	Chromosome_9:13419349-13419548	198	*	7.77623	8.37378	6.73781	1.43015	2.84e-05	9.97e-05
Contig_31	2018542	2020029	Contig_31:2018542-2020029	1486	*	11.4787	12.1471	10.1949	1.83665	2.54e-11	5.42e-10	Chromosome_3	7495624	7496237	Chromosome_3:7495624-7496237	612	*	9.43211	9.82136	8.89739	0.875965	0.000254079	0.000730778
Contig_303	298753	300734	Contig_303:298753-300734	1980	*	10.7567	11.6016	8.46171	2.80917	2.58e-11	5.5e-10	Chromosome_4	6928018	6928739	Chromosome_4:6928018-6928739	720	*	9.75572	10.349	8.73037	1.52897	6.5e-10	4.66e-09
Contig_303	298753	300734	Contig_303:298753-300734	1980	*	10.7567	11.6016	8.46171	2.80917	2.58e-11	5.5e-10	Chromosome_4	6929230	6929928	Chromosome_4:6929230-6929928	697	*	11.5009	12.2621	9.78832	2.39758	1.02e-36	7.46e-35
Contig_1379	45029	45941	Contig_1379:45029-45941	911	*	9.93444	10.6774	8.31893	2.18987	2.59e-11	5.52e-10	Chromosome_1	27586133	27587336	Chromosome_1:27586133-27587336	1202	*	11.5008	12.326	9.36976	2.86187	3.27e-48	5.57e-46
Contig_206	255950	257178	Contig_206:255950-257178	1227	*	12.1416	12.8543	10.6724	2.03799	2.6e-11	5.53e-10	Chromosome_2	3349280	3349964	Chromosome_2:3349280-3349964	683	*	10.2921	10.9272	9.13029	1.70923	9.12e-14	1.01e-12
Contig_510	279677	282826	Contig_510:279677-282826	3148	*	12.7064	13.34	11.55	1.69228	2.6e-11	5.53e-10	Chromosome_4	19528288	19528808	Chromosome_4:19528288-19528808	519	*	9.31654	9.72563	8.74341	0.920452	0.000231121	0.000670259
Contig_1	2904018	2906534	Contig_1:2904018-2906534	2515	*	12.8933	13.4679	11.924	1.47096	2.6e-11	5.54e-10	Chromosome_3	24988040	24988818	Chromosome_3:24988040-24988818	777	*	9.9886	10.4384	9.33159	1.01477	0.000406475	0.0011189
Contig_285	491605	493095	Contig_285:491605-493095	1489	*	11.683	12.3661	10.3406	1.90141	2.61e-11	5.55e-10	Chromosome_4	24937769	24938601	Chromosome_4:24937769-24938601	831	*	11.0296	11.6253	9.99681	1.56953	3.08e-15	3.9e-14
Contig_85	254058	255218	Contig_85:254058-255218	1159	*	10.4716	9.37008	11.0889	-1.62822	2.7e-11	5.74e-10	Chromosome_4	8585200	8586040	Chromosome_4:8585200-8586040	839	*	10.6893	9.73869	11.2574	-1.45364	2.62e-11	2.22e-10
Contig_50	856307	858190	Contig_50:856307-858190	1882	*	11.3614	12.0582	9.96208	1.96305	2.78e-11	5.89e-10	Chromosome_1	6298175	6299914	Chromosome_1:6298175-6299914	1738	*	12.4174	13.0528	11.2547	1.74711	7.03e-22	1.58e-20
Contig_74	1533454	1535985	Contig_74:1533454-1535985	2530	*	12.4973	13.0855	11.4875	1.51957	2.8e-11	5.93e-10	Chromosome_5	1122040	1123000	Chromosome_5:1122040-1123000	959	*	11.3647	11.7246	10.884	0.811228	2.24e-05	8.03e-05
Contig_74	1533454	1535985	Contig_74:1533454-1535985	2530	*	12.4973	13.0855	11.4875	1.51957	2.8e-11	5.93e-10	Chromosome_5	1123162	1123804	Chromosome_5:1123162-1123804	641	*	10.2097	10.6816	9.50377	1.10488	1.08e-05	4.11e-05
Contig_1	1289921	1291531	Contig_1:1289921-1291531	1609	*	11.6489	12.3067	10.4054	1.79101	2.85e-11	6.04e-10	Chromosome_3	24428927	24431507	Chromosome_3:24428927-24431507	2579	*	13.3288	13.6444	12.9243	0.698841	0.0001012	0.000317765
Contig_230	715784	716422	Contig_230:715784-716422	637	*	9.25461	8.11356	9.88368	-1.67386	2.96e-11	6.26e-10	Chromosome_9	3450517	3450840	Chromosome_9:3450517-3450840	322	*	8.5122	8.02776	8.87422	-0.787484	0.00498346	0.0104796
Contig_230	715784	716422	Contig_230:715784-716422	637	*	9.25461	8.11356	9.88368	-1.67386	2.96e-11	6.26e-10	Chromosome_9	3450935	3451139	Chromosome_9:3450935-3451139	203	*	8.09102	7.41019	8.5517	-1.04238	0.000776072	0.00199261
Contig_29	2319208	2320729	Contig_29:2319208-2320729	1520	*	11.4726	12.1115	10.2973	1.71328	3.06e-11	6.44e-10	Chromosome_5	19217743	19219937	Chromosome_5:19217743-19219937	2193	*	13.7723	14.0325	13.4545	0.557182	0.00469716	0.00994534
Contig_3	5209759	5213201	Contig_3:5209759-5213201	3441	*	12.8547	13.6005	11.2251	2.20202	3.15e-11	6.63e-10	Chromosome_2	25548598	25552653	Chromosome_2:25548598-25552653	4054	*	13.4257	14.2037	11.6158	2.48897	1.52e-31	7.68e-30
Contig_279	540624	541864	Contig_279:540624-541864	1239	*	11.3728	12.0838	9.91127	2.02872	3.17e-11	6.67e-10	Chromosome_4	6571833	6573101	Chromosome_4:6571833-6573101	1267	*	11.9417	12.4578	11.1306	1.27934	7.82e-11	6.29e-10
Contig_66	1602990	1603975	Contig_66:1602990-1603975	984	*	10.6984	11.4768	8.88652	2.38056	3.2e-11	6.73e-10	Chromosome_1	24980830	24981707	Chromosome_1:24980830-24981707	876	*	11.7262	12.4069	10.3939	1.90186	1.28e-14	1.53e-13
Contig_31	2327171	2330527	Contig_31:2327171-2330527	3355	*	13.7778	14.4686	12.4038	1.93455	3.26e-11	6.85e-10	Chromosome_3	7711567	7715746	Chromosome_3:7711567-7715746	4178	*	14.1838	14.9551	12.4141	2.42976	1.35e-26	4.62e-25
Contig_31	2327171	2330527	Contig_31:2327171-2330527	3355	*	13.7778	14.4686	12.4038	1.93455	3.26e-11	6.85e-10	Chromosome_3	7715823	7717557	Chromosome_3:7715823-7717557	1733	*	11.8884	12.5608	10.589	1.91123	1.43e-24	4.12e-23
Contig_737	38370	40139	Contig_737:38370-40139	1768	*	13.0171	13.7235	11.5758	2.00684	3.27e-11	6.87e-10	Chromosome_5	16750251	16754144	Chromosome_5:16750251-16754144	3892	*	13.8722	14.4651	12.8483	1.5668	5.46e-17	8.18e-16
Contig_89	1383106	1384519	Contig_89:1383106-1384519	1412	*	12.1467	12.8802	10.5792	2.13858	3.35e-11	7.02e-10	Chromosome_1	5486549	5488166	Chromosome_1:5486549-5488166	1616	*	11.9169	12.3445	11.3064	1.00263	1.32e-07	6.91e-07
Contig_999	230500	230719	Contig_999:230500-230719	218	*	7.62456	8.36971	5.99798	2.19647	3.39e-11	7.12e-10	Chromosome_6	16119866	16121604	Chromosome_6:16119866-16121604	1737	*	12.29	13.0354	10.6625	2.3151	5.84e-42	6.38e-40
Contig_259	330059	331299	Contig_259:330059-331299	1239	*	10.1141	10.8411	8.57805	2.10574	3.42e-11	7.16e-10	Chromosome_5	14532891	14535227	Chromosome_5:14532891-14535227	2335	*	12.2794	12.879	11.2348	1.58941	1.75e-16	2.5e-15
Contig_1731	110777	111830	Contig_1731:110777-111830	1052	*	10.8068	11.5078	9.38957	1.98104	3.54e-11	7.4e-10	Chromosome_1	649138	649937	Chromosome_1:649138-649937	798	*	10.6591	11.4057	9.02546	2.24185	8.35e-19	1.45e-17
Contig_16	2965767	2966957	Contig_16:2965767-2966957	1189	*	11.2084	11.7785	10.2523	1.45376	3.59e-11	7.5e-10	Chromosome_4	1863400	1864026	Chromosome_4:1863400-1864026	625	*	11.1576	11.6698	10.3561	1.22853	2.24e-06	9.57e-06
Contig_862	277019	279123	Contig_862:277019-279123	2103	*	12.2069	12.8446	11.0362	1.70733	3.65e-11	7.61e-10	Chromosome_3	22923131	22924429	Chromosome_3:22923131-22924429	1297	*	11.8449	12.4392	10.8166	1.55473	2.91e-13	3.04e-12
Contig_829	252379	253262	Contig_829:252379-253262	882	*	9.22967	10.0534	7.10943	2.65756	3.97e-11	8.22e-10	Chromosome_2	29690129	29690319	Chromosome_2:29690129-29690319	189	*	7.98668	8.47725	7.23763	1.14948	7.63e-05	0.000245596
Contig_210	347964	349541	Contig_210:347964-349541	1576	*	11.5782	12.3791	9.62239	2.51106	4.18e-11	8.65e-10	Chromosome_4	23349312	23351375	Chromosome_4:23349312-23351375	2062	*	11.8249	12.3259	11.0509	1.22331	3.74e-09	2.43e-08
Contig_1308	27534	30282	Contig_1308:27534-30282	2747	*	13.45	14.1424	12.0691	1.94045	4.22e-11	8.73e-10	Chromosome_3	10078282	10078484	Chromosome_3:10078282-10078484	201	*	7.95065	8.35688	7.38314	0.902794	0.000717287	0.00185841
Contig_1308	27534	30282	Contig_1308:27534-30282	2747	*	13.45	14.1424	12.0691	1.94045	4.22e-11	8.73e-10	Chromosome_3	10078905	10080477	Chromosome_3:10078905-10080477	1571	*	12.0135	12.6937	10.6829	1.93915	2.87e-22	6.72e-21
Contig_1090	210868	212236	Contig_1090:210868-212236	1367	*	10.3299	11.064	8.75909	2.14033	4.34e-11	8.96e-10	Chromosome_4	20190445	20191535	Chromosome_4:20190445-20191535	1089	*	11.5599	11.9513	11.0211	0.902562	4.61e-07	2.21e-06
Contig_1083	170814	171862	Contig_1083:170814-171862	1047	*	10.3939	11.1287	8.81952	2.1436	4.4e-11	9.05e-10	Chromosome_4	24173766	24175375	Chromosome_4:24173766-24175375	1608	*	11.4126	12.2362	9.29303	2.85391	7.94e-50	1.6e-47
Contig_781	150567	151711	Contig_781:150567-151711	1143	*	10.2921	10.935	9.1029	1.72764	4.44e-11	9.13e-10	Chromosome_1	26727483	26728346	Chromosome_1:26727483-26728346	862	*	10.4155	11.0611	9.21634	1.76154	1.66e-15	2.17e-14
Contig_46	659417	661568	Contig_46:659417-661568	2150	*	11.5888	10.1854	12.2865	-1.96416	4.62e-11	9.48e-10	Chromosome_2	28332671	28335339	Chromosome_2:28332671-28335339	2667	*	12.1639	11.8077	12.4494	-0.610513	0.00657929	0.0133608
Contig_697	305396	307568	Contig_697:305396-307568	2171	*	11.6372	12.3125	10.3265	1.86333	4.81e-11	9.86e-10	Chromosome_2	25645174	25646072	Chromosome_2:25645174-25646072	897	*	10.3134	10.8046	9.56291	1.18599	5.06e-08	2.82e-07
Contig_7	2540508	2541761	Contig_7:2540508-2541761	1252	*	12.129	12.9569	9.97627	2.68163	4.92e-11	1.01e-09	Chromosome_3	10299872	10301718	Chromosome_3:10299872-10301718	1845	*	13.5138	14.3903	10.907	3.38295	9.75e-66	6.91e-63
Contig_144	159672	162040	Contig_144:159672-162040	2367	*	11.6983	12.5183	9.60637	2.62949	4.93e-11	1.01e-09	Chromosome_9	13039076	13041554	Chromosome_9:13039076-13041554	2477	*	13.0276	13.8675	10.7759	3.0084	2.1e-58	8.36e-56
Contig_371	52189	52875	Contig_371:52189-52875	685	*	9.56494	10.209	8.37161	1.732	4.95e-11	1.01e-09	Chromosome_4	2268995	2269585	Chromosome_4:2268995-2269585	589	*	10.3069	10.7808	9.59648	1.1175	3.27e-06	1.36e-05
Contig_59	292958	294786	Contig_59:292958-294786	1827	*	11.9044	12.6171	10.4352	2.03365	5.04e-11	1.03e-09	Chromosome_6	18548330	18549563	Chromosome_6:18548330-18549563	1232	*	10.9208	11.6122	9.54455	1.95622	1.19e-15	1.57e-14
Contig_20	1428594	1430198	Contig_20:1428594-1430198	1603	*	10.6566	11.3462	9.28753	1.9269	5.06e-11	1.03e-09	Chromosome_9	12918188	12918696	Chromosome_9:12918188-12918696	507	*	9.69113	10.4077	8.20407	2.08895	3.15e-18	5.22e-17
Contig_170	678265	682348	Contig_170:678265-682348	4082	*	13.2661	13.824	12.3446	1.41054	5.12e-11	1.04e-09	Chromosome_3	862973	864905	Chromosome_3:862973-864905	1931	*	11.6654	12.1172	11.0039	1.06351	8.85e-07	4.06e-06
Contig_13	969437	971539	Contig_13:969437-971539	2101	*	11.8142	12.467	10.5894	1.76702	5.22e-11	1.06e-09	Chromosome_6	14630468	14632144	Chromosome_6:14630468-14632144	1675	*	11.7431	12.2179	11.0307	1.14349	7.15e-09	4.48e-08
Contig_26	2303001	2304163	Contig_26:2303001-2304163	1161	*	10.4607	11.3024	8.19423	2.77584	5.27e-11	1.07e-09	Chromosome_7	3819147	3820037	Chromosome_7:3819147-3820037	889	*	10.2293	10.8634	9.07064	1.7105	2.8e-14	3.23e-13
Contig_1	1267167	1268589	Contig_1:1267167-1268589	1421	*	10.3267	11.0547	8.78534	2.10821	5.29e-11	1.07e-09	Chromosome_3	24407294	24407921	Chromosome_3:24407294-24407921	626	*	10.4927	11.2066	9.01753	2.04341	3.42e-14	3.91e-13
Contig_946	252791	254958	Contig_946:252791-254958	2166	*	12.279	12.8363	11.359	1.40865	5.3e-11	1.08e-09	Chromosome_4	18492529	18494293	Chromosome_4:18492529-18494293	1763	*	12.8115	13.2271	12.2254	0.967511	4.15e-07	2.01e-06
Contig_320	607413	609815	Contig_320:607413-609815	2401	*	12.6337	13.3424	11.1821	2.01461	5.41e-11	1.1e-09	Chromosome_5	18808565	18811364	Chromosome_5:18808565-18811364	2798	*	13.1312	13.9012	11.3691	2.451	2.89e-36	2.03e-34
Contig_1299	182690	183329	Contig_1299:182690-183329	638	*	9.18898	9.87445	7.83709	1.9083	5.44e-11	1.1e-09	Chromosome_4	16060493	16061171	Chromosome_4:16060493-16061171	677	*	10.262	10.5565	9.89148	0.625481	0.0102332	0.0197866
Contig_882	140877	141330	Contig_882:140877-141330	452	*	8.69179	9.45244	6.9822	2.27711	5.53e-11	1.12e-09	Chromosome_6	17849285	17849613	Chromosome_6:17849285-17849613	327	*	8.68646	9.17103	7.95148	1.1318	2.28e-05	8.14e-05
Contig_417	170226	171543	Contig_417:170226-171543	1316	*	12.0831	12.7051	10.9658	1.64343	5.89e-11	1.18e-09	Chromosome_3	23161100	23161982	Chromosome_3:23161100-23161982	881	*	11.1866	11.8253	10.0122	1.74291	6.19e-17	9.23e-16
Contig_581	42104	43253	Contig_581:42104-43253	1148	*	11.4901	12.3665	8.88359	3.03668	5.98e-11	1.2e-09	Chromosome_5	12918495	12920217	Chromosome_5:12918495-12920217	1721	*	12.5879	13.1942	11.5218	1.62584	3.58e-20	7.02e-19
Contig_1520	157078	158529	Contig_1520:157078-158529	1450	*	11.7401	12.5729	9.54832	2.71138	6.26e-11	1.25e-09	Chromosome_2	4190314	4191336	Chromosome_2:4190314-4191336	1021	*	11.569	12.1492	10.5831	1.48974	7.28e-11	5.87e-10
Contig_54	865755	867220	Contig_54:865755-867220	1464	*	10.4467	11.2574	8.42295	2.5666	6.29e-11	1.26e-09	Chromosome_1	1193083	1193774	Chromosome_1:1193083-1193774	690	*	10.3414	10.9378	9.30653	1.55922	1.32e-12	1.29e-11
Contig_9	2814928	2815607	Contig_9:2814928-2815607	678	*	9.17446	9.82372	7.96237	1.75134	6.36e-11	1.27e-09	Chromosome_5	2448769	2449462	Chromosome_5:2448769-2449462	692	*	10.0061	10.6837	8.68602	1.88356	2.4e-14	2.78e-13
Contig_1049	59846	62413	Contig_1049:59846-62413	2566	*	11.9787	12.6941	10.4972	2.04497	6.44e-11	1.29e-09	Chromosome_4	7023808	7027775	Chromosome_4:7023808-7027775	3966	*	13.8743	14.5	12.7446	1.67839	3.94e-14	4.47e-13
Contig_978	66731	67791	Contig_978:66731-67791	1059	*	10.8479	11.7024	8.46627	2.86441	6.67e-11	1.33e-09	Chromosome_4	24066806	24067316	Chromosome_4:24066806-24067316	509	*	9.76261	10.407	8.56802	1.72351	2.03e-11	1.74e-10
Contig_978	66731	67791	Contig_978:66731-67791	1059	*	10.8479	11.7024	8.46627	2.86441	6.67e-11	1.33e-09	Chromosome_4	24067377	24067575	Chromosome_4:24067377-24067575	197	*	7.48166	8.08738	6.41756	1.51652	1.95e-07	9.96e-07
Contig_1	3249458	3253325	Contig_1:3249458-3253325	3866	*	12.7896	13.5061	11.3029	2.05001	6.67e-11	1.33e-09	Chromosome_3	25249236	25249920	Chromosome_3:25249236-25249920	683	*	10.1983	10.9497	8.53886	2.28225	1.16e-20	2.36e-19
Contig_1	3249458	3253325	Contig_1:3249458-3253325	3866	*	12.7896	13.5061	11.3029	2.05001	6.67e-11	1.33e-09	Chromosome_3	25250920	25253816	Chromosome_3:25250920-25253816	2895	*	13.229	13.8998	11.9357	1.87733	4.02e-17	6.08e-16
Contig_281	650325	650849	Contig_281:650325-650849	523	*	8.75798	9.40424	7.55674	1.73859	6.67e-11	1.33e-09	Chromosome_5	19779124	19779589	Chromosome_5:19779124-19779589	464	*	9.27156	9.80571	8.41409	1.31382	1.02e-07	5.45e-07
Contig_85	1308895	1313654	Contig_85:1308895-1313654	4758	*	13.7772	14.4426	12.5048	1.81897	6.71e-11	1.34e-09	Chromosome_4	7911940	7912665	Chromosome_4:7911940-7912665	724	*	9.88022	10.2674	9.34948	0.854795	0.00136177	0.00329602
Contig_85	1308895	1313654	Contig_85:1308895-1313654	4758	*	13.7772	14.4426	12.5048	1.81897	6.71e-11	1.34e-09	Chromosome_4	7914394	7915078	Chromosome_4:7914394-7915078	683	*	9.55326	9.95948	8.98577	0.863356	0.00872309	0.0171693
Contig_16	2765192	2767854	Contig_16:2765192-2767854	2661	*	12.7902	13.483	11.4079	1.9392	6.78e-11	1.35e-09	Chromosome_4	2010411	2011957	Chromosome_4:2010411-2011957	1545	*	11.235	11.9127	9.91449	1.93254	9.9e-24	2.62e-22
Contig_67	1474862	1477483	Contig_67:1474862-1477483	2620	*	11.6834	12.4667	9.84104	2.4015	6.91e-11	1.37e-09	Chromosome_2	836274	836963	Chromosome_2:836274-836963	688	*	9.74069	10.5	8.0386	2.32422	1.25e-20	2.52e-19
Contig_67	1474862	1477483	Contig_67:1474862-1477483	2620	*	11.6834	12.4667	9.84104	2.4015	6.91e-11	1.37e-09	Chromosome_2	837024	837423	Chromosome_2:837024-837423	398	*	8.28926	8.92324	7.13134	1.65359	7.33e-09	4.59e-08
Contig_67	1474862	1477483	Contig_67:1474862-1477483	2620	*	11.6834	12.4667	9.84104	2.4015	6.91e-11	1.37e-09	Chromosome_2	838342	839078	Chromosome_2:838342-839078	735	*	10.1211	10.6275	9.33378	1.2197	5.08e-07	2.43e-06
Contig_22	2618062	2620368	Contig_22:2618062-2620368	2305	*	12.5952	13.2262	11.4475	1.67795	6.91e-11	1.37e-09	Chromosome_1	10271268	10271583	Chromosome_1:10271268-10271583	314	*	8.37754	9.12042	6.76263	1.53873	0.00301504	0.00671104
Contig_1090	7044	7835	Contig_1090:7044-7835	790	*	9.16792	9.91191	7.54733	2.18617	7.05e-11	1.4e-09	Chromosome_4	20105646	20106886	Chromosome_4:20105646-20106886	1239	*	11.873	12.5537	10.5403	1.95656	1.46e-27	5.32e-26
Contig_8	3890889	3892959	Contig_8:3890889-3892959	2069	*	13.2629	13.911	12.0549	1.74649	7.11e-11	1.41e-09	Chromosome_2	22733445	22734310	Chromosome_2:22733445-22734310	864	*	11.6717	11.9648	11.3037	0.632927	0.00243407	0.00553198
Contig_8	3890889	3892959	Contig_8:3890889-3892959	2069	*	13.2629	13.911	12.0549	1.74649	7.11e-11	1.41e-09	Chromosome_2	22735313	22736400	Chromosome_2:22735313-22736400	1086	*	11.1856	11.6068	10.5884	0.964815	3.31e-05	0.000114674
Contig_81	1210934	1214543	Contig_81:1210934-1214543	3608	*	14.1591	14.8245	12.8867	1.81857	7.12e-11	1.41e-09	Chromosome_8	769705	770009	Chromosome_8:769705-770009	303	*	8.38982	8.93738	7.49656	1.29984	1.97e-05	7.12e-05
Contig_81	1210934	1214543	Contig_81:1210934-1214543	3608	*	14.1591	14.8245	12.8867	1.81857	7.12e-11	1.41e-09	Chromosome_8	770363	771424	Chromosome_8:770363-771424	1060	*	12.171	12.7745	11.1138	1.60227	3.79e-16	5.25e-15
Contig_1267	142629	143148	Contig_1267:142629-143148	518	*	8.70281	9.39902	7.30596	1.95526	7.31e-11	1.45e-09	Chromosome_1	4803782	4804741	Chromosome_1:4803782-4804741	958	*	11.2493	11.8786	10.1073	1.69146	1.86e-14	2.19e-13
Contig_1780	50966	52907	Contig_1780:50966-52907	1940	*	11.9333	12.7214	10.0615	2.42787	7.34e-11	1.45e-09	Chromosome_4	22440279	22442255	Chromosome_4:22440279-22442255	1975	*	12.3788	13.2045	10.2431	2.8698	8.06e-49	1.49e-46
Contig_1780	50966	52907	Contig_1780:50966-52907	1940	*	11.9333	12.7214	10.0615	2.42787	7.34e-11	1.45e-09	Chromosome_4	22450962	22451231	Chromosome_4:22450962-22451231	268	*	8.18481	8.7602	7.21315	1.41935	6.9e-07	3.21e-06
Contig_1780	50966	52907	Contig_1780:50966-52907	1940	*	11.9333	12.7214	10.0615	2.42787	7.34e-11	1.45e-09	Chromosome_4	22464661	22466207	Chromosome_4:22464661-22466207	1545	*	12.0069	12.8318	9.87772	2.85174	7.44e-44	9.38e-42
Contig_1666	38349	38966	Contig_1666:38349-38966	616	*	9.50873	10.1111	8.45529	1.56792	7.41e-11	1.47e-09	Chromosome_5	16123551	16124173	Chromosome_5:16123551-16124173	621	*	10.7931	11.3543	9.86213	1.40747	7.79e-09	4.85e-08
Contig_29	573100	574719	Contig_29:573100-574719	1618	*	11.0662	11.6876	9.95081	1.64022	7.52e-11	1.48e-09	Chromosome_5	17736260	17737718	Chromosome_5:17736260-17737718	1457	*	11.4982	11.7866	11.1374	0.622073	0.00242799	0.00552019
Contig_301	478923	480594	Contig_301:478923-480594	1670	*	11.9756	12.7098	10.4044	2.13634	7.52e-11	1.48e-09	Chromosome_6	20411768	20413349	Chromosome_6:20411768-20413349	1580	*	12.2288	13.0167	10.3584	2.59066	9.57e-49	1.74e-46
Contig_162	423769	425214	Contig_162:423769-425214	1444	*	10.1297	7.78486	10.9802	-2.833	7.57e-11	1.49e-09	Chromosome_2	28332671	28335339	Chromosome_2:28332671-28335339	2667	*	12.1639	11.8077	12.4494	-0.610513	0.00657929	0.0133608
Contig_207	153985	157121	Contig_207:153985-157121	3135	*	13.111	13.8517	11.5071	2.16907	7.72e-11	1.52e-09	Chromosome_2	8376549	8378841	Chromosome_2:8376549-8378841	2291	*	13.4007	14.0687	12.1184	1.88688	2.5e-22	5.9e-21
Contig_1	4264952	4266997	Contig_1:4264952-4266997	2044	*	11.802	12.3989	10.7654	1.54779	7.79e-11	1.53e-09	Chromosome_3	25873040	25873973	Chromosome_3:25873040-25873973	932	*	11.292	11.6171	10.8716	0.713443	0.00063409	0.00166624
Contig_2322	18546	20055	Contig_2322:18546-20055	1508	*	11.45	12.1599	9.99327	2.01733	7.91e-11	1.56e-09	Chromosome_1	11803313	11804332	Chromosome_1:11803313-11804332	1018	*	11.3459	11.8752	10.5013	1.32891	2.36e-12	2.24e-11
Contig_8	22037	22923	Contig_8:22037-22923	885	*	10.5581	11.3887	8.38373	2.69303	7.93e-11	1.56e-09	Chromosome_2	25504708	25505825	Chromosome_2:25504708-25505825	1116	*	11.5328	12.0774	10.6477	1.3614	1.57e-09	1.07e-08
Contig_510	387665	394532	Contig_510:387665-394532	6866	*	14.378	15.0589	13.0448	1.88461	8.35e-11	1.64e-09	Chromosome_4	19609553	19610488	Chromosome_4:19609553-19610488	934	*	11.688	12.1355	11.0358	1.05593	2.39e-07	1.2e-06
Contig_510	387665	394532	Contig_510:387665-394532	6866	*	14.378	15.0589	13.0448	1.88461	8.35e-11	1.64e-09	Chromosome_4	19611421	19612286	Chromosome_4:19611421-19612286	864	*	10.2986	10.907	9.22622	1.59233	1.45e-11	1.26e-10
Contig_510	387665	394532	Contig_510:387665-394532	6866	*	14.378	15.0589	13.0448	1.88461	8.35e-11	1.64e-09	Chromosome_4	19612810	19614708	Chromosome_4:19612810-19614708	1897	*	11.675	12.2407	10.731	1.44902	3.27e-12	3.07e-11
Contig_172	726408	726780	Contig_172:726408-726780	371	*	8.60666	9.37222	6.86951	2.30105	8.36e-11	1.64e-09	Chromosome_7	2391036	2391432	Chromosome_7:2391036-2391432	395	*	8.88809	9.24791	8.4076	0.763724	0.00875223	0.017215
Contig_262	265124	266202	Contig_262:265124-266202	1077	*	11.1495	11.9007	9.49117	2.22245	8.8e-11	1.72e-09	Chromosome_5	3368472	3368878	Chromosome_5:3368472-3368878	405	*	8.98343	9.4641	8.25748	1.11644	3.66e-05	0.000125799
Contig_67	224610	228436	Contig_67:224610-228436	3825	*	13.3044	14.0773	11.5251	2.33935	8.89e-11	1.73e-09	Chromosome_2	1851866	1854691	Chromosome_2:1851866-1854691	2824	*	13.3497	13.9704	12.237	1.68728	4.59e-22	1.05e-20
Contig_902	241945	244854	Contig_902:241945-244854	2908	*	13.0611	13.8377	11.2601	2.35989	8.99e-11	1.75e-09	Chromosome_1	27187740	27190837	Chromosome_1:27187740-27190837	3096	*	13.7671	14.4155	12.5583	1.78134	1.09e-16	1.58e-15
Contig_156	448128	449151	Contig_156:448128-449151	1022	*	10.3968	11.1204	8.87673	2.08197	9.07e-11	1.76e-09	Chromosome_2	4057136	4057686	Chromosome_2:4057136-4057686	549	*	9.4562	9.99278	8.5923	1.29859	1.53e-06	6.75e-06
Contig_16	749459	752253	Contig_16:749459-752253	2793	*	12.8831	13.5462	11.6198	1.80727	9.11e-11	1.77e-09	Chromosome_4	3320746	3324908	Chromosome_4:3320746-3324908	4161	*	14.4234	15.2358	12.3872	2.73251	2.62e-34	1.59e-32
Contig_29	2627850	2628791	Contig_29:2627850-2628791	940	*	10.4963	11.1301	9.3391	1.68713	9.34e-11	1.81e-09	Chromosome_5	18927061	18927179	Chromosome_5:18927061-18927179	117	*	7.65382	8.07372	7.05907	0.951824	0.000617064	0.00162573
Contig_29	2627850	2628791	Contig_29:2627850-2628791	940	*	10.4963	11.1301	9.3391	1.68713	9.34e-11	1.81e-09	Chromosome_5	18927240	18927509	Chromosome_5:18927240-18927509	268	*	8.62196	9.20534	7.62668	1.48572	1.4e-08	8.4e-08
Contig_33	839353	840871	Contig_33:839353-840871	1517	*	11.4322	12.2399	9.42962	2.54361	9.46e-11	1.84e-09	Chromosome_4	15403932	15404645	Chromosome_4:15403932-15404645	712	*	9.5823	10.2356	8.35546	1.7838	4.98e-14	5.6e-13
Contig_571	323382	325145	Contig_571:323382-325145	1762	*	10.9515	11.5777	9.82024	1.65771	9.51e-11	1.84e-09	Chromosome_6	17129317	17130463	Chromosome_6:17129317-17130463	1145	*	11.8806	12.6752	9.96729	2.62328	1.62e-41	1.73e-39
Contig_205	233554	234825	Contig_205:233554-234825	1270	*	12.1303	12.7648	10.9706	1.68985	9.94e-11	1.92e-09	Chromosome_1	24980830	24981707	Chromosome_1:24980830-24981707	876	*	11.7262	12.4069	10.3939	1.90186	1.28e-14	1.53e-13
Contig_132	322295	327108	Contig_132:322295-327108	4812	*	13.3798	13.9158	12.5173	1.33548	1.01e-10	1.95e-09	Chromosome_2	98666	100231	Chromosome_2:98666-100231	1564	*	12.2692	12.8928	11.1466	1.68199	7.93e-17	1.17e-15
Contig_67	328885	331170	Contig_67:328885-331170	2284	*	11.4952	12.2258	9.94187	2.11533	1.02e-10	1.97e-09	Chromosome_2	1771086	1772509	Chromosome_2:1771086-1772509	1422	*	12.4159	12.9345	11.5986	1.29604	6.88e-13	6.9e-12
Contig_920	48292	49444	Contig_920:48292-49444	1151	*	10.2135	10.8164	9.15849	1.56847	1.02e-10	1.98e-09	Chromosome_1	7743381	7745480	Chromosome_1:7743381-7745480	2098	*	11.6947	12.3234	10.5548	1.70452	1.27e-17	2e-16
Contig_233	628023	629417	Contig_233:628023-629417	1393	*	10.8708	11.4447	9.90351	1.46387	1.03e-10	2e-09	Chromosome_4	22153830	22154318	Chromosome_4:22153830-22154318	487	*	9.39336	9.75012	8.91834	0.778341	0.00189767	0.0044373
Contig_738	102300	105217	Contig_738:102300-105217	2916	*	13.5865	14.3693	11.7482	2.39327	1.05e-10	2.02e-09	Chromosome_4	18651175	18653578	Chromosome_4:18651175-18653578	2402	*	13.8123	14.571	12.1132	2.37685	3.88e-33	2.18e-31
Contig_738	102300	105217	Contig_738:102300-105217	2916	*	13.5865	14.3693	11.7482	2.39327	1.05e-10	2.02e-09	Chromosome_4	18653720	18654815	Chromosome_4:18653720-18654815	1094	*	11.1987	11.8313	10.0455	1.72393	1.08e-17	1.71e-16
Contig_686	363491	364883	Contig_686:363491-364883	1391	*	11.1789	11.8554	9.86333	1.86413	1.05e-10	2.02e-09	Chromosome_7	2025856	2028424	Chromosome_7:2025856-2028424	2567	*	12.4514	13.1648	10.9789	2.10851	8.92e-26	2.84e-24
Contig_57	482791	483766	Contig_57:482791-483766	974	*	10.2428	10.9071	8.97483	1.81163	1.09e-10	2.1e-09	Chromosome_3	3083820	3084638	Chromosome_3:3083820-3084638	817	*	10.5689	11.2404	9.27269	1.85352	1.73e-13	1.85e-12
Contig_823	287196	287975	Contig_823:287196-287975	778	*	8.74399	9.48778	7.12445	2.18178	1.1e-10	2.11e-09	Chromosome_6	15724328	15725812	Chromosome_6:15724328-15725812	1483	*	11.4346	11.9701	10.5736	1.34575	9.55e-12	8.5e-11
Contig_955	138189	138682	Contig_955:138189-138682	492	*	8.94379	9.55422	7.86456	1.59646	1.11e-10	2.12e-09	Chromosome_4	18343939	18345324	Chromosome_4:18343939-18345324	1384	*	13.0026	13.8088	11.0107	2.71602	8.44e-47	1.34e-44
Contig_187	637681	638825	Contig_187:637681-638825	1143	*	10.665	11.4976	8.47501	2.70182	1.12e-10	2.15e-09	Chromosome_8	1747414	1748613	Chromosome_8:1747414-1748613	1198	*	11.2188	12.0836	8.7366	3.22412	1.96e-51	4.54e-49
Contig_203	334866	336368	Contig_203:334866-336368	1501	*	11.7547	12.4335	10.4298	1.87393	1.13e-10	2.16e-09	Chromosome_2	9081864	9082857	Chromosome_2:9081864-9082857	992	*	11.0183	11.6226	9.95835	1.55481	4.45e-09	2.86e-08
Contig_743	63410	65812	Contig_743:63410-65812	2401	*	12.4842	13.1763	11.1047	1.93283	1.14e-10	2.18e-09	Chromosome_4	19760190	19761133	Chromosome_4:19760190-19761133	942	*	10.9828	11.2691	10.6251	0.617484	0.00257762	0.0058229
Contig_57	866926	867405	Contig_57:866926-867405	478	*	8.68589	9.51876	6.49341	2.70494	1.14e-10	2.18e-09	Chromosome_3	3484086	3486317	Chromosome_3:3484086-3486317	2230	*	13.0611	13.8961	10.8513	2.95869	1.47e-55	4.77e-53
Contig_313	354358	358737	Contig_313:354358-358737	4378	*	14.2833	14.9887	12.8466	1.9936	1.14e-10	2.19e-09	Chromosome_3	7894152	7894742	Chromosome_3:7894152-7894742	589	*	10.7046	11.4278	9.18669	2.15251	2.73e-24	7.62e-23
Contig_127	287118	288497	Contig_127:287118-288497	1378	*	10.6091	11.2701	9.35371	1.79716	1.15e-10	2.19e-09	Chromosome_3	8772246	8773727	Chromosome_3:8772246-8773727	1480	*	12.0241	12.7994	10.2306	2.50574	5.97e-47	9.55e-45
Contig_26	1562097	1563578	Contig_26:1562097-1563578	1480	*	11.2625	11.9755	9.79168	2.02932	1.18e-10	2.25e-09	Chromosome_7	4153708	4155485	Chromosome_7:4153708-4155485	1776	*	11.521	11.8673	11.0642	0.779081	1.89e-05	6.86e-05
Contig_292	70075	71315	Contig_292:70075-71315	1239	*	10.0193	10.8006	8.18916	2.38385	1.2e-10	2.28e-09	Chromosome_2	11095962	11099917	Chromosome_2:11095962-11099917	3954	*	14.1771	14.8689	12.7991	1.98539	4.39e-20	8.52e-19
Contig_1271	71026	72239	Contig_1271:71026-72239	1212	*	10.2889	10.9492	9.03608	1.79421	1.2e-10	2.28e-09	Chromosome_1	26391597	26392300	Chromosome_1:26391597-26392300	702	*	10.0738	10.6031	9.22883	1.29559	1.53e-07	7.91e-07
Contig_1561	135353	136688	Contig_1561:135353-136688	1334	*	10.7948	11.5973	8.82844	2.50831	1.2e-10	2.29e-09	Chromosome_4	22059480	22062293	Chromosome_4:22059480-22062293	2812	*	13.1628	13.8538	11.7879	1.99666	2.17e-24	6.14e-23
Contig_133	44182	44881	Contig_133:44182-44881	698	*	9.36047	10.0866	7.82874	2.09228	1.21e-10	2.3e-09	Chromosome_10	10823084	10823348	Chromosome_10:10823084-10823348	263	*	7.86861	8.66508	5.94255	2.52364	8.94e-19	1.55e-17
Contig_1656	30148	31016	Contig_1656:30148-31016	867	*	10.0602	10.7505	8.68834	1.92384	1.23e-10	2.33e-09	Chromosome_3	12795726	12796223	Chromosome_3:12795726-12796223	496	*	9.20761	9.69806	8.45885	1.16435	2.93e-06	1.23e-05
Contig_237	75303	76464	Contig_237:75303-76464	1160	*	10.7709	11.502	9.215	2.11681	1.23e-10	2.34e-09	Chromosome_7	18533341	18534202	Chromosome_7:18533341-18534202	860	*	11.3583	11.7989	10.7208	1.03636	2.64e-07	1.32e-06
Contig_188	149566	151550	Contig_188:149566-151550	1983	*	10.9835	11.569	9.98191	1.50445	1.24e-10	2.37e-09	Chromosome_3	8552111	8553865	Chromosome_3:8552111-8553865	1753	*	11.6193	12.0251	11.0526	0.936159	2.36e-06	1.01e-05
Contig_127	92013	94472	Contig_127:92013-94472	2458	*	12.6681	13.4406	10.8913	2.33334	1.28e-10	2.44e-09	Chromosome_3	8949688	8951582	Chromosome_3:8949688-8951582	1893	*	13.0654	13.7781	11.5962	2.10016	5.21e-24	1.42e-22
Contig_283	59404	60579	Contig_283:59404-60579	1174	*	10.7638	11.3571	9.7386	1.53222	1.29e-10	2.45e-09	Chromosome_4	4910044	4910205	Chromosome_4:4910044-4910205	160	*	7.8313	8.24894	7.24112	0.90914	0.00231588	0.00529318
Contig_108	529432	529869	Contig_108:529432-529869	436	*	8.11227	8.85333	6.50668	2.16532	1.3e-10	2.47e-09	Chromosome_5	829127	829489	Chromosome_5:829127-829489	361	*	8.46448	9.14858	7.11817	1.87461	1.87e-11	1.61e-10
Contig_108	529432	529869	Contig_108:529432-529869	436	*	8.11227	8.85333	6.50668	2.16532	1.3e-10	2.47e-09	Chromosome_5	829583	830008	Chromosome_5:829583-830008	424	*	8.8754	9.62157	7.2435	2.22299	4.72e-17	7.09e-16
Contig_350	443908	445266	Contig_350:443908-445266	1357	*	11.2749	11.905	10.1301	1.67148	1.34e-10	2.53e-09	Chromosome_10	7693670	7695040	Chromosome_10:7693670-7695040	1369	*	11.3175	11.7584	10.6792	1.03869	1.69e-07	8.7e-07
Contig_756	142169	143048	Contig_756:142169-143048	878	*	10.8614	11.594	9.29769	2.12383	1.39e-10	2.62e-09	Chromosome_9	1796539	1797047	Chromosome_9:1796539-1797047	507	*	9.97608	10.7647	8.10101	2.53289	7.37e-27	2.58e-25
Contig_187	415071	416146	Contig_187:415071-416146	1074	*	11.0902	11.7317	9.90589	1.71612	1.39e-10	2.62e-09	Chromosome_8	1602726	1603404	Chromosome_8:1602726-1603404	677	*	9.80491	10.2643	9.12686	1.07244	8.63e-06	3.33e-05
Contig_58	1189735	1192082	Contig_58:1189735-1192082	2346	*	11.9992	12.5898	10.9821	1.52239	1.39e-10	2.63e-09	Chromosome_9	14755136	14757161	Chromosome_9:14755136-14757161	2024	*	11.593	12.0071	11.01	0.956394	3.41e-06	1.41e-05
Contig_57	1339070	1339693	Contig_57:1339070-1339693	622	*	10.0016	10.7539	8.33735	2.22445	1.4e-10	2.63e-09	Chromosome_3	3923399	3925177	Chromosome_3:3923399-3925177	1777	*	11.9842	12.5512	11.0368	1.45752	5.16e-13	5.25e-12
Contig_166	223410	225804	Contig_166:223410-225804	2393	*	11.9317	12.5138	10.9402	1.49186	1.43e-10	2.7e-09	Chromosome_3	28483058	28483883	Chromosome_3:28483058-28483883	824	*	10.4818	11.0662	9.4834	1.51482	3.11e-12	2.93e-11
Contig_166	223410	225804	Contig_166:223410-225804	2393	*	11.9317	12.5138	10.9402	1.49186	1.43e-10	2.7e-09	Chromosome_3	28484423	28485411	Chromosome_3:28484423-28485411	987	*	10.6911	11.0481	10.2158	0.796581	0.000145343	0.000440142
Contig_500	315959	317911	Contig_500:315959-317911	1951	*	12.6167	13.2264	11.5399	1.59238	1.44e-10	2.72e-09	Chromosome_4	18001719	18004108	Chromosome_4:18001719-18004108	2388	*	12.5944	12.9401	12.1389	0.778772	6.86e-06	2.69e-05
Contig_477	277096	278689	Contig_477:277096-278689	1592	*	10.8477	11.5516	9.41767	1.98517	1.46e-10	2.74e-09	Chromosome_1	29758846	29759108	Chromosome_1:29758846-29759108	261	*	8.77069	9.39921	7.63151	1.64143	1.71e-09	1.16e-08
Contig_745	120771	123098	Contig_745:120771-123098	2326	*	11.9187	12.5091	10.9023	1.52118	1.46e-10	2.75e-09	Chromosome_4	23224913	23228060	Chromosome_4:23224913-23228060	3146	*	13.689	14.3695	12.3573	1.9112	1.02e-15	1.35e-14
Contig_89	181413	182363	Contig_89:181413-182363	949	*	10.273	10.8781	9.21066	1.57546	1.47e-10	2.76e-09	Chromosome_1	4191186	4192161	Chromosome_1:4191186-4192161	974	*	12.3875	12.9843	11.3513	1.5896	3.73e-20	7.28e-19
Contig_434	343917	345198	Contig_434:343917-345198	1280	*	11.4761	12.2923	9.41263	2.59059	1.49e-10	2.79e-09	Chromosome_3	12336897	12338108	Chromosome_3:12336897-12338108	1210	*	12.7988	13.3207	11.9729	1.31021	1.04e-13	1.13e-12
Contig_276	323784	326937	Contig_276:323784-326937	3152	*	13.178	13.8194	11.9942	1.71531	1.49e-10	2.79e-09	Chromosome_3	1774879	1778011	Chromosome_3:1774879-1778011	3131	*	13.7112	14.3699	12.4641	1.83376	8.99e-19	1.56e-17
Contig_162	422997	423303	Contig_162:422997-423303	305	*	7.51728	6.12936	8.21139	-1.94004	1.49e-10	2.8e-09	Chromosome_2	28335411	28336126	Chromosome_2:28335411-28336126	714	*	9.14909	7.61524	9.87561	-2.10277	5.28e-14	5.92e-13
Contig_127	301195	302873	Contig_127:301195-302873	1677	*	11.7565	12.4676	10.2947	2.01817	1.5e-10	2.81e-09	Chromosome_3	8759354	8761203	Chromosome_3:8759354-8761203	1848	*	12.4697	13.1872	10.9785	2.13959	2.78e-29	1.18e-27
Contig_29	1490701	1492120	Contig_29:1490701-1492120	1418	*	11.7382	12.5786	9.48297	2.75052	1.51e-10	2.83e-09	Chromosome_5	19774531	19775977	Chromosome_5:19774531-19775977	1445	*	12.2594	12.9841	10.7342	2.19275	5.58e-37	4.14e-35
Contig_146	751971	753030	Contig_146:751971-753030	1058	*	11.6077	12.265	10.366	1.78032	1.54e-10	2.88e-09	Chromosome_3	22363329	22364984	Chromosome_3:22363329-22364984	1654	*	12.5792	13.3319	10.9125	2.36042	1.37e-43	1.7e-41
Contig_259	203191	204231	Contig_259:203191-204231	1039	*	10.6965	11.3152	9.58996	1.62679	1.56e-10	2.92e-09	Chromosome_5	14605648	14606213	Chromosome_5:14605648-14606213	564	*	10.3646	10.9682	9.30724	1.58117	3.38e-12	3.17e-11
Contig_552	394285	395334	Contig_552:394285-395334	1048	*	10.4479	11.0951	9.24337	1.7387	1.58e-10	2.96e-09	Chromosome_2	723037	723553	Chromosome_2:723037-723553	515	*	9.49101	10.1129	8.37419	1.64144	1.84e-11	1.59e-10
Contig_698	25269	27374	Contig_698:25269-27374	2104	*	11.907	12.5735	10.6303	1.81879	1.6e-10	2.98e-09	Chromosome_5	17465324	17467729	Chromosome_5:17465324-17467729	2404	*	12.8252	13.4121	11.8194	1.53743	5.34e-15	6.61e-14
Contig_503	283348	283905	Contig_503:283348-283905	556	*	10.1387	10.7388	9.0923	1.55647	1.62e-10	3.03e-09	Chromosome_5	12457727	12458025	Chromosome_5:12457727-12458025	297	*	8.21539	8.91392	6.8086	1.95756	1.42e-12	1.38e-11
Contig_603	260901	263340	Contig_603:260901-263340	2438	*	12.3588	13.0636	10.9245	1.98864	1.63e-10	3.03e-09	Chromosome_4	21617338	21618258	Chromosome_4:21617338-21618258	919	*	10.4627	10.9179	9.7939	1.06884	2.33e-06	9.91e-06
Contig_603	260901	263340	Contig_603:260901-263340	2438	*	12.3588	13.0636	10.9245	1.98864	1.63e-10	3.03e-09	Chromosome_4	21622432	21623435	Chromosome_4:21622432-21623435	1002	*	11.3774	11.7456	10.8819	0.832416	1.82e-05	6.63e-05
Contig_1099	44209	46417	Contig_1099:44209-46417	2207	*	11.6739	12.2879	10.5829	1.60838	1.64e-10	3.06e-09	Chromosome_6	14630468	14632144	Chromosome_6:14630468-14632144	1675	*	11.7431	12.2179	11.0307	1.14349	7.15e-09	4.48e-08
Contig_685	85171	87587	Contig_685:85171-87587	2415	*	12.7153	13.3205	11.6529	1.5751	1.64e-10	3.06e-09	Chromosome_1	7065184	7066672	Chromosome_1:7065184-7066672	1487	*	12.1018	12.8263	10.5775	2.16429	1.25e-25	3.95e-24
Contig_50	333553	341278	Contig_50:333553-341278	7724	*	14.6113	15.2874	13.2971	1.85957	1.69e-10	3.13e-09	Chromosome_1	5875153	5878503	Chromosome_1:5875153-5878503	3349	*	13.5465	14.2759	11.9984	2.17167	6.26e-21	1.3e-19
Contig_50	333553	341278	Contig_50:333553-341278	7724	*	14.6113	15.2874	13.2971	1.85957	1.69e-10	3.13e-09	Chromosome_1	5879666	5883422	Chromosome_1:5879666-5883422	3755	*	13.9001	14.4344	13.0423	1.34078	3.1e-11	2.6e-10
Contig_50	333553	341278	Contig_50:333553-341278	7724	*	14.6113	15.2874	13.2971	1.85957	1.69e-10	3.13e-09	Chromosome_1	5883516	5883724	Chromosome_1:5883516-5883724	207	*	7.60521	8.21248	6.53615	1.53378	1.23e-07	6.48e-07
Contig_433	170561	171423	Contig_433:170561-171423	861	*	10.713	11.5274	8.66246	2.57741	1.7e-10	3.15e-09	Chromosome_2	6906845	6907800	Chromosome_2:6906845-6907800	954	*	11.0993	11.7731	9.79408	1.90675	4.14e-21	8.71e-20
Contig_1780	87933	88453	Contig_1780:87933-88453	519	*	9.64594	10.424	7.83603	2.36163	1.72e-10	3.19e-09	Chromosome_4	22425349	22426081	Chromosome_4:22425349-22426081	731	*	10.882	11.4455	9.94454	1.41163	1.61e-08	9.57e-08
Contig_202	357932	359520	Contig_202:357932-359520	1587	*	11.1084	11.775	9.83164	1.8182	1.73e-10	3.2e-09	Chromosome_1	2233944	2234810	Chromosome_1:2233944-2234810	865	*	10.9956	11.4255	10.3804	1.00762	2.56e-07	1.28e-06
Contig_1529	71488	73633	Contig_1529:71488-73633	2144	*	11.666	12.4294	9.94093	2.28052	1.8e-10	3.33e-09	Chromosome_7	3819147	3820037	Chromosome_7:3819147-3820037	889	*	10.2293	10.8634	9.07064	1.7105	2.8e-14	3.23e-13
Contig_101	275668	277316	Contig_101:275668-277316	1647	*	11.1964	11.8919	9.80268	1.94481	1.8e-10	3.33e-09	Chromosome_8	1747414	1748613	Chromosome_8:1747414-1748613	1198	*	11.2188	12.0836	8.7366	3.22412	1.96e-51	4.54e-49
Contig_220	384517	386934	Contig_220:384517-386934	2416	*	12.6762	13.3243	11.4683	1.74147	1.81e-10	3.35e-09	Chromosome_1	30409666	30413625	Chromosome_1:30409666-30413625	3958	*	13.937	14.5116	12.9676	1.48684	2.57e-13	2.69e-12
Contig_13	3154681	3157280	Contig_13:3154681-3157280	2598	*	13.425	13.9971	12.4627	1.4558	1.81e-10	3.35e-09	Chromosome_6	13018232	13019427	Chromosome_6:13018232-13019427	1194	*	11.3672	11.5942	11.0977	0.474661	0.0228618	0.040325
Contig_13	3154681	3157280	Contig_13:3154681-3157280	2598	*	13.425	13.9971	12.4627	1.4558	1.81e-10	3.35e-09	Chromosome_6	13019828	13021156	Chromosome_6:13019828-13021156	1327	*	12.4029	12.6263	12.1386	0.474198	0.00595105	0.0122434
Contig_503	296146	296901	Contig_503:296146-296901	754	*	10.2613	10.9312	8.97163	1.8325	1.84e-10	3.4e-09	Chromosome_5	12474843	12475301	Chromosome_5:12474843-12475301	457	*	10.1465	10.5724	9.53968	0.985925	6.23e-06	2.46e-05
Contig_552	235018	236898	Contig_552:235018-236898	1879	*	11.6287	12.3625	10.0598	2.12647	1.86e-10	3.44e-09	Chromosome_2	836274	836963	Chromosome_2:836274-836963	688	*	9.74069	10.5	8.0386	2.32422	1.25e-20	2.52e-19
Contig_552	235018	236898	Contig_552:235018-236898	1879	*	11.6287	12.3625	10.0598	2.12647	1.86e-10	3.44e-09	Chromosome_2	837024	837423	Chromosome_2:837024-837423	398	*	8.28926	8.92324	7.13134	1.65359	7.33e-09	4.59e-08
Contig_793	256719	259948	Contig_793:256719-259948	3228	*	12.9731	13.6821	11.5202	2.00713	1.87e-10	3.44e-09	Chromosome_1	28253319	28256019	Chromosome_1:28253319-28256019	2699	*	12.7554	13.0105	12.4452	0.548774	0.00175284	0.00413234
Contig_505	259166	261040	Contig_505:259166-261040	1873	*	10.8898	11.514	9.76514	1.64628	1.95e-10	3.59e-09	Chromosome_5	18816001	18817075	Chromosome_5:18816001-18817075	1073	*	10.2831	10.9928	8.82717	2.06644	4.32e-20	8.39e-19
Contig_505	259166	261040	Contig_505:259166-261040	1873	*	10.8898	11.514	9.76514	1.64628	1.95e-10	3.59e-09	Chromosome_5	18817164	18817518	Chromosome_5:18817164-18817518	353	*	8.57462	9.18502	7.4955	1.58999	1.25e-09	8.64e-09
Contig_144	385298	385983	Contig_144:385298-385983	684	*	9.10027	9.74408	7.90779	1.72409	1.97e-10	3.63e-09	Chromosome_9	13172368	13173214	Chromosome_9:13172368-13173214	845	*	10.2055	10.6842	9.4841	1.13029	4.15e-06	1.69e-05
Contig_500	412609	414297	Contig_500:412609-414297	1687	*	12.2282	12.8623	11.0699	1.68484	1.98e-10	3.64e-09	Chromosome_4	18058619	18059469	Chromosome_4:18058619-18059469	849	*	11.6112	12.1152	10.8298	1.24756	3.62e-12	3.38e-11
Contig_500	412609	414297	Contig_500:412609-414297	1687	*	12.2282	12.8623	11.0699	1.68484	1.98e-10	3.64e-09	Chromosome_4	18059909	18060274	Chromosome_4:18059909-18060274	364	*	9.03019	9.48452	8.36328	1.03108	0.000217991	0.000636546
Contig_289	171165	171419	Contig_289:171165-171419	253	*	7.24581	8.16556	4.0377	3.40968	1.99e-10	3.65e-09	Chromosome_7	4645178	4646057	Chromosome_7:4645178-4646057	878	*	9.90065	10.5339	8.74541	1.69941	2.44e-13	2.56e-12
Contig_344	105383	106567	Contig_344:105383-106567	1183	*	11.223	11.8613	10.0498	1.70181	2.03e-10	3.72e-09	Chromosome_7	15232127	15232723	Chromosome_7:15232127-15232723	595	*	10.7398	11.0173	10.3959	0.581928	0.0206288	0.0368146
Contig_58	190283	191641	Contig_58:190283-191641	1357	*	11.1891	11.7457	10.2711	1.40189	2.03e-10	3.73e-09	Chromosome_9	15262296	15264366	Chromosome_9:15262296-15264366	2069	*	13.094	13.6109	12.281	1.2879	9.39e-12	8.37e-11
Contig_22	2066427	2070742	Contig_22:2066427-2070742	4314	*	13.4221	14.1271	11.9871	1.98764	2.06e-10	3.77e-09	Chromosome_1	10620188	10621337	Chromosome_1:10620188-10621337	1148	*	10.9341	11.2537	10.5228	0.693868	0.00204383	0.00474122
Contig_22	2066427	2070742	Contig_22:2066427-2070742	4314	*	13.4221	14.1271	11.9871	1.98764	2.06e-10	3.77e-09	Chromosome_1	10621464	10622946	Chromosome_1:10621464-10622946	1481	*	12.0885	12.4326	11.6356	0.767069	0.000102067	0.000320143
Contig_505	41903	42875	Contig_505:41903-42875	971	*	11.0667	11.689	9.94861	1.6385	2.08e-10	3.8e-09	Chromosome_5	18927061	18927179	Chromosome_5:18927061-18927179	117	*	7.65382	8.07372	7.05907	0.951824	0.000617064	0.00162573
Contig_505	41903	42875	Contig_505:41903-42875	971	*	11.0667	11.689	9.94861	1.6385	2.08e-10	3.8e-09	Chromosome_5	18927240	18927509	Chromosome_5:18927240-18927509	268	*	8.62196	9.20534	7.62668	1.48572	1.4e-08	8.4e-08
Contig_26	1808062	1809186	Contig_26:1808062-1809186	1123	*	10.9296	11.7521	8.81892	2.62591	2.11e-10	3.86e-09	Chromosome_7	4069407	4069701	Chromosome_7:4069407-4069701	293	*	8.04521	8.87854	5.84899	2.81098	1.33e-22	3.21e-21
Contig_1108	45569	46478	Contig_1108:45569-46478	908	*	10.1084	10.8189	8.64915	2.01311	2.12e-10	3.87e-09	Chromosome_6	18136745	18137177	Chromosome_6:18136745-18137177	431	*	9.18091	9.68229	8.40605	1.18811	8.93e-06	3.44e-05
Contig_66	1230771	1230989	Contig_66:1230771-1230989	217	*	8.29107	9.08797	6.36221	2.46937	2.12e-10	3.88e-09	Chromosome_1	25321504	25323095	Chromosome_1:25321504-25323095	1590	*	10.924	11.6564	9.36136	2.18767	8.23e-22	1.84e-20
Contig_130	969174	969865	Contig_130:969174-969865	690	*	8.90836	9.62634	7.41476	2.04841	2.13e-10	3.89e-09	Chromosome_1	32278681	32279284	Chromosome_1:32278681-32279284	602	*	9.59348	10.0181	8.9891	0.978651	2.6e-05	9.2e-05
Contig_326	538248	539559	Contig_326:538248-539559	1310	*	10.7825	11.4754	9.39954	1.93232	2.13e-10	3.89e-09	Chromosome_4	4944489	4946706	Chromosome_4:4944489-4946706	2216	*	12.6894	13.4116	11.1764	2.16298	3.41e-29	1.44e-27
Contig_13	1011702	1013750	Contig_13:1011702-1013750	2047	*	11.5517	12.1415	10.5371	1.51746	2.16e-10	3.94e-09	Chromosome_6	14597002	14599126	Chromosome_6:14597002-14599126	2123	*	12.6065	13.0709	11.9175	1.09849	1.07e-06	4.86e-06
Contig_29	2067085	2068032	Contig_29:2067085-2068032	946	*	9.91158	10.5233	8.82832	1.59789	2.25e-10	4.09e-09	Chromosome_5	19410768	19412430	Chromosome_5:19410768-19412430	1661	*	12.8754	13.0924	12.6199	0.457885	0.0126029	0.023788
Contig_1885	54765	55679	Contig_1885:54765-55679	913	*	9.85949	10.7665	6.85821	3.27424	2.28e-10	4.14e-09	Chromosome_4	18392869	18394023	Chromosome_4:18392869-18394023	1153	*	11.8301	12.3149	11.0944	1.18657	1.11e-11	9.78e-11
Contig_60	1223776	1226001	Contig_60:1223776-1226001	2224	*	12.5718	13.3174	10.9427	2.18468	2.3e-10	4.19e-09	Chromosome_6	11939270	11940689	Chromosome_6:11939270-11940689	1418	*	11.2715	11.6073	10.8329	0.747081	0.000158755	0.000476575
Contig_326	335700	337205	Contig_326:335700-337205	1504	*	10.8236	11.4539	9.67829	1.66931	2.36e-10	4.28e-09	Chromosome_4	5031518	5032217	Chromosome_4:5031518-5032217	698	*	10.238	10.9025	8.96924	1.82807	3.6e-14	4.11e-13
Contig_351	335837	336253	Contig_351:335837-336253	415	*	9.37865	10.0768	7.97349	1.95492	2.46e-10	4.45e-09	Chromosome_6	18822524	18823189	Chromosome_6:18822524-18823189	664	*	10.0375	10.3895	9.57096	0.77784	0.000542505	0.00144747
Contig_182	539623	542251	Contig_182:539623-542251	2627	*	11.785	12.4632	10.4623	1.86625	2.51e-10	4.54e-09	Chromosome_7	2507133	2508586	Chromosome_7:2507133-2508586	1452	*	11.6671	12.2146	10.7739	1.39816	9.78e-15	1.18e-13
Contig_182	539623	542251	Contig_182:539623-542251	2627	*	11.785	12.4632	10.4623	1.86625	2.51e-10	4.54e-09	Chromosome_7	2508667	2509139	Chromosome_7:2508667-2509139	471	*	9.43568	9.79613	8.95405	0.777941	0.00444808	0.00947765
Contig_100	120215	120378	Contig_100:120215-120378	162	*	6.93021	7.76981	4.68173	2.73971	2.53e-10	4.56e-09	Chromosome_6	18822524	18823189	Chromosome_6:18822524-18823189	664	*	10.0375	10.3895	9.57096	0.77784	0.000542505	0.00144747
Contig_65	212783	214768	Contig_65:212783-214768	1984	*	11.7595	12.3696	10.6813	1.59139	2.67e-10	4.81e-09	Chromosome_2	12425816	12426817	Chromosome_2:12425816-12426817	1000	*	11.5117	11.8215	11.1167	0.665333	0.00560008	0.0116087
Contig_571	326866	328045	Contig_571:326866-328045	1178	*	12.3574	13.0422	11.0082	1.89445	2.68e-10	4.81e-09	Chromosome_6	17132482	17133683	Chromosome_6:17132482-17133683	1200	*	12.0584	12.3266	11.7285	0.581027	0.000851922	0.00216489
Contig_669	334533	335679	Contig_669:334533-335679	1145	*	10.9268	11.6563	9.3791	2.10178	2.7e-10	4.85e-09	Chromosome_2	6210121	6212431	Chromosome_2:6210121-6212431	2309	*	13.2774	13.8996	12.1597	1.69287	4.96e-22	1.13e-20
Contig_412	451105	452378	Contig_412:451105-452378	1272	*	11.6582	12.2667	10.5854	1.58498	2.73e-10	4.89e-09	Chromosome_6	17419092	17419756	Chromosome_6:17419092-17419756	663	*	10.8916	11.4894	9.85228	1.55755	7.73e-12	6.97e-11
Contig_241	251452	256221	Contig_241:251452-256221	4768	*	14.2907	15.0386	12.6498	2.19466	2.73e-10	4.89e-09	Chromosome_6	1637701	1640131	Chromosome_6:1637701-1640131	2429	*	13.2999	13.7358	12.6722	1.03372	4.96e-09	3.16e-08
Contig_241	251452	256221	Contig_241:251452-256221	4768	*	14.2907	15.0386	12.6498	2.19466	2.73e-10	4.89e-09	Chromosome_6	1640452	1642533	Chromosome_6:1640452-1642533	2080	*	11.4498	11.8927	10.8074	1.05006	2.38e-08	1.39e-07
Contig_8	900457	900780	Contig_8:900457-900780	322	*	7.65814	8.36263	6.22541	1.98324	2.75e-10	4.94e-09	Chromosome_2	24961552	24962038	Chromosome_2:24961552-24962038	485	*	9.5099	10.3727	7.04788	3.09749	2.43e-28	9.66e-27
Contig_36	468871	473458	Contig_36:468871-473458	4586	*	14.1597	14.7675	13.0888	1.58259	2.78e-10	4.97e-09	Chromosome_7	5273977	5274220	Chromosome_7:5273977-5274220	242	*	8.11429	8.65101	7.25004	1.29159	3.24e-06	1.34e-05
Contig_36	468871	473458	Contig_36:468871-473458	4586	*	14.1597	14.7675	13.0888	1.58259	2.78e-10	4.97e-09	Chromosome_7	5274901	5275950	Chromosome_7:5274901-5275950	1048	*	12.9787	13.3739	12.4325	0.912567	6.36e-07	2.98e-06
Contig_601	48882	49783	Contig_601:48882-49783	900	*	9.63613	10.3259	8.26659	1.91605	2.81e-10	5.04e-09	Chromosome_6	18114965	18116821	Chromosome_6:18114965-18116821	1855	*	11.7024	12.3901	10.3414	1.98564	1.72e-26	5.85e-25
Contig_601	48882	49783	Contig_601:48882-49783	900	*	9.63613	10.3259	8.26659	1.91605	2.81e-10	5.04e-09	Chromosome_6	18119025	18120368	Chromosome_6:18119025-18120368	1342	*	11.141	11.8606	9.63978	2.13675	3.25e-25	9.93e-24
Contig_646	209097	210912	Contig_646:209097-210912	1814	*	11.8231	12.5762	10.1544	2.22159	2.82e-10	5.05e-09	Chromosome_9	14969676	14971605	Chromosome_9:14969676-14971605	1928	*	12.7746	13.3976	11.6542	1.66867	2.01e-14	2.35e-13
Contig_2	2658753	2659045	Contig_2:2658753-2659045	291	*	7.51275	8.28529	5.73546	2.32468	2.83e-10	5.07e-09	Chromosome_7	16184254	16185391	Chromosome_7:16184254-16185391	1136	*	11.4913	12.1461	10.2591	1.82135	2e-20	3.99e-19
Contig_276	180036	183162	Contig_276:180036-183162	3125	*	12.3226	12.9857	11.0588	1.80101	2.86e-10	5.12e-09	Chromosome_3	1684622	1685760	Chromosome_3:1684622-1685760	1137	*	11.1587	11.7552	10.1237	1.54569	6.68e-11	5.43e-10
Contig_276	180036	183162	Contig_276:180036-183162	3125	*	12.3226	12.9857	11.0588	1.80101	2.86e-10	5.12e-09	Chromosome_3	1686606	1687353	Chromosome_3:1686606-1687353	746	*	10.2792	10.9557	8.96345	1.87811	3.27e-14	3.75e-13
Contig_276	180036	183162	Contig_276:180036-183162	3125	*	12.3226	12.9857	11.0588	1.80101	2.86e-10	5.12e-09	Chromosome_3	1687828	1688490	Chromosome_3:1687828-1688490	661	*	9.98913	10.3275	9.54629	0.738151	0.00168366	0.00398323
Contig_108	178220	182235	Contig_108:178220-182235	4014	*	13.0184	13.6317	11.93	1.60289	2.86e-10	5.12e-09	Chromosome_5	945153	948614	Chromosome_5:945153-948614	3460	*	13.158	13.6025	12.5121	1.05497	1.93e-08	1.14e-07
Contig_108	178220	182235	Contig_108:178220-182235	4014	*	13.0184	13.6317	11.93	1.60289	2.86e-10	5.12e-09	Chromosome_5	948717	949798	Chromosome_5:948717-949798	1080	*	11.9594	12.2527	11.5909	0.631803	0.00334173	0.00734793
Contig_511	11625	14600	Contig_511:11625-14600	2974	*	12.6874	13.3049	11.5853	1.61861	2.86e-10	5.12e-09	Chromosome_1	12710485	12712122	Chromosome_1:12710485-12712122	1636	*	11.5829	12.0797	10.8191	1.21563	4.68e-10	3.42e-09
Contig_511	11625	14600	Contig_511:11625-14600	2974	*	12.6874	13.3049	11.5853	1.61861	2.86e-10	5.12e-09	Chromosome_1	12712283	12715011	Chromosome_1:12712283-12715011	2727	*	13.4424	13.8764	12.8186	1.02132	1.34e-07	7.02e-07
Contig_27	2304883	2308897	Contig_27:2304883-2308897	4013	*	13.416	14.0037	12.4078	1.50882	2.9e-10	5.18e-09	Chromosome_1	24607453	24609072	Chromosome_1:24607453-24609072	1618	*	13.4716	14.1589	12.1124	1.95735	1.54e-18	2.61e-17
Contig_505	223581	229852	Contig_505:223581-229852	6270	*	13.8528	14.571	12.3584	2.04665	2.94e-10	5.24e-09	Chromosome_5	18835738	18840256	Chromosome_5:18835738-18840256	4517	*	14.1174	14.9592	11.8492	2.98667	1.05e-40	1.07e-38
Contig_571	23111	23908	Contig_571:23111-23908	796	*	9.91848	10.6167	8.51301	1.95378	2.97e-10	5.31e-09	Chromosome_6	16904665	16905256	Chromosome_6:16904665-16905256	590	*	9.8192	10.1213	9.43665	0.644797	0.00709268	0.0142806
Contig_95	1265669	1267856	Contig_95:1265669-1267856	2186	*	12.0696	12.7064	10.9018	1.69356	3.02e-10	5.38e-09	Chromosome_2	6327698	6333936	Chromosome_2:6327698-6333936	6237	*	13.8989	14.2975	13.3464	0.906125	5.57e-05	0.000184658
Contig_865	160307	161968	Contig_865:160307-161968	1660	*	10.7152	11.5302	8.66111	2.57295	3.04e-10	5.42e-09	Chromosome_4	25476650	25476915	Chromosome_4:25476650-25476915	264	*	8.03547	8.63983	6.97568	1.53986	1.87e-08	1.1e-07
Contig_865	160307	161968	Contig_865:160307-161968	1660	*	10.7152	11.5302	8.66111	2.57295	3.04e-10	5.42e-09	Chromosome_4	25477328	25477911	Chromosome_4:25477328-25477911	582	*	9.75114	10.2078	9.07909	1.04472	0.000119603	0.000369531
Contig_542	262398	263510	Contig_542:262398-263510	1111	*	10.9898	11.848	8.57192	2.86549	3.08e-10	5.48e-09	Chromosome_1	8994971	8996138	Chromosome_1:8994971-8996138	1166	*	11.7867	12.5891	9.82093	2.65715	2.63e-34	1.59e-32
Contig_17	2667618	2668016	Contig_17:2667618-2668016	397	*	7.90021	8.57535	6.58993	1.8522	3.09e-10	5.5e-09	Chromosome_2	29669267	29670495	Chromosome_2:29669267-29670495	1227	*	11.7236	12.1754	11.0621	1.05018	1.56e-05	5.76e-05
Contig_574	351729	352934	Contig_574:351729-352934	1204	*	10.4937	11.3273	8.29442	2.69372	3.12e-10	5.55e-09	Chromosome_9	260827	261542	Chromosome_9:260827-261542	714	*	9.49509	10.1093	8.40359	1.59773	4.89e-10	3.57e-09
Contig_574	351729	352934	Contig_574:351729-352934	1204	*	10.4937	11.3273	8.29442	2.69372	3.12e-10	5.55e-09	Chromosome_9	261679	262013	Chromosome_9:261679-262013	333	*	8.49266	9.18667	7.10517	1.87298	2.64e-09	1.75e-08
Contig_574	351729	352934	Contig_574:351729-352934	1204	*	10.4937	11.3273	8.29442	2.69372	3.12e-10	5.55e-09	Chromosome_9	262171	262574	Chromosome_9:262171-262574	402	*	9.03135	9.79216	7.32088	2.2349	1.21e-12	1.19e-11
Contig_1353	152817	155581	Contig_1353:152817-155581	2763	*	12.6381	13.3772	11.0424	2.14832	3.2e-10	5.69e-09	Chromosome_2	2025850	2028797	Chromosome_2:2025850-2028797	2946	*	13.7917	14.4062	12.6994	1.64031	4.43e-15	5.54e-14
Contig_962	224947	226107	Contig_962:224947-226107	1159	*	10.4566	11.1528	9.05962	1.94448	3.23e-10	5.73e-09	Chromosome_1	7445919	7446339	Chromosome_1:7445919-7446339	419	*	8.79635	9.22964	8.17418	0.96803	0.00056545	0.00150273
Contig_962	224947	226107	Contig_962:224947-226107	1159	*	10.4566	11.1528	9.05962	1.94448	3.23e-10	5.73e-09	Chromosome_1	7446599	7447272	Chromosome_1:7446599-7447272	672	*	10.1589	10.8343	8.84766	1.87993	5.08e-15	6.3e-14
Contig_26	1998794	2001244	Contig_26:1998794-2001244	2449	*	12.0624	12.6077	11.1752	1.36241	3.27e-10	5.8e-09	Chromosome_7	3937629	3938613	Chromosome_7:3937629-3938613	983	*	10.5352	11.1755	9.35513	1.72849	1.72e-13	1.84e-12
Contig_75	1279076	1279537	Contig_75:1279076-1279537	460	*	9.06815	9.73705	7.78231	1.82466	3.33e-10	5.9e-09	Chromosome_2	4650273	4650848	Chromosome_2:4650273-4650848	574	*	9.93974	10.4463	9.15227	1.20367	5.86e-06	2.32e-05
Contig_267	311662	312432	Contig_267:311662-312432	769	*	9.15715	9.89316	7.57692	2.13173	3.33e-10	5.9e-09	Chromosome_1	28698809	28699204	Chromosome_1:28698809-28699204	394	*	8.78584	9.23749	8.12473	1.00662	0.000852531	0.00216602
Contig_516	395741	399239	Contig_516:395741-399239	3497	*	13.1285	13.6473	12.3106	1.27626	3.4e-10	6.02e-09	Chromosome_3	28314685	28317254	Chromosome_3:28314685-28317254	2568	*	12.8824	13.3188	12.2538	1.03115	2.59e-08	1.5e-07
Contig_243	295517	295977	Contig_243:295517-295977	459	*	8.51994	9.1673	7.31472	1.73457	3.46e-10	6.11e-09	Chromosome_1	31262223	31263557	Chromosome_1:31262223-31263557	1333	*	11.3761	12.0113	10.2139	1.70328	8.02e-13	8e-12
Contig_61	1272917	1273882	Contig_61:1272917-1273882	964	*	10.4951	11.0936	9.45385	1.54708	3.49e-10	6.17e-09	Chromosome_3	24643756	24644499	Chromosome_3:24643756-24644499	742	*	10.534	11.0809	9.64257	1.36666	2.29e-09	1.53e-08
Contig_245	205613	209902	Contig_245:205613-209902	4288	*	13.5863	14.2753	12.22	1.91072	3.64e-10	6.41e-09	Chromosome_3	5242413	5242513	Chromosome_3:5242413-5242513	99	*	7.15951	7.6218	6.47513	1.02798	0.000758144	0.0019502
Contig_205	685356	687272	Contig_205:685356-687272	1915	*	11.7859	12.3301	10.9018	1.35821	3.68e-10	6.47e-09	Chromosome_1	25349275	25351266	Chromosome_1:25349275-25351266	1990	*	12.5009	13.1321	11.3526	1.72245	9.15e-20	1.72e-18
Contig_633	47480	48938	Contig_633:47480-48938	1457	*	10.9535	11.6953	9.34425	2.16033	3.7e-10	6.51e-09	Chromosome_3	28527649	28529182	Chromosome_3:28527649-28529182	1532	*	11.4907	12.1308	10.3112	1.75607	3.47e-19	6.23e-18
Contig_1260	152256	152779	Contig_1260:152256-152779	522	*	8.8048	9.55207	7.16719	2.18914	3.78e-10	6.64e-09	Chromosome_7	336039	337154	Chromosome_7:336039-337154	1114	*	10.6014	11.4194	8.52482	2.78493	3.47e-39	3.08e-37
Contig_29	1488295	1490613	Contig_29:1488295-1490613	2317	*	12.0738	12.9034	9.90748	2.66343	3.81e-10	6.68e-09	Chromosome_5	19777440	19778512	Chromosome_5:19777440-19778512	1071	*	11.5132	12.343	9.34561	2.90837	9.41e-53	2.6e-50
Contig_814	236746	238129	Contig_814:236746-238129	1382	*	12.0466	12.6866	10.8677	1.70476	3.82e-10	6.69e-09	Chromosome_4	367732	368307	Chromosome_4:367732-368307	574	*	10.3509	10.8277	9.63379	1.12651	4.77e-06	1.92e-05
Contig_1	5338625	5340203	Contig_1:5338625-5340203	1577	*	11.6325	12.3876	9.95337	2.22867	3.85e-10	6.74e-09	Chromosome_3	26894206	26896748	Chromosome_3:26894206-26896748	2541	*	12.962	13.6823	11.4575	2.16207	9.4e-33	5.16e-31
Contig_33	1136677	1137114	Contig_33:1136677-1137114	436	*	8.97124	9.70066	7.42338	2.0996	3.87e-10	6.77e-09	Chromosome_4	15582672	15583403	Chromosome_4:15582672-15583403	730	*	10.723	11.3733	9.50729	1.77577	1.86e-14	2.19e-13
Contig_47	467755	468880	Contig_47:467755-468880	1124	*	11.8999	12.6593	10.1971	2.25066	4.04e-10	7.04e-09	Chromosome_2	21029430	21030766	Chromosome_2:21029430-21030766	1335	*	12.735	13.2215	11.9957	1.19123	1.51e-11	1.31e-10
Contig_1219	208466	209086	Contig_1219:208466-209086	619	*	9.461	10.2029	7.85094	2.16036	4.09e-10	7.13e-09	Chromosome_3	28177594	28179177	Chromosome_3:28177594-28179177	1582	*	11.486	11.9945	10.6938	1.23161	1.82e-07	9.32e-07
Contig_192	586353	586921	Contig_192:586353-586921	567	*	9.47286	10.1396	8.19549	1.81371	4.21e-10	7.32e-09	Chromosome_4	5866540	5867365	Chromosome_4:5866540-5867365	824	*	11.8459	12.29	11.201	1.05839	1.4e-09	9.63e-09
Contig_3	1895860	1897602	Contig_3:1895860-1897602	1741	*	11.352	12.1185	9.60925	2.28833	4.25e-10	7.39e-09	Chromosome_10	1014390	1015868	Chromosome_10:1014390-1015868	1477	*	12.1296	12.7021	11.1662	1.4717	4.97e-12	4.58e-11
Contig_57	1787149	1791184	Contig_57:1787149-1791184	4034	*	13.1497	13.6892	12.2782	1.34234	4.3e-10	7.46e-09	Chromosome_3	4281468	4283176	Chromosome_3:4281468-4283176	1707	*	12.3156	12.9954	10.9865	1.95458	1.22e-27	4.51e-26
Contig_13	2825469	2826426	Contig_13:2825469-2826426	956	*	10.7142	11.2946	9.72791	1.48099	4.52e-10	7.81e-09	Chromosome_6	13265931	13267077	Chromosome_6:13265931-13267077	1145	*	11.7274	12.1358	11.1558	0.952981	5.49e-08	3.05e-07
Contig_73	445342	447602	Contig_73:445342-447602	2259	*	12.6229	13.2494	11.4908	1.65069	4.67e-10	8.06e-09	Chromosome_6	10721988	10724077	Chromosome_6:10721988-10724077	2088	*	12.9205	13.5817	11.6642	1.85026	1.64e-20	3.28e-19
Contig_2005	39561	40502	Contig_2005:39561-40502	940	*	9.71417	10.4649	8.05811	2.20443	4.84e-10	8.32e-09	Chromosome_2	6481497	6483441	Chromosome_2:6481497-6483441	1943	*	12.5221	13.2421	11.0193	2.145	7.97e-27	2.78e-25
Contig_341	532159	534010	Contig_341:532159-534010	1850	*	11.7366	12.4403	10.3076	1.97475	4.86e-10	8.35e-09	Chromosome_3	16081112	16082493	Chromosome_3:16081112-16082493	1380	*	11.2352	11.8962	9.97954	1.82815	3.67e-16	5.1e-15
Contig_685	95377	97008	Contig_685:95377-97008	1630	*	10.9639	11.5934	9.82163	1.662	4.87e-10	8.37e-09	Chromosome_1	7075576	7077972	Chromosome_1:7075576-7077972	2395	*	12.8935	13.4402	12.0025	1.38288	1.42e-11	1.24e-10
Contig_216	710601	712840	Contig_216:710601-712840	2238	*	11.7276	12.2812	10.8179	1.38844	4.92e-10	8.43e-09	contig_89	194141	194971	contig_89:194141-194971	829	*	10.9136	11.2022	10.5524	0.622556	0.00455642	0.00968881
Contig_221	693313	694175	Contig_221:693313-694175	861	*	10.002	10.6845	8.66209	1.88038	4.94e-10	8.47e-09	Chromosome_8	780186	780511	Chromosome_8:780186-780511	324	*	8.62311	8.99459	8.1215	0.804479	0.00319672	0.00706387
Contig_299	290858	293267	Contig_299:290858-293267	2408	*	12.2829	12.8228	11.4104	1.34314	4.97e-10	8.51e-09	Chromosome_2	8227885	8231614	Chromosome_2:8227885-8231614	3728	*	14.0008	14.7398	12.4059	2.23542	8.59e-24	2.28e-22
Contig_1371	46896	47720	Contig_1371:46896-47720	823	*	10.0328	10.803	8.26886	2.30665	5.09e-10	8.7e-09	Chromosome_1	1985148	1987767	Chromosome_1:1985148-1987767	2618	*	13.3339	13.8814	12.4408	1.3825	5.73e-11	4.68e-10
Contig_29	1484639	1486016	Contig_29:1484639-1486016	1376	*	10.65	11.3927	9.036	2.16231	5.14e-10	8.79e-09	Chromosome_5	19780986	19783050	Chromosome_5:19780986-19783050	2063	*	12.5231	13.2966	10.7402	2.47644	4.23e-38	3.45e-36
Contig_32	712690	713759	Contig_32:712690-713759	1068	*	10.6461	11.4741	8.49311	2.64792	5.15e-10	8.8e-09	Chromosome_7	19047531	19048385	Chromosome_7:19047531-19048385	853	*	10.1951	10.7972	9.1425	1.57408	6.88e-12	6.26e-11
Contig_22	393891	394937	Contig_22:393891-394937	1045	*	9.705	10.2834	8.72437	1.47376	5.16e-10	8.81e-09	Chromosome_1	11590134	11591257	Chromosome_1:11590134-11591257	1122	*	11.3659	11.6901	10.9471	0.708687	0.00105835	0.0026276
Contig_22	393891	394937	Contig_22:393891-394937	1045	*	9.705	10.2834	8.72437	1.47376	5.16e-10	8.81e-09	Chromosome_1	11591326	11592134	Chromosome_1:11591326-11592134	807	*	9.5196	10.2824	7.79821	2.33907	2.34e-20	4.65e-19
Contig_239	647381	648530	Contig_239:647381-648530	1148	*	10.5181	11.2675	8.86938	2.19596	5.23e-10	8.94e-09	Chromosome_1	11795650	11796579	Chromosome_1:11795650-11796579	928	*	10.4519	10.7778	10.0302	0.709581	0.00166293	0.00393915
Contig_239	647381	648530	Contig_239:647381-648530	1148	*	10.5181	11.2675	8.86938	2.19596	5.23e-10	8.94e-09	Chromosome_1	11800549	11801303	Chromosome_1:11800549-11801303	753	*	10.2327	10.9071	8.92554	1.8859	1.76e-16	2.51e-15
Contig_906	67215	69549	Contig_906:67215-69549	2333	*	12.3521	12.9569	11.2907	1.56859	5.24e-10	8.95e-09	Chromosome_2	10573643	10574352	Chromosome_2:10573643-10574352	708	*	11.0817	11.5654	10.3489	1.14657	3.18e-06	1.32e-05
Contig_906	67215	69549	Contig_906:67215-69549	2333	*	12.3521	12.9569	11.2907	1.56859	5.24e-10	8.95e-09	Chromosome_2	10575010	10576314	Chromosome_2:10575010-10576314	1303	*	10.8521	11.1315	10.5053	0.597263	0.00622773	0.0127347
Contig_88	31221	33032	Contig_88:31221-33032	1810	*	11.4858	12.0697	10.4889	1.49291	5.32e-10	9.07e-09	Chromosome_4	5375163	5376588	Chromosome_4:5375163-5376588	1424	*	10.9416	11.4883	10.0507	1.38371	7.13e-12	6.47e-11
Contig_864	168990	169718	Contig_864:168990-169718	727	*	11.078	11.8982	8.98474	2.59747	5.34e-10	9.1e-09	Chromosome_4	22344062	22344851	Chromosome_4:22344062-22344851	788	*	10.8821	11.6763	8.971	2.61052	1.6e-37	1.26e-35
Contig_865	107109	108231	Contig_865:107109-108231	1121	*	11.0556	11.7729	9.56513	2.03716	5.39e-10	9.17e-09	Chromosome_4	25428533	25429549	Chromosome_4:25428533-25429549	1015	*	12.4228	13.1477	10.8969	2.17416	6.42e-28	2.43e-26
Contig_190	86404	87809	Contig_190:86404-87809	1404	*	10.955	11.7944	8.70808	2.72257	5.4e-10	9.18e-09	Chromosome_5	15163185	15165369	Chromosome_5:15163185-15165369	2183	*	13.2776	14.1517	10.6971	3.33708	1.01e-55	3.32e-53
Contig_1371	48037	51208	Contig_1371:48037-51208	3170	*	12.6714	13.3771	11.2333	1.98323	5.46e-10	9.29e-09	Chromosome_1	1987976	1989876	Chromosome_1:1987976-1989876	1899	*	13.3632	14.2406	10.745	3.38788	4.42e-62	2.23e-59
Contig_806	259652	260816	Contig_806:259652-260816	1163	*	10.522	11.084	9.58878	1.41664	5.51e-10	9.36e-09	Chromosome_4	7294770	7295300	Chromosome_4:7294770-7295300	529	*	9.48792	9.99987	8.6871	1.2282	1.53e-06	6.73e-06
Contig_181	272186	273868	Contig_181:272186-273868	1681	*	12.8892	13.4734	11.8915	1.49358	5.56e-10	9.44e-09	Chromosome_9	15512988	15514414	Chromosome_9:15512988-15514414	1425	*	12.357	12.7597	11.7965	0.936476	1.08e-07	5.7e-07
Contig_67	170029	171412	Contig_67:170029-171412	1382	*	11.0178	11.7053	9.65759	1.90094	5.69e-10	9.64e-09	Chromosome_2	1926908	1928718	Chromosome_2:1926908-1928718	1809	*	12.8316	13.5536	11.3188	2.17773	3.01e-36	2.11e-34
Contig_156	948055	948715	Contig_156:948055-948715	659	*	9.90109	10.745	7.61513	2.75221	5.74e-10	9.72e-09	Chromosome_2	4423854	4425903	Chromosome_2:4423854-4425903	2048	*	13.9702	14.6431	12.6688	1.89531	6.85e-19	1.2e-17
Contig_92	492606	493636	Contig_92:492606-493636	1029	*	11.3522	12.199	9.04093	2.77187	5.75e-10	9.73e-09	Chromosome_3	5742397	5743274	Chromosome_3:5742397-5743274	876	*	10.9056	11.7427	8.67831	2.93848	3.08e-40	3.01e-38
Contig_16	434040	435322	Contig_16:434040-435322	1281	*	10.7041	11.2646	9.77506	1.41143	5.76e-10	9.75e-09	Chromosome_4	3604108	3604623	Chromosome_4:3604108-3604623	514	*	8.85471	9.415	7.92631	1.38731	1.56e-07	8.05e-07
Contig_143	213819	218432	Contig_143:213819-218432	4612	*	13.6594	14.4276	11.9074	2.2935	5.8e-10	9.8e-09	Chromosome_3	5006909	5009626	Chromosome_3:5006909-5009626	2716	*	12.5497	13.1467	11.5129	1.58469	4.71e-18	7.68e-17
Contig_188	743910	746057	Contig_188:743910-746057	2146	*	12.0134	12.7601	10.3787	2.18115	5.83e-10	9.86e-09	Chromosome_3	8949688	8951582	Chromosome_3:8949688-8951582	1893	*	13.0654	13.7781	11.5962	2.10016	5.21e-24	1.42e-22
Contig_4	773178	776390	Contig_4:773178-776390	3211	*	12.6021	13.2467	11.4068	1.7207	5.83e-10	9.86e-09	Chromosome_6	16703197	16704783	Chromosome_6:16703197-16704783	1585	*	11.6949	12.2063	10.8953	1.23671	4.28e-07	2.07e-06
Contig_143	284914	286478	Contig_143:284914-286478	1563	*	10.626	11.3124	9.27016	1.89613	5.94e-10	1e-08	Chromosome_3	4979283	4980295	Chromosome_3:4979283-4980295	1011	*	11.079	11.6044	10.2441	1.2994	2.43e-09	1.62e-08
Contig_31	2132316	2133199	Contig_31:2132316-2133199	882	*	9.91926	10.6706	8.26033	2.20477	5.95e-10	1e-08	Chromosome_3	7545854	7546612	Chromosome_3:7545854-7546612	757	*	10.3917	11.0949	8.9647	2.03105	2.53e-19	4.62e-18
Contig_205	662141	663435	Contig_205:662141-663435	1293	*	11.3745	12.082	9.92872	1.9906	6.01e-10	1.01e-08	Chromosome_1	25321504	25323095	Chromosome_1:25321504-25323095	1590	*	10.924	11.6564	9.36136	2.18767	8.23e-22	1.84e-20
Contig_65	1549735	1550898	Contig_65:1549735-1550898	1162	*	10.3134	10.9204	9.245	1.57618	6.04e-10	1.02e-08	Chromosome_2	11763064	11763926	Chromosome_2:11763064-11763926	861	*	11.2692	11.5897	10.8565	0.677614	0.013736	0.0256609
Contig_412	171672	172764	Contig_412:171672-172764	1091	*	11.2653	12.0145	9.6177	2.1933	6.09e-10	1.02e-08	Chromosome_6	17578512	17579269	Chromosome_6:17578512-17579269	756	*	10.3395	10.8449	9.55467	1.22713	5.41e-08	3.01e-07
Contig_130	757682	759431	Contig_130:757682-759431	1748	*	12.1152	12.6987	11.1199	1.49033	6.2e-10	1.04e-08	Chromosome_1	32458099	32458988	Chromosome_1:32458099-32458988	888	*	10.4276	10.9893	9.49546	1.41132	4.18e-09	2.69e-08
Contig_50	688028	690841	Contig_50:688028-690841	2812	*	12.3363	13.11	10.5524	2.32263	6.21e-10	1.04e-08	Chromosome_1	6183055	6184047	Chromosome_1:6183055-6184047	991	*	10.6634	11.1827	9.8441	1.2826	1.34e-09	9.28e-09
Contig_47	592259	594110	Contig_47:592259-594110	1850	*	12.0176	12.6639	10.8163	1.72681	6.27e-10	1.05e-08	Chromosome_2	21087448	21089609	Chromosome_2:21087448-21089609	2160	*	13.2408	14.031	11.3559	2.59295	2.21e-41	2.32e-39
Contig_237	139481	139822	Contig_237:139481-139822	340	*	8.50016	9.20523	7.0649	1.97855	6.32e-10	1.06e-08	Chromosome_7	18593871	18596188	Chromosome_7:18593871-18596188	2316	*	13.1281	13.7247	12.0927	1.56678	9.55e-14	1.05e-12
Contig_239	290720	291143	Contig_239:290720-291143	422	*	9.13928	9.78857	7.92706	1.73951	6.33e-10	1.06e-08	Chromosome_1	12040996	12041822	Chromosome_1:12040996-12041822	825	*	10.0286	10.5308	9.25181	1.19901	1.97e-06	8.53e-06
Contig_239	290720	291143	Contig_239:290720-291143	422	*	9.13928	9.78857	7.92706	1.73951	6.33e-10	1.06e-08	Chromosome_1	12045629	12047311	Chromosome_1:12045629-12047311	1681	*	12.2116	12.449	11.9273	0.50725	0.00389083	0.00840226
Contig_955	95326	98975	Contig_955:95326-98975	3648	*	12.4093	13.1331	10.8883	2.06714	6.33e-10	1.06e-08	Chromosome_4	18375007	18381172	Chromosome_4:18375007-18381172	6164	*	14.1722	14.9295	12.4809	2.33376	2.25e-23	5.8e-22
Contig_20	810807	813946	Contig_20:810807-813946	3138	*	13.3059	14.0038	11.902	1.9462	6.42e-10	1.08e-08	Chromosome_9	13317322	13320870	Chromosome_9:13317322-13320870	3547	*	13.1623	13.4082	12.8657	0.525515	0.00423517	0.00907242
Contig_397	197630	198148	Contig_397:197630-198148	517	*	8.40764	9.13133	6.88725	2.06707	6.52e-10	1.09e-08	Chromosome_1	32282360	32283551	Chromosome_1:32282360-32283551	1190	*	11.0593	11.8605	9.10159	2.65472	3.73e-36	2.6e-34
Contig_9	70540	72862	Contig_9:70540-72862	2321	*	12.1702	12.8648	10.7799	1.93152	6.68e-10	1.12e-08	Chromosome_5	1183661	1184534	Chromosome_5:1183661-1184534	872	*	10.8712	11.6583	9.00541	2.56575	7.75e-38	6.18e-36
Contig_357	320498	322196	Contig_357:320498-322196	1697	*	11.9053	12.5628	10.6631	1.77169	6.84e-10	1.14e-08	Chromosome_2	11522436	11524454	Chromosome_2:11522436-11524454	2017	*	12.9129	13.7079	10.9965	2.63888	2.31e-48	3.98e-46
Contig_709	183907	185494	Contig_709:183907-185494	1586	*	11.0428	11.6506	9.97219	1.57804	6.85e-10	1.14e-08	Chromosome_1	27187740	27190837	Chromosome_1:27187740-27190837	3096	*	13.7671	14.4155	12.5583	1.78134	1.09e-16	1.58e-15
Contig_83	463794	465023	Contig_83:463794-465023	1228	*	10.3111	10.9285	9.20912	1.61384	6.99e-10	1.17e-08	Chromosome_1	31204880	31207296	Chromosome_1:31204880-31207296	2415	*	13.6359	14.4088	11.8566	2.45836	5.75e-32	2.99e-30
Contig_511	180651	182264	Contig_511:180651-182264	1612	*	12.1666	12.7294	11.231	1.41842	7.24e-10	1.2e-08	Chromosome_1	12623398	12624738	Chromosome_1:12623398-12624738	1339	*	12.3241	12.6277	11.939	0.668703	0.000134137	0.000409632
Contig_1	6658178	6659108	Contig_1:6658178-6659108	929	*	9.93943	10.6235	8.59326	1.88426	7.33e-10	1.22e-08	Chromosome_3	27809026	27810110	Chromosome_3:27809026-27810110	1083	*	11.6593	11.9715	11.2604	0.679937	0.00126079	0.00307402
Contig_170	793425	796599	Contig_170:793425-796599	3173	*	12.5486	13.1625	11.4583	1.60008	7.68e-10	1.27e-08	Chromosome_3	941933	943194	Chromosome_3:941933-943194	1260	*	11.3946	12.0428	10.1862	1.78202	1.89e-17	2.93e-16
Contig_255	719724	722261	Contig_255:719724-722261	2536	*	12.3012	12.8716	11.344	1.44405	7.76e-10	1.28e-08	Chromosome_4	20736045	20736560	Chromosome_4:20736045-20736560	514	*	10.0397	10.495	9.37087	1.06186	8.26e-06	3.2e-05
Contig_83	557496	558834	Contig_83:557496-558834	1337	*	11.0113	11.8484	8.78434	2.70035	7.82e-10	1.29e-08	Chromosome_1	31148999	31150645	Chromosome_1:31148999-31150645	1645	*	12.1105	12.6713	11.1806	1.44969	1.24e-16	1.79e-15
Contig_78	1114007	1114720	Contig_78:1114007-1114720	712	*	9.8349	10.4308	8.80145	1.53387	7.94e-10	1.31e-08	Chromosome_5	16123551	16124173	Chromosome_5:16123551-16124173	621	*	10.7931	11.3543	9.86213	1.40747	7.79e-09	4.85e-08
Contig_1095	113199	115706	Contig_1095:113199-115706	2506	*	13.4324	14.0661	12.2755	1.67564	7.96e-10	1.32e-08	Chromosome_4	19942189	19944750	Chromosome_4:19942189-19944750	2560	*	14.23	14.9291	12.8209	2.02541	1.96e-21	4.25e-20
Contig_667	352239	354397	Contig_667:352239-354397	2157	*	11.2831	11.8697	10.2781	1.50044	8e-10	1.32e-08	Chromosome_6	17419092	17419756	Chromosome_6:17419092-17419756	663	*	10.8916	11.4894	9.85228	1.55755	7.73e-12	6.97e-11
Contig_1108	83316	84890	Contig_1108:83316-84890	1573	*	12.5589	13.2223	11.2942	1.79528	8.1e-10	1.34e-08	Chromosome_6	18105524	18107286	Chromosome_6:18105524-18107286	1761	*	12.7782	13.2881	11.9825	1.26916	9.14e-13	9.08e-12
Contig_198	553610	554179	Contig_198:553610-554179	568	*	9.11164	9.93849	6.96727	2.63147	8.21e-10	1.35e-08	Chromosome_7	4358500	4359678	Chromosome_7:4358500-4359678	1177	*	11.9469	12.552	10.8846	1.61409	1.47e-17	2.3e-16
Contig_586	9603	10258	Contig_586:9603-10258	654	*	9.3472	9.97233	8.2195	1.6428	8.31e-10	1.37e-08	Chromosome_7	4358500	4359678	Chromosome_7:4358500-4359678	1177	*	11.9469	12.552	10.8846	1.61409	1.47e-17	2.3e-16
Contig_1542	62215	65457	Contig_1542:62215-65457	3241	*	12.7622	13.3792	11.6614	1.61169	8.32e-10	1.37e-08	Chromosome_2	8902708	8903579	Chromosome_2:8902708-8903579	870	*	11.6847	12.3466	10.4257	1.86489	1.03e-24	3e-23
Contig_917	209226	211051	Contig_917:209226-211051	1824	*	11.1247	11.8536	9.57922	2.08911	8.43e-10	1.39e-08	Chromosome_7	3688779	3689521	Chromosome_7:3688779-3689521	741	*	11.2007	11.9939	9.29656	2.5862	1.55e-32	8.32e-31
Contig_917	209226	211051	Contig_917:209226-211051	1824	*	11.1247	11.8536	9.57922	2.08911	8.43e-10	1.39e-08	Chromosome_7	3689842	3691490	Chromosome_7:3689842-3691490	1647	*	12.8385	13.7492	9.78079	3.8806	1.31e-99	3.43e-95
Contig_143	109293	115069	Contig_143:109293-115069	5775	*	14.2939	15.0231	12.7469	2.09034	8.61e-10	1.41e-08	Chromosome_3	5097304	5099807	Chromosome_3:5097304-5099807	2502	*	12.683	13.3665	11.339	1.955	3.06e-22	7.15e-21
Contig_143	109293	115069	Contig_143:109293-115069	5775	*	14.2939	15.0231	12.7469	2.09034	8.61e-10	1.41e-08	Chromosome_3	5099959	5103068	Chromosome_3:5099959-5103068	3108	*	13.673	14.3987	12.1428	2.18069	2.52e-28	1e-26
Contig_154	766197	767439	Contig_154:766197-767439	1241	*	11.0352	11.689	9.80652	1.7552	8.82e-10	1.45e-08	Chromosome_2	5946874	5947633	Chromosome_2:5946874-5947633	758	*	10.2015	10.912	8.74196	2.08199	1.38e-21	3.03e-20
Contig_66	754292	758547	Contig_66:754292-758547	4254	*	13.3416	14.1251	11.4979	2.37287	8.88e-10	1.45e-08	Chromosome_1	25583209	25586634	Chromosome_1:25583209-25586634	3424	*	13.1655	13.7571	12.1454	1.55946	2.58e-16	3.62e-15
Contig_66	754292	758547	Contig_66:754292-758547	4254	*	13.3416	14.1251	11.4979	2.37287	8.88e-10	1.45e-08	Chromosome_1	25586963	25587171	Chromosome_1:25586963-25587171	207	*	7.63793	8.10867	6.93467	1.07905	9.86e-05	0.000310487
Contig_94	535343	538441	Contig_94:535343-538441	3097	*	13.3683	13.9495	12.3795	1.48083	9.19e-10	1.5e-08	Chromosome_1	13727295	13728157	Chromosome_1:13727295-13728157	861	*	10.3217	10.8842	9.38693	1.40844	1.39e-08	8.34e-08
Contig_1124	154877	158839	Contig_1124:154877-158839	3961	*	13.0917	13.6709	12.109	1.47359	9.19e-10	1.5e-08	Chromosome_6	16599044	16601096	Chromosome_6:16599044-16601096	2051	*	12.654	12.948	12.2845	0.646323	0.000124831	0.000383965
Contig_1	4793536	4794867	Contig_1:4793536-4794867	1330	*	10.8166	11.3588	9.9378	1.34852	9.23e-10	1.51e-08	Chromosome_3	26247600	26248032	Chromosome_3:26247600-26248032	431	*	8.75287	9.14272	8.217	0.853865	0.0016439	0.00390006
Contig_92	159627	160707	Contig_92:159627-160707	1079	*	9.80125	10.5242	8.28457	2.05953	9.24e-10	1.51e-08	Chromosome_3	5511976	5514096	Chromosome_3:5511976-5514096	2119	*	13.0429	13.7993	11.3567	2.37098	3.86e-37	2.93e-35
Contig_1111	211718	212082	Contig_1111:211718-212082	363	*	8.15739	8.94913	6.26217	2.42029	9.4e-10	1.53e-08	Chromosome_5	14851093	14853933	Chromosome_5:14851093-14853933	2839	*	13.525	14.3898	11.0429	3.21319	2.94e-45	4.12e-43
Contig_1179	147388	148821	Contig_1179:147388-148821	1432	*	10.2029	10.9348	8.64314	2.10253	9.52e-10	1.55e-08	Chromosome_3	11156112	11156240	Chromosome_3:11156112-11156240	127	*	7.21723	7.83373	6.11824	1.59903	7.17e-08	3.92e-07
Contig_176	919475	921241	Contig_176:919475-921241	1765	*	11.8135	12.4281	10.721	1.60145	9.59e-10	1.56e-08	Chromosome_6	16112018	16114290	Chromosome_6:16112018-16114290	2271	*	12.6291	13.3864	10.9382	2.3796	3.14e-39	2.8e-37
Contig_13	2048990	2051653	Contig_13:2048990-2051653	2662	*	12.0465	12.5828	11.1834	1.32909	9.71e-10	1.58e-08	Chromosome_6	13725753	13727896	Chromosome_6:13725753-13727896	2142	*	11.9546	12.6811	10.421	2.1835	1.02e-28	4.18e-27
Contig_89	1161511	1163036	Contig_89:1161511-1163036	1524	*	10.646	11.3858	9.04645	2.1412	9.8e-10	1.59e-08	Chromosome_1	5285537	5287847	Chromosome_1:5285537-5287847	2309	*	13.0272	13.8637	10.8043	2.95967	9.97e-49	1.8e-46
Contig_76	983380	983622	Contig_76:983380-983622	241	*	7.54331	8.26666	6.02455	2.05938	9.8e-10	1.59e-08	Chromosome_10	888956	890851	Chromosome_10:888956-890851	1894	*	12.3478	13.0382	10.9754	1.99595	5.06e-25	1.51e-23
Contig_747	341033	341421	Contig_747:341033-341421	387	*	9.17376	9.79501	8.05911	1.62698	9.92e-10	1.61e-08	Chromosome_5	18341658	18342549	Chromosome_5:18341658-18342549	890	*	10.625	11.0603	9.99866	1.00826	8.7e-06	3.36e-05
Contig_285	310460	312475	Contig_285:310460-312475	2014	*	11.302	11.8786	10.3268	1.4644	9.97e-10	1.62e-08	Chromosome_4	24980529	24980701	Chromosome_4:24980529-24980701	171	*	8.04926	8.48149	7.42929	0.959517	0.000771086	0.00198058
Contig_285	310460	312475	Contig_285:310460-312475	2014	*	11.302	11.8786	10.3268	1.4644	9.97e-10	1.62e-08	Chromosome_4	24980813	24982549	Chromosome_4:24980813-24982549	1735	*	11.7661	12.4507	10.418	1.96812	3.65e-25	1.11e-23
Contig_73	459809	460664	Contig_73:459809-460664	854	*	10.1092	10.7247	9.01331	1.60488	1.02e-09	1.66e-08	Chromosome_6	10714371	10715328	Chromosome_6:10714371-10715328	956	*	10.6731	11.3621	9.30658	1.97525	5.91e-21	1.23e-19
Contig_299	296121	297212	Contig_299:296121-297212	1090	*	10.7133	11.3218	9.64037	1.57823	1.04e-09	1.68e-08	Chromosome_2	8232550	8233258	Chromosome_2:8232550-8233258	707	*	10.3181	10.6873	9.8208	0.824715	0.000202418	0.000594981
Contig_1103	38928	40324	Contig_1103:38928-40324	1395	*	12.1616	12.7588	11.1241	1.53724	1.07e-09	1.74e-08	Chromosome_7	3241215	3242277	Chromosome_7:3241215-3242277	1061	*	11.1366	11.5568	10.5412	0.942393	0.000495097	0.00133387
Contig_2742	25537	28593	Contig_2742:25537-28593	3055	*	13.6286	14.3287	12.2148	1.95209	1.09e-09	1.76e-08	Chromosome_4	20377199	20377894	Chromosome_4:20377199-20377894	694	*	9.9154	10.2323	9.50879	0.690087	0.00249279	0.00565269
Contig_2742	25537	28593	Contig_2742:25537-28593	3055	*	13.6286	14.3287	12.2148	1.95209	1.09e-09	1.76e-08	Chromosome_4	20378082	20378611	Chromosome_4:20378082-20378611	528	*	9.65701	10.0944	9.02618	1.01481	1.8e-05	6.56e-05
Contig_2742	25537	28593	Contig_2742:25537-28593	3055	*	13.6286	14.3287	12.2148	1.95209	1.09e-09	1.76e-08	Chromosome_4	20378788	20380136	Chromosome_4:20378788-20380136	1347	*	12.2096	12.7962	11.2045	1.54711	3.56e-18	5.87e-17
Contig_13	1946328	1947240	Contig_13:1946328-1947240	911	*	9.19995	9.9841	7.35273	2.37323	1.12e-09	1.8e-08	Chromosome_6	13780852	13782409	Chromosome_6:13780852-13782409	1556	*	11.5344	12.2405	10.0947	2.04598	2.11e-19	3.89e-18
Contig_202	3242	4440	Contig_202:3242-4440	1197	*	10.2802	10.9016	9.16523	1.62638	1.13e-09	1.82e-08	Chromosome_1	1953530	1957599	Chromosome_1:1953530-1957599	4068	*	13.5294	14.2084	12.2035	1.93547	3.11e-22	7.24e-21
Contig_11	3396124	3397051	Contig_11:3396124-3397051	926	*	10.8501	11.6275	9.04383	2.33562	1.15e-09	1.85e-08	Chromosome_3	23708922	23710675	Chromosome_3:23708922-23710675	1752	*	11.2971	11.9447	10.0906	1.79258	1.85e-20	3.7e-19
Contig_202	857642	862641	Contig_202:857642-862641	4998	*	13.6552	14.3353	12.3251	1.8633	1.16e-09	1.87e-08	Chromosome_1	2665863	2668550	Chromosome_1:2665863-2668550	2686	*	13.0073	13.8115	11.0294	2.68237	4.01e-38	3.28e-36
Contig_202	857642	862641	Contig_202:857642-862641	4998	*	13.6552	14.3353	12.3251	1.8633	1.16e-09	1.87e-08	Chromosome_1	2668918	2671297	Chromosome_1:2668918-2671297	2378	*	12.3165	12.6547	11.8738	0.739982	0.00146333	0.00351266
Contig_116	134308	135269	Contig_116:134308-135269	960	*	9.93776	10.5897	8.71592	1.74583	1.16e-09	1.87e-08	Chromosome_6	18961347	18962353	Chromosome_6:18961347-18962353	1005	*	11.5023	12.1929	10.1289	2.00073	7.41e-27	2.59e-25
Contig_1	3037251	3039610	Contig_1:3037251-3039610	2358	*	13.2038	13.916	11.7367	2.00661	1.16e-09	1.87e-08	Chromosome_3	25076909	25079376	Chromosome_3:25076909-25079376	2466	*	13.6898	14.3834	12.3039	2.00275	3.02e-22	7.05e-21
Contig_94	514591	515784	Contig_94:514591-515784	1192	*	10.8409	11.3952	9.92923	1.38767	1.18e-09	1.89e-08	Chromosome_1	13702192	13703282	Chromosome_1:13702192-13703282	1089	*	10.4706	11.05	9.48692	1.47889	5.26e-10	3.82e-09
Contig_238	376034	380121	Contig_238:376034-380121	4086	*	12.7125	13.2894	11.7363	1.46484	1.18e-09	1.9e-08	Chromosome_6	20505575	20505907	Chromosome_6:20505575-20505907	331	*	8.36737	9.01031	7.17798	1.70909	1.27e-10	9.87e-10
Contig_89	588598	589165	Contig_89:588598-589165	566	*	8.85443	9.54878	7.46549	1.92605	1.22e-09	1.95e-08	Chromosome_1	4803782	4804741	Chromosome_1:4803782-4804741	958	*	11.2493	11.8786	10.1073	1.69146	1.86e-14	2.19e-13
Contig_403	199574	201928	Contig_403:199574-201928	2353	*	12.2468	13.0215	10.4563	2.32015	1.23e-09	1.96e-08	Chromosome_1	32728501	32728964	Chromosome_1:32728501-32728964	462	*	9.29168	9.72464	8.6702	0.951504	0.0019456	0.00453341
Contig_403	199574	201928	Contig_403:199574-201928	2353	*	12.2468	13.0215	10.4563	2.32015	1.23e-09	1.96e-08	Chromosome_1	32729017	32729876	Chromosome_1:32729017-32729876	858	*	10.6014	11.2757	9.29449	1.87451	7.34e-15	8.94e-14
Contig_403	199574	201928	Contig_403:199574-201928	2353	*	12.2468	13.0215	10.4563	2.32015	1.23e-09	1.96e-08	Chromosome_1	32729975	32730516	Chromosome_1:32729975-32730516	540	*	10.0242	10.4357	9.44646	0.923852	0.000370332	0.00102805
Contig_419	485643	486950	Contig_419:485643-486950	1306	*	11.5022	12.0729	10.5442	1.44297	1.24e-09	1.98e-08	Chromosome_3	12632625	12633107	Chromosome_3:12632625-12633107	481	*	9.50219	9.87898	8.99081	0.818072	0.00322732	0.00712598
Contig_419	485643	486950	Contig_419:485643-486950	1306	*	11.5022	12.0729	10.5442	1.44297	1.24e-09	1.98e-08	Chromosome_3	12633615	12634102	Chromosome_3:12633615-12634102	486	*	9.94526	10.3243	9.42967	0.820014	0.00410473	0.0088214
Contig_13	424479	425899	Contig_13:424479-425899	1419	*	10.9987	11.6281	9.85651	1.65653	1.25e-09	1.99e-08	Chromosome_2	29396532	29397722	Chromosome_2:29396532-29397722	1189	*	11.9586	12.6397	10.6241	1.93765	1.24e-20	2.5e-19
Contig_205	680561	681417	Contig_205:680561-681417	855	*	10.4362	11.2127	8.63556	2.32957	1.25e-09	1.99e-08	Chromosome_1	25344513	25347699	Chromosome_1:25344513-25347699	3185	*	13.1152	13.8157	11.6998	2.04471	2.43e-25	7.5e-24
Contig_202	52821	56351	Contig_202:52821-56351	3529	*	12.9532	13.452	12.1843	1.21055	1.25e-09	1.99e-08	Chromosome_1	1975414	1980314	Chromosome_1:1975414-1980314	4899	*	13.8184	14.4762	12.575	1.81702	4.55e-16	6.24e-15
Contig_57	612745	613421	Contig_57:612745-613421	675	*	9.73409	10.3684	8.57491	1.67531	1.27e-09	2.02e-08	Chromosome_3	3205083	3206474	Chromosome_3:3205083-3206474	1390	*	11.5343	12.0287	10.7762	1.21024	1.87e-10	1.43e-09
Contig_121	362404	363940	Contig_121:362404-363940	1535	*	10.6268	11.2129	9.62324	1.49673	1.31e-09	2.08e-08	Chromosome_3	25422397	25423770	Chromosome_3:25422397-25423770	1372	*	10.9524	11.3052	10.4843	0.787437	0.000116958	0.000362343
Contig_49	1612715	1614568	Contig_49:1612715-1614568	1852	*	12.4214	13.1417	10.9166	2.04356	1.35e-09	2.15e-08	Chromosome_7	1093752	1094070	Chromosome_7:1093752-1094070	317	*	8.70183	9.14185	8.06557	1.00021	0.00014412	0.000437092
Contig_49	1612715	1614568	Contig_49:1612715-1614568	1852	*	12.4214	13.1417	10.9166	2.04356	1.35e-09	2.15e-08	Chromosome_7	1094136	1094413	Chromosome_7:1094136-1094413	276	*	8.14358	8.73481	7.12462	1.49568	2.72e-08	1.57e-07
Contig_371	147851	148950	Contig_371:147851-148950	1098	*	9.67076	10.4244	7.99937	2.20747	1.39e-09	2.2e-08	Chromosome_4	2297839	2300081	Chromosome_4:2297839-2300081	2241	*	12.0225	12.5783	11.1066	1.41977	4.65e-13	4.75e-12
Contig_565	138489	139521	Contig_565:138489-139521	1031	*	10.9519	11.6104	9.70572	1.77091	1.41e-09	2.23e-08	Chromosome_6	18412951	18414384	Chromosome_6:18412951-18414384	1432	*	12.6432	13.125	11.9146	1.17669	1.72e-11	1.49e-10
Contig_685	163219	163754	Contig_685:163219-163754	534	*	9.62726	10.2285	8.57722	1.5504	1.41e-09	2.24e-08	Chromosome_1	7164952	7165508	Chromosome_1:7164952-7165508	555	*	9.79726	10.5555	8.10086	2.32306	2.94e-21	6.27e-20
Contig_302	542921	543119	Contig_302:542921-543119	197	*	7.34071	5.99165	8.02549	-1.88141	1.42e-09	2.24e-08	Chromosome_1	15118219	15119920	Chromosome_1:15118219-15119920	1700	*	11.8322	9.9277	12.6254	-2.55873	3.87e-25	1.17e-23
Contig_13	1860169	1861297	Contig_13:1860169-1861297	1127	*	12.5958	13.1344	11.7264	1.33528	1.45e-09	2.29e-08	Chromosome_6	13838102	13839181	Chromosome_6:13838102-13839181	1078	*	11.8137	12.5297	10.3293	2.1193	3.51e-25	1.07e-23
Contig_50	577311	578075	Contig_50:577311-578075	763	*	10.2939	10.911	9.19316	1.60842	1.5e-09	2.36e-08	Chromosome_1	6096946	6098287	Chromosome_1:6096946-6098287	1340	*	12.6325	12.9781	12.1771	0.779523	5.79e-06	2.3e-05
Contig_68	527533	528100	Contig_68:527533-528100	566	*	10.653	11.2813	9.51434	1.65138	1.52e-09	2.39e-08	Chromosome_5	13871977	13872795	Chromosome_5:13871977-13872795	817	*	10.9081	11.4996	9.88828	1.54009	1.44e-12	1.4e-11
Contig_512	254631	256353	Contig_512:254631-256353	1721	*	11.427	12.1402	9.95526	2.00864	1.57e-09	2.47e-08	Chromosome_3	13055313	13057033	Chromosome_3:13055313-13057033	1719	*	12.6033	13.4892	9.88607	3.4929	5.67e-66	4.25e-63
Contig_882	140417	140748	Contig_882:140417-140748	330	*	7.95682	8.72549	6.20197	2.28509	1.59e-09	2.49e-08	Chromosome_6	17841238	17843146	Chromosome_6:17841238-17843146	1907	*	12.9885	13.7556	11.2427	2.42038	3.19e-31	1.55e-29
Contig_83	1166065	1167856	Contig_83:1166065-1167856	1790	*	10.7488	11.4756	9.21375	2.0725	1.61e-09	2.53e-08	Chromosome_1	30774496	30774816	Chromosome_1:30774496-30774816	319	*	8.59154	8.94769	8.1176	0.743269	0.0159462	0.0292931
Contig_83	1166065	1167856	Contig_83:1166065-1167856	1790	*	10.7488	11.4756	9.21375	2.0725	1.61e-09	2.53e-08	Chromosome_1	30775010	30776046	Chromosome_1:30775010-30776046	1035	*	11.1822	11.7892	10.1138	1.60706	2e-14	2.34e-13
Contig_95	973006	973212	Contig_95:973006-973212	205	*	7.45763	8.18252	5.93157	2.06441	1.62e-09	2.54e-08	Chromosome_2	6128932	6130706	Chromosome_2:6128932-6130706	1773	*	11.3619	12.2051	9.08307	3.02284	1.23e-52	3.31e-50
Contig_41	1983564	1983922	Contig_41:1983564-1983922	357	*	8.43997	9.20474	6.70732	2.26425	1.65e-09	2.58e-08	Chromosome_9	9347729	9348500	Chromosome_9:9347729-9348500	770	*	9.93739	10.698	8.22802	2.2821	2.25e-15	2.89e-14
Contig_618	337625	339115	Contig_618:337625-339115	1489	*	11.987	12.7681	10.1584	2.35039	1.68e-09	2.63e-08	Chromosome_3	2213456	2215175	Chromosome_3:2213456-2215175	1718	*	13.4089	14.174	11.674	2.42028	3.52e-35	2.29e-33
Contig_1503	114401	115956	Contig_1503:114401-115956	1554	*	11.4538	12.0476	10.4269	1.5225	1.7e-09	2.65e-08	Chromosome_1	8332124	8334396	Chromosome_1:8332124-8334396	2271	*	13.1596	13.8905	11.6045	2.19604	8e-25	2.35e-23
Contig_829	244078	244890	Contig_829:244078-244890	811	*	9.65832	10.4984	7.40566	2.70593	1.73e-09	2.7e-08	Chromosome_2	29691675	29692208	Chromosome_2:29691675-29692208	532	*	9.04501	9.73442	7.67683	1.9254	1.68e-13	1.8e-12
Contig_54	419076	420385	Contig_54:419076-420385	1308	*	10.873	11.696	8.75806	2.5947	1.79e-09	2.79e-08	Chromosome_1	777370	778059	Chromosome_1:777370-778059	688	*	10.4171	11.0115	9.38835	1.53111	3.48e-10	2.58e-09
Contig_103	221694	222501	Contig_103:221694-222501	806	*	10.1254	10.9447	8.03936	2.5705	1.83e-09	2.85e-08	Chromosome_9	11191719	11192834	Chromosome_9:11191719-11192834	1114	*	10.8245	11.5933	9.06882	2.40483	3.16e-25	9.69e-24
Contig_54	526718	526913	Contig_54:526718-526913	194	*	7.54874	8.30652	5.855	2.22584	1.83e-09	2.85e-08	Chromosome_1	849529	850198	Chromosome_1:849529-850198	668	*	10.9634	11.3134	10.5004	0.775101	0.000362588	0.00100901
Contig_50	201846	204498	Contig_50:201846-204498	2651	*	11.7092	12.3361	10.5759	1.64419	1.84e-09	2.86e-08	Chromosome_1	5756530	5757848	Chromosome_1:5756530-5757848	1317	*	12.1238	12.6682	11.2388	1.37463	1.45e-11	1.26e-10
Contig_471	56963	58898	Contig_471:56963-58898	1934	*	11.6664	12.2378	10.7062	1.44358	1.87e-09	2.91e-08	Chromosome_5	13833854	13835347	Chromosome_5:13833854-13835347	1492	*	11.7915	12.1552	11.304	0.826773	3.24e-06	1.34e-05
Contig_57	876017	876889	Contig_57:876017-876889	871	*	9.4026	10.1959	7.49725	2.41768	1.88e-09	2.91e-08	Chromosome_3	3488913	3490687	Chromosome_3:3488913-3490687	1773	*	11.8663	12.6737	9.86624	2.71987	4.37e-45	6.1e-43
Contig_50	1087915	1089659	Contig_50:1087915-1089659	1743	*	11.8761	12.5395	10.6115	1.78858	1.99e-09	3.08e-08	Chromosome_1	6537904	6538721	Chromosome_1:6537904-6538721	816	*	11.3452	11.5595	11.0934	0.447893	0.0234471	0.0412353
Contig_7	4203380	4205361	Contig_7:4203380-4205361	1980	*	11.649	12.3726	10.1288	2.05523	2e-09	3.1e-08	Chromosome_3	9147004	9151847	Chromosome_3:9147004-9151847	4842	*	14.0963	14.87	12.3116	2.45972	1.88e-30	8.66e-29
Contig_30	2056725	2057987	Contig_30:2056725-2057987	1261	*	11.7402	12.277	10.8759	1.32775	2.11e-09	3.25e-08	Chromosome_8	3376185	3377472	Chromosome_8:3376185-3377472	1286	*	12.2372	12.62	11.7146	0.871561	1.09e-05	4.12e-05
Contig_987	188417	189731	Contig_987:188417-189731	1313	*	10.7917	11.5115	9.2898	2.03629	2.14e-09	3.3e-08	Chromosome_4	7339034	7339359	Chromosome_4:7339034-7339359	324	*	8.6631	8.96821	8.27566	0.634437	0.0216708	0.0384647
Contig_987	188417	189731	Contig_987:188417-189731	1313	*	10.7917	11.5115	9.2898	2.03629	2.14e-09	3.3e-08	Chromosome_4	7339444	7339874	Chromosome_4:7339444-7339874	429	*	9.18012	9.63562	8.51066	1.02108	0.00062084	0.00163502
Contig_999	223141	224610	Contig_999:223141-224610	1468	*	10.6997	11.4419	9.08865	2.14384	2.15e-09	3.3e-08	Chromosome_6	16112018	16114290	Chromosome_6:16112018-16114290	2271	*	12.6291	13.3864	10.9382	2.3796	3.14e-39	2.8e-37
Contig_308	279103	280617	Contig_308:279103-280617	1513	*	10.9526	11.6625	9.49585	1.98983	2.17e-09	3.34e-08	Chromosome_4	7220352	7222113	Chromosome_4:7220352-7222113	1760	*	11.9026	12.3943	11.1511	1.21013	2.51e-12	2.38e-11
Contig_433	79913	81914	Contig_433:79913-81914	2000	*	11.1972	11.7579	10.2675	1.40651	2.26e-09	3.46e-08	Chromosome_2	6845838	6846547	Chromosome_2:6845838-6846547	708	*	10.0401	10.4708	9.42317	0.999989	5.5e-06	2.19e-05
Contig_738	181933	184343	Contig_738:181933-184343	2409	*	11.9733	12.8009	9.82305	2.61916	2.26e-09	3.46e-08	Chromosome_4	18577346	18578614	Chromosome_4:18577346-18578614	1267	*	11.2398	11.9072	9.95936	1.81531	2.14e-11	1.83e-10
Contig_864	33500	33959	Contig_864:33500-33959	458	*	8.22252	8.9324	6.76581	1.99109	2.27e-09	3.47e-08	Chromosome_4	22440279	22442255	Chromosome_4:22440279-22442255	1975	*	12.3788	13.2045	10.2431	2.8698	8.06e-49	1.49e-46
Contig_864	33500	33959	Contig_864:33500-33959	458	*	8.22252	8.9324	6.76581	1.99109	2.27e-09	3.47e-08	Chromosome_4	22450962	22451231	Chromosome_4:22450962-22451231	268	*	8.18481	8.7602	7.21315	1.41935	6.9e-07	3.21e-06
Contig_565	389524	390550	Contig_565:389524-390550	1025	*	9.89927	10.6182	8.40114	2.03199	2.31e-09	3.53e-08	Chromosome_6	18595853	18596474	Chromosome_6:18595853-18596474	620	*	9.28668	9.75482	8.58927	1.08375	3.87e-05	0.000132583
Contig_321	155513	156499	Contig_321:155513-156499	985	*	9.80713	10.4056	8.76574	1.53791	2.32e-09	3.54e-08	Chromosome_3	10720390	10722317	Chromosome_3:10720390-10722317	1926	*	12.2618	12.6016	11.8164	0.764091	7.05e-06	2.76e-05
Contig_54	916522	916874	Contig_54:916522-916874	351	*	7.83419	8.53907	6.39978	1.96762	2.35e-09	3.58e-08	Chromosome_1	1239248	1241261	Chromosome_1:1239248-1241261	2012	*	12.4033	13.0166	11.3148	1.65399	1.91e-20	3.81e-19
Contig_417	478253	480067	Contig_417:478253-480067	1813	*	12.1538	12.911	10.4631	2.21875	2.37e-09	3.62e-08	Chromosome_3	22943341	22946027	Chromosome_3:22943341-22946027	2685	*	13.4804	14.2345	11.8063	2.2939	1e-19	1.88e-18
Contig_124	342159	343256	Contig_124:342159-343256	1096	*	10.6299	9.75557	11.1704	-1.3394	2.41e-09	3.67e-08	Chromosome_1	31710561	31711100	Chromosome_1:31710561-31711100	538	*	9.37429	7.72325	10.1241	-2.27951	6.11e-21	1.27e-19
Contig_124	342159	343256	Contig_124:342159-343256	1096	*	10.6299	9.75557	11.1704	-1.3394	2.41e-09	3.67e-08	Chromosome_1	31711173	31711476	Chromosome_1:31711173-31711476	302	*	8.23328	7.07777	8.86657	-1.65829	2.35e-09	1.57e-08
Contig_862	61860	63622	Contig_862:61860-63622	1761	*	11.1204	11.7458	9.99197	1.637	2.41e-09	3.68e-08	Chromosome_3	23093321	23094831	Chromosome_3:23093321-23094831	1509	*	12.1872	12.455	11.8581	0.571369	0.00628082	0.0128332
Contig_107	246958	249365	Contig_107:246958-249365	2406	*	12.7069	13.2606	11.7968	1.38266	2.45e-09	3.73e-08	Chromosome_2	10871240	10872841	Chromosome_2:10871240-10872841	1600	*	11.8576	12.1947	11.417	0.736001	0.00166038	0.00393382
Contig_1	6108666	6110265	Contig_1:6108666-6110265	1598	*	10.6533	11.2835	9.50836	1.65539	2.5e-09	3.8e-08	Chromosome_3	27487802	27489186	Chromosome_3:27487802-27489186	1383	*	11.6085	12.0674	10.9315	1.06809	1.8e-05	6.58e-05
Contig_682	319557	319993	Contig_682:319557-319993	435	*	9.03504	9.69586	7.78012	1.77661	2.51e-09	3.81e-08	Chromosome_4	16622927	16623586	Chromosome_4:16622927-16623586	658	*	10.7913	11.5943	8.82184	2.65674	1.34e-33	7.77e-32
Contig_869	290791	291960	Contig_869:290791-291960	1168	*	11.5315	12.1895	10.2872	1.76475	2.51e-09	3.82e-08	Chromosome_1	7307800	7309238	Chromosome_1:7307800-7309238	1437	*	12.1813	12.8368	10.9462	1.83324	4.52e-23	1.13e-21
Contig_417	508553	509301	Contig_417:508553-509301	747	*	10.2479	10.833	9.24728	1.48961	2.52e-09	3.83e-08	Chromosome_3	22923131	22924429	Chromosome_3:22923131-22924429	1297	*	11.8449	12.4392	10.8166	1.55473	2.91e-13	3.04e-12
Contig_1090	37032	38293	Contig_1090:37032-38293	1260	*	11.2196	12.0045	9.36767	2.36546	2.55e-09	3.86e-08	Chromosome_4	20129364	20130293	Chromosome_4:20129364-20130293	928	*	11.2059	11.9965	9.31836	2.59711	2.99e-42	3.34e-40
Contig_285	189190	192655	Contig_285:189190-192655	3464	*	13.2136	13.8443	12.0671	1.65669	2.57e-09	3.9e-08	Chromosome_4	25066364	25070038	Chromosome_4:25066364-25070038	3673	*	12.8976	13.5239	11.766	1.7016	3.63e-19	6.5e-18
Contig_285	189190	192655	Contig_285:189190-192655	3464	*	13.2136	13.8443	12.0671	1.65669	2.57e-09	3.9e-08	Chromosome_4	25070738	25072735	Chromosome_4:25070738-25072735	1996	*	12.7156	13.4271	11.2514	2.08243	7.32e-21	1.5e-19
Contig_239	643492	644504	Contig_239:643492-644504	1011	*	11.2488	11.9291	9.91771	1.85788	2.6e-09	3.94e-08	Chromosome_1	11803313	11804332	Chromosome_1:11803313-11804332	1018	*	11.3459	11.8752	10.5013	1.32891	2.36e-12	2.24e-11
Contig_154	325259	326210	Contig_154:325259-326210	950	*	9.85481	10.7012	7.5469	2.73856	2.62e-09	3.97e-08	Chromosome_2	5661797	5662475	Chromosome_2:5661797-5662475	677	*	9.88861	10.5482	8.63838	1.76152	5.76e-10	4.15e-09
Contig_50	841414	842339	Contig_50:841414-842339	924	*	10.4751	11.1882	9.00416	2.00268	2.66e-09	4.02e-08	Chromosome_1	6286157	6287302	Chromosome_1:6286157-6287302	1144	*	11.4769	12.026	10.5794	1.39241	4.31e-12	4e-11
Contig_374	58682	61879	Contig_374:58682-61879	3196	*	13.4995	14.0449	12.612	1.35487	2.71e-09	4.09e-08	Chromosome_4	20377199	20377894	Chromosome_4:20377199-20377894	694	*	9.9154	10.2323	9.50879	0.690087	0.00249279	0.00565269
Contig_374	58682	61879	Contig_374:58682-61879	3196	*	13.4995	14.0449	12.612	1.35487	2.71e-09	4.09e-08	Chromosome_4	20378082	20378611	Chromosome_4:20378082-20378611	528	*	9.65701	10.0944	9.02618	1.01481	1.8e-05	6.56e-05
Contig_374	58682	61879	Contig_374:58682-61879	3196	*	13.4995	14.0449	12.612	1.35487	2.71e-09	4.09e-08	Chromosome_4	20378788	20380136	Chromosome_4:20378788-20380136	1347	*	12.2096	12.7962	11.2045	1.54711	3.56e-18	5.87e-17
Contig_6	3271436	3272085	Contig_6:3271436-3272085	648	*	10.2423	10.8315	9.22928	1.50364	2.72e-09	4.1e-08	Chromosome_10	9501154	9501992	Chromosome_10:9501154-9501992	837	*	12.0208	12.3571	11.5815	0.741752	0.000471341	0.00127524
Contig_965	124818	126726	Contig_965:124818-126726	1907	*	10.9294	9.69981	11.5835	-1.74817	2.74e-09	4.14e-08	Chromosome_4	25643868	25645205	Chromosome_4:25643868-25645205	1336	*	11.5082	10.5819	12.0677	-1.40056	1.91e-08	1.13e-07
Contig_869	176065	177418	Contig_869:176065-177418	1352	*	11.8825	12.5817	10.4729	1.93949	2.77e-09	4.17e-08	Chromosome_1	7399563	7400978	Chromosome_1:7399563-7400978	1414	*	12.9636	13.5738	11.8851	1.63433	8.33e-18	1.33e-16
Contig_1252	106435	107813	Contig_1252:106435-107813	1377	*	10.9966	11.7333	9.41266	2.11418	2.78e-09	4.18e-08	Chromosome_6	18955190	18956323	Chromosome_6:18955190-18956323	1132	*	11.9625	12.6505	10.5999	1.98379	5.62e-25	1.67e-23
Contig_226	646623	648386	Contig_226:646623-648386	1762	*	11.4304	12.1338	10.0022	1.95863	2.78e-09	4.19e-08	Chromosome_3	1684622	1685760	Chromosome_3:1684622-1685760	1137	*	11.1587	11.7552	10.1237	1.54569	6.68e-11	5.43e-10
Contig_226	646623	648386	Contig_226:646623-648386	1762	*	11.4304	12.1338	10.0022	1.95863	2.78e-09	4.19e-08	Chromosome_3	1686606	1687353	Chromosome_3:1686606-1687353	746	*	10.2792	10.9557	8.96345	1.87811	3.27e-14	3.75e-13
Contig_371	545836	547194	Contig_371:545836-547194	1357	*	10.287	11.0538	8.54269	2.26711	2.78e-09	4.19e-08	Chromosome_4	2596629	2597288	Chromosome_4:2596629-2597288	658	*	9.83076	10.3694	8.96139	1.33329	1.5e-08	8.99e-08
Contig_422	135955	136642	Contig_422:135955-136642	686	*	9.13131	7.87799	9.79171	-1.77379	2.79e-09	4.2e-08	Chromosome_5	14314397	14315981	Chromosome_5:14314397-14315981	1583	*	11.2578	9.31265	12.0571	-2.61596	2.68e-28	1.06e-26
Contig_144	626427	628537	Contig_144:626427-628537	2109	*	12.0126	12.5706	11.0908	1.39616	2.85e-09	4.29e-08	Chromosome_9	13317322	13320870	Chromosome_9:13317322-13320870	3547	*	13.1623	13.4082	12.8657	0.525515	0.00423517	0.00907242
Contig_69	418798	419914	Contig_69:418798-419914	1115	*	10.3277	10.8897	9.39454	1.4098	2.86e-09	4.29e-08	Chromosome_3	26247600	26248032	Chromosome_3:26247600-26248032	431	*	8.75287	9.14272	8.217	0.853865	0.0016439	0.00390006
Contig_983	103006	104409	Contig_983:103006-104409	1402	*	10.6141	11.1701	9.6976	1.38971	2.91e-09	4.37e-08	Chromosome_4	24301272	24302839	Chromosome_4:24301272-24302839	1566	*	11.472	12.0329	10.5418	1.43545	1.08e-12	1.06e-11
Contig_150	299292	301760	Contig_150:299292-301760	2467	*	12.6279	13.3676	11.0294	2.12807	2.95e-09	4.42e-08	Chromosome_1	8912370	8914737	Chromosome_1:8912370-8914737	2366	*	13.5823	14.2298	12.3768	1.79504	2.34e-21	5.01e-20
Contig_35	602353	604262	Contig_35:602353-604262	1908	*	11.6555	12.209	10.7462	1.38094	2.97e-09	4.45e-08	Chromosome_10	1206761	1207419	Chromosome_10:1206761-1207419	657	*	10.5327	11.2228	9.16177	1.94638	1.96e-15	2.55e-14
Contig_337	400805	401839	Contig_337:400805-401839	1033	*	10.9864	11.5645	10.0068	1.46414	3.15e-09	4.7e-08	Chromosome_1	10827049	10827683	Chromosome_1:10827049-10827683	633	*	10.9881	11.2841	10.6152	0.644731	0.000920772	0.00232587
Contig_50	949319	950411	Contig_50:949319-950411	1091	*	10.1677	10.835	8.88787	1.80139	3.24e-09	4.81e-08	Chromosome_1	6349913	6350223	Chromosome_1:6349913-6350223	309	*	8.48586	8.80998	8.06717	0.682726	0.0140091	0.0261097
Contig_29	2056895	2058713	Contig_29:2056895-2058713	1817	*	10.8013	11.3867	9.80017	1.4892	3.26e-09	4.85e-08	Chromosome_5	19421005	19422453	Chromosome_5:19421005-19422453	1447	*	11.2491	11.5976	10.7888	0.777197	0.000110173	0.0003429
Contig_963	101972	105944	Contig_963:101972-105944	3971	*	13.4689	14.0061	12.6034	1.32722	3.42e-09	5.06e-08	Chromosome_4	18712236	18712775	Chromosome_4:18712236-18712775	538	*	10.3074	10.6132	9.9189	0.660592	0.00510932	0.0107108
Contig_963	101972	105944	Contig_963:101972-105944	3971	*	13.4689	14.0061	12.6034	1.32722	3.42e-09	5.06e-08	Chromosome_4	18713199	18716993	Chromosome_4:18713199-18716993	3793	*	13.7618	14.2961	12.9037	1.3354	4.17e-10	3.07e-09
Contig_1430	73027	73924	Contig_1430:73027-73924	896	*	10.6257	11.3522	9.09234	2.06252	3.43e-09	5.07e-08	Chromosome_1	6286157	6287302	Chromosome_1:6286157-6287302	1144	*	11.4769	12.026	10.5794	1.39241	4.31e-12	4e-11
Contig_16	732311	735520	Contig_16:732311-735520	3208	*	12.5358	13.3341	10.5977	2.43614	3.45e-09	5.1e-08	Chromosome_4	3338800	3338962	Chromosome_4:3338800-3338962	161	*	7.49126	8.08888	6.45263	1.47837	1.11e-06	5.02e-06
Contig_16	732311	735520	Contig_16:732311-735520	3208	*	12.5358	13.3341	10.5977	2.43614	3.45e-09	5.1e-08	Chromosome_4	3339108	3341894	Chromosome_4:3339108-3341894	2785	*	13.1087	13.9724	10.6374	3.23965	4.41e-63	2.46e-60
Contig_144	323173	324988	Contig_144:323173-324988	1814	*	11.8976	12.5157	10.7933	1.60728	3.49e-09	5.15e-08	Chromosome_9	13124265	13124953	Chromosome_9:13124265-13124953	687	*	10.0265	10.6205	8.99919	1.54515	6.69e-12	6.09e-11
Contig_172	458358	458980	Contig_172:458358-458980	621	*	9.33796	10.0126	8.02979	1.8306	3.56e-09	5.25e-08	Chromosome_7	2570187	2573081	Chromosome_7:2570187-2573081	2893	*	13.2339	13.9436	11.7777	2.09766	7.17e-28	2.71e-26
Contig_1279	121648	122285	Contig_1279:121648-122285	636	*	8.81338	7.54001	9.47905	-1.79313	3.56e-09	5.26e-08	Chromosome_3	28666664	28668227	Chromosome_3:28666664-28668227	1562	*	11.2298	10.2602	11.8045	-1.48611	7.4e-13	7.41e-12
Contig_203	316836	317679	Contig_203:316836-317679	842	*	10.6416	11.1991	9.72088	1.39378	3.59e-09	5.29e-08	Chromosome_2	9072500	9073902	Chromosome_2:9072500-9073902	1401	*	12.4396	13.2761	10.2165	2.91663	2.34e-34	1.43e-32
Contig_143	175243	176668	Contig_143:175243-176668	1424	*	12.5141	13.1859	11.2168	1.8188	3.76e-09	5.52e-08	Chromosome_3	5031756	5033148	Chromosome_3:5031756-5033148	1391	*	13.0771	13.7422	11.8062	1.87586	2.61e-23	6.68e-22
Contig_245	170520	173790	Contig_245:170520-173790	3269	*	13.3387	13.9734	12.1784	1.66957	3.77e-09	5.55e-08	Chromosome_3	5274804	5277630	Chromosome_3:5274804-5277630	2825	*	13.3022	13.909	12.2346	1.62468	8.92e-19	1.55e-17
Contig_26	2218850	2221363	Contig_26:2218850-2221363	2512	*	12.5537	13.2155	11.2951	1.77728	3.78e-09	5.55e-08	Chromosome_7	3921478	3923969	Chromosome_7:3921478-3923969	2490	*	12.9846	13.5615	12.0087	1.49009	1.71e-12	1.64e-11
Contig_49	1600081	1601573	Contig_49:1600081-1601573	1491	*	11.8867	12.5151	10.7478	1.64548	3.84e-09	5.64e-08	Chromosome_7	1086382	1087842	Chromosome_7:1086382-1087842	1459	*	12.1275	12.8678	10.5257	2.28321	7.04e-40	6.79e-38
Contig_171	916120	919359	Contig_171:916120-919359	3238	*	13.2801	13.7754	12.5199	1.19619	3.87e-09	5.67e-08	Chromosome_3	29209680	29210902	Chromosome_3:29209680-29210902	1221	*	11.4993	12.1976	10.0934	2.00022	1.12e-17	1.78e-16
Contig_34	659482	660388	Contig_34:659482-660388	905	*	10.214	10.8328	9.10743	1.60942	3.89e-09	5.7e-08	Chromosome_8	8668738	8669693	Chromosome_8:8668738-8669693	954	*	10.5938	11.1411	9.70141	1.36863	2.38e-09	1.59e-08
Contig_74	816510	818072	Contig_74:816510-818072	1561	*	12.0093	12.792	10.1709	2.34687	3.9e-09	5.72e-08	Chromosome_5	814183	814486	Chromosome_5:814183-814486	302	*	8.50392	8.96967	7.81185	1.02889	0.00137969	0.00333632
Contig_127	798822	801751	Contig_127:798822-801751	2928	*	13.1642	13.8463	11.8261	1.86145	4e-09	5.86e-08	Chromosome_3	8431061	8433522	Chromosome_3:8431061-8433522	2460	*	11.9431	12.5616	10.8374	1.66452	1.49e-17	2.33e-16
Contig_57	644701	647697	Contig_57:644701-647697	2995	*	12.9554	13.6116	11.7177	1.75388	4.04e-09	5.9e-08	Chromosome_3	3251939	3253745	Chromosome_3:3251939-3253745	1805	*	11.609	11.8903	11.2592	0.609879	0.00103907	0.00258584
Contig_1591	99663	101289	Contig_1591:99663-101289	1625	*	12.151	12.8357	10.802	1.87273	4.09e-09	5.97e-08	Chromosome_2	11229140	11231122	Chromosome_2:11229140-11231122	1981	*	12.3619	13.042	11.0319	1.94514	2.41e-24	6.76e-23
Contig_1898	21610	24140	Contig_1898:21610-24140	2529	*	11.9813	12.6703	10.6149	1.89085	4.13e-09	6.02e-08	Chromosome_2	1926908	1928718	Chromosome_2:1926908-1928718	1809	*	12.8316	13.5536	11.3188	2.17773	3.01e-36	2.11e-34
Contig_1852	12628	13975	Contig_1852:12628-13975	1346	*	12.3583	12.9681	11.2812	1.57535	4.14e-09	6.03e-08	Chromosome_4	5303050	5303554	Chromosome_4:5303050-5303554	503	*	10.2203	10.7267	9.43313	1.20356	7.08e-06	2.77e-05
Contig_321	71293	71878	Contig_321:71293-71878	584	*	10.0694	10.6299	9.14057	1.40256	4.27e-09	6.22e-08	Chromosome_3	10657040	10658496	Chromosome_3:10657040-10658496	1455	*	12.2357	12.9899	10.5615	2.36242	7.29e-40	7e-38
[truncated: 2,939 more rows]
