# Supplementary material for: Regulatory dynamics distinguishing desiccation tolerance strategies within resurrection grasses
Source: Plant Direct. 2022 Dec 13;6(12):e457. doi: 10.1002/pld3.457 (PMC9748243; doi:10.1002/pld3.457)
Supplement: Supplementary file 8 — Table S7: Gene Ontology Heatmap [file PLD3-6-e457-s010.xlsx]

## Sheet: Supplemental_table_7
			O. thomaeum						E. nindensis
	GO_ID	GOterm	DEup	DEuDBu	DEuDBd	DEdDBu	DEdDBd	DEdown	DEup	DEuDBu	DEuDBd	DEdDBu	DEdDBd	DEdown
Desiccated	GO:0071490	cellular response to far red light	1.3e-13	2.6e-15	1	1	1	1	0.62361	0.3718	1	0.46583	1	0.08419
	GO:0071492	cellular response to UV-A	1.3e-13	2.6e-15	1	1	1	1	0.05608	0.04065	1	1	1	0.85297
	GO:0071486	cellular response to high light intensity	2.2e-11	5.9e-14	1	1	1	0.99991	0.63067	0.42224	1	0.61421	1	0.08858
	GO:0009408	response to heat	2.5e-08	2.2e-13	0.8028	0.99482	0.99624	0.99971	2.6e-08	0.00026	0.55332	0.94098	0.91505	0.99899
	GO:0010117	photoprotection	1.2e-09	3.3e-12	1	0.56146	0.54045	0.98204	0.52505	0.34732	1	0.0525	0.50075	0.01966
	GO:0090056	regulation of chlorophyll metabolic process	2.3e-10	4.4e-12	0.4696	0.73756	0.91075	0.99143	0.48658	0.13892	1	0.02758	0.40103	0.08334
	GO:0071491	cellular response to red light	1.1e-08	4.3e-11	1	1	0.54045	0.98204	0.72533	0.36614	1	0.21664	1	0.00963
	GO:0010030	positive regulation of seed germination	1.5e-06	3.2e-10	1	1	1	0.99998	0.2322	0.21758	0.1047	0.1645	1	0.16595
	GO:0071483	cellular response to blue light	3.9e-05	1.2e-08	1	0.68679	0.87932	0.89665	0.94481	0.84123	1	0.02485	0.04511	0.00449
	GO:0009269	response to desiccation	0.00037	2e-06	1	0.42543	0.65197	0.80245	0.00056	9.3e-06	1	0.33574	0.6234	0.82556
	GO:0010035	response to inorganic substance	0.00068	1.2e-08	0.5307	0.42289	0.73499	0.94127	2.3e-12	1.8e-13	0.84307	0.00187	0.32619	0.22714
	GO:0009651	response to salt stress	0.00214	3.3e-05	0.1435	0.69528	0.7182	0.9785	5.2e-07	4.3e-07	0.05534	0.00991	0.47404	0.25829
	GO:0010243	response to organonitrogen compound	0.00255	4e-06	1	0.00479	0.90485	0.79556	0.41705	0.30898	0.38389	0.73315	0.87432	0.90246
	GO:1901700	response to oxygen-containing compound	0.06794	1.2e-08	0.5109	8.2e-05	0.342	0.67716	0.00013	3.7e-07	0.14643	1.1e-05	0.08083	0.00257
	GO:0010104	regulation of ethylene-activated signaling pathway	0.00128	4.5e-05	0.2441	1	0.835	0.99914	0.281	0.07322	1	1	0.57844	0.99985
	GO:0006979	response to oxidative stress	0.03219	6.5e-05	0.2527	0.21585	0.84047	0.09511	0.05915	0.07475	0.17605	0.1122	0.52511	0.02604
	GO:0006875	cellular metal ion homeostasis	0.02524	2e-05	1	0.20154	0.72382	0.94798	6.5e-06	1.5e-07	1	0.1202	0.51182	0.86255
	GO:0009611	response to wounding	0.3664	0.00025	0.5522	0.51797	0.0518	0.05456	0.11755	0.00624	0.08719	0.0475	0.00304	0.00012
	GO:0001101	response to acid chemical	0.06707	3.7e-06	0.8569	0.1638	0.08145	0.59328	3.4e-09	1.9e-12	0.77837	0.01432	0.4532	0.2595
	GO:0009409	response to cold	0.06167	0.0006	0.0243	0.43443	0.1949	0.07196	0.03836	0.03436	0.18102	0.00753	0.01792	0.01073
	GO:0009415	response to water	0.07296	2.5e-06	0.8435	0.25551	0.11681	0.65145	1e-09	9.3e-13	1	0.01879	0.41999	0.28961
	GO:0042759	long-chain fatty acid biosynthetic proce...	#N/A	#N/A	#N/A	#N/A	#N/A	#N/A	1.5e-05	1.6e-07	1	1	1	1
	GO:0097305	response to alcohol	0.10709	0.00014	0.3166	0.02739	0.55943	0.97561	1.3e-05	5.1e-09	0.37866	0.00065	0.14345	0.28136
	GO:0009651	response to salt stress	0.00214	3.3e-05	0.1435	0.69528	0.7182	0.9785	5.2e-07	4.3e-07	0.05534	0.00991	0.47404	0.25829
	GO:0005985	sucrose metabolic process	0.11568	0.04654	1	0.89847	0.23939	0.23245	0.00027	1.3e-06	1	1	0.22477	0.47096
	GO:0046916	cellular transition metal ion homeostasi...	0.00759	4.6e-05	1	1	0.94195	0.99853	3.4e-09	5.2e-09	1	0.53719	1	0.99973
	GO:0006552	leucine catabolic process	0.42263	0.13186	1	1	1	0.84385	1.1e-05	2.1e-06	1	1	1	1
	GO:0016226	iron-sulfur cluster assembly	0.00421	0.04611	1	1	1	0.97991	1e-06	2.8e-06	0.07329	1	1	0.95019
	GO:0019586	galacturonate metabolic process	#N/A	#N/A	#N/A	#N/A	#N/A	#N/A	0.0003	6.5e-06	1	1	1	1
	GO:0034484	raffinose catabolic process	#N/A	#N/A	#N/A	#N/A	#N/A	#N/A	0.0003	6.5e-06	1	1	1	1
	GO:0009789	positive regulation of abscisic acid-act...	0.5289	0.13214	0.1108	0.9103	1	0.89665	0.00374	1.2e-05	0.13349	0.84065	0.18175	0.83483
	GO:0072507	divalent inorganic cation homeostasis	0.15073	0.0098	1	0.09225	0.11579	0.56883	0.01646	9.2e-05	1	0.47207	0.13706	0.55407
	GO:0001666	response to hypoxia	0.50355	0.08038	1	0.55193	1	0.94526	1.9e-07	1.6e-05	1	1	1	0.87912
	GO:0008202	steroid metabolic process	0.79514	0.21806	0.6494	0.62149	0.78109	0.1254	0.00234	0.00022	1	0.4688	0.30081	0.54373
	GO:0009642	response to light intensity	0.00044	1.6e-08	0.6821	0.49092	0.03072	0.57282	0.00028	1.8e-05	0.15744	0.00938	0.00287	0.00034
	GO:0006099	tricarboxylic acid cycle	0.11295	0.07165	0.1155	0.70019	0.71401	0.91302	1.7e-08	2.7e-05	1	0.69773	0.13208	0.46987
	GO:0018107	peptidyl-threonine phosphorylation	0.25363	0.00803	1	0.31607	1	0.74934	0.0003	4.5e-05	1	0.18307	1	0.86764
	GO:0006101	citrate metabolic process	#N/A	#N/A	#N/A	#N/A	#N/A	#N/A	2.2e-06	6.1e-05	1	1	1	1
	GO:0019287	isopentenyl diphosphate biosynthetic pro...	#N/A	#N/A	#N/A	#N/A	#N/A	#N/A	0.00145	6.1e-05	1	1	1	1
	GO:0006561	proline biosynthetic process	0.61833	0.6276	1	1	1	0.92572	0.00011	7.8e-05	1	1	1	1
