# Supplementary material for: Regulatory dynamics distinguishing desiccation tolerance strategies within resurrection grasses
Source: Plant Direct. 2022 Dec 13;6(12):e457. doi: 10.1002/pld3.457 (PMC9748243; doi:10.1002/pld3.457)
Supplement: Supplementary file 9 — Table S8: Gene Ontology for different sets of syntenic genes [file PLD3-6-e457-s007.xlsx]

## Sheet: Supplemental_table_8
GO.ID	Term	Annotated	Significant	Expected	classic	gene_group	species
GO:0015979	photosynthesis	461	144	39.36	< 1e-30	same_down	E. nindensis
GO:0019684	photosynthesis, light reaction	209	71	17.85	3e-25	same_down	E. nindensis
GO:0009416	response to light stimulus	1375	224	117.41	6e-22	same_down	E. nindensis
GO:0009314	response to radiation	1420	226	121.25	7.8e-21	same_down	E. nindensis
GO:0009767	photosynthetic electron transport chain	81	35	6.92	6.2e-17	same_down	E. nindensis
GO:0009773	photosynthetic electron transport in pho...	24	18	2.05	4.4e-15	same_down	E. nindensis
GO:0009765	photosynthesis, light harvesting	81	32	6.92	2.9e-14	same_down	E. nindensis
GO:0018298	protein-chromophore linkage	75	30	6.4	1.2e-13	same_down	E. nindensis
GO:0006091	generation of precursor metabolites and ...	654	114	55.84	1.3e-13	same_down	E. nindensis
GO:0009768	photosynthesis, light harvesting in phot...	41	22	3.5	1.4e-13	same_down	E. nindensis
GO:0044264	cellular polysaccharide metabolic proces...	502	94	42.86	2.8e-13	same_down	E. nindensis
GO:0050896	response to stimulus	9156	928	781.81	4.2e-12	same_down	E. nindensis
GO:0071669	plant-type cell wall organization or bio...	433	82	36.97	5e-12	same_down	E. nindensis
GO:0009628	response to abiotic stimulus	3716	428	317.3	6.4e-12	same_down	E. nindensis
GO:0006073	cellular glucan metabolic process	392	75	33.47	2.5e-11	same_down	E. nindensis
GO:0044042	glucan metabolic process	392	75	33.47	2.5e-11	same_down	E. nindensis
GO:0019253	reductive pentose-phosphate cycle	27	16	2.31	4e-11	same_down	E. nindensis
GO:0019685	photosynthesis, dark reaction	27	16	2.31	4e-11	same_down	E. nindensis
GO:0005976	polysaccharide metabolic process	605	100	51.66	1e-10	same_down	E. nindensis
GO:0010196	nonphotochemical quenching	29	16	2.48	1.7e-10	same_down	E. nindensis
GO:1990066	energy quenching	29	16	2.48	1.7e-10	same_down	E. nindensis
GO:0009832	plant-type cell wall biogenesis	294	59	25.1	4.8e-10	same_down	E. nindensis
GO:0005975	carbohydrate metabolic process	1824	229	155.75	9.7e-10	same_down	E. nindensis
GO:0015977	carbon fixation	40	18	3.42	9.8e-10	same_down	E. nindensis
GO:0030244	cellulose biosynthetic process	104	30	8.88	1.6e-09	same_down	E. nindensis
GO:0030243	cellulose metabolic process	129	34	11.01	1.8e-09	same_down	E. nindensis
GO:0044262	cellular carbohydrate metabolic process	779	116	66.52	2.2e-09	same_down	E. nindensis
GO:0009638	phototropism	34	16	2.9	3.7e-09	same_down	E. nindensis
GO:0042546	cell wall biogenesis	366	66	31.25	4.7e-09	same_down	E. nindensis
GO:0034637	cellular carbohydrate biosynthetic proce...	420	72	35.86	8.9e-09	same_down	E. nindensis
GO:0009833	plant-type primary cell wall biogenesis	50	19	4.27	1e-08	same_down	E. nindensis
GO:0009645	response to low light intensity stimulus	41	17	3.5	1.3e-08	same_down	E. nindensis
GO:0009637	response to blue light	159	37	13.58	1.4e-08	same_down	E. nindensis
GO:0009606	tropism	162	36	13.83	7.9e-08	same_down	E. nindensis
GO:0033692	cellular polysaccharide biosynthetic pro...	338	59	28.86	1e-07	same_down	E. nindensis
GO:0006544	glycine metabolic process	32	14	2.73	1.1e-07	same_down	E. nindensis
GO:0006000	fructose metabolic process	24	12	2.05	1.5e-07	same_down	E. nindensis
GO:0006820	anion transport	581	87	49.61	1.8e-07	same_down	E. nindensis
GO:0071554	cell wall organization or biogenesis	693	99	59.17	2.5e-07	same_down	E. nindensis
GO:0009639	response to red or far red light	373	62	31.85	2.9e-07	same_down	E. nindensis
GO:0009735	response to cytokinin	565	84	48.24	3.9e-07	same_down	E. nindensis
GO:0051273	beta-glucan metabolic process	165	35	14.09	3.9e-07	same_down	E. nindensis
GO:0010114	response to red light	110	27	9.39	4e-07	same_down	E. nindensis
GO:0009725	response to hormone	3151	344	269.06	4.1e-07	same_down	E. nindensis
GO:0009719	response to endogenous stimulus	3169	345	270.59	5.2e-07	same_down	E. nindensis
GO:0006108	malate metabolic process	51	17	4.35	5.6e-07	same_down	E. nindensis
GO:0009250	glucan biosynthetic process	235	44	20.07	5.8e-07	same_down	E. nindensis
GO:0051274	beta-glucan biosynthetic process	140	31	11.95	6.7e-07	same_down	E. nindensis
GO:0009071	serine family amino acid catabolic proce...	15	9	1.28	7.4e-07	same_down	E. nindensis
GO:0048829	root cap development	15	9	1.28	7.4e-07	same_down	E. nindensis
GO:0006811	ion transport	1239	155	105.79	7.4e-07	same_down	E. nindensis
GO:0006546	glycine catabolic process	12	8	1.02	1e-06	same_down	E. nindensis
GO:0016051	carbohydrate biosynthetic process	678	95	57.89	1.1e-06	same_down	E. nindensis
GO:0009834	plant-type secondary cell wall biogenesi...	122	28	10.42	1.1e-06	same_down	E. nindensis
GO:0001505	regulation of neurotransmitter levels	59	18	5.04	1.2e-06	same_down	E. nindensis
GO:0042133	neurotransmitter metabolic process	59	18	5.04	1.2e-06	same_down	E. nindensis
GO:0010033	response to organic substance	3529	376	301.33	1.3e-06	same_down	E. nindensis
GO:0009069	serine family amino acid metabolic proce...	110	26	9.39	1.4e-06	same_down	E. nindensis
GO:0006857	oligopeptide transport	145	31	12.38	1.5e-06	same_down	E. nindensis
GO:0009063	cellular amino acid catabolic process	160	33	13.66	1.6e-06	same_down	E. nindensis
GO:0044247	cellular polysaccharide catabolic proces...	91	23	7.77	1.6e-06	same_down	E. nindensis
GO:0034220	ion transmembrane transport	367	59	31.34	1.7e-06	same_down	E. nindensis
GO:0022900	electron transport chain	176	35	15.03	1.9e-06	same_down	E. nindensis
GO:0000271	polysaccharide biosynthetic process	389	61	33.22	2.6e-06	same_down	E. nindensis
GO:0015849	organic acid transport	291	49	24.85	3.4e-06	same_down	E. nindensis
GO:0046942	carboxylic acid transport	291	49	24.85	3.4e-06	same_down	E. nindensis
GO:0006833	water transport	53	16	4.53	5.3e-06	same_down	E. nindensis
GO:0042044	fluid transport	53	16	4.53	5.3e-06	same_down	E. nindensis
GO:1901606	alpha-amino acid catabolic process	154	31	13.15	5.6e-06	same_down	E. nindensis
GO:0000272	polysaccharide catabolic process	125	27	10.67	5.6e-06	same_down	E. nindensis
GO:0042221	response to chemical	4916	498	419.76	6.5e-06	same_down	E. nindensis
GO:0065009	regulation of molecular function	192	35	16.39	1.5e-05	same_down	E. nindensis
GO:0042135	neurotransmitter catabolic process	20	9	1.71	1.7e-05	same_down	E. nindensis
GO:0015711	organic anion transport	343	53	29.29	1.8e-05	same_down	E. nindensis
GO:0009733	response to auxin	716	94	61.14	1.8e-05	same_down	E. nindensis
GO:0006558	L-phenylalanine metabolic process	58	16	4.95	1.9e-05	same_down	E. nindensis
GO:1902221	erythrose 4-phosphate/phosphoenolpyruvat...	58	16	4.95	1.9e-05	same_down	E. nindensis
GO:0010358	leaf shaping	16	8	1.37	1.9e-05	same_down	E. nindensis
GO:0009664	plant-type cell wall organization	203	36	17.33	2.1e-05	same_down	E. nindensis
GO:0009251	glucan catabolic process	91	21	7.77	2.1e-05	same_down	E. nindensis
GO:0051090	regulation of DNA-binding transcription ...	6	5	0.51	2.5e-05	same_down	E. nindensis
GO:0042938	dipeptide transport	48	14	4.1	3.1e-05	same_down	E. nindensis
GO:0055085	transmembrane transport	881	110	75.23	3.3e-05	same_down	E. nindensis
GO:0010583	response to cyclopentenone	67	17	5.72	3.4e-05	same_down	E. nindensis
GO:0010258	NADH dehydrogenase complex (plastoquinon...	13	7	1.11	3.5e-05	same_down	E. nindensis
GO:0030388	fructose 1,6-bisphosphate metabolic proc...	13	7	1.11	3.5e-05	same_down	E. nindensis
GO:2000030	regulation of response to red or far red...	56	15	4.78	5e-05	same_down	E. nindensis
GO:0007167	enzyme linked receptor protein signaling...	228	38	19.47	5.1e-05	same_down	E. nindensis
GO:0007169	transmembrane receptor protein tyrosine ...	228	38	19.47	5.1e-05	same_down	E. nindensis
GO:0015995	chlorophyll biosynthetic process	164	30	14	5.4e-05	same_down	E. nindensis
GO:0098656	anion transmembrane transport	141	27	12.04	5.5e-05	same_down	E. nindensis
GO:0044093	positive regulation of molecular functio...	104	22	8.88	5.6e-05	same_down	E. nindensis
GO:0071555	cell wall organization	349	52	29.8	5.7e-05	same_down	E. nindensis
GO:0010215	cellulose microfibril organization	14	7	1.2	6.6e-05	same_down	E. nindensis
GO:1903825	organic acid transmembrane transport	58	15	4.95	7.7e-05	same_down	E. nindensis
GO:1905039	carboxylic acid transmembrane transport	58	15	4.95	7.7e-05	same_down	E. nindensis
GO:0005982	starch metabolic process	116	23	9.9	0.00011	same_down	E. nindensis
GO:0023052	signaling	2481	262	211.85	0.00012	same_down	E. nindensis
GO:0010218	response to far red light	110	22	9.39	0.00013	same_down	E. nindensis
GO:0055114	oxidation-reduction process	902	109	77.02	0.00014	same_down	E. nindensis
GO:0044092	negative regulation of molecular functio...	48	13	4.1	0.00014	same_down	E. nindensis
GO:0044275	cellular carbohydrate catabolic process	118	23	10.08	0.00014	same_down	E. nindensis
GO:0019318	hexose metabolic process	241	38	20.58	0.00017	same_down	E. nindensis
GO:0009074	aromatic amino acid family catabolic pro...	62	15	5.29	0.00017	same_down	E. nindensis
GO:0015893	drug transport	168	29	14.35	0.0002	same_down	E. nindensis
GO:0009800	cinnamic acid biosynthetic process	21	8	1.79	0.00021	same_down	E. nindensis
GO:0009803	cinnamic acid metabolic process	21	8	1.79	0.00021	same_down	E. nindensis
GO:0009644	response to high light intensity	210	34	17.93	0.00022	same_down	E. nindensis
GO:0006559	L-phenylalanine catabolic process	44	12	3.76	0.00023	same_down	E. nindensis
GO:1902222	erythrose 4-phosphate/phosphoenolpyruvat...	44	12	3.76	0.00023	same_down	E. nindensis
GO:0015718	monocarboxylic acid transport	99	20	8.45	0.00023	same_down	E. nindensis
GO:0019265	glycine biosynthetic process, by transam...	5	4	0.43	0.00025	same_down	E. nindensis
GO:0009072	aromatic amino acid family metabolic pro...	146	26	12.47	0.00026	same_down	E. nindensis
GO:0007165	signal transduction	2470	258	210.91	0.00028	same_down	E. nindensis
GO:0005983	starch catabolic process	45	12	3.84	0.00029	same_down	E. nindensis
GO:0015994	chlorophyll metabolic process	222	35	18.96	0.0003	same_down	E. nindensis
GO:0009642	response to light intensity	391	54	33.39	0.0003	same_down	E. nindensis
GO:0042440	pigment metabolic process	402	55	34.33	0.00034	same_down	E. nindensis
GO:0006836	neurotransmitter transport	28	9	2.39	0.00037	same_down	E. nindensis
GO:0006865	amino acid transport	158	27	13.49	0.00039	same_down	E. nindensis
GO:0007267	cell-cell signaling	23	8	1.96	0.00042	same_down	E. nindensis
GO:0010360	negative regulation of anion channel act...	9	5	0.77	0.00042	same_down	E. nindensis
GO:0010361	regulation of anion channel activity by ...	9	5	0.77	0.00042	same_down	E. nindensis
GO:0010362	negative regulation of anion channel act...	9	5	0.77	0.00042	same_down	E. nindensis
GO:0015976	carbon utilization	9	5	0.77	0.00042	same_down	E. nindensis
GO:0032410	negative regulation of transporter activ...	9	5	0.77	0.00042	same_down	E. nindensis
GO:0032413	negative regulation of ion transmembrane...	9	5	0.77	0.00042	same_down	E. nindensis
GO:0034763	negative regulation of transmembrane tra...	9	5	0.77	0.00042	same_down	E. nindensis
GO:0034766	negative regulation of ion transmembrane...	9	5	0.77	0.00042	same_down	E. nindensis
GO:1903792	negative regulation of anion transport	9	5	0.77	0.00042	same_down	E. nindensis
GO:1903960	negative regulation of anion transmembra...	9	5	0.77	0.00042	same_down	E. nindensis
GO:0006006	glucose metabolic process	96	19	8.2	0.00043	same_down	E. nindensis
GO:0030198	extracellular matrix organization	18	7	1.54	0.00045	same_down	E. nindensis
GO:0043062	extracellular structure organization	18	7	1.54	0.00045	same_down	E. nindensis
GO:0070726	cell wall assembly	18	7	1.54	0.00045	same_down	E. nindensis
GO:0071668	plant-type cell wall assembly	18	7	1.54	0.00045	same_down	E. nindensis
GO:0046148	pigment biosynthetic process	335	47	28.6	0.00051	same_down	E. nindensis
GO:0015800	acidic amino acid transport	24	8	2.05	0.00059	same_down	E. nindensis
GO:0043085	positive regulation of catalytic activit...	91	18	7.77	0.00061	same_down	E. nindensis
GO:0006522	alanine metabolic process	14	6	1.2	0.00063	same_down	E. nindensis
GO:0006524	alanine catabolic process	14	6	1.2	0.00063	same_down	E. nindensis
GO:0006848	pyruvate transport	14	6	1.2	0.00063	same_down	E. nindensis
GO:0009078	pyruvate family amino acid metabolic pro...	14	6	1.2	0.00063	same_down	E. nindensis
GO:0009080	pyruvate family amino acid catabolic pro...	14	6	1.2	0.00063	same_down	E. nindensis
GO:0010161	red light signaling pathway	14	6	1.2	0.00063	same_down	E. nindensis
GO:0042851	L-alanine metabolic process	14	6	1.2	0.00063	same_down	E. nindensis
GO:0042853	L-alanine catabolic process	14	6	1.2	0.00063	same_down	E. nindensis
GO:0000281	mitotic cytokinesis	123	22	10.5	0.00069	same_down	E. nindensis
GO:0034599	cellular response to oxidative stress	165	27	14.09	0.00078	same_down	E. nindensis
GO:0010412	mannan metabolic process	10	5	0.85	0.00079	same_down	E. nindensis
GO:0007154	cell communication	2861	290	244.29	0.0008	same_down	E. nindensis
GO:0006779	porphyrin-containing compound biosynthet...	191	30	16.31	0.00083	same_down	E. nindensis
GO:0045229	external encapsulating structure organiz...	417	55	35.61	0.00083	same_down	E. nindensis
GO:0014070	response to organic cyclic compound	658	80	56.18	0.00084	same_down	E. nindensis
GO:0030308	negative regulation of cell growth	31	9	2.65	0.00084	same_down	E. nindensis
GO:0043648	dicarboxylic acid metabolic process	192	30	16.39	0.0009	same_down	E. nindensis
GO:0009226	nucleotide-sugar biosynthetic process	94	18	8.03	0.00091	same_down	E. nindensis
GO:0005986	sucrose biosynthetic process	44	11	3.76	0.00093	same_down	E. nindensis
GO:0007166	cell surface receptor signaling pathway	457	59	39.02	0.00094	same_down	E. nindensis
GO:0010257	NADH dehydrogenase complex assembly	20	7	1.71	0.00094	same_down	E. nindensis
GO:0005996	monosaccharide metabolic process	317	44	27.07	0.00094	same_down	E. nindensis
GO:0009698	phenylpropanoid metabolic process	429	56	36.63	0.00096	same_down	E. nindensis
GO:2001142	nicotinate transport	15	6	1.28	0.00098	same_down	E. nindensis
GO:0019319	hexose biosynthetic process	58	13	4.95	0.00101	same_down	E. nindensis
GO:0033014	tetrapyrrole biosynthetic process	194	30	16.57	0.00107	same_down	E. nindensis
GO:0016052	carbohydrate catabolic process	356	48	30.4	0.00108	same_down	E. nindensis
GO:0008272	sulfate transport	27	8	2.31	0.00141	same_down	E. nindensis
GO:0042939	tripeptide transport	16	6	1.37	0.00145	same_down	E. nindensis
GO:0006949	syncytium formation	7	4	0.6	0.0015	same_down	E. nindensis
GO:0010046	response to mycotoxin	7	4	0.6	0.0015	same_down	E. nindensis
GO:0015693	magnesium ion transport	7	4	0.6	0.0015	same_down	E. nindensis
GO:0051938	L-glutamate import	7	4	0.6	0.0015	same_down	E. nindensis
GO:0042435	indole-containing compound biosynthetic ...	40	10	3.42	0.00158	same_down	E. nindensis
GO:0071482	cellular response to light stimulus	208	31	17.76	0.00164	same_down	E. nindensis
GO:0042136	neurotransmitter biosynthetic process	34	9	2.9	0.00174	same_down	E. nindensis
GO:1901605	alpha-amino acid metabolic process	568	69	48.5	0.00187	same_down	E. nindensis
GO:0071478	cellular response to radiation	210	31	17.93	0.00192	same_down	E. nindensis
GO:0009699	phenylpropanoid biosynthetic process	366	48	31.25	0.00193	same_down	E. nindensis
GO:0009812	flavonoid metabolic process	255	36	21.77	0.00194	same_down	E. nindensis
GO:0009828	plant-type cell wall loosening	48	11	4.1	0.002	same_down	E. nindensis
GO:0006542	glutamine biosynthetic process	12	5	1.02	0.00215	same_down	E. nindensis
GO:0045926	negative regulation of growth	42	10	3.59	0.00234	same_down	E. nindensis
GO:0009820	alkaloid metabolic process	23	7	1.96	0.00236	same_down	E. nindensis
GO:0016054	organic acid catabolic process	286	39	24.42	0.00245	same_down	E. nindensis
GO:0046395	carboxylic acid catabolic process	286	39	24.42	0.00245	same_down	E. nindensis
GO:0061640	cytoskeleton-dependent cytokinesis	144	23	12.3	0.00254	same_down	E. nindensis
GO:0009809	lignin biosynthetic process	232	33	19.81	0.00259	same_down	E. nindensis
GO:0006778	porphyrin-containing compound metabolic ...	251	35	21.43	0.00274	same_down	E. nindensis
GO:0009647	skotomorphogenesis	8	4	0.68	0.0028	same_down	E. nindensis
GO:0009904	chloroplast accumulation movement	8	4	0.68	0.0028	same_down	E. nindensis
GO:0042350	GDP-L-fucose biosynthetic process	8	4	0.68	0.0028	same_down	E. nindensis
GO:0042351	'de novo' GDP-L-fucose biosynthetic proc...	8	4	0.68	0.0028	same_down	E. nindensis
GO:0046368	GDP-L-fucose metabolic process	8	4	0.68	0.0028	same_down	E. nindensis
GO:0033013	tetrapyrrole metabolic process	252	35	21.52	0.00292	same_down	E. nindensis
GO:0009640	photomorphogenesis	198	29	16.91	0.00295	same_down	E. nindensis
GO:0010206	photosystem II repair	30	8	2.56	0.00296	same_down	E. nindensis
GO:0009411	response to UV	308	41	26.3	0.00301	same_down	E. nindensis
GO:0006516	glycoprotein catabolic process	13	5	1.11	0.00324	same_down	E. nindensis
GO:0015807	L-amino acid transport	13	5	1.11	0.00324	same_down	E. nindensis
GO:2000023	regulation of lateral root development	13	5	1.11	0.00324	same_down	E. nindensis
GO:2000069	regulation of post-embryonic root develo...	13	5	1.11	0.00324	same_down	E. nindensis
GO:0009888	tissue development	895	100	76.42	0.00329	same_down	E. nindensis
GO:0009864	induced systemic resistance, jasmonic ac...	44	10	3.76	0.00337	same_down	E. nindensis
GO:0009739	response to gibberellin	183	27	15.63	0.00364	same_down	E. nindensis
GO:0006721	terpenoid metabolic process	219	31	18.7	0.00368	same_down	E. nindensis
GO:0009902	chloroplast relocation	31	8	2.65	0.00369	same_down	E. nindensis
GO:0017014	protein nitrosylation	31	8	2.65	0.00369	same_down	E. nindensis
GO:0018119	peptidyl-cysteine S-nitrosylation	31	8	2.65	0.00369	same_down	E. nindensis
GO:0051667	establishment of plastid localization	31	8	2.65	0.00369	same_down	E. nindensis
GO:0006498	N-terminal protein lipidation	59	12	5.04	0.00371	same_down	E. nindensis
GO:0006499	N-terminal protein myristoylation	59	12	5.04	0.00371	same_down	E. nindensis
GO:0034762	regulation of transmembrane transport	67	13	5.72	0.00396	same_down	E. nindensis
GO:0034765	regulation of ion transmembrane transpor...	67	13	5.72	0.00396	same_down	E. nindensis
GO:0005977	glycogen metabolic process	45	10	3.84	0.00401	same_down	E. nindensis
GO:0006112	energy reserve metabolic process	45	10	3.84	0.00401	same_down	E. nindensis
GO:0009070	serine family amino acid biosynthetic pr...	83	15	7.09	0.00418	same_down	E. nindensis
GO:0006835	dicarboxylic acid transport	53	11	4.53	0.00455	same_down	E. nindensis
GO:0010047	fruit dehiscence	26	7	2.22	0.00505	same_down	E. nindensis
GO:0010244	response to low fluence blue light stimu...	26	7	2.22	0.00505	same_down	E. nindensis
GO:0044550	secondary metabolite biosynthetic proces...	582	68	49.7	0.00511	same_down	E. nindensis
GO:0006545	glycine biosynthetic process	20	6	1.71	0.00523	same_down	E. nindensis
GO:0009827	plant-type cell wall modification	77	14	6.57	0.00525	same_down	E. nindensis
GO:0000910	cytokinesis	179	26	15.28	0.00526	same_down	E. nindensis
GO:0006809	nitric oxide biosynthetic process	5	3	0.43	0.00545	same_down	E. nindensis
GO:0009759	indole glucosinolate biosynthetic proces...	5	3	0.43	0.00545	same_down	E. nindensis
GO:0043132	NAD transport	5	3	0.43	0.00545	same_down	E. nindensis
GO:0046209	nitric oxide metabolic process	5	3	0.43	0.00545	same_down	E. nindensis
GO:2000306	positive regulation of photomorphogenesi...	5	3	0.43	0.00545	same_down	E. nindensis
GO:0009630	gravitropism	127	20	10.84	0.00549	same_down	E. nindensis
GO:0009785	blue light signaling pathway	47	10	4.01	0.00557	same_down	E. nindensis
GO:0030522	intracellular receptor signaling pathway	47	10	4.01	0.00557	same_down	E. nindensis
GO:0006570	tyrosine metabolic process	33	8	2.82	0.00557	same_down	E. nindensis
GO:0006874	cellular calcium ion homeostasis	40	9	3.42	0.0057	same_down	E. nindensis
GO:0044281	small molecule metabolic process	3451	334	294.67	0.00589	same_down	E. nindensis
GO:0006094	gluconeogenesis	55	11	4.7	0.00611	same_down	E. nindensis
GO:0043622	cortical microtubule organization	55	11	4.7	0.00611	same_down	E. nindensis
GO:0048598	embryonic morphogenesis	55	11	4.7	0.00611	same_down	E. nindensis
GO:0009831	plant-type cell wall modification involv...	27	7	2.31	0.00632	same_down	E. nindensis
GO:0018377	protein myristoylation	63	12	5.38	0.00644	same_down	E. nindensis
GO:0009225	nucleotide-sugar metabolic process	129	20	11.01	0.00655	same_down	E. nindensis
GO:0009769	photosynthesis, light harvesting in phot...	15	5	1.28	0.00655	same_down	E. nindensis
GO:0043097	pyrimidine nucleoside salvage	15	5	1.28	0.00655	same_down	E. nindensis
GO:0043271	negative regulation of ion transport	15	5	1.28	0.00655	same_down	E. nindensis
GO:0051051	negative regulation of transport	15	5	1.28	0.00655	same_down	E. nindensis
GO:0010476	gibberellin mediated signaling pathway	71	13	6.06	0.0066	same_down	E. nindensis
GO:0046351	disaccharide biosynthetic process	71	13	6.06	0.0066	same_down	E. nindensis
GO:0010359	regulation of anion channel activity	41	9	3.5	0.00676	same_down	E. nindensis
GO:0022898	regulation of transmembrane transporter ...	41	9	3.5	0.00676	same_down	E. nindensis
GO:0032409	regulation of transporter activity	41	9	3.5	0.00676	same_down	E. nindensis
GO:0032412	regulation of ion transmembrane transpor...	41	9	3.5	0.00676	same_down	E. nindensis
GO:1903959	regulation of anion transmembrane transp...	41	9	3.5	0.00676	same_down	E. nindensis
GO:0009821	alkaloid biosynthetic process	21	6	1.79	0.0068	same_down	E. nindensis
GO:0016114	terpenoid biosynthetic process	174	25	14.86	0.00703	same_down	E. nindensis
GO:0090548	response to nitrate starvation	10	4	0.85	0.00731	same_down	E. nindensis
GO:1902025	nitrate import	10	4	0.85	0.00731	same_down	E. nindensis
GO:0006714	sesquiterpenoid metabolic process	64	12	5.46	0.00732	same_down	E. nindensis
GO:0009808	lignin metabolic process	286	37	24.42	0.00736	same_down	E. nindensis
GO:0006002	fructose 6-phosphate metabolic process	49	10	4.18	0.00756	same_down	E. nindensis
GO:0019438	aromatic compound biosynthetic process	4329	411	369.64	0.00766	same_down	E. nindensis
GO:0048367	shoot system development	1367	142	116.72	0.00794	same_down	E. nindensis
GO:0019750	chloroplast localization	35	8	2.99	0.00811	same_down	E. nindensis
GO:0051644	plastid localization	35	8	2.99	0.00811	same_down	E. nindensis
GO:0071370	cellular response to gibberellin stimulu...	73	13	6.23	0.00836	same_down	E. nindensis
GO:0050790	regulation of catalytic activity	133	20	11.36	0.00915	same_down	E. nindensis
GO:0042737	drug catabolic process	319	40	27.24	0.00919	same_down	E. nindensis
GO:0008544	epidermis development	29	7	2.48	0.00956	same_down	E. nindensis
GO:0009913	epidermal cell differentiation	29	7	2.48	0.00956	same_down	E. nindensis
GO:0030855	epithelial cell differentiation	29	7	2.48	0.00956	same_down	E. nindensis
GO:0042547	cell wall modification involved in multi...	29	7	2.48	0.00956	same_down	E. nindensis
GO:0080167	response to karrikin	36	8	3.07	0.00967	same_down	E. nindensis
GO:0043609	regulation of carbon utilization	6	3	0.51	0.01021	same_down	E. nindensis
GO:0030865	cortical cytoskeleton organization	59	11	5.04	0.01045	same_down	E. nindensis
GO:0009825	multidimensional cell growth	100	16	8.54	0.0105	same_down	E. nindensis
GO:0006090	pyruvate metabolic process	245	32	20.92	0.01052	same_down	E. nindensis
GO:0009740	gibberellic acid mediated signaling path...	67	12	5.72	0.01056	same_down	E. nindensis
GO:0048532	anatomical structure arrangement	126	19	10.76	0.01057	same_down	E. nindensis
GO:0010338	leaf formation	11	4	0.94	0.01072	same_down	E. nindensis
GO:0019481	L-alanine catabolic process, by transami...	11	4	0.94	0.01072	same_down	E. nindensis
GO:0051289	protein homotetramerization	11	4	0.94	0.01072	same_down	E. nindensis
GO:0051180	vitamin transport	23	6	1.96	0.01091	same_down	E. nindensis
GO:0042742	defense response to bacterium	675	75	57.64	0.01123	same_down	E. nindensis
GO:0009813	flavonoid biosynthetic process	218	29	18.61	0.01132	same_down	E. nindensis
GO:0018198	peptidyl-cysteine modification	37	8	3.16	0.01143	same_down	E. nindensis
GO:0019252	starch biosynthetic process	52	10	4.44	0.01153	same_down	E. nindensis
GO:0043174	nucleoside salvage	30	7	2.56	0.01157	same_down	E. nindensis
GO:0009629	response to gravity	154	22	13.15	0.01167	same_down	E. nindensis
GO:0050794	regulation of cellular process	5801	538	495.33	0.0121	same_down	E. nindensis
GO:0010229	inflorescence development	45	9	3.84	0.01257	same_down	E. nindensis
GO:0044070	regulation of anion transport	45	9	3.84	0.01257	same_down	E. nindensis
GO:0010017	red or far-red light signaling pathway	111	17	9.48	0.01299	same_down	E. nindensis
GO:0042493	response to drug	867	93	74.03	0.01302	same_down	E. nindensis
GO:0016310	phosphorylation	2018	200	172.31	0.01305	same_down	E. nindensis
GO:0031122	cytoplasmic microtubule organization	69	12	5.89	0.01326	same_down	E. nindensis
GO:0005984	disaccharide metabolic process	120	18	10.25	0.01326	same_down	E. nindensis
GO:0030154	cell differentiation	1026	108	87.61	0.01333	same_down	E. nindensis
GO:0030091	protein repair	38	8	3.24	0.01342	same_down	E. nindensis
GO:0015698	inorganic anion transport	175	24	14.94	0.01409	same_down	E. nindensis
GO:0099402	plant organ development	1478	150	126.2	0.0141	same_down	E. nindensis
GO:0010119	regulation of stomatal movement	148	21	12.64	0.01452	same_down	E. nindensis
GO:0010087	phloem or xylem histogenesis	139	20	11.87	0.01455	same_down	E. nindensis
GO:0044282	small molecule catabolic process	379	45	32.36	0.01526	same_down	E. nindensis
GO:0010118	stomatal movement	224	29	19.13	0.01603	same_down	E. nindensis
GO:0048826	cotyledon morphogenesis	32	7	2.73	0.01648	same_down	E. nindensis
GO:0060429	epithelium development	32	7	2.73	0.01648	same_down	E. nindensis
GO:0019748	secondary metabolic process	760	82	64.89	0.0165	same_down	E. nindensis
GO:0019288	isopentenyl diphosphate biosynthetic pro...	25	6	2.13	0.01654	same_down	E. nindensis
GO:0010480	microsporocyte differentiation	7	3	0.6	0.01674	same_down	E. nindensis
GO:0048533	sporocyte differentiation	7	3	0.6	0.01674	same_down	E. nindensis
GO:1901141	regulation of lignin biosynthetic proces...	7	3	0.6	0.01674	same_down	E. nindensis
GO:0005985	sucrose metabolic process	88	14	7.51	0.01677	same_down	E. nindensis
GO:0009965	leaf morphogenesis	178	24	15.2	0.01708	same_down	E. nindensis
GO:0071365	cellular response to auxin stimulus	363	43	31	0.01802	same_down	E. nindensis
GO:0006720	isoprenoid metabolic process	275	34	23.48	0.01861	same_down	E. nindensis
GO:0007017	microtubule-based process	227	29	19.38	0.0189	same_down	E. nindensis
GO:0046134	pyrimidine nucleoside biosynthetic proce...	48	9	4.1	0.01891	same_down	E. nindensis
GO:0072583	clathrin-dependent endocytosis	19	5	1.62	0.01904	same_down	E. nindensis
GO:2000762	regulation of phenylpropanoid metabolic ...	19	5	1.62	0.01904	same_down	E. nindensis
GO:0030245	cellulose catabolic process	33	7	2.82	0.01942	same_down	E. nindensis
GO:0051275	beta-glucan catabolic process	33	7	2.82	0.01942	same_down	E. nindensis
GO:0048869	cellular developmental process	1450	146	123.81	0.01949	same_down	E. nindensis
GO:0009617	response to bacterium	829	88	70.79	0.01956	same_down	E. nindensis
GO:0009635	response to herbicide	26	6	2.22	0.01998	same_down	E. nindensis
GO:0022622	root system development	788	84	67.29	0.02018	same_down	E. nindensis
GO:0048364	root development	788	84	67.29	0.02018	same_down	E. nindensis
GO:0009094	L-phenylalanine biosynthetic process	13	4	1.11	0.02024	same_down	E. nindensis
GO:0019249	lactate biosynthetic process	13	4	1.11	0.02024	same_down	E. nindensis
GO:1902223	erythrose 4-phosphate/phosphoenolpyruvat...	13	4	1.11	0.02024	same_down	E. nindensis
GO:0001558	regulation of cell growth	99	15	8.45	0.02063	same_down	E. nindensis
GO:0010099	regulation of photomorphogenesis	41	8	3.5	0.0209	same_down	E. nindensis
GO:0051510	regulation of unidimensional cell growth	41	8	3.5	0.0209	same_down	E. nindensis
GO:0043269	regulation of ion transport	82	13	7	0.02126	same_down	E. nindensis
GO:0006213	pyrimidine nucleoside metabolic process	57	10	4.87	0.0214	same_down	E. nindensis
GO:0015706	nitrate transport	49	9	4.18	0.02146	same_down	E. nindensis
GO:0055074	calcium ion homeostasis	49	9	4.18	0.02146	same_down	E. nindensis
GO:0009409	response to cold	812	86	69.33	0.02188	same_down	E. nindensis
GO:0048582	positive regulation of post-embryonic de...	173	23	14.77	0.02235	same_down	E. nindensis
GO:0042537	benzene-containing compound metabolic pr...	66	11	5.64	0.02325	same_down	E. nindensis
GO:0003333	amino acid transmembrane transport	20	5	1.71	0.02364	same_down	E. nindensis
GO:0016123	xanthophyll biosynthetic process	20	5	1.71	0.02364	same_down	E. nindensis
GO:0006793	phosphorus metabolic process	3176	301	271.19	0.02408	same_down	E. nindensis
GO:0010116	positive regulation of abscisic acid bio...	8	3	0.68	0.0251	same_down	E. nindensis
GO:0010155	regulation of proton transport	8	3	0.68	0.0251	same_down	E. nindensis
GO:0015801	aromatic amino acid transport	8	3	0.68	0.0251	same_down	E. nindensis
GO:0032411	positive regulation of transporter activ...	8	3	0.68	0.0251	same_down	E. nindensis
GO:0032414	positive regulation of ion transmembrane...	8	3	0.68	0.0251	same_down	E. nindensis
GO:0034764	positive regulation of transmembrane tra...	8	3	0.68	0.0251	same_down	E. nindensis
GO:0034767	positive regulation of ion transmembrane...	8	3	0.68	0.0251	same_down	E. nindensis
GO:0043270	positive regulation of ion transport	8	3	0.68	0.0251	same_down	E. nindensis
GO:0071000	response to magnetism	8	3	0.68	0.0251	same_down	E. nindensis
GO:1901332	negative regulation of lateral root deve...	8	3	0.68	0.0251	same_down	E. nindensis
GO:1901475	pyruvate transmembrane transport	8	3	0.68	0.0251	same_down	E. nindensis
GO:1901529	positive regulation of anion channel act...	8	3	0.68	0.0251	same_down	E. nindensis
GO:1902446	regulation of shade avoidance	8	3	0.68	0.0251	same_down	E. nindensis
GO:1902448	positive regulation of shade avoidance	8	3	0.68	0.0251	same_down	E. nindensis
GO:1903793	positive regulation of anion transport	8	3	0.68	0.0251	same_down	E. nindensis
GO:1903961	positive regulation of anion transmembra...	8	3	0.68	0.0251	same_down	E. nindensis
GO:1904062	regulation of cation transmembrane trans...	8	3	0.68	0.0251	same_down	E. nindensis
GO:0006107	oxaloacetate metabolic process	14	4	1.2	0.02646	same_down	E. nindensis
GO:0006571	tyrosine biosynthetic process	14	4	1.2	0.02646	same_down	E. nindensis
GO:0043090	amino acid import	14	4	1.2	0.02646	same_down	E. nindensis
GO:0009741	response to brassinosteroid	176	23	15.03	0.02673	same_down	E. nindensis
GO:0017144	drug metabolic process	1196	121	102.12	0.02769	same_down	E. nindensis
GO:1901362	organic cyclic compound biosynthetic pro...	4589	425	391.84	0.0286	same_down	E. nindensis
GO:0010205	photoinhibition	21	5	1.79	0.02891	same_down	E. nindensis
GO:0043155	negative regulation of photosynthesis, l...	21	5	1.79	0.02891	same_down	E. nindensis
GO:1905156	negative regulation of photosynthesis	21	5	1.79	0.02891	same_down	E. nindensis
GO:0006662	glycerol ether metabolic process	60	10	5.12	0.02967	same_down	E. nindensis
GO:0009682	induced systemic resistance	60	10	5.12	0.02967	same_down	E. nindensis
GO:0018904	ether metabolic process	60	10	5.12	0.02967	same_down	E. nindensis
GO:1901607	alpha-amino acid biosynthetic process	295	35	25.19	0.02973	same_down	E. nindensis
GO:0010089	xylem development	86	13	7.34	0.0303	same_down	E. nindensis
GO:0009240	isopentenyl diphosphate biosynthetic pro...	36	7	3.07	0.03037	same_down	E. nindensis
GO:0019740	nitrogen utilization	36	7	3.07	0.03037	same_down	E. nindensis
GO:0046490	isopentenyl diphosphate metabolic proces...	36	7	3.07	0.03037	same_down	E. nindensis
GO:0006468	protein phosphorylation	1495	148	127.65	0.03089	same_down	E. nindensis
GO:0045089	positive regulation of innate immune res...	141	19	12.04	0.03136	same_down	E. nindensis
GO:0016042	lipid catabolic process	377	43	32.19	0.0316	same_down	E. nindensis
GO:0010016	shoot system morphogenesis	277	33	23.65	0.03231	same_down	E. nindensis
GO:0031349	positive regulation of defense response	151	20	12.89	0.03262	same_down	E. nindensis
GO:0044283	small molecule biosynthetic process	1575	155	134.49	0.03288	same_down	E. nindensis
GO:0071214	cellular response to abiotic stimulus	358	41	30.57	0.0332	same_down	E. nindensis
GO:0104004	cellular response to environmental stimu...	358	41	30.57	0.0332	same_down	E. nindensis
GO:0006183	GTP biosynthetic process	15	4	1.28	0.0337	same_down	E. nindensis
GO:0009095	aromatic amino acid family biosynthetic ...	15	4	1.28	0.0337	same_down	E. nindensis
GO:0009687	abscisic acid metabolic process	53	9	4.53	0.03415	same_down	E. nindensis
GO:0043288	apocarotenoid metabolic process	53	9	4.53	0.03415	same_down	E. nindensis
GO:1902644	tertiary alcohol metabolic process	53	9	4.53	0.03415	same_down	E. nindensis
GO:0010383	cell wall polysaccharide metabolic proce...	190	24	16.22	0.03426	same_down	E. nindensis
GO:0045491	xylan metabolic process	70	11	5.98	0.03438	same_down	E. nindensis
GO:0010051	xylem and phloem pattern formation	124	17	10.59	0.0348	same_down	E. nindensis
GO:0015713	phosphoglycerate transmembrane transport	22	5	1.88	0.03486	same_down	E. nindensis
GO:0030100	regulation of endocytosis	22	5	1.88	0.03486	same_down	E. nindensis
GO:0042873	aldonate transmembrane transport	22	5	1.88	0.03486	same_down	E. nindensis
GO:0032787	monocarboxylic acid metabolic process	1077	109	91.96	0.03487	same_down	E. nindensis
GO:0051094	positive regulation of developmental pro...	210	26	17.93	0.03536	same_down	E. nindensis
GO:0009312	oligosaccharide biosynthetic process	106	15	9.05	0.03569	same_down	E. nindensis
GO:0008299	isoprenoid biosynthetic process	230	28	19.64	0.03611	same_down	E. nindensis
GO:0016109	tetraterpenoid biosynthetic process	71	11	6.06	0.03766	same_down	E. nindensis
GO:0016117	carotenoid biosynthetic process	71	11	6.06	0.03766	same_down	E. nindensis
GO:0010025	wax biosynthetic process	54	9	4.61	0.038	same_down	E. nindensis
GO:1901570	fatty acid derivative biosynthetic proce...	54	9	4.61	0.038	same_down	E. nindensis
GO:0007623	circadian rhythm	271	32	23.14	0.03842	same_down	E. nindensis
GO:0031365	N-terminal protein amino acid modificati...	89	13	7.6	0.03871	same_down	E. nindensis
GO:0071489	cellular response to red or far red ligh...	135	18	11.53	0.0388	same_down	E. nindensis
GO:0009605	response to external stimulus	2260	216	192.98	0.03905	same_down	E. nindensis
GO:0009688	abscisic acid biosynthetic process	46	8	3.93	0.03922	same_down	E. nindensis
GO:0019321	pentose metabolic process	46	8	3.93	0.03922	same_down	E. nindensis
GO:0043289	apocarotenoid biosynthetic process	46	8	3.93	0.03922	same_down	E. nindensis
GO:0072348	sulfur compound transport	46	8	3.93	0.03922	same_down	E. nindensis
GO:1902645	tertiary alcohol biosynthetic process	46	8	3.93	0.03922	same_down	E. nindensis
GO:0071491	cellular response to red light	38	7	3.24	0.03962	same_down	E. nindensis
GO:0002684	positive regulation of immune system pro...	145	19	12.38	0.04018	same_down	E. nindensis
GO:0050778	positive regulation of immune response	145	19	12.38	0.04018	same_down	E. nindensis
GO:0071483	cellular response to blue light	72	11	6.15	0.04116	same_down	E. nindensis
GO:0002218	activation of innate immune response	108	15	9.22	0.04117	same_down	E. nindensis
GO:0002253	activation of immune response	108	15	9.22	0.04117	same_down	E. nindensis
GO:0009903	chloroplast avoidance movement	23	5	1.96	0.04151	same_down	E. nindensis
GO:0010496	intercellular transport	23	5	1.96	0.04151	same_down	E. nindensis
GO:0010497	plasmodesmata-mediated intercellular tra...	23	5	1.96	0.04151	same_down	E. nindensis
GO:0048586	regulation of long-day photoperiodism, f...	23	5	1.96	0.04151	same_down	E. nindensis
GO:0050789	regulation of biological process	6534	592	557.92	0.04173	same_down	E. nindensis
GO:0042126	nitrate metabolic process	90	13	7.68	0.04185	same_down	E. nindensis
GO:0042128	nitrate assimilation	90	13	7.68	0.04185	same_down	E. nindensis
GO:2001057	reactive nitrogen species metabolic proc...	90	13	7.68	0.04185	same_down	E. nindensis
GO:0006734	NADH metabolic process	16	4	1.37	0.04198	same_down	E. nindensis
GO:0015714	phosphoenolpyruvate transport	16	4	1.37	0.04198	same_down	E. nindensis
GO:0015729	oxaloacetate transport	16	4	1.37	0.04198	same_down	E. nindensis
GO:0010166	wax metabolic process	55	9	4.7	0.04212	same_down	E. nindensis
GO:0016106	sesquiterpenoid biosynthetic process	47	8	4.01	0.04387	same_down	E. nindensis
GO:0010152	pollen maturation	31	6	2.65	0.04447	same_down	E. nindensis
GO:0010268	brassinosteroid homeostasis	39	7	3.33	0.04486	same_down	E. nindensis
GO:0072505	divalent inorganic anion homeostasis	39	7	3.33	0.04486	same_down	E. nindensis
GO:0010193	response to ozone	91	13	7.77	0.04517	same_down	E. nindensis
GO:0009163	nucleoside biosynthetic process	82	12	7	0.04524	same_down	E. nindensis
GO:0019752	carboxylic acid metabolic process	2092	200	178.63	0.04544	same_down	E. nindensis
GO:0072503	cellular divalent inorganic cation homeo...	56	9	4.78	0.04654	same_down	E. nindensis
GO:0006855	drug transmembrane transport	110	15	9.39	0.04722	same_down	E. nindensis
GO:0046364	monosaccharide biosynthetic process	110	15	9.39	0.04722	same_down	E. nindensis
GO:0006723	cuticle hydrocarbon biosynthetic process	10	3	0.85	0.04729	same_down	E. nindensis
GO:0009092	homoserine metabolic process	10	3	0.85	0.04729	same_down	E. nindensis
GO:0010366	negative regulation of ethylene biosynth...	10	3	0.85	0.04729	same_down	E. nindensis
GO:0010447	response to acidic pH	10	3	0.85	0.04729	same_down	E. nindensis
GO:0016487	farnesol metabolic process	10	3	0.85	0.04729	same_down	E. nindensis
GO:0019305	dTDP-rhamnose biosynthetic process	10	3	0.85	0.04729	same_down	E. nindensis
GO:0031336	negative regulation of sulfur amino acid...	10	3	0.85	0.04729	same_down	E. nindensis
GO:0033239	negative regulation of cellular amine me...	10	3	0.85	0.04729	same_down	E. nindensis
GO:0045763	negative regulation of cellular amino ac...	10	3	0.85	0.04729	same_down	E. nindensis
GO:0046383	dTDP-rhamnose metabolic process	10	3	0.85	0.04729	same_down	E. nindensis
GO:0048259	regulation of receptor-mediated endocyto...	10	3	0.85	0.04729	same_down	E. nindensis
GO:0051175	negative regulation of sulfur metabolic ...	10	3	0.85	0.04729	same_down	E. nindensis
GO:1900909	negative regulation of olefin metabolic ...	10	3	0.85	0.04729	same_down	E. nindensis
GO:1900912	negative regulation of olefin biosynthet...	10	3	0.85	0.04729	same_down	E. nindensis
GO:2000369	regulation of clathrin-dependent endocyt...	10	3	0.85	0.04729	same_down	E. nindensis
GO:0019682	glyceraldehyde-3-phosphate metabolic pro...	101	14	8.62	0.04806	same_down	E. nindensis
GO:0042548	regulation of photosynthesis, light reac...	48	8	4.1	0.04886	same_down	E. nindensis
GO:0009970	cellular response to sulfate starvation	24	5	2.05	0.04887	same_down	E. nindensis
GO:0010207	photosystem II assembly	40	7	3.42	0.05053	same_down	E. nindensis
GO:0006826	iron ion transport	32	6	2.73	0.05093	same_down	E. nindensis
GO:0008655	pyrimidine-containing compound salvage	32	6	2.73	0.05093	same_down	E. nindensis
GO:0043086	negative regulation of catalytic activit...	32	6	2.73	0.05093	same_down	E. nindensis
GO:0018196	peptidyl-asparagine modification	17	4	1.45	0.05131	same_down	E. nindensis
GO:0018279	protein N-linked glycosylation via aspar...	17	4	1.45	0.05131	same_down	E. nindensis
GO:0010150	leaf senescence	258	30	22.03	0.05184	same_down	E. nindensis
GO:0090693	plant organ senescence	258	30	22.03	0.05184	same_down	E. nindensis
GO:0016108	tetraterpenoid metabolic process	93	13	7.94	0.05234	same_down	E. nindensis
GO:0016116	carotenoid metabolic process	93	13	7.94	0.05234	same_down	E. nindensis
GO:0071941	nitrogen cycle metabolic process	93	13	7.94	0.05234	same_down	E. nindensis
GO:0051093	negative regulation of developmental pro...	179	22	15.28	0.0531	same_down	E. nindensis
GO:0016049	cell growth	710	73	60.63	0.05562	same_down	E. nindensis
GO:0016122	xanthophyll metabolic process	41	7	3.5	0.05663	same_down	E. nindensis
GO:0010019	chloroplast-nucleus signaling pathway	25	5	2.13	0.05696	same_down	E. nindensis
GO:0016559	peroxisome fission	25	5	2.13	0.05696	same_down	E. nindensis
GO:0006541	glutamine metabolic process	67	10	5.72	0.05721	same_down	E. nindensis
GO:0051240	positive regulation of multicellular org...	191	23	16.31	0.05899	same_down	E. nindensis
GO:0048511	rhythmic process	282	32	24.08	0.06021	same_down	E. nindensis
GO:0000304	response to singlet oxygen	11	3	0.94	0.061	same_down	E. nindensis
GO:0006011	UDP-glucose metabolic process	11	3	0.94	0.061	same_down	E. nindensis
GO:0006013	mannose metabolic process	11	3	0.94	0.061	same_down	E. nindensis
GO:0009608	response to symbiont	11	3	0.94	0.061	same_down	E. nindensis
GO:0009610	response to symbiotic fungus	11	3	0.94	0.061	same_down	E. nindensis
GO:0009683	indoleacetic acid metabolic process	11	3	0.94	0.061	same_down	E. nindensis
GO:0009684	indoleacetic acid biosynthetic process	11	3	0.94	0.061	same_down	E. nindensis
GO:0010343	singlet oxygen-mediated programmed cell ...	11	3	0.94	0.061	same_down	E. nindensis
GO:0010444	guard mother cell differentiation	11	3	0.94	0.061	same_down	E. nindensis
GO:0015804	neutral amino acid transport	11	3	0.94	0.061	same_down	E. nindensis
GO:0031670	cellular response to nutrient	11	3	0.94	0.061	same_down	E. nindensis
GO:0036473	cell death in response to oxidative stre...	11	3	0.94	0.061	same_down	E. nindensis
GO:0045493	xylan catabolic process	11	3	0.94	0.061	same_down	E. nindensis
GO:0071452	cellular response to singlet oxygen	11	3	0.94	0.061	same_down	E. nindensis
GO:0097468	programmed cell death in response to rea...	11	3	0.94	0.061	same_down	E. nindensis
GO:1901672	positive regulation of systemic acquired...	11	3	0.94	0.061	same_down	E. nindensis
GO:1902347	response to strigolactone	11	3	0.94	0.061	same_down	E. nindensis
GO:1902932	positive regulation of alcohol biosynthe...	11	3	0.94	0.061	same_down	E. nindensis
GO:0009817	defense response to fungus, incompatible...	114	15	9.73	0.06114	same_down	E. nindensis
GO:0006849	plasma membrane pyruvate transport	5	2	0.43	0.06122	same_down	E. nindensis
GO:0007229	integrin-mediated signaling pathway	5	2	0.43	0.06122	same_down	E. nindensis
GO:0009090	homoserine biosynthetic process	5	2	0.43	0.06122	same_down	E. nindensis
GO:0009270	response to humidity	5	2	0.43	0.06122	same_down	E. nindensis
GO:0010201	response to continuous far red light sti...	5	2	0.43	0.06122	same_down	E. nindensis
GO:0015744	succinate transport	5	2	0.43	0.06122	same_down	E. nindensis
GO:0015871	choline transport	5	2	0.43	0.06122	same_down	E. nindensis
GO:0019323	pentose catabolic process	5	2	0.43	0.06122	same_down	E. nindensis
GO:0030705	cytoskeleton-dependent intracellular tra...	5	2	0.43	0.06122	same_down	E. nindensis
GO:0035344	hypoxanthine transport	5	2	0.43	0.06122	same_down	E. nindensis
GO:0048579	negative regulation of long-day photoper...	5	2	0.43	0.06122	same_down	E. nindensis
GO:0050878	regulation of body fluid levels	5	2	0.43	0.06122	same_down	E. nindensis
GO:0050891	multicellular organismal water homeostas...	5	2	0.43	0.06122	same_down	E. nindensis
GO:0052324	plant-type cell wall cellulose biosynthe...	5	2	0.43	0.06122	same_down	E. nindensis
GO:0052541	plant-type cell wall cellulose metabolic...	5	2	0.43	0.06122	same_down	E. nindensis
GO:0090153	regulation of sphingolipid biosynthetic ...	5	2	0.43	0.06122	same_down	E. nindensis
GO:0090603	sieve element differentiation	5	2	0.43	0.06122	same_down	E. nindensis
GO:0098702	adenine import across plasma membrane	5	2	0.43	0.06122	same_down	E. nindensis
GO:0098710	guanine import across plasma membrane	5	2	0.43	0.06122	same_down	E. nindensis
GO:1901333	positive regulation of lateral root deve...	5	2	0.43	0.06122	same_down	E. nindensis
GO:1903716	guanine transmembrane transport	5	2	0.43	0.06122	same_down	E. nindensis
GO:1904823	purine nucleobase transmembrane transpor...	5	2	0.43	0.06122	same_down	E. nindensis
GO:1905038	regulation of membrane lipid metabolic p...	5	2	0.43	0.06122	same_down	E. nindensis
GO:0009073	aromatic amino acid family biosynthetic ...	59	9	5.04	0.06159	same_down	E. nindensis
GO:0001944	vasculature development	18	4	1.54	0.06166	same_down	E. nindensis
GO:0006572	tyrosine catabolic process	18	4	1.54	0.06166	same_down	E. nindensis
GO:0015695	organic cation transport	18	4	1.54	0.06166	same_down	E. nindensis
GO:0040020	regulation of meiotic nuclear division	18	4	1.54	0.06166	same_down	E. nindensis
GO:0046039	GTP metabolic process	18	4	1.54	0.06166	same_down	E. nindensis
GO:0051445	regulation of meiotic cell cycle	18	4	1.54	0.06166	same_down	E. nindensis
GO:0072358	cardiovascular system development	18	4	1.54	0.06166	same_down	E. nindensis
GO:0072359	circulatory system development	18	4	1.54	0.06166	same_down	E. nindensis
GO:0008652	cellular amino acid biosynthetic process	355	39	30.31	0.06248	same_down	E. nindensis
GO:0006099	tricarboxylic acid cycle	105	14	8.97	0.06289	same_down	E. nindensis
GO:0006101	citrate metabolic process	105	14	8.97	0.06289	same_down	E. nindensis
GO:0072350	tricarboxylic acid metabolic process	105	14	8.97	0.06289	same_down	E. nindensis
GO:0018130	heterocycle biosynthetic process	4081	374	348.47	0.06308	same_down	E. nindensis
GO:0040008	regulation of growth	314	35	26.81	0.06313	same_down	E. nindensis
GO:0010224	response to UV-B	193	23	16.48	0.06478	same_down	E. nindensis
GO:0006085	acetyl-CoA biosynthetic process	34	6	2.9	0.06548	same_down	E. nindensis
GO:0009934	regulation of meristem structural organi...	34	6	2.9	0.06548	same_down	E. nindensis
GO:0035384	thioester biosynthetic process	34	6	2.9	0.06548	same_down	E. nindensis
GO:0071616	acyl-CoA biosynthetic process	34	6	2.9	0.06548	same_down	E. nindensis
GO:0034404	nucleobase-containing small molecule bio...	274	31	23.4	0.06552	same_down	E. nindensis
GO:0006898	receptor-mediated endocytosis	26	5	2.22	0.06576	same_down	E. nindensis
GO:0090567	reproductive shoot system development	782	79	66.77	0.06615	same_down	E. nindensis
GO:0051049	regulation of transport	154	19	13.15	0.06634	same_down	E. nindensis
GO:0065007	biological regulation	7347	658	627.34	0.06643	same_down	E. nindensis
GO:0072507	divalent inorganic cation homeostasis	69	10	5.89	0.0674	same_down	E. nindensis
GO:0007568	aging	368	40	31.42	0.06813	same_down	E. nindensis
GO:0009116	nucleoside metabolic process	145	18	12.38	0.06907	same_down	E. nindensis
GO:0031667	response to nutrient levels	327	36	27.92	0.06938	same_down	E. nindensis
GO:0048507	meristem development	348	38	29.71	0.06997	same_down	E. nindensis
GO:0070838	divalent metal ion transport	88	12	7.51	0.07059	same_down	E. nindensis
GO:0009088	threonine biosynthetic process	19	4	1.62	0.07302	same_down	E. nindensis
GO:0051262	protein tetramerization	19	4	1.62	0.07302	same_down	E. nindensis
GO:0009911	positive regulation of flower developmen...	98	13	8.37	0.07354	same_down	E. nindensis
GO:0055062	phosphate ion homeostasis	35	6	2.99	0.07357	same_down	E. nindensis
GO:0072506	trivalent inorganic anion homeostasis	35	6	2.99	0.07357	same_down	E. nindensis
GO:0009751	response to salicylic acid	381	41	32.53	0.07392	same_down	E. nindensis
GO:0032147	activation of protein kinase activity	27	5	2.31	0.07528	same_down	E. nindensis
GO:0033993	response to lipid	1436	138	122.62	0.07541	same_down	E. nindensis
GO:0046677	response to antibiotic	562	58	47.99	0.07595	same_down	E. nindensis
GO:0043436	oxoacid metabolic process	2252	211	192.29	0.07606	same_down	E. nindensis
GO:0010253	UDP-rhamnose biosynthetic process	12	3	1.02	0.07633	same_down	E. nindensis
GO:0033478	UDP-rhamnose metabolic process	12	3	1.02	0.07633	same_down	E. nindensis
GO:0044038	cell wall macromolecule biosynthetic pro...	90	12	7.68	0.08075	same_down	E. nindensis
GO:0070589	cellular component macromolecule biosynt...	90	12	7.68	0.08075	same_down	E. nindensis
GO:0070592	cell wall polysaccharide biosynthetic pr...	90	12	7.68	0.08075	same_down	E. nindensis
GO:0072511	divalent inorganic cation transport	90	12	7.68	0.08075	same_down	E. nindensis
GO:0006082	organic acid metabolic process	2258	211	192.8	0.08213	same_down	E. nindensis
GO:0044036	cell wall macromolecule metabolic proces...	270	30	23.05	0.08274	same_down	E. nindensis
GO:0009753	response to jasmonic acid	427	45	36.46	0.08305	same_down	E. nindensis
GO:0051552	flavone metabolic process	20	4	1.71	0.08537	same_down	E. nindensis
GO:0051553	flavone biosynthetic process	20	4	1.71	0.08537	same_down	E. nindensis
GO:0051554	flavonol metabolic process	20	4	1.71	0.08537	same_down	E. nindensis
GO:0051555	flavonol biosynthetic process	20	4	1.71	0.08537	same_down	E. nindensis
GO:0051592	response to calcium ion	20	4	1.71	0.08537	same_down	E. nindensis
GO:0051707	response to other organism	1611	153	137.56	0.08549	same_down	E. nindensis
GO:0010167	response to nitrate	28	5	2.39	0.0855	same_down	E. nindensis
GO:0019932	second-messenger-mediated signaling	28	5	2.39	0.0855	same_down	E. nindensis
GO:0009900	dehiscence	63	9	5.38	0.086	same_down	E. nindensis
GO:0016131	brassinosteroid metabolic process	54	8	4.61	0.08639	same_down	E. nindensis
GO:0006528	asparagine metabolic process	6	2	0.51	0.08673	same_down	E. nindensis
GO:0006529	asparagine biosynthetic process	6	2	0.51	0.08673	same_down	E. nindensis
GO:0010067	procambium histogenesis	6	2	0.51	0.08673	same_down	E. nindensis
GO:0010597	green leaf volatile biosynthetic process	6	2	0.51	0.08673	same_down	E. nindensis
GO:0015858	nucleoside transport	6	2	0.51	0.08673	same_down	E. nindensis
GO:0019372	lipoxygenase pathway	6	2	0.51	0.08673	same_down	E. nindensis
GO:0046355	mannan catabolic process	6	2	0.51	0.08673	same_down	E. nindensis
GO:0098739	import across plasma membrane	6	2	0.51	0.08673	same_down	E. nindensis
GO:0006520	cellular amino acid metabolic process	839	83	71.64	0.08808	same_down	E. nindensis
GO:0009311	oligosaccharide metabolic process	180	21	15.37	0.08892	same_down	E. nindensis
GO:0009908	flower development	764	76	65.24	0.09053	same_down	E. nindensis
GO:0016053	organic acid biosynthetic process	1226	118	104.68	0.09106	same_down	E. nindensis
GO:0046394	carboxylic acid biosynthetic process	1226	118	104.68	0.09106	same_down	E. nindensis
GO:0010117	photoprotection	37	6	3.16	0.09139	same_down	E. nindensis
GO:0042545	cell wall modification	121	15	10.33	0.0917	same_down	E. nindensis
GO:0009734	auxin-activated signaling pathway	346	37	29.54	0.09181	same_down	E. nindensis
GO:0043207	response to external biotic stimulus	1616	153	137.99	0.09193	same_down	E. nindensis
GO:0006796	phosphate-containing compound metabolic ...	3082	283	263.16	0.09206	same_down	E. nindensis
GO:0006228	UTP biosynthetic process	13	3	1.11	0.09316	same_down	E. nindensis
GO:0015850	organic hydroxy compound transport	13	3	1.11	0.09316	same_down	E. nindensis
GO:0043687	post-translational protein modification	13	3	1.11	0.09316	same_down	E. nindensis
GO:0045828	positive regulation of isoprenoid metabo...	13	3	1.11	0.09316	same_down	E. nindensis
GO:0046051	UTP metabolic process	13	3	1.11	0.09316	same_down	E. nindensis
GO:0072387	flavin adenine dinucleotide metabolic pr...	13	3	1.11	0.09316	same_down	E. nindensis
GO:1900618	regulation of shoot system morphogenesis	13	3	1.11	0.09316	same_down	E. nindensis
GO:1901371	regulation of leaf morphogenesis	13	3	1.11	0.09316	same_down	E. nindensis
GO:0042147	retrograde transport, endosome to Golgi	46	7	3.93	0.0937	same_down	E. nindensis
GO:0048831	regulation of shoot system development	305	33	26.04	0.09454	same_down	E. nindensis
GO:0042430	indole-containing compound metabolic pro...	83	11	7.09	0.09484	same_down	E. nindensis
GO:1903047	mitotic cell cycle process	202	23	17.25	0.09567	same_down	E. nindensis
GO:0016999	antibiotic metabolic process	411	43	35.09	0.09624	same_down	E. nindensis
GO:0009641	shade avoidance	29	5	2.48	0.0964	same_down	E. nindensis
GO:0080022	primary root development	29	5	2.48	0.0964	same_down	E. nindensis
GO:0034654	nucleobase-containing compound biosynthe...	3668	334	313.2	0.09729	same_down	E. nindensis
GO:0010410	hemicellulose metabolic process	152	18	12.98	0.09789	same_down	E. nindensis
GO:0048581	negative regulation of post-embryonic de...	152	18	12.98	0.09789	same_down	E. nindensis
GO:0015696	ammonium transport	21	4	1.79	0.09865	same_down	E. nindensis
GO:0009607	response to biotic stimulus	1645	155	140.46	0.10098	same_down	E. nindensis
GO:0009657	plastid organization	445	46	38	0.10174	same_down	E. nindensis
GO:0032879	regulation of localization	163	19	13.92	0.10226	same_down	E. nindensis
GO:0051241	negative regulation of multicellular org...	163	19	13.92	0.10226	same_down	E. nindensis
GO:0010027	thylakoid membrane organization	104	13	8.88	0.10544	same_down	E. nindensis
GO:0016128	phytosteroid metabolic process	66	9	5.64	0.1076	same_down	E. nindensis
GO:0072330	monocarboxylic acid biosynthetic process	762	75	65.07	0.10853	same_down	E. nindensis
GO:0042726	flavin-containing compound metabolic pro...	39	6	3.33	0.11132	same_down	E. nindensis
GO:0055083	monovalent inorganic anion homeostasis	39	6	3.33	0.11132	same_down	E. nindensis
GO:0006808	regulation of nitrogen utilization	14	3	1.2	0.11134	same_down	E. nindensis
GO:0010617	circadian regulation of calcium ion osci...	14	3	1.2	0.11134	same_down	E. nindensis
GO:0030968	endoplasmic reticulum unfolded protein r...	14	3	1.2	0.11134	same_down	E. nindensis
GO:0032351	negative regulation of hormone metabolic...	14	3	1.2	0.11134	same_down	E. nindensis
GO:0032353	negative regulation of hormone biosynthe...	14	3	1.2	0.11134	same_down	E. nindensis
GO:0051480	regulation of cytosolic calcium ion conc...	14	3	1.2	0.11134	same_down	E. nindensis
GO:0042538	hyperosmotic salinity response	105	13	8.97	0.11145	same_down	E. nindensis
GO:0016482	cytosolic transport	48	7	4.1	0.11156	same_down	E. nindensis
GO:0006241	CTP biosynthetic process	22	4	1.88	0.11283	same_down	E. nindensis
GO:0009208	pyrimidine ribonucleoside triphosphate m...	22	4	1.88	0.11283	same_down	E. nindensis
GO:0009209	pyrimidine ribonucleoside triphosphate b...	22	4	1.88	0.11283	same_down	E. nindensis
GO:0019676	ammonia assimilation cycle	22	4	1.88	0.11283	same_down	E. nindensis
GO:0046036	CTP metabolic process	22	4	1.88	0.11283	same_down	E. nindensis
GO:0034754	cellular hormone metabolic process	86	11	7.34	0.11454	same_down	E. nindensis
GO:1901568	fatty acid derivative metabolic process	86	11	7.34	0.11454	same_down	E. nindensis
GO:0000187	activation of MAPK activity	7	2	0.6	0.11472	same_down	E. nindensis
GO:0005980	glycogen catabolic process	7	2	0.6	0.11472	same_down	E. nindensis
GO:0007610	behavior	7	2	0.6	0.11472	same_down	E. nindensis
GO:0007638	mechanosensory behavior	7	2	0.6	0.11472	same_down	E. nindensis
GO:0010065	primary meristem tissue development	7	2	0.6	0.11472	same_down	E. nindensis
GO:0010086	embryonic root morphogenesis	7	2	0.6	0.11472	same_down	E. nindensis
GO:0010098	suspensor development	7	2	0.6	0.11472	same_down	E. nindensis
GO:0010275	NAD(P)H dehydrogenase complex assembly	7	2	0.6	0.11472	same_down	E. nindensis
GO:0010500	transmitting tissue development	7	2	0.6	0.11472	same_down	E. nindensis
GO:0015810	aspartate transmembrane transport	7	2	0.6	0.11472	same_down	E. nindensis
GO:0015827	tryptophan transport	7	2	0.6	0.11472	same_down	E. nindensis
GO:0035435	phosphate ion transmembrane transport	7	2	0.6	0.11472	same_down	E. nindensis
GO:0042754	negative regulation of circadian rhythm	7	2	0.6	0.11472	same_down	E. nindensis
GO:0043406	positive regulation of MAP kinase activi...	7	2	0.6	0.11472	same_down	E. nindensis
GO:0043410	positive regulation of MAPK cascade	7	2	0.6	0.11472	same_down	E. nindensis
GO:1901031	regulation of response to reactive oxyge...	7	2	0.6	0.11472	same_down	E. nindensis
GO:1902882	regulation of response to oxidative stre...	7	2	0.6	0.11472	same_down	E. nindensis
GO:0006355	regulation of transcription, DNA-templat...	2672	245	228.16	0.11588	same_down	E. nindensis
GO:1903506	regulation of nucleic acid-templated tra...	2672	245	228.16	0.11588	same_down	E. nindensis
GO:2001141	regulation of RNA biosynthetic process	2672	245	228.16	0.11588	same_down	E. nindensis
GO:0031669	cellular response to nutrient levels	291	31	24.85	0.11837	same_down	E. nindensis
GO:1901659	glycosyl compound biosynthetic process	126	15	10.76	0.11852	same_down	E. nindensis
GO:0043467	regulation of generation of precursor me...	58	8	4.95	0.11869	same_down	E. nindensis
GO:0006487	protein N-linked glycosylation	77	10	6.57	0.11911	same_down	E. nindensis
GO:0034308	primary alcohol metabolic process	31	5	2.65	0.12019	same_down	E. nindensis
GO:0009201	ribonucleoside triphosphate biosynthetic...	260	28	22.2	0.12041	same_down	E. nindensis
GO:0006629	lipid metabolic process	1749	163	149.34	0.12201	same_down	E. nindensis
GO:0042451	purine nucleoside biosynthetic process	40	6	3.42	0.12205	same_down	E. nindensis
GO:0046129	purine ribonucleoside biosynthetic proce...	40	6	3.42	0.12205	same_down	E. nindensis
GO:0070887	cellular response to chemical stimulus	1783	166	152.25	0.12236	same_down	E. nindensis
GO:0009646	response to absence of light	97	12	8.28	0.12318	same_down	E. nindensis
GO:0015748	organophosphate ester transport	68	9	5.81	0.12354	same_down	E. nindensis
GO:0009145	purine nucleoside triphosphate biosynthe...	251	27	21.43	0.12651	same_down	E. nindensis
GO:0009206	purine ribonucleoside triphosphate biosy...	251	27	21.43	0.12651	same_down	E. nindensis
GO:0009620	response to fungus	486	49	41.5	0.12666	same_down	E. nindensis
GO:0055088	lipid homeostasis	78	10	6.66	0.12679	same_down	E. nindensis
GO:0009147	pyrimidine nucleoside triphosphate metab...	23	4	1.96	0.12785	same_down	E. nindensis
GO:0009148	pyrimidine nucleoside triphosphate biosy...	23	4	1.96	0.12785	same_down	E. nindensis
GO:0009691	cytokinin biosynthetic process	23	4	1.96	0.12785	same_down	E. nindensis
GO:0042391	regulation of membrane potential	23	4	1.96	0.12785	same_down	E. nindensis
GO:0006109	regulation of carbohydrate metabolic pro...	98	12	8.37	0.1301	same_down	E. nindensis
GO:0009668	plastid membrane organization	108	13	9.22	0.13067	same_down	E. nindensis
GO:0009268	response to pH	15	3	1.28	0.13075	same_down	E. nindensis
GO:0010100	negative regulation of photomorphogenesi...	15	3	1.28	0.13075	same_down	E. nindensis
GO:0010135	ureide metabolic process	15	3	1.28	0.13075	same_down	E. nindensis
GO:0010136	ureide catabolic process	15	3	1.28	0.13075	same_down	E. nindensis
GO:0048640	negative regulation of developmental gro...	15	3	1.28	0.13075	same_down	E. nindensis
GO:0009889	regulation of biosynthetic process	3004	273	256.5	0.1327	same_down	E. nindensis
GO:0006863	purine nucleobase transport	32	5	2.73	0.13302	same_down	E. nindensis
GO:0009901	anther dehiscence	41	6	3.5	0.13326	same_down	E. nindensis
GO:0015740	C4-dicarboxylate transport	41	6	3.5	0.13326	same_down	E. nindensis
GO:0045893	positive regulation of transcription, DN...	306	32	26.13	0.13538	same_down	E. nindensis
GO:1902680	positive regulation of RNA biosynthetic ...	306	32	26.13	0.13538	same_down	E. nindensis
GO:1903508	positive regulation of nucleic acid-temp...	306	32	26.13	0.13538	same_down	E. nindensis
GO:0048366	leaf development	609	60	52	0.13611	same_down	E. nindensis
GO:0042592	homeostatic process	730	71	62.33	0.13669	same_down	E. nindensis
GO:0006816	calcium ion transport	60	8	5.12	0.13694	same_down	E. nindensis
GO:0009084	glutamine family amino acid biosynthetic...	60	8	5.12	0.13694	same_down	E. nindensis
GO:0009142	nucleoside triphosphate biosynthetic pro...	264	28	22.54	0.13706	same_down	E. nindensis
GO:0048878	chemical homeostasis	522	52	44.57	0.13708	same_down	E. nindensis
GO:0000096	sulfur amino acid metabolic process	130	15	11.1	0.14296	same_down	E. nindensis
GO:0043446	cellular alkane metabolic process	24	4	2.05	0.14364	same_down	E. nindensis
GO:0043447	alkane biosynthetic process	24	4	2.05	0.14364	same_down	E. nindensis
GO:0043094	cellular metabolic compound salvage	192	21	16.39	0.14409	same_down	E. nindensis
GO:0006168	adenine salvage	8	2	0.68	0.1446	same_down	E. nindensis
GO:0006432	phenylalanyl-tRNA aminoacylation	8	2	0.68	0.1446	same_down	E. nindensis
GO:0008156	negative regulation of DNA replication	8	2	0.68	0.1446	same_down	E. nindensis
GO:0010235	guard mother cell cytokinesis	8	2	0.68	0.1446	same_down	E. nindensis
GO:0010289	homogalacturonan biosynthetic process	8	2	0.68	0.1446	same_down	E. nindensis
GO:0010394	homogalacturonan metabolic process	8	2	0.68	0.1446	same_down	E. nindensis
GO:0019322	pentose biosynthetic process	8	2	0.68	0.1446	same_down	E. nindensis
GO:0019567	arabinose biosynthetic process	8	2	0.68	0.1446	same_down	E. nindensis
GO:0032876	negative regulation of DNA endoreduplica...	8	2	0.68	0.1446	same_down	E. nindensis
GO:0043096	purine nucleobase salvage	8	2	0.68	0.1446	same_down	E. nindensis
GO:0043692	monoterpene metabolic process	8	2	0.68	0.1446	same_down	E. nindensis
GO:0043693	monoterpene biosynthetic process	8	2	0.68	0.1446	same_down	E. nindensis
GO:0045962	positive regulation of development, hete...	8	2	0.68	0.1446	same_down	E. nindensis
GO:0046083	adenine metabolic process	8	2	0.68	0.1446	same_down	E. nindensis
GO:0046084	adenine biosynthetic process	8	2	0.68	0.1446	same_down	E. nindensis
GO:0048830	adventitious root development	8	2	0.68	0.1446	same_down	E. nindensis
GO:0048864	stem cell development	8	2	0.68	0.1446	same_down	E. nindensis
GO:0051511	negative regulation of unidimensional ce...	8	2	0.68	0.1446	same_down	E. nindensis
GO:0070291	N-acylethanolamine metabolic process	8	2	0.68	0.1446	same_down	E. nindensis
GO:0071421	manganese ion transmembrane transport	8	2	0.68	0.1446	same_down	E. nindensis
GO:2000104	negative regulation of DNA-dependent DNA...	8	2	0.68	0.1446	same_down	E. nindensis
GO:0019344	cysteine biosynthetic process	42	6	3.59	0.14494	same_down	E. nindensis
GO:0040034	regulation of development, heterochronic	42	6	3.59	0.14494	same_down	E. nindensis
GO:0048764	trichoblast maturation	182	20	15.54	0.14628	same_down	E. nindensis
GO:0048765	root hair cell differentiation	182	20	15.54	0.14628	same_down	E. nindensis
GO:1903409	reactive oxygen species biosynthetic pro...	33	5	2.82	0.14642	same_down	E. nindensis
GO:2000028	regulation of photoperiodism, flowering	33	5	2.82	0.14642	same_down	E. nindensis
GO:0006165	nucleoside diphosphate phosphorylation	203	22	17.33	0.14702	same_down	E. nindensis
GO:0045454	cell redox homeostasis	172	19	14.69	0.14843	same_down	E. nindensis
GO:0090627	plant epidermal cell differentiation	235	25	20.07	0.14936	same_down	E. nindensis
GO:0031326	regulation of cellular biosynthetic proc...	2937	266	250.78	0.15016	same_down	E. nindensis
GO:0010088	phloem development	16	3	1.37	0.15124	same_down	E. nindensis
GO:0019566	arabinose metabolic process	16	3	1.37	0.15124	same_down	E. nindensis
GO:0030643	cellular phosphate ion homeostasis	16	3	1.37	0.15124	same_down	E. nindensis
GO:0072501	cellular divalent inorganic anion homeos...	16	3	1.37	0.15124	same_down	E. nindensis
GO:0072502	cellular trivalent inorganic anion homeo...	16	3	1.37	0.15124	same_down	E. nindensis
GO:1900426	positive regulation of defense response ...	16	3	1.37	0.15124	same_down	E. nindensis
GO:0006066	alcohol metabolic process	246	26	21.01	0.15142	same_down	E. nindensis
GO:0048469	cell maturation	183	20	15.63	0.15181	same_down	E. nindensis
GO:0051254	positive regulation of RNA metabolic pro...	310	32	26.47	0.15186	same_down	E. nindensis
GO:0015851	nucleobase transport	52	7	4.44	0.15218	same_down	E. nindensis
GO:0051716	cellular response to stimulus	3821	343	326.27	0.15311	same_down	E. nindensis
GO:2000241	regulation of reproductive process	332	34	28.35	0.15416	same_down	E. nindensis
GO:0031098	stress-activated protein kinase signalin...	43	6	3.67	0.15707	same_down	E. nindensis
GO:0046939	nucleotide phosphorylation	205	22	17.5	0.15761	same_down	E. nindensis
GO:0009867	jasmonic acid mediated signaling pathway	153	17	13.06	0.15876	same_down	E. nindensis
GO:0009853	photorespiration	112	13	9.56	0.15897	same_down	E. nindensis
GO:2000243	positive regulation of reproductive proc...	112	13	9.56	0.15897	same_down	E. nindensis
GO:0010021	amylopectin biosynthetic process	25	4	2.13	0.16015	same_down	E. nindensis
GO:0010440	stomatal lineage progression	25	4	2.13	0.16015	same_down	E. nindensis
GO:0042343	indole glucosinolate metabolic process	25	4	2.13	0.16015	same_down	E. nindensis
GO:0046365	monosaccharide catabolic process	25	4	2.13	0.16015	same_down	E. nindensis
GO:1901070	guanosine-containing compound biosynthet...	25	4	2.13	0.16015	same_down	E. nindensis
GO:2000896	amylopectin metabolic process	25	4	2.13	0.16015	same_down	E. nindensis
GO:0051252	regulation of RNA metabolic process	2704	245	230.89	0.1602	same_down	E. nindensis
GO:0019362	pyridine nucleotide metabolic process	291	30	24.85	0.16258	same_down	E. nindensis
GO:0046496	nicotinamide nucleotide metabolic proces...	291	30	24.85	0.16258	same_down	E. nindensis
GO:0009132	nucleoside diphosphate metabolic process	206	22	17.59	0.16306	same_down	E. nindensis
GO:0010054	trichoblast differentiation	185	20	15.8	0.16322	same_down	E. nindensis
GO:0006534	cysteine metabolic process	53	7	4.53	0.16328	same_down	E. nindensis
GO:0055081	anion homeostasis	73	9	6.23	0.16849	same_down	E. nindensis
GO:0046283	anthocyanin-containing compound metaboli...	83	10	7.09	0.16903	same_down	E. nindensis
GO:0016132	brassinosteroid biosynthetic process	44	6	3.76	0.16963	same_down	E. nindensis
GO:0051260	protein homooligomerization	44	6	3.76	0.16963	same_down	E. nindensis
GO:0048527	lateral root development	250	26	21.35	0.17127	same_down	E. nindensis
GO:0006952	defense response	1789	164	152.76	0.17224	same_down	E. nindensis
GO:0006145	purine nucleobase catabolic process	17	3	1.45	0.17265	same_down	E. nindensis
GO:0009804	coumarin metabolic process	17	3	1.45	0.17265	same_down	E. nindensis
GO:0009805	coumarin biosynthetic process	17	3	1.45	0.17265	same_down	E. nindensis
GO:0043200	response to amino acid	17	3	1.45	0.17265	same_down	E. nindensis
GO:0046889	positive regulation of lipid biosyntheti...	17	3	1.45	0.17265	same_down	E. nindensis
GO:0090481	pyrimidine nucleotide-sugar transmembran...	17	3	1.45	0.17265	same_down	E. nindensis
GO:0055086	nucleobase-containing small molecule met...	966	91	82.48	0.17267	same_down	E. nindensis
GO:0000278	mitotic cell cycle	304	31	25.96	0.17302	same_down	E. nindensis
GO:1905392	plant organ morphogenesis	688	66	58.75	0.17431	same_down	E. nindensis
GO:0048509	regulation of meristem development	145	16	12.38	0.17441	same_down	E. nindensis
GO:0048825	cotyledon development	54	7	4.61	0.17473	same_down	E. nindensis
GO:0010556	regulation of macromolecule biosynthetic...	2828	255	241.48	0.17536	same_down	E. nindensis
GO:0031540	regulation of anthocyanin biosynthetic p...	9	2	0.77	0.17583	same_down	E. nindensis
GO:0033358	UDP-L-arabinose biosynthetic process	9	2	0.77	0.17583	same_down	E. nindensis
GO:0043617	cellular response to sucrose starvation	9	2	0.77	0.17583	same_down	E. nindensis
GO:0045226	extracellular polysaccharide biosyntheti...	9	2	0.77	0.17583	same_down	E. nindensis
GO:0045227	capsule polysaccharide biosynthetic proc...	9	2	0.77	0.17583	same_down	E. nindensis
GO:0045230	capsule organization	9	2	0.77	0.17583	same_down	E. nindensis
GO:0046379	extracellular polysaccharide metabolic p...	9	2	0.77	0.17583	same_down	E. nindensis
GO:0048580	regulation of post-embryonic development	512	50	43.72	0.1768	same_down	E. nindensis
GO:0005978	glycogen biosynthetic process	26	4	2.22	0.17731	same_down	E. nindensis
GO:0010364	regulation of ethylene biosynthetic proc...	26	4	2.22	0.17731	same_down	E. nindensis
GO:0031335	regulation of sulfur amino acid metaboli...	26	4	2.22	0.17731	same_down	E. nindensis
GO:0062014	negative regulation of small molecule me...	26	4	2.22	0.17731	same_down	E. nindensis
GO:1900908	regulation of olefin metabolic process	26	4	2.22	0.17731	same_down	E. nindensis
GO:1900911	regulation of olefin biosynthetic proces...	26	4	2.22	0.17731	same_down	E. nindensis
GO:0043455	regulation of secondary metabolic proces...	64	8	5.46	0.17732	same_down	E. nindensis
GO:0090698	post-embryonic plant morphogenesis	305	31	26.04	0.17773	same_down	E. nindensis
GO:0015980	energy derivation by oxidation of organi...	230	24	19.64	0.17838	same_down	E. nindensis
GO:0031328	positive regulation of cellular biosynth...	349	35	29.8	0.18089	same_down	E. nindensis
GO:0072522	purine-containing compound biosynthetic ...	360	36	30.74	0.18147	same_down	E. nindensis
GO:0072524	pyridine-containing compound metabolic p...	306	31	26.13	0.1825	same_down	E. nindensis
GO:0006084	acetyl-CoA metabolic process	45	6	3.84	0.18259	same_down	E. nindensis
GO:0016998	cell wall macromolecule catabolic proces...	45	6	3.84	0.18259	same_down	E. nindensis
GO:0048528	post-embryonic root development	263	27	22.46	0.18309	same_down	E. nindensis
GO:0009612	response to mechanical stimulus	55	7	4.7	0.18652	same_down	E. nindensis
GO:0051656	establishment of organelle localization	65	8	5.55	0.18816	same_down	E. nindensis
GO:0048827	phyllome development	804	76	68.65	0.18865	same_down	E. nindensis
GO:0010189	vitamin E biosynthetic process	36	5	3.07	0.18979	same_down	E. nindensis
GO:0023014	signal transduction by protein phosphory...	36	5	3.07	0.18979	same_down	E. nindensis
GO:0042360	vitamin E metabolic process	36	5	3.07	0.18979	same_down	E. nindensis
GO:1901068	guanosine-containing compound metabolic ...	36	5	3.07	0.18979	same_down	E. nindensis
GO:0051234	establishment of localization	3711	331	316.87	0.19191	same_down	E. nindensis
GO:0009152	purine ribonucleotide biosynthetic proce...	341	34	29.12	0.19412	same_down	E. nindensis
GO:0006829	zinc ion transport	18	3	1.54	0.19485	same_down	E. nindensis
GO:0015802	basic amino acid transport	18	3	1.54	0.19485	same_down	E. nindensis
GO:0006566	threonine metabolic process	27	4	2.31	0.19506	same_down	E. nindensis
GO:0046246	terpene biosynthetic process	27	4	2.31	0.19506	same_down	E. nindensis
GO:0048506	regulation of timing of meristematic pha...	27	4	2.31	0.19506	same_down	E. nindensis
GO:0048510	regulation of timing of transition from ...	27	4	2.31	0.19506	same_down	E. nindensis
GO:0001101	response to acid chemical	2325	210	198.53	0.19527	same_down	E. nindensis
GO:0006817	phosphate ion transport	46	6	3.93	0.19592	same_down	E. nindensis
GO:0009958	positive gravitropism	46	6	3.93	0.19592	same_down	E. nindensis
GO:0042214	terpene metabolic process	46	6	3.93	0.19592	same_down	E. nindensis
GO:0009266	response to temperature stimulus	1212	112	103.49	0.19808	same_down	E. nindensis
GO:0006497	protein lipidation	117	13	9.99	0.19836	same_down	E. nindensis
GO:0009742	brassinosteroid mediated signaling pathw...	117	13	9.99	0.19836	same_down	E. nindensis
GO:0042157	lipoprotein metabolic process	117	13	9.99	0.19836	same_down	E. nindensis
GO:0042158	lipoprotein biosynthetic process	117	13	9.99	0.19836	same_down	E. nindensis
GO:0043401	steroid hormone mediated signaling pathw...	117	13	9.99	0.19836	same_down	E. nindensis
GO:0048545	response to steroid hormone	117	13	9.99	0.19836	same_down	E. nindensis
GO:0071367	cellular response to brassinosteroid sti...	117	13	9.99	0.19836	same_down	E. nindensis
GO:0071383	cellular response to steroid hormone sti...	117	13	9.99	0.19836	same_down	E. nindensis
GO:2000112	regulation of cellular macromolecule bio...	2819	253	240.71	0.19839	same_down	E. nindensis
GO:0016129	phytosteroid biosynthetic process	56	7	4.78	0.19862	same_down	E. nindensis
GO:0010109	regulation of photosynthesis	76	9	6.49	0.19866	same_down	E. nindensis
GO:0010311	lateral root formation	159	17	13.58	0.199	same_down	E. nindensis
GO:0006637	acyl-CoA metabolic process	66	8	5.64	0.19928	same_down	E. nindensis
GO:0035383	thioester metabolic process	66	8	5.64	0.19928	same_down	E. nindensis
GO:0042445	hormone metabolic process	474	46	40.47	0.2001	same_down	E. nindensis
GO:0006810	transport	3682	328	314.4	0.20031	same_down	E. nindensis
GO:0007389	pattern specification process	288	29	24.59	0.20089	same_down	E. nindensis
GO:0009260	ribonucleotide biosynthetic process	376	37	32.11	0.20444	same_down	E. nindensis
GO:0046390	ribose phosphate biosynthetic process	376	37	32.11	0.20444	same_down	E. nindensis
GO:0042594	response to starvation	267	27	22.8	0.20453	same_down	E. nindensis
GO:0060560	developmental growth involved in morphog...	586	56	50.04	0.20493	same_down	E. nindensis
GO:0009085	lysine biosynthetic process	37	5	3.16	0.20517	same_down	E. nindensis
GO:0009089	lysine biosynthetic process via diaminop...	37	5	3.16	0.20517	same_down	E. nindensis
GO:0046451	diaminopimelate metabolic process	37	5	3.16	0.20517	same_down	E. nindensis
GO:0001704	formation of primary germ layer	10	2	0.85	0.20796	same_down	E. nindensis
GO:0001706	endoderm formation	10	2	0.85	0.20796	same_down	E. nindensis
GO:0005513	detection of calcium ion	10	2	0.85	0.20796	same_down	E. nindensis
GO:0006656	phosphatidylcholine biosynthetic process	10	2	0.85	0.20796	same_down	E. nindensis
GO:0007369	gastrulation	10	2	0.85	0.20796	same_down	E. nindensis
GO:0007492	endoderm development	10	2	0.85	0.20796	same_down	E. nindensis
GO:0009298	GDP-mannose biosynthetic process	10	2	0.85	0.20796	same_down	E. nindensis
GO:0009395	phospholipid catabolic process	10	2	0.85	0.20796	same_down	E. nindensis
GO:0009663	plasmodesma organization	10	2	0.85	0.20796	same_down	E. nindensis
GO:0009959	negative gravitropism	10	2	0.85	0.20796	same_down	E. nindensis
GO:0010037	response to carbon dioxide	10	2	0.85	0.20796	same_down	E. nindensis
GO:0010270	photosystem II oxygen evolving complex a...	10	2	0.85	0.20796	same_down	E. nindensis
GO:0015790	UDP-xylose transmembrane transport	10	2	0.85	0.20796	same_down	E. nindensis
GO:0016572	histone phosphorylation	10	2	0.85	0.20796	same_down	E. nindensis
GO:0035987	endodermal cell differentiation	10	2	0.85	0.20796	same_down	E. nindensis
GO:0044375	regulation of peroxisome size	10	2	0.85	0.20796	same_down	E. nindensis
GO:0045597	positive regulation of cell differentiat...	10	2	0.85	0.20796	same_down	E. nindensis
GO:0046519	sphingoid metabolic process	10	2	0.85	0.20796	same_down	E. nindensis
GO:0048871	multicellular organismal homeostasis	10	2	0.85	0.20796	same_down	E. nindensis
GO:0072347	response to anesthetic	10	2	0.85	0.20796	same_down	E. nindensis
GO:0045088	regulation of innate immune response	203	21	17.33	0.20852	same_down	E. nindensis
GO:0006081	cellular aldehyde metabolic process	171	18	14.6	0.20885	same_down	E. nindensis
GO:0010557	positive regulation of macromolecule bio...	323	32	27.58	0.21293	same_down	E. nindensis
GO:0010044	response to aluminum ion	28	4	2.39	0.21332	same_down	E. nindensis
GO:0009583	detection of light stimulus	98	11	8.37	0.21379	same_down	E. nindensis
GO:0002833	positive regulation of response to bioti...	19	3	1.62	0.2177	same_down	E. nindensis
GO:0008215	spermine metabolic process	19	3	1.62	0.2177	same_down	E. nindensis
GO:0009052	pentose-phosphate shunt, non-oxidative b...	19	3	1.62	0.2177	same_down	E. nindensis
GO:0010115	regulation of abscisic acid biosynthetic...	19	3	1.62	0.2177	same_down	E. nindensis
GO:0016093	polyprenol metabolic process	19	3	1.62	0.2177	same_down	E. nindensis
GO:0032103	positive regulation of response to exter...	19	3	1.62	0.2177	same_down	E. nindensis
GO:0043902	positive regulation of multi-organism pr...	19	3	1.62	0.2177	same_down	E. nindensis
GO:0006164	purine nucleotide biosynthetic process	346	34	29.54	0.21845	same_down	E. nindensis
GO:0071395	cellular response to jasmonic acid stimu...	162	17	13.83	0.22078	same_down	E. nindensis
GO:0043562	cellular response to nitrogen levels	68	8	5.81	0.22226	same_down	E. nindensis
GO:0043255	regulation of carbohydrate biosynthetic ...	48	6	4.1	0.22361	same_down	E. nindensis
GO:0098542	defense response to other organism	1086	100	92.73	0.22419	same_down	E. nindensis
GO:0009611	response to wounding	580	55	49.52	0.22452	same_down	E. nindensis
GO:0006972	hyperosmotic response	131	14	11.19	0.22774	same_down	E. nindensis
GO:0040007	growth	1042	96	88.97	0.22784	same_down	E. nindensis
GO:0045935	positive regulation of nucleobase-contai...	326	32	27.84	0.22854	same_down	E. nindensis
GO:0050801	ion homeostasis	337	33	28.78	0.22859	same_down	E. nindensis
GO:0006089	lactate metabolic process	29	4	2.48	0.23202	same_down	E. nindensis
GO:0009851	auxin biosynthetic process	69	8	5.89	0.2341	same_down	E. nindensis
GO:0080090	regulation of primary metabolic process	3231	287	275.89	0.23555	same_down	E. nindensis
GO:0010565	regulation of cellular ketone metabolic ...	132	14	11.27	0.23624	same_down	E. nindensis
GO:0055046	microgametogenesis	39	5	3.33	0.23705	same_down	E. nindensis
GO:0000226	microtubule cytoskeleton organization	111	12	9.48	0.23784	same_down	E. nindensis
GO:0046131	pyrimidine ribonucleoside metabolic proc...	49	6	4.18	0.23791	same_down	E. nindensis
GO:0010452	histone H3-K36 methylation	11	2	0.94	0.24062	same_down	E. nindensis
GO:0015812	gamma-aminobutyric acid transport	11	2	0.94	0.24062	same_down	E. nindensis
GO:0016110	tetraterpenoid catabolic process	11	2	0.94	0.24062	same_down	E. nindensis
GO:0016118	carotenoid catabolic process	11	2	0.94	0.24062	same_down	E. nindensis
GO:0016121	carotene catabolic process	11	2	0.94	0.24062	same_down	E. nindensis
GO:0016124	xanthophyll catabolic process	11	2	0.94	0.24062	same_down	E. nindensis
GO:0030186	melatonin metabolic process	11	2	0.94	0.24062	same_down	E. nindensis
GO:0030187	melatonin biosynthetic process	11	2	0.94	0.24062	same_down	E. nindensis
GO:0046247	terpene catabolic process	11	2	0.94	0.24062	same_down	E. nindensis
GO:0048863	stem cell differentiation	11	2	0.94	0.24062	same_down	E. nindensis
GO:0010375	stomatal complex patterning	20	3	1.71	0.24105	same_down	E. nindensis
GO:0030002	cellular anion homeostasis	20	3	1.71	0.24105	same_down	E. nindensis
GO:0030104	water homeostasis	20	3	1.71	0.24105	same_down	E. nindensis
GO:0030320	cellular monovalent inorganic anion home...	20	3	1.71	0.24105	same_down	E. nindensis
GO:0034620	cellular response to unfolded protein	20	3	1.71	0.24105	same_down	E. nindensis
GO:2000242	negative regulation of reproductive proc...	80	9	6.83	0.24203	same_down	E. nindensis
GO:0065008	regulation of biological quality	1685	152	143.88	0.24373	same_down	E. nindensis
GO:0021700	developmental maturation	329	32	28.09	0.24467	same_down	E. nindensis
GO:0010374	stomatal complex development	70	8	5.98	0.24616	same_down	E. nindensis
GO:0071470	cellular response to osmotic stress	70	8	5.98	0.24616	same_down	E. nindensis
GO:0000097	sulfur amino acid biosynthetic process	91	10	7.77	0.24819	same_down	E. nindensis
GO:0006012	galactose metabolic process	60	7	5.12	0.24978	same_down	E. nindensis
GO:0043549	regulation of kinase activity	60	7	5.12	0.24978	same_down	E. nindensis
GO:0045859	regulation of protein kinase activity	60	7	5.12	0.24978	same_down	E. nindensis
GO:0042446	hormone biosynthetic process	330	32	28.18	0.25015	same_down	E. nindensis
GO:0000302	response to reactive oxygen species	264	26	22.54	0.25076	same_down	E. nindensis
GO:0009636	response to toxic substance	297	29	25.36	0.25077	same_down	E. nindensis
GO:0051050	positive regulation of transport	30	4	2.56	0.25111	same_down	E. nindensis
GO:0006775	fat-soluble vitamin metabolic process	40	5	3.42	0.25348	same_down	E. nindensis
GO:0042362	fat-soluble vitamin biosynthetic process	40	5	3.42	0.25348	same_down	E. nindensis
GO:1900376	regulation of secondary metabolite biosy...	40	5	3.42	0.25348	same_down	E. nindensis
GO:0009826	unidimensional cell growth	509	48	43.46	0.25477	same_down	E. nindensis
GO:0010073	meristem maintenance	178	18	15.2	0.26042	same_down	E. nindensis
GO:0019219	regulation of nucleobase-containing comp...	2795	248	238.66	0.26089	same_down	E. nindensis
GO:0006869	lipid transport	211	21	18.02	0.26261	same_down	E. nindensis
GO:0046128	purine ribonucleoside metabolic process	61	7	5.21	0.26316	same_down	E. nindensis
GO:0009862	systemic acquired resistance, salicylic ...	21	3	1.79	0.26478	same_down	E. nindensis
GO:0010582	floral meristem determinacy	21	3	1.79	0.26478	same_down	E. nindensis
GO:0051182	coenzyme transport	21	3	1.79	0.26478	same_down	E. nindensis
GO:1905421	regulation of plant organ morphogenesis	21	3	1.79	0.26478	same_down	E. nindensis
GO:0006351	transcription, DNA-templated	3028	268	258.55	0.26562	same_down	E. nindensis
GO:0097659	nucleic acid-templated transcription	3028	268	258.55	0.26562	same_down	E. nindensis
GO:0050793	regulation of developmental process	850	78	72.58	0.26607	same_down	E. nindensis
GO:0006096	glycolytic process	190	19	16.22	0.26887	same_down	E. nindensis
GO:0006757	ATP generation from ADP	190	19	16.22	0.26887	same_down	E. nindensis
GO:0009135	purine nucleoside diphosphate metabolic ...	190	19	16.22	0.26887	same_down	E. nindensis
GO:0009166	nucleotide catabolic process	190	19	16.22	0.26887	same_down	E. nindensis
GO:0009179	purine ribonucleoside diphosphate metabo...	190	19	16.22	0.26887	same_down	E. nindensis
GO:0009185	ribonucleoside diphosphate metabolic pro...	190	19	16.22	0.26887	same_down	E. nindensis
GO:0042866	pyruvate biosynthetic process	190	19	16.22	0.26887	same_down	E. nindensis
GO:0046031	ADP metabolic process	190	19	16.22	0.26887	same_down	E. nindensis
GO:0006553	lysine metabolic process	41	5	3.5	0.27018	same_down	E. nindensis
GO:0009218	pyrimidine ribonucleotide metabolic proc...	41	5	3.5	0.27018	same_down	E. nindensis
GO:0009220	pyrimidine ribonucleotide biosynthetic p...	41	5	3.5	0.27018	same_down	E. nindensis
GO:0060627	regulation of vesicle-mediated transport	41	5	3.5	0.27018	same_down	E. nindensis
GO:0007231	osmosensory signaling pathway	31	4	2.65	0.2705	same_down	E. nindensis
GO:0010413	glucuronoxylan metabolic process	31	4	2.65	0.2705	same_down	E. nindensis
GO:0010417	glucuronoxylan biosynthetic process	31	4	2.65	0.2705	same_down	E. nindensis
GO:0010252	auxin homeostasis	72	8	6.15	0.27084	same_down	E. nindensis
GO:0009060	aerobic respiration	136	14	11.61	0.2714	same_down	E. nindensis
GO:1901615	organic hydroxy compound metabolic proce...	569	53	48.59	0.27189	same_down	E. nindensis
GO:0001192	maintenance of transcriptional fidelity ...	12	2	1.02	0.27348	same_down	E. nindensis
GO:0001193	maintenance of transcriptional fidelity ...	12	2	1.02	0.27348	same_down	E. nindensis
GO:0006048	UDP-N-acetylglucosamine biosynthetic pro...	12	2	1.02	0.27348	same_down	E. nindensis
GO:0006283	transcription-coupled nucleotide-excisio...	12	2	1.02	0.27348	same_down	E. nindensis
GO:0009554	megasporogenesis	12	2	1.02	0.27348	same_down	E. nindensis
GO:0009799	specification of symmetry	12	2	1.02	0.27348	same_down	E. nindensis
GO:0009855	determination of bilateral symmetry	12	2	1.02	0.27348	same_down	E. nindensis
GO:0015853	adenine transport	12	2	1.02	0.27348	same_down	E. nindensis
GO:0015854	guanine transport	12	2	1.02	0.27348	same_down	E. nindensis
GO:0019673	GDP-mannose metabolic process	12	2	1.02	0.27348	same_down	E. nindensis
GO:0032544	plastid translation	12	2	1.02	0.27348	same_down	E. nindensis
GO:0033524	sinapate ester metabolic process	12	2	1.02	0.27348	same_down	E. nindensis
GO:0033525	sinapate ester biosynthetic process	12	2	1.02	0.27348	same_down	E. nindensis
GO:0034330	cell junction organization	12	2	1.02	0.27348	same_down	E. nindensis
GO:0043405	regulation of MAP kinase activity	12	2	1.02	0.27348	same_down	E. nindensis
GO:0045216	cell-cell junction organization	12	2	1.02	0.27348	same_down	E. nindensis
GO:0046208	spermine catabolic process	12	2	1.02	0.27348	same_down	E. nindensis
GO:1900377	negative regulation of secondary metabol...	12	2	1.02	0.27348	same_down	E. nindensis
GO:1903085	regulation of sinapate ester biosyntheti...	12	2	1.02	0.27348	same_down	E. nindensis
GO:1903086	negative regulation of sinapate ester bi...	12	2	1.02	0.27348	same_down	E. nindensis
GO:2000037	regulation of stomatal complex patternin...	12	2	1.02	0.27348	same_down	E. nindensis
GO:0032774	RNA biosynthetic process	3033	268	258.98	0.27549	same_down	E. nindensis
GO:0046165	alcohol biosynthetic process	115	12	9.82	0.27648	same_down	E. nindensis
GO:0009736	cytokinin-activated signaling pathway	83	9	7.09	0.27652	same_down	E. nindensis
GO:0071368	cellular response to cytokinin stimulus	83	9	7.09	0.27652	same_down	E. nindensis
GO:0010053	root epidermal cell differentiation	213	21	18.19	0.27692	same_down	E. nindensis
GO:0090558	plant epidermis development	413	39	35.26	0.27748	same_down	E. nindensis
GO:0045492	xylan biosynthetic process	52	6	4.44	0.2823	same_down	E. nindensis
GO:0006754	ATP biosynthetic process	236	23	20.15	0.28374	same_down	E. nindensis
GO:0071407	cellular response to organic cyclic comp...	181	18	15.46	0.28389	same_down	E. nindensis
GO:1901292	nucleoside phosphate catabolic process	192	19	16.39	0.28414	same_down	E. nindensis
GO:0006733	oxidoreduction coenzyme metabolic proces...	325	31	27.75	0.28501	same_down	E. nindensis
GO:0009112	nucleobase metabolic process	116	12	9.9	0.28644	same_down	E. nindensis
GO:0048638	regulation of developmental growth	116	12	9.9	0.28644	same_down	E. nindensis
GO:0019674	NAD metabolic process	42	5	3.59	0.28711	same_down	E. nindensis
GO:0046132	pyrimidine ribonucleoside biosynthetic p...	42	5	3.59	0.28711	same_down	E. nindensis
GO:0048574	long-day photoperiodism, flowering	42	5	3.59	0.28711	same_down	E. nindensis
GO:0010411	xyloglucan metabolic process	84	9	7.17	0.28832	same_down	E. nindensis
GO:0019216	regulation of lipid metabolic process	84	9	7.17	0.28832	same_down	E. nindensis
GO:0002239	response to oomycetes	22	3	1.88	0.28877	same_down	E. nindensis
GO:0007155	cell adhesion	22	3	1.88	0.28877	same_down	E. nindensis
GO:0022610	biological adhesion	22	3	1.88	0.28877	same_down	E. nindensis
GO:0048235	pollen sperm cell differentiation	22	3	1.88	0.28877	same_down	E. nindensis
GO:0051338	regulation of transferase activity	63	7	5.38	0.29047	same_down	E. nindensis
GO:1901264	carbohydrate derivative transport	95	10	8.11	0.29191	same_down	E. nindensis
GO:0009743	response to carbohydrate	304	29	25.96	0.29285	same_down	E. nindensis
GO:0048584	positive regulation of response to stimu...	304	29	25.96	0.29285	same_down	E. nindensis
GO:0033866	nucleoside bisphosphate biosynthetic pro...	53	6	4.53	0.29749	same_down	E. nindensis
GO:0034030	ribonucleoside bisphosphate biosynthetic...	53	6	4.53	0.29749	same_down	E. nindensis
GO:0034033	purine nucleoside bisphosphate biosynthe...	53	6	4.53	0.29749	same_down	E. nindensis
GO:0050776	regulation of immune response	216	21	18.44	0.2989	same_down	E. nindensis
GO:0009624	response to nematode	205	20	17.5	0.29936	same_down	E. nindensis
GO:0010628	positive regulation of gene expression	350	33	29.89	0.30053	same_down	E. nindensis
GO:1901137	carbohydrate derivative biosynthetic pro...	1008	91	86.07	0.30131	same_down	E. nindensis
GO:0009891	positive regulation of biosynthetic proc...	384	36	32.79	0.30243	same_down	E. nindensis
GO:0006636	unsaturated fatty acid biosynthetic proc...	43	5	3.67	0.30422	same_down	E. nindensis
GO:0048508	embryonic meristem development	43	5	3.67	0.30422	same_down	E. nindensis
GO:0048571	long-day photoperiodism	43	5	3.67	0.30422	same_down	E. nindensis
GO:0009750	response to fructose	64	7	5.46	0.30437	same_down	E. nindensis
GO:0009755	hormone-mediated signaling pathway	1341	120	114.5	0.30455	same_down	E. nindensis
GO:0000165	MAPK cascade	13	2	1.11	0.30626	same_down	E. nindensis
GO:0006690	icosanoid metabolic process	13	2	1.11	0.30626	same_down	E. nindensis
GO:0007023	post-chaperonin tubulin folding pathway	13	2	1.11	0.30626	same_down	E. nindensis
GO:0010076	maintenance of floral meristem identity	13	2	1.11	0.30626	same_down	E. nindensis
GO:0042439	ethanolamine-containing compound metabol...	13	2	1.11	0.30626	same_down	E. nindensis
GO:0043408	regulation of MAPK cascade	13	2	1.11	0.30626	same_down	E. nindensis
GO:0017001	antibiotic catabolic process	173	17	14.77	0.30835	same_down	E. nindensis
GO:0016036	cellular response to phosphate starvatio...	151	15	12.89	0.30848	same_down	E. nindensis
GO:0007584	response to nutrient	33	4	2.82	0.30997	same_down	E. nindensis
GO:0010103	stomatal complex morphogenesis	33	4	2.82	0.30997	same_down	E. nindensis
GO:0052325	cell wall pectin biosynthetic process	33	4	2.82	0.30997	same_down	E. nindensis
GO:0046320	regulation of fatty acid oxidation	23	3	1.96	0.31291	same_down	E. nindensis
GO:0098771	inorganic ion homeostasis	285	27	24.34	0.31419	same_down	E. nindensis
GO:0006979	response to oxidative stress	807	73	68.91	0.31805	same_down	E. nindensis
GO:0010817	regulation of hormone levels	693	63	59.17	0.31816	same_down	E. nindensis
GO:0010191	mucilage metabolic process	65	7	5.55	0.3184	same_down	E. nindensis
GO:0002682	regulation of immune system process	219	21	18.7	0.32142	same_down	E. nindensis
GO:0006521	regulation of cellular amino acid metabo...	44	5	3.76	0.32147	same_down	E. nindensis
GO:0033238	regulation of cellular amine metabolic p...	44	5	3.76	0.32147	same_down	E. nindensis
GO:0033674	positive regulation of kinase activity	44	5	3.76	0.32147	same_down	E. nindensis
GO:0045860	positive regulation of protein kinase ac...	44	5	3.76	0.32147	same_down	E. nindensis
GO:0006098	pentose-phosphate shunt	76	8	6.49	0.32205	same_down	E. nindensis
GO:0042455	ribonucleoside biosynthetic process	76	8	6.49	0.32205	same_down	E. nindensis
GO:0051156	glucose 6-phosphate metabolic process	76	8	6.49	0.32205	same_down	E. nindensis
GO:0090696	post-embryonic plant organ development	309	29	26.38	0.32433	same_down	E. nindensis
GO:0010102	lateral root morphogenesis	175	17	14.94	0.32531	same_down	E. nindensis
GO:0009581	detection of external stimulus	109	11	9.31	0.32684	same_down	E. nindensis
GO:0009582	detection of abiotic stimulus	109	11	9.31	0.32684	same_down	E. nindensis
GO:0010876	lipid localization	231	22	19.72	0.32771	same_down	E. nindensis
GO:0009692	ethylene metabolic process	55	6	4.7	0.32831	same_down	E. nindensis
GO:0009693	ethylene biosynthetic process	55	6	4.7	0.32831	same_down	E. nindensis
GO:0043449	cellular alkene metabolic process	55	6	4.7	0.32831	same_down	E. nindensis
GO:0043450	alkene biosynthetic process	55	6	4.7	0.32831	same_down	E. nindensis
GO:1900673	olefin metabolic process	55	6	4.7	0.32831	same_down	E. nindensis
GO:1900674	olefin biosynthetic process	55	6	4.7	0.32831	same_down	E. nindensis
GO:0051179	localization	3824	334	326.52	0.32831	same_down	E. nindensis
GO:0010112	regulation of systemic acquired resistan...	34	4	2.9	0.32991	same_down	E. nindensis
GO:0006206	pyrimidine nucleobase metabolic process	66	7	5.64	0.33253	same_down	E. nindensis
GO:0031323	regulation of cellular metabolic process	3339	292	285.11	0.33305	same_down	E. nindensis
GO:1905393	plant organ formation	243	23	20.75	0.33363	same_down	E. nindensis
GO:1901617	organic hydroxy compound biosynthetic pr...	356	33	30.4	0.33616	same_down	E. nindensis
GO:0006526	arginine biosynthetic process	24	3	2.05	0.33709	same_down	E. nindensis
GO:0010022	meristem determinacy	24	3	2.05	0.33709	same_down	E. nindensis
GO:0010483	pollen tube reception	24	3	2.05	0.33709	same_down	E. nindensis
GO:0010555	response to mannitol	24	3	2.05	0.33709	same_down	E. nindensis
GO:0051703	intraspecies interaction between organis...	24	3	2.05	0.33709	same_down	E. nindensis
GO:0090332	stomatal closure	24	3	2.05	0.33709	same_down	E. nindensis
GO:0002252	immune effector process	121	12	10.33	0.33765	same_down	E. nindensis
GO:0048653	anther development	110	11	9.39	0.33776	same_down	E. nindensis
GO:0048767	root hair elongation	110	11	9.39	0.33776	same_down	E. nindensis
GO:0010120	camalexin biosynthetic process	14	2	1.2	0.33875	same_down	E. nindensis
GO:0015720	allantoin transport	14	2	1.2	0.33875	same_down	E. nindensis
GO:0015855	pyrimidine nucleobase transport	14	2	1.2	0.33875	same_down	E. nindensis
GO:0015857	uracil transport	14	2	1.2	0.33875	same_down	E. nindensis
GO:0040009	regulation of growth rate	14	2	1.2	0.33875	same_down	E. nindensis
GO:0046352	disaccharide catabolic process	14	2	1.2	0.33875	same_down	E. nindensis
GO:0051053	negative regulation of DNA metabolic pro...	14	2	1.2	0.33875	same_down	E. nindensis
GO:0052317	camalexin metabolic process	14	2	1.2	0.33875	same_down	E. nindensis
GO:0072530	purine-containing compound transmembrane...	14	2	1.2	0.33875	same_down	E. nindensis
GO:0010101	post-embryonic root morphogenesis	177	17	15.11	0.34249	same_down	E. nindensis
GO:0046890	regulation of lipid biosynthetic process	56	6	4.78	0.34387	same_down	E. nindensis
GO:0031347	regulation of defense response	335	31	28.6	0.34615	same_down	E. nindensis
GO:0007018	microtubule-based movement	67	7	5.72	0.34675	same_down	E. nindensis
GO:0034219	carbohydrate transmembrane transport	78	8	6.66	0.3483	same_down	E. nindensis
GO:0016119	carotene metabolic process	35	4	2.99	0.34992	same_down	E. nindensis
GO:0071472	cellular response to salt stress	35	4	2.99	0.34992	same_down	E. nindensis
GO:0051186	cofactor metabolic process	1252	111	106.9	0.35038	same_down	E. nindensis
GO:0006839	mitochondrial transport	223	21	19.04	0.35212	same_down	E. nindensis
GO:2000026	regulation of multicellular organismal d...	598	54	51.06	0.35268	same_down	E. nindensis
GO:0010015	root morphogenesis	473	43	40.39	0.35565	same_down	E. nindensis
GO:0044272	sulfur compound biosynthetic process	246	23	21.01	0.35569	same_down	E. nindensis
GO:1901135	carbohydrate derivative metabolic proces...	1485	131	126.8	0.35769	same_down	E. nindensis
GO:0009933	meristem structural organization	112	11	9.56	0.3598	same_down	E. nindensis
GO:0006488	dolichol-linked oligosaccharide biosynth...	5	1	0.43	0.36002	same_down	E. nindensis
GO:0009859	pollen hydration	5	1	0.43	0.36002	same_down	E. nindensis
GO:0009865	pollen tube adhesion	5	1	0.43	0.36002	same_down	E. nindensis
GO:0009945	radial axis specification	5	1	0.43	0.36002	same_down	E. nindensis
GO:0010441	guard cell development	5	1	0.43	0.36002	same_down	E. nindensis
GO:0010442	guard cell morphogenesis	5	1	0.43	0.36002	same_down	E. nindensis
GO:0015813	L-glutamate transmembrane transport	5	1	0.43	0.36002	same_down	E. nindensis
GO:0019276	UDP-N-acetylgalactosamine metabolic proc...	5	1	0.43	0.36002	same_down	E. nindensis
GO:0042149	cellular response to glucose starvation	5	1	0.43	0.36002	same_down	E. nindensis
GO:0046340	diacylglycerol catabolic process	5	1	0.43	0.36002	same_down	E. nindensis
GO:0046621	negative regulation of organ growth	5	1	0.43	0.36002	same_down	E. nindensis
GO:0048281	inflorescence morphogenesis	5	1	0.43	0.36002	same_down	E. nindensis
GO:0055089	fatty acid homeostasis	5	1	0.43	0.36002	same_down	E. nindensis
GO:0098609	cell-cell adhesion	5	1	0.43	0.36002	same_down	E. nindensis
GO:0098740	multi organism cell adhesion	5	1	0.43	0.36002	same_down	E. nindensis
GO:2000034	regulation of seed maturation	5	1	0.43	0.36002	same_down	E. nindensis
GO:0032350	regulation of hormone metabolic process	68	7	5.81	0.36103	same_down	E. nindensis
GO:0006828	manganese ion transport	25	3	2.13	0.36122	same_down	E. nindensis
GO:0035967	cellular response to topologically incor...	25	3	2.13	0.36122	same_down	E. nindensis
GO:0046113	nucleobase catabolic process	25	3	2.13	0.36122	same_down	E. nindensis
GO:0055065	metal ion homeostasis	213	20	18.19	0.36204	same_down	E. nindensis
GO:0046434	organophosphate catabolic process	225	21	19.21	0.36771	same_down	E. nindensis
GO:0046777	protein autophosphorylation	124	12	10.59	0.36922	same_down	E. nindensis
GO:0008284	positive regulation of cell proliferatio...	36	4	3.07	0.36994	same_down	E. nindensis
GO:0019217	regulation of fatty acid metabolic proce...	36	4	3.07	0.36994	same_down	E. nindensis
GO:0050826	response to freezing	36	4	3.07	0.36994	same_down	E. nindensis
GO:0006166	purine ribonucleoside salvage	15	2	1.28	0.37075	same_down	E. nindensis
GO:1902533	positive regulation of intracellular sig...	15	2	1.28	0.37075	same_down	E. nindensis
GO:0009308	amine metabolic process	203	19	17.33	0.37247	same_down	E. nindensis
GO:0008285	negative regulation of cell proliferatio...	47	5	4.01	0.37372	same_down	E. nindensis
GO:0009404	toxin metabolic process	47	5	4.01	0.37372	same_down	E. nindensis
GO:0051347	positive regulation of transferase activ...	47	5	4.01	0.37372	same_down	E. nindensis
GO:0033865	nucleoside bisphosphate metabolic proces...	91	9	7.77	0.37378	same_down	E. nindensis
GO:0033875	ribonucleoside bisphosphate metabolic pr...	91	9	7.77	0.37378	same_down	E. nindensis
GO:0034032	purine nucleoside bisphosphate metabolic...	91	9	7.77	0.37378	same_down	E. nindensis
GO:0009910	negative regulation of flower developmen...	69	7	5.89	0.37536	same_down	E. nindensis
GO:0051188	cofactor biosynthetic process	718	64	61.31	0.37709	same_down	E. nindensis
GO:0071310	cellular response to organic substance	1527	134	130.39	0.38023	same_down	E. nindensis
GO:0042744	hydrogen peroxide catabolic process	159	15	13.58	0.38249	same_down	E. nindensis
GO:0006568	tryptophan metabolic process	26	3	2.22	0.38521	same_down	E. nindensis
GO:0006586	indolalkylamine metabolic process	26	3	2.22	0.38521	same_down	E. nindensis
GO:0006771	riboflavin metabolic process	26	3	2.22	0.38521	same_down	E. nindensis
GO:0009231	riboflavin biosynthetic process	26	3	2.22	0.38521	same_down	E. nindensis
GO:0010050	vegetative phase change	26	3	2.22	0.38521	same_down	E. nindensis
GO:0019722	calcium-mediated signaling	26	3	2.22	0.38521	same_down	E. nindensis
GO:0042727	flavin-containing compound biosynthetic ...	26	3	2.22	0.38521	same_down	E. nindensis
GO:1902930	regulation of alcohol biosynthetic proce...	26	3	2.22	0.38521	same_down	E. nindensis
GO:0006357	regulation of transcription by RNA polym...	330	30	28.18	0.38707	same_down	E. nindensis
GO:0051173	positive regulation of nitrogen compound...	433	39	36.97	0.38728	same_down	E. nindensis
GO:0042335	cuticle development	81	8	6.92	0.38812	same_down	E. nindensis
GO:0009658	chloroplast organization	319	29	27.24	0.38986	same_down	E. nindensis
GO:0009704	de-etiolation	37	4	3.16	0.38991	same_down	E. nindensis
GO:0010075	regulation of meristem growth	59	6	5.04	0.39086	same_down	E. nindensis
GO:0001934	positive regulation of protein phosphory...	48	5	4.1	0.39117	same_down	E. nindensis
GO:0010562	positive regulation of phosphorus metabo...	48	5	4.1	0.39117	same_down	E. nindensis
GO:0042327	positive regulation of phosphorylation	48	5	4.1	0.39117	same_down	E. nindensis
GO:0045937	positive regulation of phosphate metabol...	48	5	4.1	0.39117	same_down	E. nindensis
GO:0097435	supramolecular fiber organization	183	17	15.63	0.39504	same_down	E. nindensis
GO:0009119	ribonucleoside metabolic process	104	10	8.88	0.39595	same_down	E. nindensis
GO:0042743	hydrogen peroxide metabolic process	240	22	20.49	0.39612	same_down	E. nindensis
GO:0008643	carbohydrate transport	229	21	19.55	0.39923	same_down	E. nindensis
GO:0006047	UDP-N-acetylglucosamine metabolic proces...	16	2	1.37	0.40211	same_down	E. nindensis
GO:0006097	glyoxylate cycle	16	2	1.37	0.40211	same_down	E. nindensis
GO:0009403	toxin biosynthetic process	16	2	1.37	0.40211	same_down	E. nindensis
GO:0009650	UV protection	16	2	1.37	0.40211	same_down	E. nindensis
GO:0009700	indole phytoalexin biosynthetic process	16	2	1.37	0.40211	same_down	E. nindensis
GO:0010589	leaf proximal/distal pattern formation	16	2	1.37	0.40211	same_down	E. nindensis
GO:0030007	cellular potassium ion homeostasis	16	2	1.37	0.40211	same_down	E. nindensis
GO:0034250	positive regulation of cellular amide me...	16	2	1.37	0.40211	same_down	E. nindensis
GO:0043100	pyrimidine nucleobase salvage	16	2	1.37	0.40211	same_down	E. nindensis
GO:0045727	positive regulation of translation	16	2	1.37	0.40211	same_down	E. nindensis
GO:0046217	indole phytoalexin metabolic process	16	2	1.37	0.40211	same_down	E. nindensis
GO:0046349	amino sugar biosynthetic process	16	2	1.37	0.40211	same_down	E. nindensis
GO:0046487	glyoxylate metabolic process	16	2	1.37	0.40211	same_down	E. nindensis
GO:0052314	phytoalexin metabolic process	16	2	1.37	0.40211	same_down	E. nindensis
GO:0052315	phytoalexin biosynthetic process	16	2	1.37	0.40211	same_down	E. nindensis
GO:0019359	nicotinamide nucleotide biosynthetic pro...	218	20	18.61	0.40245	same_down	E. nindensis
GO:0019363	pyridine nucleotide biosynthetic process	218	20	18.61	0.40245	same_down	E. nindensis
GO:0050832	defense response to fungus	344	31	29.37	0.40373	same_down	E. nindensis
GO:0007031	peroxisome organization	71	7	6.06	0.40408	same_down	E. nindensis
GO:0009909	regulation of flower development	264	24	22.54	0.40493	same_down	E. nindensis
GO:0032870	cellular response to hormone stimulus	1431	125	122.19	0.4065	same_down	E. nindensis
GO:0051606	detection of stimulus	173	16	14.77	0.40732	same_down	E. nindensis
GO:0044106	cellular amine metabolic process	139	13	11.87	0.4082	same_down	E. nindensis
GO:0009267	cellular response to starvation	253	23	21.6	0.40822	same_down	E. nindensis
GO:0008356	asymmetric cell division	49	5	4.18	0.40859	same_down	E. nindensis
GO:2000280	regulation of root development	49	5	4.18	0.40859	same_down	E. nindensis
GO:0006535	cysteine biosynthetic process from serin...	27	3	2.31	0.40898	same_down	E. nindensis
GO:0008300	isoprenoid catabolic process	27	3	2.31	0.40898	same_down	E. nindensis
GO:0016115	terpenoid catabolic process	27	3	2.31	0.40898	same_down	E. nindensis
GO:0051783	regulation of nuclear division	38	4	3.24	0.40979	same_down	E. nindensis
GO:0009788	negative regulation of abscisic acid-act...	94	9	8.03	0.4112	same_down	E. nindensis
GO:1901420	negative regulation of response to alcoh...	94	9	8.03	0.4112	same_down	E. nindensis
GO:1905958	negative regulation of cellular response...	94	9	8.03	0.4112	same_down	E. nindensis
GO:0042542	response to hydrogen peroxide	128	12	10.93	0.41181	same_down	E. nindensis
GO:0010604	positive regulation of macromolecule met...	449	40	38.34	0.41307	same_down	E. nindensis
GO:0000098	sulfur amino acid catabolic process	6	1	0.51	0.41467	same_down	E. nindensis
GO:0005997	xylulose metabolic process	6	1	0.51	0.41467	same_down	E. nindensis
GO:0006114	glycerol biosynthetic process	6	1	0.51	0.41467	same_down	E. nindensis
GO:0006695	cholesterol biosynthetic process	6	1	0.51	0.41467	same_down	E. nindensis
GO:0008203	cholesterol metabolic process	6	1	0.51	0.41467	same_down	E. nindensis
GO:0015783	GDP-fucose transmembrane transport	6	1	0.51	0.41467	same_down	E. nindensis
GO:0015791	polyol transport	6	1	0.51	0.41467	same_down	E. nindensis
GO:0015798	myo-inositol transport	6	1	0.51	0.41467	same_down	E. nindensis
GO:0015914	phospholipid transport	6	1	0.51	0.41467	same_down	E. nindensis
GO:0019605	butyrate metabolic process	6	1	0.51	0.41467	same_down	E. nindensis
GO:0044211	CTP salvage	6	1	0.51	0.41467	same_down	E. nindensis
GO:0045596	negative regulation of cell differentiat...	6	1	0.51	0.41467	same_down	E. nindensis
GO:0045736	negative regulation of cyclin-dependent ...	6	1	0.51	0.41467	same_down	E. nindensis
GO:0046655	folic acid metabolic process	6	1	0.51	0.41467	same_down	E. nindensis
GO:0046656	folic acid biosynthetic process	6	1	0.51	0.41467	same_down	E. nindensis
GO:0052031	modulation by symbiont of host defense r...	6	1	0.51	0.41467	same_down	E. nindensis
GO:0052173	response to defenses of other organism i...	6	1	0.51	0.41467	same_down	E. nindensis
GO:0052200	response to host defenses	6	1	0.51	0.41467	same_down	E. nindensis
GO:0052255	modulation by organism of defense respon...	6	1	0.51	0.41467	same_down	E. nindensis
GO:0052552	modulation by organism of immune respons...	6	1	0.51	0.41467	same_down	E. nindensis
GO:0052553	modulation by symbiont of host immune re...	6	1	0.51	0.41467	same_down	E. nindensis
GO:0052555	positive regulation by organism of immun...	6	1	0.51	0.41467	same_down	E. nindensis
GO:0052556	positive regulation by symbiont of host ...	6	1	0.51	0.41467	same_down	E. nindensis
GO:0052564	response to immune response of other org...	6	1	0.51	0.41467	same_down	E. nindensis
GO:0052572	response to host immune response	6	1	0.51	0.41467	same_down	E. nindensis
GO:0075136	response to host	6	1	0.51	0.41467	same_down	E. nindensis
GO:0090480	purine nucleotide-sugar transmembrane tr...	6	1	0.51	0.41467	same_down	E. nindensis
GO:1902475	L-alpha-amino acid transmembrane transpo...	6	1	0.51	0.41467	same_down	E. nindensis
GO:1904030	negative regulation of cyclin-dependent ...	6	1	0.51	0.41467	same_down	E. nindensis
GO:0010029	regulation of seed germination	174	16	14.86	0.41648	same_down	E. nindensis
GO:1900140	regulation of seedling development	174	16	14.86	0.41648	same_down	E. nindensis
GO:0042278	purine nucleoside metabolic process	72	7	6.15	0.41843	same_down	E. nindensis
GO:0009067	aspartate family amino acid biosynthetic...	95	9	8.11	0.42368	same_down	E. nindensis
GO:0006144	purine nucleobase metabolic process	50	5	4.27	0.42593	same_down	E. nindensis
GO:0033559	unsaturated fatty acid metabolic process	50	5	4.27	0.42593	same_down	E. nindensis
GO:0071495	cellular response to endogenous stimulus	1449	126	123.73	0.42726	same_down	E. nindensis
GO:0044249	cellular biosynthetic process	7821	672	667.81	0.42729	same_down	E. nindensis
GO:0006928	movement of cell or subcellular componen...	84	8	7.17	0.42807	same_down	E. nindensis
GO:0009593	detection of chemical stimulus	39	4	3.33	0.42953	same_down	E. nindensis
GO:0010588	cotyledon vascular tissue pattern format...	28	3	2.39	0.43246	same_down	E. nindensis
GO:0046839	phospholipid dephosphorylation	28	3	2.39	0.43246	same_down	E. nindensis
GO:0046856	phosphatidylinositol dephosphorylation	28	3	2.39	0.43246	same_down	E. nindensis
GO:2000024	regulation of leaf development	28	3	2.39	0.43246	same_down	E. nindensis
GO:0006598	polyamine catabolic process	17	2	1.45	0.4327	same_down	E. nindensis
GO:0015919	peroxisomal membrane transport	17	2	1.45	0.4327	same_down	E. nindensis
GO:0016558	protein import into peroxisome matrix	17	2	1.45	0.4327	same_down	E. nindensis
GO:0033319	UDP-D-xylose metabolic process	17	2	1.45	0.4327	same_down	E. nindensis
GO:0033320	UDP-D-xylose biosynthetic process	17	2	1.45	0.4327	same_down	E. nindensis
GO:0043101	purine-containing compound salvage	17	2	1.45	0.4327	same_down	E. nindensis
GO:0046834	lipid phosphorylation	17	2	1.45	0.4327	same_down	E. nindensis
GO:0046854	phosphatidylinositol phosphorylation	17	2	1.45	0.4327	same_down	E. nindensis
GO:0098661	inorganic anion transmembrane transport	17	2	1.45	0.4327	same_down	E. nindensis
GO:0001932	regulation of protein phosphorylation	73	7	6.23	0.43275	same_down	E. nindensis
GO:0009156	ribonucleoside monophosphate biosyntheti...	314	28	26.81	0.43379	same_down	E. nindensis
GO:0006739	NADP metabolic process	96	9	8.2	0.43615	same_down	E. nindensis
GO:0051259	protein complex oligomerization	62	6	5.29	0.43776	same_down	E. nindensis
GO:0009863	salicylic acid mediated signaling pathwa...	51	5	4.35	0.44318	same_down	E. nindensis
GO:0010204	defense response signaling pathway, resi...	51	5	4.35	0.44318	same_down	E. nindensis
GO:0048438	floral whorl development	258	23	22.03	0.44619	same_down	E. nindensis
GO:0045595	regulation of cell differentiation	40	4	3.42	0.44909	same_down	E. nindensis
GO:0051239	regulation of multicellular organismal p...	630	55	53.79	0.45196	same_down	E. nindensis
GO:0009744	response to sucrose	155	14	13.24	0.45394	same_down	E. nindensis
GO:0009627	systemic acquired resistance	132	12	11.27	0.45452	same_down	E. nindensis
GO:0080147	root hair cell development	132	12	11.27	0.45452	same_down	E. nindensis
GO:0003002	regionalization	248	22	21.18	0.45826	same_down	E. nindensis
GO:0033356	UDP-L-arabinose metabolic process	18	2	1.54	0.46243	same_down	E. nindensis
GO:1902652	secondary alcohol metabolic process	18	2	1.54	0.46243	same_down	E. nindensis
GO:1902653	secondary alcohol biosynthetic process	18	2	1.54	0.46243	same_down	E. nindensis
GO:0051171	regulation of nitrogen compound metaboli...	3130	269	267.26	0.46344	same_down	E. nindensis
GO:0034285	response to disaccharide	156	14	13.32	0.46375	same_down	E. nindensis
GO:0006517	protein deglycosylation	7	1	0.6	0.46467	same_down	E. nindensis
GO:0006597	spermine biosynthetic process	7	1	0.6	0.46467	same_down	E. nindensis
GO:0006654	phosphatidic acid biosynthetic process	7	1	0.6	0.46467	same_down	E. nindensis
GO:0015742	alpha-ketoglutarate transport	7	1	0.6	0.46467	same_down	E. nindensis
GO:0042549	photosystem II stabilization	7	1	0.6	0.46467	same_down	E. nindensis
GO:0046133	pyrimidine ribonucleoside catabolic proc...	7	1	0.6	0.46467	same_down	E. nindensis
GO:0046135	pyrimidine nucleoside catabolic process	7	1	0.6	0.46467	same_down	E. nindensis
GO:0046339	diacylglycerol metabolic process	7	1	0.6	0.46467	same_down	E. nindensis
GO:0046461	neutral lipid catabolic process	7	1	0.6	0.46467	same_down	E. nindensis
GO:0046464	acylglycerol catabolic process	7	1	0.6	0.46467	same_down	E. nindensis
GO:0046503	glycerolipid catabolic process	7	1	0.6	0.46467	same_down	E. nindensis
GO:0060776	simple leaf morphogenesis	7	1	0.6	0.46467	same_down	E. nindensis
GO:0071260	cellular response to mechanical stimulus	7	1	0.6	0.46467	same_down	E. nindensis
GO:0072593	reactive oxygen species metabolic proces...	284	25	24.25	0.46723	same_down	E. nindensis
GO:0022603	regulation of anatomical structure morph...	168	15	14.35	0.46778	same_down	E. nindensis
GO:1901576	organic substance biosynthetic process	8068	691	688.91	0.46815	same_down	E. nindensis
GO:0071396	cellular response to lipid	645	56	55.07	0.46838	same_down	E. nindensis
GO:0071486	cellular response to high light intensit...	41	4	3.5	0.46843	same_down	E. nindensis
GO:0009690	cytokinin metabolic process	64	6	5.46	0.46866	same_down	E. nindensis
GO:0048467	gynoecium development	122	11	10.42	0.47141	same_down	E. nindensis
GO:0019725	cellular homeostasis	436	38	37.23	0.47213	same_down	E. nindensis
GO:0009127	purine nucleoside monophosphate biosynth...	285	25	24.34	0.47451	same_down	E. nindensis
GO:0009168	purine ribonucleoside monophosphate bios...	285	25	24.34	0.47451	same_down	E. nindensis
GO:0071695	anatomical structure maturation	297	26	25.36	0.47708	same_down	E. nindensis
GO:0006536	glutamate metabolic process	53	5	4.53	0.47725	same_down	E. nindensis
GO:0006563	L-serine metabolic process	53	5	4.53	0.47725	same_down	E. nindensis
GO:0010315	auxin efflux	30	3	2.56	0.4783	same_down	E. nindensis
GO:0006875	cellular metal ion homeostasis	146	13	12.47	0.47971	same_down	E. nindensis
GO:0008283	cell proliferation	181	16	15.46	0.48062	same_down	E. nindensis
GO:1901700	response to oxygen-containing compound	2893	248	247.03	0.48362	same_down	E. nindensis
GO:0001666	response to hypoxia	42	4	3.59	0.48752	same_down	E. nindensis
GO:0015766	disaccharide transport	42	4	3.59	0.48752	same_down	E. nindensis
GO:0015770	sucrose transport	42	4	3.59	0.48752	same_down	E. nindensis
GO:0015772	oligosaccharide transport	42	4	3.59	0.48752	same_down	E. nindensis
GO:0010214	seed coat development	77	7	6.57	0.48936	same_down	E. nindensis
GO:0055072	iron ion homeostasis	77	7	6.57	0.48936	same_down	E. nindensis
GO:0051247	positive regulation of protein metabolic...	112	10	9.56	0.4898	same_down	E. nindensis
GO:0009746	response to hexose	147	13	12.55	0.48984	same_down	E. nindensis
GO:0009823	cytokinin catabolic process	19	2	1.62	0.49123	same_down	E. nindensis
GO:0010337	regulation of salicylic acid metabolic p...	19	2	1.62	0.49123	same_down	E. nindensis
GO:0016120	carotene biosynthetic process	19	2	1.62	0.49123	same_down	E. nindensis
GO:0042732	D-xylose metabolic process	19	2	1.62	0.49123	same_down	E. nindensis
GO:0009058	biosynthetic process	8368	715	714.52	0.49958	same_down	E. nindensis
GO:0072528	pyrimidine-containing compound biosynthe...	148	13	12.64	0.49992	same_down	E. nindensis
GO:0007338	single fertilization	31	3	2.65	0.50057	same_down	E. nindensis
GO:0009407	toxin catabolic process	31	3	2.65	0.50057	same_down	E. nindensis
GO:0009854	oxidative photosynthetic carbon pathway	31	3	2.65	0.50057	same_down	E. nindensis
GO:0010078	maintenance of root meristem identity	31	3	2.65	0.50057	same_down	E. nindensis
GO:0009850	auxin metabolic process	125	11	10.67	0.50447	same_down	E. nindensis
GO:0048518	positive regulation of biological proces...	1250	107	106.73	0.50456	same_down	E. nindensis
GO:0010014	meristem initiation	43	4	3.67	0.50632	same_down	E. nindensis
GO:0051181	cofactor transport	43	4	3.67	0.50632	same_down	E. nindensis
GO:0007602	phototransduction	90	8	7.68	0.50684	same_down	E. nindensis
GO:0009585	red, far-red light phototransduction	90	8	7.68	0.50684	same_down	E. nindensis
GO:0006021	inositol biosynthetic process	8	1	0.68	0.51039	same_down	E. nindensis
GO:0006105	succinate metabolic process	8	1	0.68	0.51039	same_down	E. nindensis
GO:0006538	glutamate catabolic process	8	1	0.68	0.51039	same_down	E. nindensis
GO:0006540	glutamate decarboxylation to succinate	8	1	0.68	0.51039	same_down	E. nindensis
GO:0006655	phosphatidylglycerol biosynthetic proces...	8	1	0.68	0.51039	same_down	E. nindensis
GO:0009448	gamma-aminobutyric acid metabolic proces...	8	1	0.68	0.51039	same_down	E. nindensis
GO:0009450	gamma-aminobutyric acid catabolic proces...	8	1	0.68	0.51039	same_down	E. nindensis
GO:0009729	detection of brassinosteroid stimulus	8	1	0.68	0.51039	same_down	E. nindensis
GO:0010042	response to manganese ion	8	1	0.68	0.51039	same_down	E. nindensis
GO:0010248	establishment or maintenance of transmem...	8	1	0.68	0.51039	same_down	E. nindensis
GO:0019478	D-amino acid catabolic process	8	1	0.68	0.51039	same_down	E. nindensis
GO:0043547	positive regulation of GTPase activity	8	1	0.68	0.51039	same_down	E. nindensis
GO:0045793	positive regulation of cell size	8	1	0.68	0.51039	same_down	E. nindensis
GO:0046373	L-arabinose metabolic process	8	1	0.68	0.51039	same_down	E. nindensis
GO:0046416	D-amino acid metabolic process	8	1	0.68	0.51039	same_down	E. nindensis
GO:0051410	detoxification of nitrogen compound	8	1	0.68	0.51039	same_down	E. nindensis
GO:0051512	positive regulation of unidimensional ce...	8	1	0.68	0.51039	same_down	E. nindensis
GO:0080050	regulation of seed development	8	1	0.68	0.51039	same_down	E. nindensis
GO:0090355	positive regulation of auxin metabolic p...	8	1	0.68	0.51039	same_down	E. nindensis
GO:0010187	negative regulation of seed germination	55	5	4.7	0.5106	same_down	E. nindensis
GO:0007010	cytoskeleton organization	255	22	21.77	0.51238	same_down	E. nindensis
GO:0072525	pyridine-containing compound biosyntheti...	232	20	19.81	0.51635	same_down	E. nindensis
GO:0016197	endosomal transport	79	7	6.75	0.51704	same_down	E. nindensis
GO:0019320	hexose catabolic process	20	2	1.71	0.51902	same_down	E. nindensis
GO:0009956	radial pattern formation	32	3	2.73	0.52234	same_down	E. nindensis
GO:0045834	positive regulation of lipid metabolic p...	32	3	2.73	0.52234	same_down	E. nindensis
GO:0009124	nucleoside monophosphate biosynthetic pr...	327	28	27.92	0.5228	same_down	E. nindensis
GO:0009991	response to extracellular stimulus	433	37	36.97	0.52349	same_down	E. nindensis
GO:0009685	gibberellin metabolic process	44	4	3.76	0.52481	same_down	E. nindensis
GO:0009686	gibberellin biosynthetic process	44	4	3.76	0.52481	same_down	E. nindensis
GO:0032875	regulation of DNA endoreduplication	44	4	3.76	0.52481	same_down	E. nindensis
GO:0090329	regulation of DNA-dependent DNA replicat...	44	4	3.76	0.52481	same_down	E. nindensis
GO:0008610	lipid biosynthetic process	1081	92	92.3	0.5301	same_down	E. nindensis
GO:0030001	metal ion transport	412	35	35.18	0.53874	same_down	E. nindensis
GO:0034284	response to monosaccharide	152	13	12.98	0.53973	same_down	E. nindensis
GO:0006812	cation transport	601	51	51.32	0.54047	same_down	E. nindensis
GO:0070972	protein localization to endoplasmic reti...	33	3	2.82	0.54357	same_down	E. nindensis
GO:0009756	carbohydrate mediated signaling	93	8	7.94	0.54495	same_down	E. nindensis
GO:0010182	sugar mediated signaling pathway	93	8	7.94	0.54495	same_down	E. nindensis
GO:0035266	meristem growth	93	8	7.94	0.54495	same_down	E. nindensis
GO:0006020	inositol metabolic process	21	2	1.79	0.54579	same_down	E. nindensis
GO:0009051	pentose-phosphate shunt, oxidative branc...	21	2	1.79	0.54579	same_down	E. nindensis
GO:0031998	regulation of fatty acid beta-oxidation	21	2	1.79	0.54579	same_down	E. nindensis
GO:0042127	regulation of cell proliferation	105	9	8.97	0.54581	same_down	E. nindensis
GO:0009749	response to glucose	117	10	9.99	0.54671	same_down	E. nindensis
GO:0009653	anatomical structure morphogenesis	1533	130	130.9	0.54808	same_down	E. nindensis
GO:0006465	signal peptide processing	9	1	0.77	0.55221	same_down	E. nindensis
GO:0006490	oligosaccharide-lipid intermediate biosy...	9	1	0.77	0.55221	same_down	E. nindensis
GO:0008153	para-aminobenzoic acid biosynthetic proc...	9	1	0.77	0.55221	same_down	E. nindensis
GO:0010138	pyrimidine ribonucleotide salvage	9	1	0.77	0.55221	same_down	E. nindensis
GO:0010477	response to sulfur dioxide	9	1	0.77	0.55221	same_down	E. nindensis
GO:0015689	molybdate ion transport	9	1	0.77	0.55221	same_down	E. nindensis
GO:0015909	long-chain fatty acid transport	9	1	0.77	0.55221	same_down	E. nindensis
GO:0019401	alditol biosynthetic process	9	1	0.77	0.55221	same_down	E. nindensis
GO:0022403	cell cycle phase	9	1	0.77	0.55221	same_down	E. nindensis
GO:0032262	pyrimidine nucleotide salvage	9	1	0.77	0.55221	same_down	E. nindensis
GO:0032309	icosanoid secretion	9	1	0.77	0.55221	same_down	E. nindensis
GO:0044206	UMP salvage	9	1	0.77	0.55221	same_down	E. nindensis
GO:0044848	biological phase	9	1	0.77	0.55221	same_down	E. nindensis
GO:0045922	negative regulation of fatty acid metabo...	9	1	0.77	0.55221	same_down	E. nindensis
GO:0046505	sulfolipid metabolic process	9	1	0.77	0.55221	same_down	E. nindensis
GO:0046506	sulfolipid biosynthetic process	9	1	0.77	0.55221	same_down	E. nindensis
GO:0046717	acid secretion	9	1	0.77	0.55221	same_down	E. nindensis
GO:0050482	arachidonic acid secretion	9	1	0.77	0.55221	same_down	E. nindensis
GO:0051322	anaphase	9	1	0.77	0.55221	same_down	E. nindensis
GO:0051782	negative regulation of cell division	9	1	0.77	0.55221	same_down	E. nindensis
GO:0071715	icosanoid transport	9	1	0.77	0.55221	same_down	E. nindensis
GO:1901571	fatty acid derivative transport	9	1	0.77	0.55221	same_down	E. nindensis
GO:1902806	regulation of cell cycle G1/S phase tran...	9	1	0.77	0.55221	same_down	E. nindensis
GO:1903963	arachidonate transport	9	1	0.77	0.55221	same_down	E. nindensis
GO:0006950	response to stress	5470	465	467.07	0.55449	same_down	E. nindensis
GO:0009566	fertilization	94	8	8.03	0.5574	same_down	E. nindensis
GO:0009861	jasmonic acid and ethylene-dependent sys...	58	5	4.95	0.55888	same_down	E. nindensis
GO:0010310	regulation of hydrogen peroxide metaboli...	58	5	4.95	0.55888	same_down	E. nindensis
GO:0000160	phosphorelay signal transduction system	368	31	31.42	0.55911	same_down	E. nindensis
GO:0048589	developmental growth	735	62	62.76	0.56033	same_down	E. nindensis
GO:0015985	energy coupled proton transport, down el...	46	4	3.93	0.56073	same_down	E. nindensis
GO:0015986	ATP synthesis coupled proton transport	46	4	3.93	0.56073	same_down	E. nindensis
GO:0044255	cellular lipid metabolic process	1302	110	111.17	0.56293	same_down	E. nindensis
GO:0009199	ribonucleoside triphosphate metabolic pr...	333	28	28.43	0.56296	same_down	E. nindensis
GO:0006986	response to unfolded protein	34	3	2.9	0.56425	same_down	E. nindensis
GO:0010143	cutin biosynthetic process	34	3	2.9	0.56425	same_down	E. nindensis
GO:0071900	regulation of protein serine/threonine k...	34	3	2.9	0.56425	same_down	E. nindensis
GO:0000209	protein polyubiquitination	22	2	1.88	0.57149	same_down	E. nindensis
GO:0009313	oligosaccharide catabolic process	22	2	1.88	0.57149	same_down	E. nindensis
GO:0010072	primary shoot apical meristem specificat...	22	2	1.88	0.57149	same_down	E. nindensis
GO:0010148	transpiration	22	2	1.88	0.57149	same_down	E. nindensis
GO:0010232	vascular transport	22	2	1.88	0.57149	same_down	E. nindensis
GO:0010233	phloem transport	22	2	1.88	0.57149	same_down	E. nindensis
GO:0010332	response to gamma radiation	22	2	1.88	0.57149	same_down	E. nindensis
GO:0010948	negative regulation of cell cycle proces...	22	2	1.88	0.57149	same_down	E. nindensis
GO:1901657	glycosyl compound metabolic process	263	22	22.46	0.57268	same_down	E. nindensis
GO:0031325	positive regulation of cellular metaboli...	501	42	42.78	0.57375	same_down	E. nindensis
GO:0009100	glycoprotein metabolic process	347	29	29.63	0.57671	same_down	E. nindensis
GO:0016101	diterpenoid metabolic process	47	4	4.01	0.57813	same_down	E. nindensis
GO:0016102	diterpenoid biosynthetic process	47	4	4.01	0.57813	same_down	E. nindensis
GO:0019856	pyrimidine nucleobase biosynthetic proce...	47	4	4.01	0.57813	same_down	E. nindensis
GO:0071248	cellular response to metal ion	47	4	4.01	0.57813	same_down	E. nindensis
GO:0062012	regulation of small molecule metabolic p...	168	14	14.35	0.57834	same_down	E. nindensis
GO:0048731	system development	2980	252	254.45	0.57914	same_down	E. nindensis
GO:0006576	cellular biogenic amine metabolic proces...	96	8	8.2	0.58183	same_down	E. nindensis
GO:0009694	jasmonic acid metabolic process	96	8	8.2	0.58183	same_down	E. nindensis
GO:0009144	purine nucleoside triphosphate metabolic...	324	27	27.67	0.58217	same_down	E. nindensis
GO:0009205	purine ribonucleoside triphosphate metab...	324	27	27.67	0.58217	same_down	E. nindensis
GO:0035265	organ growth	35	3	2.99	0.58434	same_down	E. nindensis
GO:0006071	glycerol metabolic process	72	6	6.15	0.58609	same_down	E. nindensis
GO:0006873	cellular ion homeostasis	217	18	18.53	0.58686	same_down	E. nindensis
GO:0008654	phospholipid biosynthetic process	265	22	22.63	0.58736	same_down	E. nindensis
GO:0071446	cellular response to salicylic acid stim...	60	5	5.12	0.5897	same_down	E. nindensis
GO:0006621	protein retention in ER lumen	10	1	0.85	0.59046	same_down	E. nindensis
GO:0006750	glutathione biosynthetic process	10	1	0.85	0.59046	same_down	E. nindensis
GO:0006751	glutathione catabolic process	10	1	0.85	0.59046	same_down	E. nindensis
GO:0009772	photosynthetic electron transport in pho...	10	1	0.85	0.59046	same_down	E. nindensis
GO:0015688	iron chelate transport	10	1	0.85	0.59046	same_down	E. nindensis
GO:0019184	nonribosomal peptide biosynthetic proces...	10	1	0.85	0.59046	same_down	E. nindensis
GO:0019499	cyanide metabolic process	10	1	0.85	0.59046	same_down	E. nindensis
GO:0019860	uracil metabolic process	10	1	0.85	0.59046	same_down	E. nindensis
GO:0032465	regulation of cytokinesis	10	1	0.85	0.59046	same_down	E. nindensis
GO:0033383	geranyl diphosphate metabolic process	10	1	0.85	0.59046	same_down	E. nindensis
GO:0033384	geranyl diphosphate biosynthetic process	10	1	0.85	0.59046	same_down	E. nindensis
GO:0034644	cellular response to UV	10	1	0.85	0.59046	same_down	E. nindensis
GO:0035437	maintenance of protein localization in e...	10	1	0.85	0.59046	same_down	E. nindensis
GO:0042178	xenobiotic catabolic process	10	1	0.85	0.59046	same_down	E. nindensis
GO:0043434	response to peptide hormone	10	1	0.85	0.59046	same_down	E. nindensis
GO:0044208	'de novo' AMP biosynthetic process	10	1	0.85	0.59046	same_down	E. nindensis
GO:0045337	farnesyl diphosphate biosynthetic proces...	10	1	0.85	0.59046	same_down	E. nindensis
GO:0060416	response to growth hormone	10	1	0.85	0.59046	same_down	E. nindensis
GO:0070141	response to UV-A	10	1	0.85	0.59046	same_down	E. nindensis
GO:0071492	cellular response to UV-A	10	1	0.85	0.59046	same_down	E. nindensis
GO:1901652	response to peptide	10	1	0.85	0.59046	same_down	E. nindensis
GO:1901678	iron coordination entity transport	10	1	0.85	0.59046	same_down	E. nindensis
GO:0019395	fatty acid oxidation	109	9	9.31	0.5919	same_down	E. nindensis
GO:0009165	nucleotide biosynthetic process	481	40	41.07	0.59418	same_down	E. nindensis
GO:0051704	multi-organism process	2315	195	197.67	0.59472	same_down	E. nindensis
GO:0010305	leaf vascular tissue pattern formation	48	4	4.1	0.59512	same_down	E. nindensis
GO:0046885	regulation of hormone biosynthetic proce...	48	4	4.1	0.59512	same_down	E. nindensis
GO:0048359	mucilage metabolic process involved in s...	48	4	4.1	0.59512	same_down	E. nindensis
GO:0006625	protein targeting to peroxisome	23	2	1.96	0.59611	same_down	E. nindensis
GO:0009806	lignan metabolic process	23	2	1.96	0.59611	same_down	E. nindensis
GO:0009807	lignan biosynthetic process	23	2	1.96	0.59611	same_down	E. nindensis
GO:0043574	peroxisomal transport	23	2	1.96	0.59611	same_down	E. nindensis
GO:0045047	protein targeting to ER	23	2	1.96	0.59611	same_down	E. nindensis
GO:0050665	hydrogen peroxide biosynthetic process	23	2	1.96	0.59611	same_down	E. nindensis
GO:0071902	positive regulation of protein serine/th...	23	2	1.96	0.59611	same_down	E. nindensis
GO:0072599	establishment of protein localization to...	23	2	1.96	0.59611	same_down	E. nindensis
GO:0072662	protein localization to peroxisome	23	2	1.96	0.59611	same_down	E. nindensis
GO:0072663	establishment of protein localization to...	23	2	1.96	0.59611	same_down	E. nindensis
GO:0048573	photoperiodism, flowering	85	7	7.26	0.59636	same_down	E. nindensis
GO:0048443	stamen development	146	12	12.47	0.59827	same_down	E. nindensis
GO:0048466	androecium development	146	12	12.47	0.59827	same_down	E. nindensis
GO:0042023	DNA endoreduplication	73	6	6.23	0.59982	same_down	E. nindensis
GO:0046112	nucleobase biosynthetic process	73	6	6.23	0.59982	same_down	E. nindensis
GO:1901575	organic substance catabolic process	2046	172	174.7	0.60095	same_down	E. nindensis
GO:0009141	nucleoside triphosphate metabolic proces...	339	28	28.95	0.602	same_down	E. nindensis
GO:0022604	regulation of cell morphogenesis	110	9	9.39	0.60307	same_down	E. nindensis
GO:0000038	very long-chain fatty acid metabolic pro...	36	3	3.07	0.60383	same_down	E. nindensis
GO:0019747	regulation of isoprenoid metabolic proce...	36	3	3.07	0.60383	same_down	E. nindensis
GO:0042761	very long-chain fatty acid biosynthetic ...	36	3	3.07	0.60383	same_down	E. nindensis
GO:0055075	potassium ion homeostasis	36	3	3.07	0.60383	same_down	E. nindensis
GO:0030258	lipid modification	195	16	16.65	0.60387	same_down	E. nindensis
GO:0009962	regulation of flavonoid biosynthetic pro...	61	5	5.21	0.60466	same_down	E. nindensis
GO:0010030	positive regulation of seed germination	61	5	5.21	0.60466	same_down	E. nindensis
GO:0071241	cellular response to inorganic substance	61	5	5.21	0.60466	same_down	E. nindensis
GO:0034440	lipid oxidation	135	11	11.53	0.60955	same_down	E. nindensis
GO:0090697	post-embryonic plant organ morphogenesis	232	19	19.81	0.61014	same_down	E. nindensis
GO:1901293	nucleoside phosphate biosynthetic proces...	484	40	41.33	0.61032	same_down	E. nindensis
GO:0071484	cellular response to light intensity	49	4	4.18	0.6117	same_down	E. nindensis
GO:0009893	positive regulation of metabolic process	580	48	49.52	0.61268	same_down	E. nindensis
GO:0072527	pyrimidine-containing compound metabolic...	172	14	14.69	0.61436	same_down	E. nindensis
GO:0009064	glutamine family amino acid metabolic pr...	160	13	13.66	0.61576	same_down	E. nindensis
GO:0043543	protein acylation	160	13	13.66	0.61576	same_down	E. nindensis
GO:0000041	transition metal ion transport	99	8	8.45	0.61724	same_down	E. nindensis
GO:0018958	phenol-containing compound metabolic pro...	62	5	5.29	0.6193	same_down	E. nindensis
GO:0006222	UMP biosynthetic process	24	2	2.05	0.61966	same_down	E. nindensis
GO:0009174	pyrimidine ribonucleoside monophosphate ...	24	2	2.05	0.61966	same_down	E. nindensis
GO:0009423	chorismate biosynthetic process	24	2	2.05	0.61966	same_down	E. nindensis
GO:0030838	positive regulation of actin filament po...	24	2	2.05	0.61966	same_down	E. nindensis
GO:0045010	actin nucleation	24	2	2.05	0.61966	same_down	E. nindensis
GO:0046049	UMP metabolic process	24	2	2.05	0.61966	same_down	E. nindensis
GO:0046470	phosphatidylcholine metabolic process	24	2	2.05	0.61966	same_down	E. nindensis
GO:0048437	floral organ development	282	23	24.08	0.62263	same_down	E. nindensis
GO:0006862	nucleotide transport	37	3	3.16	0.62271	same_down	E. nindensis
GO:0031537	regulation of anthocyanin metabolic proc...	37	3	3.16	0.62271	same_down	E. nindensis
GO:0000578	embryonic axis specification	11	1	0.94	0.62544	same_down	E. nindensis
GO:0006469	negative regulation of protein kinase ac...	11	1	0.94	0.62544	same_down	E. nindensis
GO:0009942	longitudinal axis specification	11	1	0.94	0.62544	same_down	E. nindensis
GO:0016255	attachment of GPI anchor to protein	11	1	0.94	0.62544	same_down	E. nindensis
GO:0030497	fatty acid elongation	11	1	0.94	0.62544	same_down	E. nindensis
GO:0033673	negative regulation of kinase activity	11	1	0.94	0.62544	same_down	E. nindensis
GO:0048639	positive regulation of developmental gro...	11	1	0.94	0.62544	same_down	E. nindensis
GO:0051345	positive regulation of hydrolase activit...	11	1	0.94	0.62544	same_down	E. nindensis
GO:0051348	negative regulation of transferase activ...	11	1	0.94	0.62544	same_down	E. nindensis
GO:0071230	cellular response to amino acid stimulus	11	1	0.94	0.62544	same_down	E. nindensis
GO:0071901	negative regulation of protein serine/th...	11	1	0.94	0.62544	same_down	E. nindensis
GO:0080148	negative regulation of response to water...	11	1	0.94	0.62544	same_down	E. nindensis
GO:1901679	nucleotide transmembrane transport	11	1	0.94	0.62544	same_down	E. nindensis
GO:0019400	alditol metabolic process	75	6	6.4	0.62653	same_down	E. nindensis
GO:0009838	abscission	50	4	4.27	0.62786	same_down	E. nindensis
GO:0000902	cell morphogenesis	692	57	59.09	0.63356	same_down	E. nindensis
GO:2000377	regulation of reactive oxygen species me...	63	5	5.38	0.63361	same_down	E. nindensis
GO:0055080	cation homeostasis	248	20	21.18	0.63902	same_down	E. nindensis
GO:0048646	anatomical structure formation involved ...	357	29	30.48	0.63911	same_down	E. nindensis
GO:0044786	cell cycle DNA replication	76	6	6.49	0.63949	same_down	E. nindensis
GO:0009415	response to water	801	66	68.4	0.63975	same_down	E. nindensis
GO:0031348	negative regulation of defense response	101	8	8.62	0.63994	same_down	E. nindensis
GO:0009963	positive regulation of flavonoid biosynt...	38	3	3.24	0.64096	same_down	E. nindensis
GO:0010020	chloroplast fission	38	3	3.24	0.64096	same_down	E. nindensis
GO:0043572	plastid fission	38	3	3.24	0.64096	same_down	E. nindensis
GO:0060918	auxin transport	224	18	19.13	0.64151	same_down	E. nindensis
GO:0006821	chloride transport	25	2	2.13	0.64213	same_down	E. nindensis
GO:0046417	chorismate metabolic process	25	2	2.13	0.64213	same_down	E. nindensis
GO:0009086	methionine biosynthetic process	51	4	4.35	0.64358	same_down	E. nindensis
GO:0031668	cellular response to extracellular stimu...	394	32	33.64	0.64374	same_down	E. nindensis
GO:0042325	regulation of phosphorylation	89	7	7.6	0.64531	same_down	E. nindensis
GO:0019693	ribose phosphate metabolic process	551	45	47.05	0.64637	same_down	E. nindensis
GO:0019222	regulation of metabolic process	3730	313	318.49	0.64669	same_down	E. nindensis
GO:0009914	hormone transport	225	18	19.21	0.64902	same_down	E. nindensis
GO:0048468	cell development	504	41	43.04	0.65185	same_down	E. nindensis
GO:0071496	cellular response to external stimulus	408	33	34.84	0.65457	same_down	E. nindensis
GO:0009066	aspartate family amino acid metabolic pr...	115	9	9.82	0.65653	same_down	E. nindensis
GO:0000060	protein import into nucleus, translocati...	12	1	1.02	0.65744	same_down	E. nindensis
GO:0006696	ergosterol biosynthetic process	12	1	1.02	0.65744	same_down	E. nindensis
GO:0006805	xenobiotic metabolic process	12	1	1.02	0.65744	same_down	E. nindensis
GO:0007219	Notch signaling pathway	12	1	1.02	0.65744	same_down	E. nindensis
GO:0008204	ergosterol metabolic process	12	1	1.02	0.65744	same_down	E. nindensis
GO:0009938	negative regulation of gibberellic acid ...	12	1	1.02	0.65744	same_down	E. nindensis
GO:0019482	beta-alanine metabolic process	12	1	1.02	0.65744	same_down	E. nindensis
GO:0033158	regulation of protein import into nucleu...	12	1	1.02	0.65744	same_down	E. nindensis
GO:0033160	positive regulation of protein import in...	12	1	1.02	0.65744	same_down	E. nindensis
GO:0042306	regulation of protein import into nucleu...	12	1	1.02	0.65744	same_down	E. nindensis
GO:0042307	positive regulation of protein import in...	12	1	1.02	0.65744	same_down	E. nindensis
GO:0043087	regulation of GTPase activity	12	1	1.02	0.65744	same_down	E. nindensis
GO:0043478	pigment accumulation in response to UV l...	12	1	1.02	0.65744	same_down	E. nindensis
GO:0043479	pigment accumulation in tissues in respo...	12	1	1.02	0.65744	same_down	E. nindensis
GO:0043480	pigment accumulation in tissues	12	1	1.02	0.65744	same_down	E. nindensis
GO:0043481	anthocyanin accumulation in tissues in r...	12	1	1.02	0.65744	same_down	E. nindensis
GO:0044107	cellular alcohol metabolic process	12	1	1.02	0.65744	same_down	E. nindensis
GO:0044108	cellular alcohol biosynthetic process	12	1	1.02	0.65744	same_down	E. nindensis
GO:0046471	phosphatidylglycerol metabolic process	12	1	1.02	0.65744	same_down	E. nindensis
GO:0046482	para-aminobenzoic acid metabolic process	12	1	1.02	0.65744	same_down	E. nindensis
GO:0048654	anther morphogenesis	12	1	1.02	0.65744	same_down	E. nindensis
GO:0048655	anther wall tapetum morphogenesis	12	1	1.02	0.65744	same_down	E. nindensis
GO:0048656	anther wall tapetum formation	12	1	1.02	0.65744	same_down	E. nindensis
GO:0048657	anther wall tapetum cell differentiation	12	1	1.02	0.65744	same_down	E. nindensis
GO:0051098	regulation of binding	12	1	1.02	0.65744	same_down	E. nindensis
GO:0071466	cellular response to xenobiotic stimulus	12	1	1.02	0.65744	same_down	E. nindensis
GO:0097384	cellular lipid biosynthetic process	12	1	1.02	0.65744	same_down	E. nindensis
GO:1900180	regulation of protein localization to nu...	12	1	1.02	0.65744	same_down	E. nindensis
GO:1900182	positive regulation of protein localizat...	12	1	1.02	0.65744	same_down	E. nindensis
GO:1904589	regulation of protein import	12	1	1.02	0.65744	same_down	E. nindensis
GO:1904591	positive regulation of protein import	12	1	1.02	0.65744	same_down	E. nindensis
GO:2000904	regulation of starch metabolic process	12	1	1.02	0.65744	same_down	E. nindensis
GO:0010227	floral organ abscission	39	3	3.33	0.65858	same_down	E. nindensis
GO:0062013	positive regulation of small molecule me...	39	3	3.33	0.65858	same_down	E. nindensis
GO:0009269	response to desiccation	52	4	4.44	0.65885	same_down	E. nindensis
GO:0036293	response to decreased oxygen levels	52	4	4.44	0.65885	same_down	E. nindensis
GO:0042762	regulation of sulfur metabolic process	52	4	4.44	0.65885	same_down	E. nindensis
GO:0044003	modification by symbiont of host morphol...	52	4	4.44	0.65885	same_down	E. nindensis
GO:0051817	modification of morphology or physiology...	52	4	4.44	0.65885	same_down	E. nindensis
GO:0070482	response to oxygen levels	52	4	4.44	0.65885	same_down	E. nindensis
GO:0009814	defense response, incompatible interacti...	421	34	35.95	0.65956	same_down	E. nindensis
GO:0007021	tubulin complex assembly	26	2	2.22	0.66354	same_down	E. nindensis
GO:0009113	purine nucleobase biosynthetic process	26	2	2.22	0.66354	same_down	E. nindensis
GO:0009310	amine catabolic process	26	2	2.22	0.66354	same_down	E. nindensis
GO:0042402	cellular biogenic amine catabolic proces...	26	2	2.22	0.66354	same_down	E. nindensis
GO:0050994	regulation of lipid catabolic process	26	2	2.22	0.66354	same_down	E. nindensis
GO:0009414	response to water deprivation	783	64	66.86	0.66377	same_down	E. nindensis
GO:0051187	cofactor catabolic process	215	17	18.36	0.66584	same_down	E. nindensis
GO:0009737	response to abscisic acid	1192	98	101.78	0.67164	same_down	E. nindensis
GO:0090351	seedling development	399	32	34.07	0.67179	same_down	E. nindensis
GO:1900424	regulation of defense response to bacter...	40	3	3.42	0.67556	same_down	E. nindensis
GO:0006366	transcription by RNA polymerase II	424	34	36.2	0.67568	same_down	E. nindensis
GO:0097164	ammonium ion metabolic process	92	7	7.86	0.67964	same_down	E. nindensis
GO:0010468	regulation of gene expression	3108	259	265.38	0.67993	same_down	E. nindensis
GO:0005992	trehalose biosynthetic process	27	2	2.31	0.68391	same_down	E. nindensis
GO:0006890	retrograde vesicle-mediated transport, G...	27	2	2.31	0.68391	same_down	E. nindensis
GO:0009616	virus induced gene silencing	27	2	2.31	0.68391	same_down	E. nindensis
GO:0044273	sulfur compound catabolic process	27	2	2.31	0.68391	same_down	E. nindensis
GO:0052018	modulation by symbiont of RNA levels in ...	27	2	2.31	0.68391	same_down	E. nindensis
GO:0052249	modulation of RNA levels in other organi...	27	2	2.31	0.68391	same_down	E. nindensis
GO:0070417	cellular response to cold	27	2	2.31	0.68391	same_down	E. nindensis
GO:0098586	cellular response to virus	27	2	2.31	0.68391	same_down	E. nindensis
GO:0019439	aromatic compound catabolic process	535	43	45.68	0.68511	same_down	E. nindensis
GO:0006474	N-terminal protein amino acid acetylatio...	13	1	1.11	0.6867	same_down	E. nindensis
GO:0007050	cell cycle arrest	13	1	1.11	0.6867	same_down	E. nindensis
GO:0015717	triose phosphate transport	13	1	1.11	0.6867	same_down	E. nindensis
GO:0015969	guanosine tetraphosphate metabolic proce...	13	1	1.11	0.6867	same_down	E. nindensis
GO:0019336	phenol-containing compound catabolic pro...	13	1	1.11	0.6867	same_down	E. nindensis
GO:0031539	positive regulation of anthocyanin metab...	13	1	1.11	0.6867	same_down	E. nindensis
GO:0034035	purine ribonucleoside bisphosphate metab...	13	1	1.11	0.6867	same_down	E. nindensis
GO:0035436	triose phosphate transmembrane transport	13	1	1.11	0.6867	same_down	E. nindensis
GO:0042304	regulation of fatty acid biosynthetic pr...	13	1	1.11	0.6867	same_down	E. nindensis
GO:0042550	photosystem I stabilization	13	1	1.11	0.6867	same_down	E. nindensis
GO:0043473	pigmentation	13	1	1.11	0.6867	same_down	E. nindensis
GO:0043476	pigment accumulation	13	1	1.11	0.6867	same_down	E. nindensis
GO:0044843	cell cycle G1/S phase transition	13	1	1.11	0.6867	same_down	E. nindensis
GO:0046244	salicylic acid catabolic process	13	1	1.11	0.6867	same_down	E. nindensis
GO:0046459	short-chain fatty acid metabolic process	13	1	1.11	0.6867	same_down	E. nindensis
GO:0046620	regulation of organ growth	13	1	1.11	0.6867	same_down	E. nindensis
GO:0051415	microtubule nucleation by interphase mic...	13	1	1.11	0.6867	same_down	E. nindensis
GO:0051418	microtubule nucleation by microtubule or...	13	1	1.11	0.6867	same_down	E. nindensis
GO:0051865	protein autoubiquitination	13	1	1.11	0.6867	same_down	E. nindensis
GO:2000070	regulation of response to water deprivat...	13	1	1.11	0.6867	same_down	E. nindensis
GO:0009259	ribonucleotide metabolic process	499	40	42.61	0.68681	same_down	E. nindensis
GO:0009567	double fertilization forming a zygote an...	67	5	5.72	0.68746	same_down	E. nindensis
GO:0010074	maintenance of meristem identity	67	5	5.72	0.68746	same_down	E. nindensis
GO:0032502	developmental process	5323	446	454.52	0.69039	same_down	E. nindensis
GO:0042752	regulation of circadian rhythm	93	7	7.94	0.6906	same_down	E. nindensis
GO:0035966	response to topologically incorrect prot...	41	3	3.5	0.69191	same_down	E. nindensis
GO:0035690	cellular response to drug	106	8	9.05	0.69321	same_down	E. nindensis
GO:0009150	purine ribonucleotide metabolic process	464	37	39.62	0.69386	same_down	E. nindensis
GO:0009056	catabolic process	2356	195	201.17	0.69539	same_down	E. nindensis
GO:0016311	dephosphorylation	318	25	27.15	0.69713	same_down	E. nindensis
GO:0009926	auxin polar transport	182	14	15.54	0.69741	same_down	E. nindensis
GO:0010380	regulation of chlorophyll biosynthetic p...	68	5	5.81	0.70004	same_down	E. nindensis
GO:1901463	regulation of tetrapyrrole biosynthetic ...	68	5	5.81	0.70004	same_down	E. nindensis
GO:0045489	pectin biosynthetic process	81	6	6.92	0.70011	same_down	E. nindensis
GO:0006644	phospholipid metabolic process	380	30	32.45	0.7011	same_down	E. nindensis
GO:0006275	regulation of DNA replication	55	4	4.7	0.70196	same_down	E. nindensis
GO:0030148	sphingolipid biosynthetic process	55	4	4.7	0.70196	same_down	E. nindensis
GO:0052546	cell wall pectin metabolic process	55	4	4.7	0.70196	same_down	E. nindensis
GO:0071322	cellular response to carbohydrate stimul...	107	8	9.14	0.70324	same_down	E. nindensis
GO:0009954	proximal/distal pattern formation	28	2	2.39	0.70325	same_down	E. nindensis
GO:0046189	phenol-containing compound biosynthetic ...	28	2	2.39	0.70325	same_down	E. nindensis
GO:0080134	regulation of response to stress	430	34	36.72	0.70673	same_down	E. nindensis
GO:0009718	anthocyanin-containing compound biosynth...	42	3	3.59	0.70764	same_down	E. nindensis
GO:0072523	purine-containing compound catabolic pro...	42	3	3.59	0.70764	same_down	E. nindensis
GO:0048609	multicellular organismal reproductive pr...	246	19	21.01	0.70994	same_down	E. nindensis
GO:0009738	abscisic acid-activated signaling pathwa...	468	37	39.96	0.71332	same_down	E. nindensis
GO:0009299	mRNA transcription	14	1	1.2	0.71347	same_down	E. nindensis
GO:0010052	guard cell differentiation	14	1	1.2	0.71347	same_down	E. nindensis
GO:0043649	dicarboxylic acid catabolic process	14	1	1.2	0.71347	same_down	E. nindensis
GO:0046473	phosphatidic acid metabolic process	14	1	1.2	0.71347	same_down	E. nindensis
GO:0070370	cellular heat acclimation	14	1	1.2	0.71347	same_down	E. nindensis
GO:0090333	regulation of stomatal closure	14	1	1.2	0.71347	same_down	E. nindensis
GO:0090354	regulation of auxin metabolic process	14	1	1.2	0.71347	same_down	E. nindensis
GO:0006783	heme biosynthetic process	56	4	4.78	0.71543	same_down	E. nindensis
GO:0019953	sexual reproduction	272	21	23.23	0.71743	same_down	E. nindensis
GO:0072521	purine-containing compound metabolic pro...	530	42	45.26	0.71784	same_down	E. nindensis
GO:0006163	purine nucleotide metabolic process	469	37	40.05	0.71808	same_down	E. nindensis
GO:0097305	response to alcohol	1207	98	103.06	0.7187	same_down	E. nindensis
GO:0019637	organophosphate metabolic process	1159	94	98.96	0.71891	same_down	E. nindensis
GO:0045333	cellular respiration	185	14	15.8	0.72012	same_down	E. nindensis
GO:0046686	response to cadmium ion	628	50	53.62	0.72044	same_down	E. nindensis
GO:0006189	'de novo' IMP biosynthetic process	29	2	2.48	0.7216	same_down	E. nindensis
GO:0009819	drought recovery	29	2	2.48	0.7216	same_down	E. nindensis
GO:0015743	malate transport	29	2	2.48	0.7216	same_down	E. nindensis
GO:0046654	tetrahydrofolate biosynthetic process	29	2	2.48	0.7216	same_down	E. nindensis
GO:0009696	salicylic acid metabolic process	43	3	3.67	0.72274	same_down	E. nindensis
GO:0045786	negative regulation of cell cycle	43	3	3.67	0.72274	same_down	E. nindensis
GO:0010942	positive regulation of cell death	70	5	5.98	0.72415	same_down	E. nindensis
GO:0009651	response to salt stress	1149	93	98.11	0.72511	same_down	E. nindensis
GO:0044703	multi-organism reproductive process	286	22	24.42	0.72699	same_down	E. nindensis
GO:0006555	methionine metabolic process	57	4	4.87	0.72844	same_down	E. nindensis
GO:0009845	seed germination	398	31	33.98	0.73083	same_down	E. nindensis
GO:0009648	photoperiodism	110	8	9.39	0.73202	same_down	E. nindensis
GO:0006665	sphingolipid metabolic process	84	6	7.17	0.73301	same_down	E. nindensis
GO:0032504	multicellular organism reproduction	250	19	21.35	0.73546	same_down	E. nindensis
GO:0031401	positive regulation of protein modificat...	71	5	6.06	0.73566	same_down	E. nindensis
GO:0006301	postreplication repair	44	3	3.76	0.73722	same_down	E. nindensis
GO:0016144	S-glycoside biosynthetic process	44	3	3.76	0.73722	same_down	E. nindensis
GO:0019758	glycosinolate biosynthetic process	44	3	3.76	0.73722	same_down	E. nindensis
GO:0019761	glucosinolate biosynthetic process	44	3	3.76	0.73722	same_down	E. nindensis
GO:0001933	negative regulation of protein phosphory...	15	1	1.28	0.73795	same_down	E. nindensis
GO:0010264	myo-inositol hexakisphosphate biosynthet...	15	1	1.28	0.73795	same_down	E. nindensis
GO:0033517	myo-inositol hexakisphosphate metabolic ...	15	1	1.28	0.73795	same_down	E. nindensis
GO:0042219	cellular modified amino acid catabolic p...	15	1	1.28	0.73795	same_down	E. nindensis
GO:0042276	error-prone translesion synthesis	15	1	1.28	0.73795	same_down	E. nindensis
GO:0042326	negative regulation of phosphorylation	15	1	1.28	0.73795	same_down	E. nindensis
GO:0044205	'de novo' UMP biosynthetic process	15	1	1.28	0.73795	same_down	E. nindensis
GO:0048455	stamen formation	15	1	1.28	0.73795	same_down	E. nindensis
GO:0072529	pyrimidine-containing compound catabolic...	15	1	1.28	0.73795	same_down	E. nindensis
GO:0048588	developmental cell growth	288	22	24.59	0.73865	same_down	E. nindensis
GO:0005991	trehalose metabolic process	30	2	2.56	0.73898	same_down	E. nindensis
GO:0016024	CDP-diacylglycerol biosynthetic process	30	2	2.56	0.73898	same_down	E. nindensis
GO:0046341	CDP-diacylglycerol metabolic process	30	2	2.56	0.73898	same_down	E. nindensis
GO:0048585	negative regulation of response to stimu...	313	24	26.73	0.73923	same_down	E. nindensis
GO:0042168	heme metabolic process	58	4	4.95	0.741	same_down	E. nindensis
GO:0006220	pyrimidine nucleotide metabolic process	98	7	8.37	0.7417	same_down	E. nindensis
GO:0006221	pyrimidine nucleotide biosynthetic proce...	98	7	8.37	0.7417	same_down	E. nindensis
GO:0019751	polyol metabolic process	137	10	11.7	0.74228	same_down	E. nindensis
GO:0098754	detoxification	72	5	6.15	0.74683	same_down	E. nindensis
GO:0009555	pollen development	586	46	50.04	0.74799	same_down	E. nindensis
GO:0010564	regulation of cell cycle process	112	8	9.56	0.75012	same_down	E. nindensis
GO:0009117	nucleotide metabolic process	709	56	60.54	0.75109	same_down	E. nindensis
GO:0007205	protein kinase C-activating G protein-co...	45	3	3.84	0.75109	same_down	E. nindensis
GO:0044772	mitotic cell cycle phase transition	45	3	3.84	0.75109	same_down	E. nindensis
GO:0006188	IMP biosynthetic process	31	2	2.65	0.75542	same_down	E. nindensis
GO:0006207	'de novo' pyrimidine nucleobase biosynth...	31	2	2.65	0.75542	same_down	E. nindensis
GO:0009130	pyrimidine nucleoside monophosphate bios...	31	2	2.65	0.75542	same_down	E. nindensis
GO:0006564	L-serine biosynthetic process	16	1	1.37	0.76034	same_down	E. nindensis
GO:0042454	ribonucleoside catabolic process	16	1	1.37	0.76034	same_down	E. nindensis
GO:0045338	farnesyl diphosphate metabolic process	16	1	1.37	0.76034	same_down	E. nindensis
GO:0045490	pectin catabolic process	16	1	1.37	0.76034	same_down	E. nindensis
GO:0046835	carbohydrate phosphorylation	16	1	1.37	0.76034	same_down	E. nindensis
GO:0033500	carbohydrate homeostasis	46	3	3.93	0.76438	same_down	E. nindensis
GO:1901701	cellular response to oxygen-containing c...	1054	84	90	0.76597	same_down	E. nindensis
GO:1901361	organic cyclic compound catabolic proces...	554	43	47.3	0.7672	same_down	E. nindensis
GO:0009556	microsporogenesis	74	5	6.32	0.76809	same_down	E. nindensis
GO:0090056	regulation of chlorophyll metabolic proc...	74	5	6.32	0.76809	same_down	E. nindensis
GO:1901401	regulation of tetrapyrrole metabolic pro...	74	5	6.32	0.76809	same_down	E. nindensis
GO:0046034	ATP metabolic process	306	23	26.13	0.76874	same_down	E. nindensis
GO:1902600	proton transmembrane transport	101	7	8.62	0.76936	same_down	E. nindensis
GO:0006368	transcription elongation from RNA polyme...	32	2	2.73	0.77096	same_down	E. nindensis
GO:0017000	antibiotic biosynthetic process	32	2	2.73	0.77096	same_down	E. nindensis
GO:0045037	protein import into chloroplast stroma	32	2	2.73	0.77096	same_down	E. nindensis
GO:0048768	root hair cell tip growth	32	2	2.73	0.77096	same_down	E. nindensis
GO:0055082	cellular chemical homeostasis	257	19	21.94	0.77661	same_down	E. nindensis
GO:0048856	anatomical structure development	5024	416	428.99	0.77702	same_down	E. nindensis
GO:0030162	regulation of proteolysis	47	3	4.01	0.77708	same_down	E. nindensis
GO:0032270	positive regulation of cellular protein ...	102	7	8.71	0.77809	same_down	E. nindensis
GO:0071215	cellular response to abscisic acid stimu...	495	38	42.27	0.77816	same_down	E. nindensis
GO:0097306	cellular response to alcohol	495	38	42.27	0.77816	same_down	E. nindensis
GO:0051258	protein polymerization	75	5	6.4	0.77821	same_down	E. nindensis
GO:0006753	nucleoside phosphate metabolic process	717	56	61.22	0.77914	same_down	E. nindensis
GO:0006167	AMP biosynthetic process	17	1	1.45	0.78082	same_down	E. nindensis
GO:0006308	DNA catabolic process	17	1	1.45	0.78082	same_down	E. nindensis
GO:0009720	detection of hormone stimulus	17	1	1.45	0.78082	same_down	E. nindensis
GO:0009726	detection of endogenous stimulus	17	1	1.45	0.78082	same_down	E. nindensis
GO:0010093	specification of floral organ identity	17	1	1.45	0.78082	same_down	E. nindensis
GO:0030834	regulation of actin filament depolymeriz...	17	1	1.45	0.78082	same_down	E. nindensis
GO:0030835	negative regulation of actin filament de...	17	1	1.45	0.78082	same_down	E. nindensis
GO:0032352	positive regulation of hormone metabolic...	17	1	1.45	0.78082	same_down	E. nindensis
GO:0046033	AMP metabolic process	17	1	1.45	0.78082	same_down	E. nindensis
GO:0048017	inositol lipid-mediated signaling	17	1	1.45	0.78082	same_down	E. nindensis
GO:0090701	specification of plant organ identity	17	1	1.45	0.78082	same_down	E. nindensis
GO:0051193	regulation of cofactor metabolic process	142	10	12.13	0.78091	same_down	E. nindensis
GO:0009875	pollen-pistil interaction	33	2	2.82	0.78563	same_down	E. nindensis
GO:0032273	positive regulation of protein polymeriz...	33	2	2.82	0.78563	same_down	E. nindensis
GO:0090421	embryonic meristem initiation	33	2	2.82	0.78563	same_down	E. nindensis
GO:0006749	glutathione metabolic process	103	7	8.79	0.78656	same_down	E. nindensis
GO:0044242	cellular lipid catabolic process	156	11	13.32	0.78742	same_down	E. nindensis
GO:0015780	nucleotide-sugar transmembrane transport	48	3	4.1	0.78921	same_down	E. nindensis
GO:0048440	carpel development	90	6	7.68	0.7909	same_down	E. nindensis
GO:0006732	coenzyme metabolic process	635	49	54.22	0.7931	same_down	E. nindensis
GO:0046653	tetrahydrofolate metabolic process	63	4	5.38	0.79721	same_down	E. nindensis
GO:0034293	sexual sporulation	77	5	6.57	0.7974	same_down	E. nindensis
GO:0043934	sporulation	77	5	6.57	0.7974	same_down	E. nindensis
GO:0048236	plant-type sporogenesis	77	5	6.57	0.7974	same_down	E. nindensis
GO:0009173	pyrimidine ribonucleoside monophosphate ...	34	2	2.9	0.79946	same_down	E. nindensis
GO:0018107	peptidyl-threonine phosphorylation	34	2	2.9	0.79946	same_down	E. nindensis
GO:0018210	peptidyl-threonine modification	34	2	2.9	0.79946	same_down	E. nindensis
GO:0000079	regulation of cyclin-dependent protein s...	18	1	1.54	0.79955	same_down	E. nindensis
GO:0009435	NAD biosynthetic process	18	1	1.54	0.79955	same_down	E. nindensis
GO:0010262	somatic embryogenesis	18	1	1.54	0.79955	same_down	E. nindensis
GO:0032392	DNA geometric change	18	1	1.54	0.79955	same_down	E. nindensis
GO:0032508	DNA duplex unwinding	18	1	1.54	0.79955	same_down	E. nindensis
GO:0043173	nucleotide salvage	18	1	1.54	0.79955	same_down	E. nindensis
GO:0045833	negative regulation of lipid metabolic p...	18	1	1.54	0.79955	same_down	E. nindensis
GO:0048448	stamen morphogenesis	18	1	1.54	0.79955	same_down	E. nindensis
GO:0071417	cellular response to organonitrogen comp...	18	1	1.54	0.79955	same_down	E. nindensis
GO:1902170	cellular response to reactive nitrogen s...	18	1	1.54	0.79955	same_down	E. nindensis
GO:1904029	regulation of cyclin-dependent protein k...	18	1	1.54	0.79955	same_down	E. nindensis
GO:0030003	cellular cation homeostasis	184	13	15.71	0.7998	same_down	E. nindensis
GO:0071229	cellular response to acid chemical	834	65	71.21	0.80009	same_down	E. nindensis
GO:0010192	mucilage biosynthetic process	49	3	4.18	0.80078	same_down	E. nindensis
GO:0006417	regulation of translation	145	10	12.38	0.802	same_down	E. nindensis
GO:0034248	regulation of cellular amide metabolic p...	145	10	12.38	0.802	same_down	E. nindensis
GO:1901136	carbohydrate derivative catabolic proces...	119	8	10.16	0.80662	same_down	E. nindensis
GO:0009955	adaxial/abaxial pattern specification	64	4	5.46	0.80719	same_down	E. nindensis
GO:0010540	basipetal auxin transport	64	4	5.46	0.80719	same_down	E. nindensis
GO:0010431	seed maturation	92	6	7.86	0.80791	same_down	E. nindensis
GO:0006970	response to osmotic stress	1362	108	116.3	0.80926	same_down	E. nindensis
GO:0098657	import into cell	133	9	11.36	0.81082	same_down	E. nindensis
GO:0035556	intracellular signal transduction	690	53	58.92	0.81144	same_down	E. nindensis
GO:0006995	cellular response to nitrogen starvation	50	3	4.27	0.81182	same_down	E. nindensis
GO:0008064	regulation of actin polymerization or de...	50	3	4.27	0.81182	same_down	E. nindensis
GO:0030832	regulation of actin filament length	50	3	4.27	0.81182	same_down	E. nindensis
GO:0042447	hormone catabolic process	50	3	4.27	0.81182	same_down	E. nindensis
GO:0110053	regulation of actin filament organizatio...	50	3	4.27	0.81182	same_down	E. nindensis
GO:0098655	cation transmembrane transport	173	12	14.77	0.8124	same_down	E. nindensis
GO:0017148	negative regulation of translation	35	2	2.99	0.8125	same_down	E. nindensis
GO:0034249	negative regulation of cellular amide me...	35	2	2.99	0.8125	same_down	E. nindensis
GO:0051301	cell division	479	36	40.9	0.81264	same_down	E. nindensis
GO:0019827	stem cell population maintenance	93	6	7.94	0.81601	same_down	E. nindensis
GO:0098727	maintenance of cell number	93	6	7.94	0.81601	same_down	E. nindensis
GO:0010190	cytochrome b6f complex assembly	19	1	1.62	0.81667	same_down	E. nindensis
GO:0019048	modulation by virus of host morphology o...	19	1	1.62	0.81667	same_down	E. nindensis
GO:0032388	positive regulation of intracellular tra...	19	1	1.62	0.81667	same_down	E. nindensis
GO:0046824	positive regulation of nucleocytoplasmic...	19	1	1.62	0.81667	same_down	E. nindensis
GO:0051222	positive regulation of protein transport	19	1	1.62	0.81667	same_down	E. nindensis
GO:0090316	positive regulation of intracellular pro...	19	1	1.62	0.81667	same_down	E. nindensis
GO:1903829	positive regulation of cellular protein ...	19	1	1.62	0.81667	same_down	E. nindensis
GO:1904951	positive regulation of establishment of ...	19	1	1.62	0.81667	same_down	E. nindensis
GO:0010091	trichome branching	51	3	4.35	0.82233	same_down	E. nindensis
GO:0032956	regulation of actin cytoskeleton organiz...	51	3	4.35	0.82233	same_down	E. nindensis
GO:0032970	regulation of actin filament-based proce...	51	3	4.35	0.82233	same_down	E. nindensis
GO:0071236	cellular response to antibiotic	80	5	6.83	0.82372	same_down	E. nindensis
GO:0007346	regulation of mitotic cell cycle	135	9	11.53	0.82414	same_down	E. nindensis
GO:0048449	floral organ formation	36	2	3.07	0.82478	same_down	E. nindensis
GO:0032535	regulation of cellular component size	108	7	9.22	0.82531	same_down	E. nindensis
GO:0090066	regulation of anatomical structure size	108	7	9.22	0.82531	same_down	E. nindensis
GO:0090626	plant epidermis morphogenesis	162	11	13.83	0.82564	same_down	E. nindensis
GO:0006760	folic acid-containing compound metabolic...	66	4	5.64	0.82594	same_down	E. nindensis
GO:0010035	response to inorganic substance	1783	142	152.25	0.82764	same_down	E. nindensis
GO:0012501	programmed cell death	306	22	26.13	0.82923	same_down	E. nindensis
GO:0032989	cellular component morphogenesis	746	57	63.7	0.83068	same_down	E. nindensis
GO:0000086	G2/M transition of mitotic cell cycle	20	1	1.71	0.83234	same_down	E. nindensis
GO:0009714	chalcone metabolic process	20	1	1.71	0.83234	same_down	E. nindensis
GO:0009715	chalcone biosynthetic process	20	1	1.71	0.83234	same_down	E. nindensis
GO:0009937	regulation of gibberellic acid mediated ...	20	1	1.71	0.83234	same_down	E. nindensis
GO:0010389	regulation of G2/M transition of mitotic...	20	1	1.71	0.83234	same_down	E. nindensis
GO:0019915	lipid storage	20	1	1.71	0.83234	same_down	E. nindensis
GO:0032958	inositol phosphate biosynthetic process	20	1	1.71	0.83234	same_down	E. nindensis
GO:0043650	dicarboxylic acid biosynthetic process	52	3	4.44	0.83234	same_down	E. nindensis
GO:0048232	male gamete generation	67	4	5.72	0.83473	same_down	E. nindensis
GO:0019852	L-ascorbic acid metabolic process	37	2	3.16	0.83632	same_down	E. nindensis
GO:0019853	L-ascorbic acid biosynthetic process	37	2	3.16	0.83632	same_down	E. nindensis
GO:0006486	protein glycosylation	321	23	27.41	0.83826	same_down	E. nindensis
GO:0043413	macromolecule glycosylation	321	23	27.41	0.83826	same_down	E. nindensis
GO:0090407	organophosphate biosynthetic process	787	60	67.2	0.84104	same_down	E. nindensis
GO:0044770	cell cycle phase transition	53	3	4.53	0.84186	same_down	E. nindensis
GO:0006633	fatty acid biosynthetic process	399	29	34.07	0.84308	same_down	E. nindensis
GO:0046488	phosphatidylinositol metabolic process	111	7	9.48	0.84577	same_down	E. nindensis
GO:0006613	cotranslational protein targeting to mem...	21	1	1.79	0.84667	same_down	E. nindensis
GO:0006614	SRP-dependent cotranslational protein ta...	21	1	1.79	0.84667	same_down	E. nindensis
GO:0007029	endoplasmic reticulum organization	21	1	1.79	0.84667	same_down	E. nindensis
GO:0009228	thiamine biosynthetic process	21	1	1.79	0.84667	same_down	E. nindensis
GO:0009413	response to flooding	21	1	1.79	0.84667	same_down	E. nindensis
GO:0033206	meiotic cytokinesis	21	1	1.79	0.84667	same_down	E. nindensis
GO:0042724	thiamine-containing compound biosyntheti...	21	1	1.79	0.84667	same_down	E. nindensis
GO:0043171	peptide catabolic process	21	1	1.79	0.84667	same_down	E. nindensis
GO:0051017	actin filament bundle assembly	21	1	1.79	0.84667	same_down	E. nindensis
GO:0061572	actin filament bundle organization	21	1	1.79	0.84667	same_down	E. nindensis
GO:0090114	COPII-coated vesicle budding	21	1	1.79	0.84667	same_down	E. nindensis
GO:0006367	transcription initiation from RNA polyme...	38	2	3.24	0.84718	same_down	E. nindensis
GO:0007264	small GTPase mediated signal transductio...	38	2	3.24	0.84718	same_down	E. nindensis
GO:0009643	photosynthetic acclimation	38	2	3.24	0.84718	same_down	E. nindensis
GO:0051495	positive regulation of cytoskeleton orga...	38	2	3.24	0.84718	same_down	E. nindensis
GO:1902905	positive regulation of supramolecular fi...	38	2	3.24	0.84718	same_down	E. nindensis
GO:0048583	regulation of response to stimulus	839	64	71.64	0.84722	same_down	E. nindensis
GO:0010026	trichome differentiation	166	11	14.17	0.84808	same_down	E. nindensis
GO:0009101	glycoprotein biosynthetic process	324	23	27.67	0.85011	same_down	E. nindensis
GO:0006525	arginine metabolic process	54	3	4.61	0.85091	same_down	E. nindensis
GO:0015749	monosaccharide transmembrane transport	54	3	4.61	0.85091	same_down	E. nindensis
GO:0035670	plant-type ovary development	54	3	4.61	0.85091	same_down	E. nindensis
GO:0048481	plant ovule development	54	3	4.61	0.85091	same_down	E. nindensis
GO:0044085	cellular component biogenesis	1382	108	118.01	0.85139	same_down	E. nindensis
GO:0042180	cellular ketone metabolic process	247	17	21.09	0.85443	same_down	E. nindensis
GO:0048868	pollen tube development	234	16	19.98	0.85513	same_down	E. nindensis
GO:0009626	plant-type hypersensitive response	208	14	17.76	0.85731	same_down	E. nindensis
GO:0034050	host programmed cell death induced by sy...	208	14	17.76	0.85731	same_down	E. nindensis
GO:0006896	Golgi to vacuole transport	39	2	3.33	0.85737	same_down	E. nindensis
GO:0046040	IMP metabolic process	39	2	3.33	0.85737	same_down	E. nindensis
GO:0008152	metabolic process	16331	1373	1394.46	0.85764	same_down	E. nindensis
GO:0051726	regulation of cell cycle	248	17	21.18	0.85866	same_down	E. nindensis
GO:0060255	regulation of macromolecule metabolic pr...	3345	270	285.62	0.85879	same_down	E. nindensis
GO:0006040	amino sugar metabolic process	70	4	5.98	0.8589	same_down	E. nindensis
GO:0045927	positive regulation of growth	55	3	4.7	0.85951	same_down	E. nindensis
GO:0000731	DNA synthesis involved in DNA repair	22	1	1.88	0.85977	same_down	E. nindensis
GO:0006086	acetyl-CoA biosynthetic process from pyr...	22	1	1.88	0.85977	same_down	E. nindensis
GO:0009164	nucleoside catabolic process	22	1	1.88	0.85977	same_down	E. nindensis
GO:0009960	endosperm development	22	1	1.88	0.85977	same_down	E. nindensis
GO:0019985	translesion synthesis	22	1	1.88	0.85977	same_down	E. nindensis
GO:0030042	actin filament depolymerization	22	1	1.88	0.85977	same_down	E. nindensis
GO:0031086	nuclear-transcribed mRNA catabolic proce...	22	1	1.88	0.85977	same_down	E. nindensis
GO:0031087	deadenylation-independent decapping of n...	22	1	1.88	0.85977	same_down	E. nindensis
GO:0034656	nucleobase-containing small molecule cat...	22	1	1.88	0.85977	same_down	E. nindensis
GO:0072595	maintenance of protein localization in o...	22	1	1.88	0.85977	same_down	E. nindensis
GO:0010256	endomembrane system organization	114	7	9.73	0.86426	same_down	E. nindensis
GO:0019220	regulation of phosphate metabolic proces...	114	7	9.73	0.86426	same_down	E. nindensis
GO:0045488	pectin metabolic process	114	7	9.73	0.86426	same_down	E. nindensis
GO:0051174	regulation of phosphorus metabolic proce...	114	7	9.73	0.86426	same_down	E. nindensis
GO:0098660	inorganic ion transmembrane transport	183	12	15.63	0.86561	same_down	E. nindensis
GO:0006814	sodium ion transport	71	4	6.06	0.86626	same_down	E. nindensis
GO:0010726	positive regulation of hydrogen peroxide...	40	2	3.42	0.86694	same_down	E. nindensis
GO:1901699	cellular response to nitrogen compound	40	2	3.42	0.86694	same_down	E. nindensis
GO:2000379	positive regulation of reactive oxygen s...	40	2	3.42	0.86694	same_down	E. nindensis
GO:0006595	polyamine metabolic process	56	3	4.78	0.86766	same_down	E. nindensis
GO:0016485	protein processing	56	3	4.78	0.86766	same_down	E. nindensis
GO:0009126	purine nucleoside monophosphate metaboli...	355	25	30.31	0.8686	same_down	E. nindensis
GO:0009167	purine ribonucleoside monophosphate meta...	355	25	30.31	0.8686	same_down	E. nindensis
GO:0009161	ribonucleoside monophosphate metabolic p...	394	28	33.64	0.86948	same_down	E. nindensis
GO:0010647	positive regulation of cell communicatio...	115	7	9.82	0.87001	same_down	E. nindensis
GO:0008219	cell death	420	30	35.86	0.87037	same_down	E. nindensis
GO:0006414	translational elongation	101	6	8.62	0.87138	same_down	E. nindensis
GO:0010563	negative regulation of phosphorus metabo...	23	1	1.96	0.87176	same_down	E. nindensis
GO:0032881	regulation of polysaccharide metabolic p...	23	1	1.96	0.87176	same_down	E. nindensis
GO:0045936	negative regulation of phosphate metabol...	23	1	1.96	0.87176	same_down	E. nindensis
GO:0045995	regulation of embryonic development	23	1	1.96	0.87176	same_down	E. nindensis
GO:0046185	aldehyde catabolic process	23	1	1.96	0.87176	same_down	E. nindensis
GO:0006766	vitamin metabolic process	198	13	16.91	0.87239	same_down	E. nindensis
GO:0072329	monocarboxylic acid catabolic process	130	8	11.1	0.87503	same_down	E. nindensis
GO:0000911	cytokinesis by cell plate formation	57	3	4.87	0.8754	same_down	E. nindensis
GO:0008154	actin polymerization or depolymerization	57	3	4.87	0.8754	same_down	E. nindensis
GO:0006379	mRNA cleavage	41	2	3.5	0.87591	same_down	E. nindensis
GO:0009129	pyrimidine nucleoside monophosphate meta...	41	2	3.5	0.87591	same_down	E. nindensis
GO:0030041	actin filament polymerization	41	2	3.5	0.87591	same_down	E. nindensis
GO:0030833	regulation of actin filament polymerizat...	41	2	3.5	0.87591	same_down	E. nindensis
GO:0006631	fatty acid metabolic process	575	42	49.1	0.87593	same_down	E. nindensis
GO:0010393	galacturonan metabolic process	117	7	9.99	0.88089	same_down	E. nindensis
GO:0045087	innate immune response	716	53	61.14	0.88101	same_down	E. nindensis
GO:0070085	glycosylation	333	23	28.43	0.88176	same_down	E. nindensis
GO:0000466	maturation of 5.8S rRNA from tricistroni...	24	1	2.05	0.88272	same_down	E. nindensis
GO:0001678	cellular glucose homeostasis	24	1	2.05	0.88272	same_down	E. nindensis
GO:0009880	embryonic pattern specification	24	1	2.05	0.88272	same_down	E. nindensis
GO:0010255	glucose mediated signaling pathway	24	1	2.05	0.88272	same_down	E. nindensis
GO:0043242	negative regulation of protein complex d...	24	1	2.05	0.88272	same_down	E. nindensis
GO:0044839	cell cycle G2/M phase transition	24	1	2.05	0.88272	same_down	E. nindensis
GO:0071333	cellular response to glucose stimulus	24	1	2.05	0.88272	same_down	E. nindensis
GO:1901880	negative regulation of protein depolymer...	24	1	2.05	0.88272	same_down	E. nindensis
GO:1902749	regulation of cell cycle G2/M phase tran...	24	1	2.05	0.88272	same_down	E. nindensis
GO:0006790	sulfur compound metabolic process	565	41	48.24	0.88272	same_down	E. nindensis
GO:0032506	cytokinetic process	58	3	4.95	0.88273	same_down	E. nindensis
GO:1902410	mitotic cytokinetic process	58	3	4.95	0.88273	same_down	E. nindensis
GO:0009309	amine biosynthetic process	42	2	3.59	0.88433	same_down	E. nindensis
GO:0042401	cellular biogenic amine biosynthetic pro...	42	2	3.59	0.88433	same_down	E. nindensis
GO:0010200	response to chitin	160	10	13.66	0.88528	same_down	E. nindensis
GO:0009553	embryo sac development	242	16	20.66	0.88696	same_down	E. nindensis
GO:0009968	negative regulation of signal transducti...	161	10	13.75	0.88962	same_down	E. nindensis
GO:0010648	negative regulation of cell communicatio...	161	10	13.75	0.88962	same_down	E. nindensis
GO:0023057	negative regulation of signaling	161	10	13.75	0.88962	same_down	E. nindensis
GO:0006004	fucose metabolic process	59	3	5.04	0.88967	same_down	E. nindensis
GO:0018209	peptidyl-serine modification	133	8	11.36	0.88979	same_down	E. nindensis
GO:0010228	vegetative to reproductive phase transit...	243	16	20.75	0.89052	same_down	E. nindensis
GO:0006354	DNA-templated transcription, elongation	43	2	3.67	0.89221	same_down	E. nindensis
GO:0031334	positive regulation of protein complex a...	43	2	3.67	0.89221	same_down	E. nindensis
GO:0046173	polyol biosynthetic process	43	2	3.67	0.89221	same_down	E. nindensis
GO:0046271	phenylpropanoid catabolic process	43	2	3.67	0.89221	same_down	E. nindensis
GO:0046274	lignin catabolic process	43	2	3.67	0.89221	same_down	E. nindensis
GO:0051701	interaction with host	75	4	6.4	0.89248	same_down	E. nindensis
GO:0006900	vesicle budding from membrane	25	1	2.13	0.89274	same_down	E. nindensis
GO:0016045	detection of bacterium	25	1	2.13	0.89274	same_down	E. nindensis
GO:0042753	positive regulation of circadian rhythm	25	1	2.13	0.89274	same_down	E. nindensis
GO:0046323	glucose import	25	1	2.13	0.89274	same_down	E. nindensis
GO:0048194	Golgi vesicle budding	25	1	2.13	0.89274	same_down	E. nindensis
GO:0051336	regulation of hydrolase activity	25	1	2.13	0.89274	same_down	E. nindensis
GO:0098543	detection of other organism	25	1	2.13	0.89274	same_down	E. nindensis
GO:1904659	glucose transmembrane transport	25	1	2.13	0.89274	same_down	E. nindensis
GO:0009110	vitamin biosynthetic process	190	12	16.22	0.89518	same_down	E. nindensis
GO:0042558	pteridine-containing compound metabolic ...	76	4	6.49	0.89828	same_down	E. nindensis
GO:0009396	folic acid-containing compound biosynthe...	44	2	3.76	0.89959	same_down	E. nindensis
GO:0006491	N-glycan processing	26	1	2.22	0.90191	same_down	E. nindensis
GO:0006646	phosphatidylethanolamine biosynthetic pr...	26	1	2.22	0.90191	same_down	E. nindensis
GO:0007020	microtubule nucleation	26	1	2.22	0.90191	same_down	E. nindensis
GO:0032886	regulation of microtubule-based process	26	1	2.22	0.90191	same_down	E. nindensis
GO:0033157	regulation of intracellular protein tran...	26	1	2.22	0.90191	same_down	E. nindensis
GO:0042593	glucose homeostasis	26	1	2.22	0.90191	same_down	E. nindensis
GO:0046337	phosphatidylethanolamine metabolic proce...	26	1	2.22	0.90191	same_down	E. nindensis
GO:0046822	regulation of nucleocytoplasmic transpor...	26	1	2.22	0.90191	same_down	E. nindensis
GO:0051223	regulation of protein transport	26	1	2.22	0.90191	same_down	E. nindensis
GO:0070201	regulation of establishment of protein l...	26	1	2.22	0.90191	same_down	E. nindensis
GO:0090087	regulation of peptide transport	26	1	2.22	0.90191	same_down	E. nindensis
GO:1903827	regulation of cellular protein localizat...	26	1	2.22	0.90191	same_down	E. nindensis
GO:0016032	viral process	122	7	10.42	0.90482	same_down	E. nindensis
GO:0009123	nucleoside monophosphate metabolic proce...	407	28	34.75	0.90599	same_down	E. nindensis
GO:0009787	regulation of abscisic acid-activated si...	193	12	16.48	0.9061	same_down	E. nindensis
GO:1901419	regulation of response to alcohol	193	12	16.48	0.9061	same_down	E. nindensis
GO:1905957	regulation of cellular response to alcoh...	193	12	16.48	0.9061	same_down	E. nindensis
GO:0006955	immune response	741	54	63.27	0.90628	same_down	E. nindensis
GO:1901616	organic hydroxy compound catabolic proce...	45	2	3.84	0.9065	same_down	E. nindensis
GO:0035821	modification of morphology or physiology...	93	5	7.94	0.90745	same_down	E. nindensis
GO:0022412	cellular process involved in reproductio...	62	3	5.29	0.90834	same_down	E. nindensis
GO:0006464	cellular protein modification process	3427	273	292.62	0.90857	same_down	E. nindensis
GO:0036211	protein modification process	3427	273	292.62	0.90857	same_down	E. nindensis
GO:0007276	gamete generation	78	4	6.66	0.90907	same_down	E. nindensis
GO:0055076	transition metal ion homeostasis	123	7	10.5	0.90908	same_down	E. nindensis
GO:0098662	inorganic cation transmembrane transport	166	10	14.17	0.90936	same_down	E. nindensis
GO:0006650	glycerophospholipid metabolic process	208	13	17.76	0.91009	same_down	E. nindensis
GO:0006772	thiamine metabolic process	27	1	2.31	0.91029	same_down	E. nindensis
GO:0009757	hexose mediated signaling	27	1	2.31	0.91029	same_down	E. nindensis
GO:0042723	thiamine-containing compound metabolic p...	27	1	2.31	0.91029	same_down	E. nindensis
GO:0071326	cellular response to monosaccharide stim...	27	1	2.31	0.91029	same_down	E. nindensis
GO:0071331	cellular response to hexose stimulus	27	1	2.31	0.91029	same_down	E. nindensis
GO:0071490	cellular response to far red light	27	1	2.31	0.91029	same_down	E. nindensis
GO:0051246	regulation of protein metabolic process	343	23	29.29	0.91052	same_down	E. nindensis
GO:0006470	protein dephosphorylation	222	14	18.96	0.91088	same_down	E. nindensis
GO:0046474	glycerophospholipid biosynthetic process	138	8	11.78	0.91114	same_down	E. nindensis
GO:0007015	actin filament organization	94	5	8.03	0.91215	same_down	E. nindensis
GO:0042398	cellular modified amino acid biosyntheti...	63	3	5.38	0.9139	same_down	E. nindensis
GO:0007033	vacuole organization	79	4	6.75	0.91407	same_down	E. nindensis
GO:0045944	positive regulation of transcription by ...	79	4	6.75	0.91407	same_down	E. nindensis
GO:0008202	steroid metabolic process	196	12	16.74	0.91607	same_down	E. nindensis
GO:0016125	sterol metabolic process	154	9	13.15	0.9172	same_down	E. nindensis
GO:0009065	glutamine family amino acid catabolic pr...	28	1	2.39	0.91796	same_down	E. nindensis
GO:0009595	detection of biotic stimulus	28	1	2.39	0.91796	same_down	E. nindensis
GO:0098581	detection of external biotic stimulus	28	1	2.39	0.91796	same_down	E. nindensis
GO:1990748	cellular detoxification	28	1	2.39	0.91796	same_down	E. nindensis
GO:0009856	pollination	333	22	28.43	0.91875	same_down	E. nindensis
GO:0044706	multi-multicellular organism process	333	22	28.43	0.91875	same_down	E. nindensis
GO:0006612	protein targeting to membrane	47	2	4.01	0.919	same_down	E. nindensis
GO:0007186	G protein-coupled receptor signaling pat...	64	3	5.46	0.91915	same_down	E. nindensis
GO:0034614	cellular response to reactive oxygen spe...	64	3	5.46	0.91915	same_down	E. nindensis
GO:0009860	pollen tube growth	183	11	15.63	0.91926	same_down	E. nindensis
GO:1901698	response to nitrogen compound	321	21	27.41	0.92207	same_down	E. nindensis
GO:0006897	endocytosis	127	7	10.84	0.92451	same_down	E. nindensis
GO:0008361	regulation of cell size	48	2	4.1	0.92464	same_down	E. nindensis
GO:0009943	adaxial/abaxial axis specification	48	2	4.1	0.92464	same_down	E. nindensis
GO:0009944	polarity specification of adaxial/abaxia...	48	2	4.1	0.92464	same_down	E. nindensis
[truncated: 23,093 more rows]
