# Supplementary material for: Regulatory dynamics distinguishing desiccation tolerance strategies within resurrection grasses
Source: Plant Direct. 2022 Dec 13;6(12):e457. doi: 10.1002/pld3.457 (PMC9748243; doi:10.1002/pld3.457)
Supplement: Supplementary file 10 — Table S9: Gene Ontology for different sets of genes and chromatin openness [file PLD3-6-e457-s008.xlsx]

## Sheet: Supplemental_table_9
GO.ID	Term	Annotated	Significant	Expected	classic_rank	classic	weight	condition	species
GO:0071490	cellular response to far red light	23	23	6.36	1	1.3e-13	1.3e-13	DEup	O.thomaeum
GO:0071492	cellular response to UV-A	23	23	6.36	2	1.3e-13	1.3e-13	DEup	O.thomaeum
GO:0071484	cellular response to light intensity	28	26	7.74	5	5.7e-13	5.7e-13	DEup	O.thomaeum
GO:0010380	regulation of chlorophyll biosynthetic p...	41	31	11.33	7	2.2e-10	2.2e-10	DEup	O.thomaeum
GO:0034605	cellular response to heat	47	34	12.99	9	2.3e-10	2.3e-10	DEup	O.thomaeum
GO:0010117	photoprotection	31	25	8.57	13	1.2e-09	1.2e-09	DEup	O.thomaeum
GO:0006397	mRNA processing	240	110	66.32	12	9.1e-10	8.6e-09	DEup	O.thomaeum
GO:0071491	cellular response to red light	31	24	8.57	16	1.1e-08	1.1e-08	DEup	O.thomaeum
GO:0022904	respiratory electron transport chain	42	27	11.61	24	7.6e-07	7.6e-07	DEup	O.thomaeum
GO:0006119	oxidative phosphorylation	38	25	10.5	26	1e-06	1e-06	DEup	O.thomaeum
GO:0010030	positive regulation of seed germination	43	27	11.88	29	1.5e-06	1.5e-06	DEup	O.thomaeum
GO:0045036	protein targeting to chloroplast	28	20	7.74	30	1.8e-06	1.8e-06	DEup	O.thomaeum
GO:0015031	protein transport	492	193	135.96	15	8.3e-09	7.5e-06	DEup	O.thomaeum
GO:0015986	ATP synthesis coupled proton transport	35	22	9.67	42	1.4e-05	1.4e-05	DEup	O.thomaeum
GO:0016553	base conversion or substitution editing	13	11	3.59	48	3.1e-05	3.1e-05	DEup	O.thomaeum
GO:0071483	cellular response to blue light	39	23	10.78	49	3.9e-05	3.9e-05	DEup	O.thomaeum
GO:0009790	embryo development	457	164	126.29	53	5.2e-05	8.8e-05	DEup	O.thomaeum
GO:0006511	ubiquitin-dependent protein catabolic pr...	286	108	79.03	65	0.0001	0.00011	DEup	O.thomaeum
GO:0009657	plastid organization	211	83	58.31	73	0.00014	0.00013	DEup	O.thomaeum
GO:0006413	translational initiation	62	31	17.13	76	0.00015	0.00015	DEup	O.thomaeum
GO:0010182	sugar mediated signaling pathway	38	22	10.5	62	8.5e-05	0.00035	DEup	O.thomaeum
GO:0009269	response to desiccation	24	15	6.63	90	0.00037	0.00037	DEup	O.thomaeum
GO:0070646	protein modification by small protein re...	41	22	11.33	92	0.00038	0.00038	DEup	O.thomaeum
GO:0010105	negative regulation of ethylene-activate...	16	11	4.42	100	0.00073	0.00073	DEup	O.thomaeum
GO:0071324	cellular response to disaccharide stimul...	8	7	2.21	102	0.00074	0.00074	DEup	O.thomaeum
GO:0010038	response to metal ion	311	111	85.94	108	0.00101	0.00101	DEup	O.thomaeum
GO:0016072	rRNA metabolic process	106	44	29.29	119	0.00137	0.00137	DEup	O.thomaeum
GO:0006635	fatty acid beta-oxidation	42	21	11.61	127	0.0017	0.0017	DEup	O.thomaeum
GO:0009266	response to temperature stimulus	518	192	143.14	27	1.1e-06	0.00171	DEup	O.thomaeum
GO:0071900	regulation of protein serine/threonine k...	15	10	4.15	131	0.00184	0.00184	DEup	O.thomaeum
GO:0010228	vegetative to reproductive phase transit...	122	53	33.71	69	0.00012	0.002	DEup	O.thomaeum
GO:0006801	superoxide metabolic process	13	9	3.59	133	0.00214	0.00214	DEup	O.thomaeum
GO:0009651	response to salt stress	523	174	144.53	134	0.00214	0.00214	DEup	O.thomaeum
GO:1901654	response to ketone	7	6	1.93	135	0.00237	0.00237	DEup	O.thomaeum
GO:0016226	iron-sulfur cluster assembly	26	14	7.18	151	0.00421	0.00421	DEup	O.thomaeum
GO:0016192	vesicle-mediated transport	293	103	80.97	141	0.00261	0.00422	DEup	O.thomaeum
GO:0015979	photosynthesis	252	91	69.64	130	0.00184	0.00453	DEup	O.thomaeum
GO:0007035	vacuolar acidification	6	5	1.66	159	0.00743	0.00743	DEup	O.thomaeum
GO:0045292	mRNA cis splicing, via spliceosome	6	5	1.66	160	0.00743	0.00743	DEup	O.thomaeum
GO:0010243	response to organonitrogen compound	142	55	39.24	139	0.00255	0.01107	DEup	O.thomaeum
GO:0006352	DNA-templated transcription, initiation	45	20	12.44	181	0.01139	0.01139	DEup	O.thomaeum
GO:0006457	protein folding	202	71	55.82	179	0.0111	0.01318	DEup	O.thomaeum
GO:0048571	long-day photoperiodism	21	11	5.8	190	0.01412	0.01412	DEup	O.thomaeum
GO:0051259	protein complex oligomerization	24	12	6.63	199	0.01641	0.01641	DEup	O.thomaeum
GO:0032784	regulation of DNA-templated transcriptio...	9	6	2.49	201	0.01669	0.01669	DEup	O.thomaeum
GO:0007062	sister chromatid cohesion	19	10	5.25	205	0.01834	0.01834	DEup	O.thomaeum
GO:0034389	lipid droplet organization	7	5	1.93	211	0.02007	0.02007	DEup	O.thomaeum
GO:0045828	positive regulation of isoprenoid metabo...	7	5	1.93	212	0.02007	0.02007	DEup	O.thomaeum
GO:0009068	aspartate family amino acid catabolic pr...	5	4	1.38	214	0.02269	0.02269	DEup	O.thomaeum
GO:0010439	regulation of glucosinolate biosynthetic...	5	4	1.38	215	0.02269	0.02269	DEup	O.thomaeum
GO:0048564	photosystem I assembly	5	4	1.38	216	0.02269	0.02269	DEup	O.thomaeum
GO:0061085	regulation of histone H3-K27 methylation	5	4	1.38	217	0.02269	0.02269	DEup	O.thomaeum
GO:0009451	RNA modification	174	67	48.08	113	0.00112	0.02606	DEup	O.thomaeum
GO:0008380	RNA splicing	124	50	34.27	120	0.00145	0.03152	DEup	O.thomaeum
GO:0007030	Golgi organization	26	12	7.18	245	0.03328	0.03328	DEup	O.thomaeum
GO:0006636	unsaturated fatty acid biosynthetic proc...	18	9	4.97	248	0.03631	0.03631	DEup	O.thomaeum
GO:2000028	regulation of photoperiodism, flowering	18	9	4.97	249	0.03631	0.03631	DEup	O.thomaeum
GO:0046777	protein autophosphorylation	53	21	14.65	250	0.03903	0.03903	DEup	O.thomaeum
GO:0044030	regulation of DNA methylation	13	7	3.59	256	0.04108	0.04108	DEup	O.thomaeum
GO:0006646	phosphatidylethanolamine biosynthetic pr...	8	5	2.21	258	0.04142	0.04142	DEup	O.thomaeum
GO:0006805	xenobiotic metabolic process	8	5	2.21	259	0.04142	0.04142	DEup	O.thomaeum
GO:0045824	negative regulation of innate immune res...	8	5	2.21	260	0.04142	0.04142	DEup	O.thomaeum
GO:2000022	regulation of jasmonic acid mediated sig...	8	5	2.21	261	0.04142	0.04142	DEup	O.thomaeum
GO:0046916	cellular transition metal ion homeostasi...	30	15	8.29	164	0.00759	0.04285	DEup	O.thomaeum
GO:0030150	protein import into mitochondrial matrix	16	8	4.42	273	0.04769	0.04769	DEup	O.thomaeum
GO:0007031	peroxisome organization	33	13	9.12	360	0.09648	0.05246	DEup	O.thomaeum
GO:0046463	acylglycerol biosynthetic process	19	9	5.25	284	0.05247	0.05247	DEup	O.thomaeum
GO:0006880	intracellular sequestering of iron ion	6	4	1.66	286	0.0532	0.0532	DEup	O.thomaeum
GO:0010304	PSII associated light-harvesting complex...	6	4	1.66	287	0.0532	0.0532	DEup	O.thomaeum
GO:0010929	positive regulation of auxin mediated si...	6	4	1.66	288	0.0532	0.0532	DEup	O.thomaeum
GO:0042793	plastid transcription	6	4	1.66	289	0.0532	0.0532	DEup	O.thomaeum
GO:0009065	glutamine family amino acid catabolic pr...	11	6	3.04	295	0.0543	0.0543	DEup	O.thomaeum
GO:0009871	jasmonic acid and ethylene-dependent sys...	11	6	3.04	296	0.0543	0.0543	DEup	O.thomaeum
GO:0010332	response to gamma radiation	11	6	3.04	297	0.0543	0.0543	DEup	O.thomaeum
GO:0006873	cellular ion homeostasis	95	41	26.25	104	0.00079	0.05468	DEup	O.thomaeum
GO:0034976	response to endoplasmic reticulum stress	47	21	12.99	173	0.00898	0.05932	DEup	O.thomaeum
GO:0009625	response to insect	14	7	3.87	308	0.063	0.063	DEup	O.thomaeum
GO:0043487	regulation of RNA stability	10	4	2.76	705	0.28853	0.06692	DEup	O.thomaeum
GO:0006551	leucine metabolic process	17	8	4.7	313	0.06884	0.06884	DEup	O.thomaeum
GO:0031330	negative regulation of cellular cataboli...	9	5	2.49	321	0.07233	0.07233	DEup	O.thomaeum
GO:0015980	energy derivation by oxidation of organi...	109	52	30.12	39	5.9e-06	0.07255	DEup	O.thomaeum
GO:0042542	response to hydrogen peroxide	44	17	12.16	334	0.07442	0.07442	DEup	O.thomaeum
GO:0007033	vacuole organization	32	13	8.84	343	0.07732	0.07732	DEup	O.thomaeum
GO:0072594	establishment of protein localization to...	150	66	41.45	41	1.1e-05	0.08149	DEup	O.thomaeum
GO:0002376	immune system process	496	150	137.07	382	0.10154	0.08502	DEup	O.thomaeum
GO:0016458	gene silencing	119	44	32.88	198	0.01617	0.09454	DEup	O.thomaeum
GO:0000377	RNA splicing, via transesterification re...	36	17	9.95	174	0.00941	0.09685	DEup	O.thomaeum
GO:0000422	autophagy of mitochondrion	7	4	1.93	363	0.09738	0.09738	DEup	O.thomaeum
GO:0006072	glycerol-3-phosphate metabolic process	7	4	1.93	364	0.09738	0.09738	DEup	O.thomaeum
GO:0009959	negative gravitropism	7	4	1.93	365	0.09738	0.09738	DEup	O.thomaeum
GO:0006325	chromatin organization	118	41	32.61	294	0.05353	0.09795	DEup	O.thomaeum
GO:0006508	proteolysis	588	205	162.49	51	4.9e-05	0.09959	DEup	O.thomaeum
GO:0009644	response to high light intensity	90	46	24.87	33	1.9e-06	0.10045	DEup	O.thomaeum
GO:0046113	nucleobase catabolic process	10	5	2.76	388	0.11261	0.11261	DEup	O.thomaeum
GO:0006099	tricarboxylic acid cycle	40	15	11.05	391	0.11295	0.11295	DEup	O.thomaeum
GO:0006974	cellular response to DNA damage stimulus	250	76	69.09	534	0.17902	0.1156	DEup	O.thomaeum
GO:0005985	sucrose metabolic process	37	14	10.22	392	0.11568	0.11568	DEup	O.thomaeum
GO:0034504	protein localization to nucleus	34	13	9.4	396	0.11829	0.11829	DEup	O.thomaeum
GO:0097305	response to alcohol	504	152	139.28	386	0.10709	0.11902	DEup	O.thomaeum
GO:0010363	regulation of plant-type hypersensitive ...	13	6	3.59	398	0.12046	0.12046	DEup	O.thomaeum
GO:0015770	sucrose transport	13	6	3.59	399	0.12046	0.12046	DEup	O.thomaeum
GO:0015914	phospholipid transport	13	6	3.59	400	0.12046	0.12046	DEup	O.thomaeum
GO:0022411	cellular component disassembly	48	16	13.26	624	0.2314	0.12424	DEup	O.thomaeum
GO:0031640	killing of cells of other organism	16	7	4.42	411	0.12427	0.12427	DEup	O.thomaeum
GO:0010214	seed coat development	25	10	6.91	413	0.12454	0.12454	DEup	O.thomaeum
GO:0035196	production of miRNAs involved in gene si...	19	8	5.25	418	0.12569	0.12569	DEup	O.thomaeum
GO:0006418	tRNA aminoacylation for protein translat...	47	17	12.99	420	0.12668	0.12668	DEup	O.thomaeum
GO:0045944	positive regulation of transcription by ...	47	17	12.99	421	0.12668	0.12668	DEup	O.thomaeum
GO:0006448	regulation of translational elongation	5	3	1.38	425	0.13318	0.13318	DEup	O.thomaeum
GO:0006624	vacuolar protein processing	5	3	1.38	426	0.13318	0.13318	DEup	O.thomaeum
GO:0006751	glutathione catabolic process	5	3	1.38	427	0.13318	0.13318	DEup	O.thomaeum
GO:0009413	response to flooding	5	3	1.38	428	0.13318	0.13318	DEup	O.thomaeum
GO:0010344	seed oilbody biogenesis	5	3	1.38	429	0.13318	0.13318	DEup	O.thomaeum
GO:0010959	regulation of metal ion transport	5	3	1.38	430	0.13318	0.13318	DEup	O.thomaeum
GO:0018344	protein geranylgeranylation	5	3	1.38	431	0.13318	0.13318	DEup	O.thomaeum
GO:0019249	lactate biosynthetic process	5	3	1.38	432	0.13318	0.13318	DEup	O.thomaeum
GO:0030149	sphingolipid catabolic process	5	3	1.38	433	0.13318	0.13318	DEup	O.thomaeum
GO:0048544	recognition of pollen	5	3	1.38	434	0.13318	0.13318	DEup	O.thomaeum
GO:0051307	meiotic chromosome separation	5	3	1.38	435	0.13318	0.13318	DEup	O.thomaeum
GO:0051348	negative regulation of transferase activ...	5	3	1.38	436	0.13318	0.13318	DEup	O.thomaeum
GO:0080001	mucilage extrusion from seed coat	5	3	1.38	437	0.13318	0.13318	DEup	O.thomaeum
GO:0080024	indolebutyric acid metabolic process	5	3	1.38	438	0.13318	0.13318	DEup	O.thomaeum
GO:0098781	ncRNA transcription	5	3	1.38	439	0.13318	0.13318	DEup	O.thomaeum
GO:0042752	regulation of circadian rhythm	41	15	11.33	445	0.13457	0.13457	DEup	O.thomaeum
GO:0048580	regulation of post-embryonic development	252	94	69.64	95	0.00047	0.15172	DEup	O.thomaeum
GO:0009051	pentose-phosphate shunt, oxidative branc...	8	4	2.21	466	0.15335	0.15335	DEup	O.thomaeum
GO:0010231	maintenance of seed dormancy	8	4	2.21	467	0.15335	0.15335	DEup	O.thomaeum
GO:0010255	glucose mediated signaling pathway	8	4	2.21	468	0.15335	0.15335	DEup	O.thomaeum
GO:0016236	macroautophagy	8	4	2.21	469	0.15335	0.15335	DEup	O.thomaeum
GO:0042372	phylloquinone biosynthetic process	8	4	2.21	470	0.15335	0.15335	DEup	O.thomaeum
GO:0042939	tripeptide transport	8	4	2.21	471	0.15335	0.15335	DEup	O.thomaeum
GO:0046835	carbohydrate phosphorylation	8	4	2.21	472	0.15335	0.15335	DEup	O.thomaeum
GO:0052544	defense response by callose deposition i...	8	4	2.21	473	0.15335	0.15335	DEup	O.thomaeum
GO:0080188	gene silencing by RNA-directed DNA methy...	8	4	2.21	474	0.15335	0.15335	DEup	O.thomaeum
GO:1990069	stomatal opening	8	4	2.21	475	0.15335	0.15335	DEup	O.thomaeum
GO:0006071	glycerol metabolic process	26	10	7.18	492	0.15454	0.15454	DEup	O.thomaeum
GO:0045927	positive regulation of growth	26	10	7.18	493	0.15454	0.15454	DEup	O.thomaeum
GO:0009894	regulation of catabolic process	51	20	14.09	275	0.04822	0.16024	DEup	O.thomaeum
GO:0006566	threonine metabolic process	11	5	3.04	512	0.1612	0.1612	DEup	O.thomaeum
GO:0006744	ubiquinone biosynthetic process	11	5	3.04	513	0.1612	0.1612	DEup	O.thomaeum
GO:0022618	ribonucleoprotein complex assembly	11	5	3.04	514	0.1612	0.1612	DEup	O.thomaeum
GO:0043068	positive regulation of programmed cell d...	11	5	3.04	515	0.1612	0.1612	DEup	O.thomaeum
GO:0006415	translational termination	14	6	3.87	523	0.16356	0.16356	DEup	O.thomaeum
GO:0010492	maintenance of shoot apical meristem ide...	14	6	3.87	524	0.16356	0.16356	DEup	O.thomaeum
GO:0015996	chlorophyll catabolic process	14	6	3.87	525	0.16356	0.16356	DEup	O.thomaeum
GO:0006979	response to oxidative stress	291	95	80.42	244	0.03219	0.17484	DEup	O.thomaeum
GO:0007005	mitochondrion organization	78	30	21.55	227	0.02429	0.17554	DEup	O.thomaeum
GO:0010193	response to ozone	30	11	8.29	535	0.18154	0.18154	DEup	O.thomaeum
GO:0090056	regulation of chlorophyll metabolic proc...	43	32	11.88	10	2.3e-10	0.18485	DEup	O.thomaeum
GO:1902532	negative regulation of intracellular sig...	19	13	5.25	83	0.00025	0.18617	DEup	O.thomaeum
GO:0006406	mRNA export from nucleus	27	10	7.46	537	0.18776	0.18776	DEup	O.thomaeum
GO:0006904	vesicle docking involved in exocytosis	21	8	5.8	552	0.20037	0.20037	DEup	O.thomaeum
GO:0098655	cation transmembrane transport	65	33	17.96	56	6.2e-05	0.21081	DEup	O.thomaeum
GO:0006349	regulation of gene expression by genetic...	15	6	4.15	563	0.21208	0.21208	DEup	O.thomaeum
GO:0006368	transcription elongation from RNA polyme...	15	6	4.15	564	0.21208	0.21208	DEup	O.thomaeum
GO:0010152	pollen maturation	15	6	4.15	565	0.21208	0.21208	DEup	O.thomaeum
GO:0001933	negative regulation of protein phosphory...	6	3	1.66	569	0.21315	0.21315	DEup	O.thomaeum
GO:0007032	endosome organization	6	3	1.66	570	0.21315	0.21315	DEup	O.thomaeum
GO:0009299	mRNA transcription	6	3	1.66	571	0.21315	0.21315	DEup	O.thomaeum
GO:0010264	myo-inositol hexakisphosphate biosynthet...	6	3	1.66	572	0.21315	0.21315	DEup	O.thomaeum
GO:0019482	beta-alanine metabolic process	6	3	1.66	573	0.21315	0.21315	DEup	O.thomaeum
GO:0033169	histone H3-K9 demethylation	6	3	1.66	574	0.21315	0.21315	DEup	O.thomaeum
GO:0043173	nucleotide salvage	6	3	1.66	575	0.21315	0.21315	DEup	O.thomaeum
GO:0043967	histone H4 acetylation	6	3	1.66	576	0.21315	0.21315	DEup	O.thomaeum
GO:0000070	mitotic sister chromatid segregation	15	5	4.15	857	0.4028	0.21322	DEup	O.thomaeum
GO:0043632	modification-dependent macromolecule cat...	291	110	80.42	64	8.7e-05	0.21485	DEup	O.thomaeum
GO:0007131	reciprocal meiotic recombination	31	11	8.57	588	0.21499	0.21499	DEup	O.thomaeum
GO:0043455	regulation of secondary metabolic proces...	26	13	7.18	183	0.01266	0.2156	DEup	O.thomaeum
GO:0009086	methionine biosynthetic process	18	7	4.97	559	0.20649	0.2164	DEup	O.thomaeum
GO:0002237	response to molecule of bacterial origin	12	5	3.32	590	0.21648	0.21648	DEup	O.thomaeum
GO:0019375	galactolipid biosynthetic process	12	5	3.32	591	0.21648	0.21648	DEup	O.thomaeum
GO:0071216	cellular response to biotic stimulus	12	5	3.32	592	0.21648	0.21648	DEup	O.thomaeum
GO:0000209	protein polyubiquitination	9	4	2.49	597	0.21816	0.21816	DEup	O.thomaeum
GO:0006777	Mo-molybdopterin cofactor biosynthetic p...	9	4	2.49	598	0.21816	0.21816	DEup	O.thomaeum
GO:0015868	purine ribonucleotide transport	9	4	2.49	599	0.21816	0.21816	DEup	O.thomaeum
GO:0009615	response to virus	75	24	20.73	631	0.23337	0.23337	DEup	O.thomaeum
GO:0022900	electron transport chain	111	50	30.67	54	6e-05	0.23838	DEup	O.thomaeum
GO:0015748	organophosphate ester transport	41	16	11.33	338	0.07548	0.24227	DEup	O.thomaeum
GO:0010584	pollen exine formation	22	8	6.08	637	0.2431	0.2431	DEup	O.thomaeum
GO:0051094	positive regulation of developmental pro...	112	49	30.95	78	0.00017	0.24405	DEup	O.thomaeum
GO:0006783	heme biosynthetic process	19	7	5.25	645	0.25363	0.25363	DEup	O.thomaeum
GO:0018107	peptidyl-threonine phosphorylation	19	7	5.25	646	0.25363	0.25363	DEup	O.thomaeum
GO:0010118	stomatal movement	98	32	27.08	495	0.15798	0.26237	DEup	O.thomaeum
GO:0030091	protein repair	16	6	4.42	655	0.26477	0.26477	DEup	O.thomaeum
GO:0055062	phosphate ion homeostasis	16	6	4.42	656	0.26477	0.26477	DEup	O.thomaeum
GO:0009742	brassinosteroid mediated signaling pathw...	46	15	12.71	669	0.27218	0.27218	DEup	O.thomaeum
GO:0009756	carbohydrate mediated signaling	38	22	10.5	63	8.5e-05	0.27538	DEup	O.thomaeum
GO:0030004	cellular monovalent inorganic cation hom...	27	12	7.46	270	0.04522	0.2757	DEup	O.thomaeum
GO:0006482	protein demethylation	7	4	1.93	366	0.09738	0.27622	DEup	O.thomaeum
GO:0051304	chromosome separation	14	5	3.87	780	0.33923	0.27631	DEup	O.thomaeum
GO:0006493	protein O-linked glycosylation	13	5	3.59	679	0.27649	0.27649	DEup	O.thomaeum
GO:0006614	SRP-dependent cotranslational protein ta...	13	5	3.59	680	0.27649	0.27649	DEup	O.thomaeum
GO:0043966	histone H3 acetylation	13	5	3.59	681	0.27649	0.27649	DEup	O.thomaeum
GO:0031669	cellular response to nutrient levels	113	35	31.23	635	0.24198	0.27903	DEup	O.thomaeum
GO:0006950	response to stress	2354	731	650.51	47	2e-05	0.27916	DEup	O.thomaeum
GO:0010608	posttranscriptional regulation of gene e...	148	50	40.9	300	0.05779	0.27963	DEup	O.thomaeum
GO:0016246	RNA interference	33	11	9.12	699	0.28839	0.28839	DEup	O.thomaeum
GO:0009593	detection of chemical stimulus	23	8	6.36	700	0.28846	0.28846	DEup	O.thomaeum
GO:0010501	RNA secondary structure unwinding	23	8	6.36	701	0.28846	0.28846	DEup	O.thomaeum
GO:0072348	sulfur compound transport	23	8	6.36	702	0.28846	0.28846	DEup	O.thomaeum
GO:0009845	seed germination	177	69	48.91	98	0.00064	0.28851	DEup	O.thomaeum
GO:0005978	glycogen biosynthetic process	10	4	2.76	706	0.28853	0.28853	DEup	O.thomaeum
GO:0006102	isocitrate metabolic process	10	4	2.76	707	0.28853	0.28853	DEup	O.thomaeum
GO:0048510	regulation of timing of transition from ...	10	4	2.76	708	0.28853	0.28853	DEup	O.thomaeum
GO:0051503	adenine nucleotide transport	10	4	2.76	709	0.28853	0.28853	DEup	O.thomaeum
GO:0062013	positive regulation of small molecule me...	12	7	3.32	228	0.02477	0.29946	DEup	O.thomaeum
GO:0035825	homologous recombination	32	12	8.84	456	0.14674	0.29956	DEup	O.thomaeum
GO:0007584	response to nutrient	7	3	1.93	724	0.29997	0.29997	DEup	O.thomaeum
GO:0010077	maintenance of inflorescence meristem id...	7	3	1.93	725	0.29997	0.29997	DEup	O.thomaeum
GO:0015846	polyamine transport	7	3	1.93	726	0.29997	0.29997	DEup	O.thomaeum
GO:0018401	peptidyl-proline hydroxylation to 4-hydr...	7	3	1.93	727	0.29997	0.29997	DEup	O.thomaeum
GO:0031930	mitochondria-nucleus signaling pathway	7	3	1.93	728	0.29997	0.29997	DEup	O.thomaeum
GO:0051781	positive regulation of cell division	7	3	1.93	729	0.29997	0.29997	DEup	O.thomaeum
GO:0031407	oxylipin metabolic process	30	10	8.29	743	0.30267	0.30267	DEup	O.thomaeum
GO:0006525	arginine metabolic process	20	7	5.53	745	0.30349	0.30349	DEup	O.thomaeum
GO:0007623	circadian rhythm	115	37	31.78	510	0.16106	0.30575	DEup	O.thomaeum
GO:0030433	ubiquitin-dependent ERAD pathway	21	10	5.8	253	0.04016	0.30634	DEup	O.thomaeum
GO:0009410	response to xenobiotic stimulus	12	7	3.32	229	0.02477	0.30642	DEup	O.thomaeum
GO:0009414	response to water deprivation	310	98	85.67	310	0.06512	0.30846	DEup	O.thomaeum
GO:0034285	response to disaccharide	69	26	19.07	269	0.04416	0.31018	DEup	O.thomaeum
GO:0016575	histone deacetylation	17	6	4.7	751	0.32024	0.32024	DEup	O.thomaeum
GO:0051656	establishment of organelle localization	33	10	9.12	927	0.42989	0.32037	DEup	O.thomaeum
GO:0006401	RNA catabolic process	55	19	15.2	501	0.15897	0.32654	DEup	O.thomaeum
GO:0006006	glucose metabolic process	34	11	9.4	761	0.32748	0.32748	DEup	O.thomaeum
GO:0006260	DNA replication	107	31	29.57	873	0.41393	0.33178	DEup	O.thomaeum
GO:0010150	leaf senescence	121	36	33.44	767	0.33228	0.33228	DEup	O.thomaeum
GO:2000242	negative regulation of reproductive proc...	45	15	12.44	634	0.24127	0.33304	DEup	O.thomaeum
GO:0007034	vacuolar transport	61	22	16.86	353	0.09348	0.33428	DEup	O.thomaeum
GO:0006955	immune response	496	150	137.07	383	0.10154	0.33686	DEup	O.thomaeum
GO:0051235	maintenance of location	24	10	6.63	372	0.09802	0.3386	DEup	O.thomaeum
GO:0018208	peptidyl-proline modification	20	8	5.53	503	0.16102	0.33885	DEup	O.thomaeum
GO:0006075	(1->3)-beta-D-glucan biosynthetic proces...	14	5	3.87	781	0.33923	0.33923	DEup	O.thomaeum
GO:0006595	polyamine metabolic process	14	5	3.87	782	0.33923	0.33923	DEup	O.thomaeum
GO:0009097	isoleucine biosynthetic process	14	5	3.87	783	0.33923	0.33923	DEup	O.thomaeum
GO:0010310	regulation of hydrogen peroxide metaboli...	14	5	3.87	784	0.33923	0.33923	DEup	O.thomaeum
GO:0010405	arabinogalactan protein metabolic proces...	14	5	3.87	785	0.33923	0.33923	DEup	O.thomaeum
GO:0044089	positive regulation of cellular componen...	25	7	6.91	1125	0.5593	0.33952	DEup	O.thomaeum
GO:0071395	cellular response to jasmonic acid stimu...	77	26	21.28	451	0.14067	0.34162	DEup	O.thomaeum
GO:0007568	aging	169	51	46.7	643	0.25294	0.34258	DEup	O.thomaeum
GO:0009793	embryo development ending in seed dorman...	381	138	105.29	71	0.00012	0.34379	DEup	O.thomaeum
GO:0006289	nucleotide-excision repair	31	10	8.57	793	0.34443	0.34443	DEup	O.thomaeum
GO:0009746	response to hexose	46	16	12.71	533	0.17739	0.34897	DEup	O.thomaeum
GO:0009408	response to heat	204	93	56.37	19	2.5e-08	0.35199	DEup	O.thomaeum
GO:0072507	divalent inorganic cation homeostasis	29	11	8.01	462	0.15073	0.35443	DEup	O.thomaeum
GO:0009718	anthocyanin-containing compound biosynth...	21	7	5.8	801	0.35505	0.35505	DEup	O.thomaeum
GO:0060548	negative regulation of cell death	21	7	5.8	802	0.35505	0.35505	DEup	O.thomaeum
GO:0006364	rRNA processing	101	42	27.91	126	0.00167	0.35789	DEup	O.thomaeum
GO:0006265	DNA topological change	11	4	3.04	806	0.36128	0.36128	DEup	O.thomaeum
GO:0010555	response to mannitol	11	4	3.04	807	0.36128	0.36128	DEup	O.thomaeum
GO:0035265	organ growth	11	4	3.04	808	0.36128	0.36128	DEup	O.thomaeum
GO:0098542	defense response to other organism	485	147	134.03	377	0.09847	0.36219	DEup	O.thomaeum
GO:0051240	positive regulation of multicellular org...	99	44	27.36	81	0.00024	0.36333	DEup	O.thomaeum
GO:0010027	thylakoid membrane organization	42	13	11.61	816	0.37007	0.37007	DEup	O.thomaeum
GO:0006749	glutathione metabolic process	53	18	14.65	540	0.18833	0.37038	DEup	O.thomaeum
GO:0045184	establishment of protein localization	494	194	136.51	14	6.9e-09	0.3746	DEup	O.thomaeum
GO:0051130	positive regulation of cellular componen...	34	9	9.4	1254	0.62452	0.37758	DEup	O.thomaeum
GO:0009737	response to abscisic acid	496	145	137.07	615	0.22174	0.37788	DEup	O.thomaeum
GO:0009744	response to sucrose	65	24	17.96	309	0.06458	0.38196	DEup	O.thomaeum
GO:0006875	cellular metal ion homeostasis	66	26	18.24	232	0.02524	0.38517	DEup	O.thomaeum
GO:0006952	defense response	806	235	222.73	528	0.16793	0.38643	DEup	O.thomaeum
GO:0019400	alditol metabolic process	27	11	7.46	376	0.09808	0.38732	DEup	O.thomaeum
GO:0010099	regulation of photomorphogenesis	26	10	7.18	494	0.15454	0.38749	DEup	O.thomaeum
GO:0006553	lysine metabolic process	18	6	4.97	818	0.37711	0.38789	DEup	O.thomaeum
GO:0001944	vasculature development	8	3	2.21	828	0.38794	0.38794	DEup	O.thomaeum
GO:0006271	DNA strand elongation involved in DNA re...	8	3	2.21	829	0.38794	0.38794	DEup	O.thomaeum
GO:0007004	telomere maintenance via telomerase	8	3	2.21	830	0.38794	0.38794	DEup	O.thomaeum
GO:0007029	endoplasmic reticulum organization	8	3	2.21	831	0.38794	0.38794	DEup	O.thomaeum
GO:0010233	phloem transport	8	3	2.21	832	0.38794	0.38794	DEup	O.thomaeum
GO:0010586	miRNA metabolic process	8	3	2.21	833	0.38794	0.38794	DEup	O.thomaeum
GO:0035303	regulation of dephosphorylation	8	3	2.21	834	0.38794	0.38794	DEup	O.thomaeum
GO:0046189	phenol-containing compound biosynthetic ...	13	4	3.59	1020	0.50355	0.38803	DEup	O.thomaeum
GO:2000026	regulation of multicellular organismal d...	259	97	71.57	88	0.00032	0.39452	DEup	O.thomaeum
GO:0042742	defense response to bacterium	247	75	68.26	536	0.18398	0.39879	DEup	O.thomaeum
GO:0002832	negative regulation of response to bioti...	22	10	6.08	298	0.05587	0.40186	DEup	O.thomaeum
GO:0032102	negative regulation of response to exter...	22	10	6.08	299	0.05587	0.40186	DEup	O.thomaeum
GO:0140014	mitotic nuclear division	28	9	7.74	812	0.3631	0.40267	DEup	O.thomaeum
GO:0006986	response to unfolded protein	15	5	4.15	858	0.4028	0.4028	DEup	O.thomaeum
GO:0051205	protein insertion into membrane	15	5	4.15	859	0.4028	0.4028	DEup	O.thomaeum
GO:0010628	positive regulation of gene expression	28	10	7.74	616	0.22382	0.40679	DEup	O.thomaeum
GO:0050832	defense response to fungus	101	32	27.91	562	0.20952	0.40714	DEup	O.thomaeum
GO:0016567	protein ubiquitination	296	85	81.8	804	0.35791	0.40875	DEup	O.thomaeum
GO:0001101	response to acid chemical	324	102	89.53	311	0.06707	0.41747	DEup	O.thomaeum
GO:0046034	ATP metabolic process	151	69	41.73	28	1.4e-06	0.41781	DEup	O.thomaeum
GO:0072657	protein localization to membrane	37	15	10.22	306	0.06137	0.42186	DEup	O.thomaeum
GO:0045834	positive regulation of lipid metabolic p...	12	7	3.32	230	0.02477	0.42206	DEup	O.thomaeum
GO:0010206	photosystem II repair	13	5	3.59	682	0.27649	0.42248	DEup	O.thomaeum
GO:0001676	long-chain fatty acid metabolic process	5	2	1.38	875	0.42263	0.42263	DEup	O.thomaeum
GO:0006388	tRNA splicing, via endonucleolytic cleav...	5	2	1.38	876	0.42263	0.42263	DEup	O.thomaeum
GO:0006656	phosphatidylcholine biosynthetic process	5	2	1.38	877	0.42263	0.42263	DEup	O.thomaeum
GO:0006678	glucosylceramide metabolic process	5	2	1.38	878	0.42263	0.42263	DEup	O.thomaeum
GO:0006734	NADH metabolic process	5	2	1.38	879	0.42263	0.42263	DEup	O.thomaeum
GO:0009092	homoserine metabolic process	5	2	1.38	880	0.42263	0.42263	DEup	O.thomaeum
GO:0010071	root meristem specification	5	2	1.38	881	0.42263	0.42263	DEup	O.thomaeum
GO:0010098	suspensor development	5	2	1.38	882	0.42263	0.42263	DEup	O.thomaeum
GO:0010225	response to UV-C	5	2	1.38	883	0.42263	0.42263	DEup	O.thomaeum
GO:0010336	gibberellic acid homeostasis	5	2	1.38	884	0.42263	0.42263	DEup	O.thomaeum
GO:0010971	positive regulation of G2/M transition o...	5	2	1.38	885	0.42263	0.42263	DEup	O.thomaeum
GO:0015969	guanosine tetraphosphate metabolic proce...	5	2	1.38	886	0.42263	0.42263	DEup	O.thomaeum
GO:0018206	peptidyl-methionine modification	5	2	1.38	887	0.42263	0.42263	DEup	O.thomaeum
GO:0030322	stabilization of membrane potential	5	2	1.38	888	0.42263	0.42263	DEup	O.thomaeum
GO:0031929	TOR signaling	5	2	1.38	889	0.42263	0.42263	DEup	O.thomaeum
GO:0034398	telomere tethering at nuclear periphery	5	2	1.38	890	0.42263	0.42263	DEup	O.thomaeum
GO:0042550	photosystem I stabilization	5	2	1.38	891	0.42263	0.42263	DEup	O.thomaeum
GO:0048015	phosphatidylinositol-mediated signaling	5	2	1.38	892	0.42263	0.42263	DEup	O.thomaeum
GO:0048859	formation of anatomical boundary	5	2	1.38	893	0.42263	0.42263	DEup	O.thomaeum
GO:0051085	chaperone cofactor-dependent protein ref...	5	2	1.38	894	0.42263	0.42263	DEup	O.thomaeum
GO:0072387	flavin adenine dinucleotide metabolic pr...	5	2	1.38	895	0.42263	0.42263	DEup	O.thomaeum
GO:0033044	regulation of chromosome organization	14	4	3.87	1130	0.56928	0.42272	DEup	O.thomaeum
GO:0043933	protein-containing complex subunit organ...	232	71	64.11	529	0.17133	0.4228	DEup	O.thomaeum
GO:0048284	organelle fusion	49	19	13.54	301	0.05948	0.43235	DEup	O.thomaeum
GO:0006405	RNA export from nucleus	38	13	10.5	622	0.23002	0.4335	DEup	O.thomaeum
GO:0006222	UMP biosynthetic process	12	4	3.32	935	0.43368	0.43368	DEup	O.thomaeum
GO:0010078	maintenance of root meristem identity	12	4	3.32	936	0.43368	0.43368	DEup	O.thomaeum
GO:0015919	peroxisomal membrane transport	12	4	3.32	937	0.43368	0.43368	DEup	O.thomaeum
GO:0048449	floral organ formation	12	4	3.32	938	0.43368	0.43368	DEup	O.thomaeum
GO:0006091	generation of precursor metabolites and ...	328	119	90.64	89	0.00033	0.43886	DEup	O.thomaeum
GO:0009743	response to carbohydrate	128	52	35.37	107	0.00096	0.4468	DEup	O.thomaeum
GO:0090351	seedling development	178	69	49.19	103	0.00077	0.45607	DEup	O.thomaeum
GO:0006396	RNA processing	485	190	134.03	17	1.2e-08	0.45748	DEup	O.thomaeum
GO:0010305	leaf vascular tissue pattern formation	23	7	6.36	959	0.45928	0.45928	DEup	O.thomaeum
GO:0010029	regulation of seed germination	89	41	24.59	74	0.00015	0.46041	DEup	O.thomaeum
GO:0048585	negative regulation of response to stimu...	143	52	39.52	188	0.01362	0.46138	DEup	O.thomaeum
GO:0071398	cellular response to fatty acid	77	26	21.28	452	0.14067	0.46419	DEup	O.thomaeum
GO:0071369	cellular response to ethylene stimulus	120	42	33.16	272	0.04583	0.46426	DEup	O.thomaeum
GO:0080135	regulation of cellular response to stres...	36	12	9.95	676	0.27525	0.46506	DEup	O.thomaeum
GO:0000919	cell plate assembly	16	5	4.42	963	0.46553	0.46553	DEup	O.thomaeum
GO:0006032	chitin catabolic process	16	5	4.42	964	0.46553	0.46553	DEup	O.thomaeum
GO:0006301	postreplication repair	16	5	4.42	965	0.46553	0.46553	DEup	O.thomaeum
GO:0006536	glutamate metabolic process	16	5	4.42	966	0.46553	0.46553	DEup	O.thomaeum
GO:0007155	cell adhesion	16	5	4.42	967	0.46553	0.46553	DEup	O.thomaeum
GO:0036293	response to decreased oxygen levels	16	5	4.42	968	0.46553	0.46553	DEup	O.thomaeum
GO:0000041	transition metal ion transport	41	12	11.33	978	0.46595	0.46595	DEup	O.thomaeum
GO:0009658	chloroplast organization	160	65	44.21	82	0.00024	0.4678	DEup	O.thomaeum
GO:0070647	protein modification by small protein co...	351	111	97	282	0.05214	0.46847	DEup	O.thomaeum
GO:0098662	inorganic cation transmembrane transport	63	32	17.41	60	7.9e-05	0.46937	DEup	O.thomaeum
GO:0009909	regulation of flower development	128	40	35.37	557	0.20459	0.47067	DEup	O.thomaeum
GO:0043401	steroid hormone mediated signaling pathw...	46	15	12.71	670	0.27218	0.4724	DEup	O.thomaeum
GO:0071367	cellular response to brassinosteroid sti...	46	15	12.71	671	0.27218	0.4724	DEup	O.thomaeum
GO:0051336	regulation of hydrolase activity	12	4	3.32	939	0.43368	0.47279	DEup	O.thomaeum
GO:0000959	mitochondrial RNA metabolic process	9	3	2.49	982	0.47284	0.47284	DEup	O.thomaeum
GO:0006086	acetyl-CoA biosynthetic process from pyr...	9	3	2.49	983	0.47284	0.47284	DEup	O.thomaeum
GO:0006097	glyoxylate cycle	9	3	2.49	984	0.47284	0.47284	DEup	O.thomaeum
GO:0006863	purine nucleobase transport	9	3	2.49	985	0.47284	0.47284	DEup	O.thomaeum
GO:0009821	alkaloid biosynthetic process	9	3	2.49	986	0.47284	0.47284	DEup	O.thomaeum
GO:0010021	amylopectin biosynthetic process	9	3	2.49	987	0.47284	0.47284	DEup	O.thomaeum
GO:0051050	positive regulation of transport	9	3	2.49	988	0.47284	0.47284	DEup	O.thomaeum
GO:0009313	oligosaccharide catabolic process	13	4	3.59	1021	0.50355	0.47286	DEup	O.thomaeum
GO:0071482	cellular response to light stimulus	107	43	29.57	144	0.00324	0.47497	DEup	O.thomaeum
GO:0009062	fatty acid catabolic process	42	21	11.61	128	0.0017	0.47518	DEup	O.thomaeum
GO:0031163	metallo-sulfur cluster assembly	26	14	7.18	152	0.00421	0.47552	DEup	O.thomaeum
GO:0006906	vesicle fusion	30	15	8.29	165	0.00759	0.47553	DEup	O.thomaeum
GO:0048574	long-day photoperiodism, flowering	19	10	5.25	206	0.01834	0.47578	DEup	O.thomaeum
GO:0006378	mRNA polyadenylation	15	8	4.15	239	0.03126	0.4759	DEup	O.thomaeum
GO:0046460	neutral lipid biosynthetic process	19	9	5.25	285	0.05247	0.47591	DEup	O.thomaeum
GO:0001906	cell killing	16	7	4.42	412	0.12427	0.47606	DEup	O.thomaeum
GO:0046149	pigment catabolic process	14	6	3.87	526	0.16356	0.47612	DEup	O.thomaeum
GO:0006896	Golgi to vacuole transport	16	6	4.42	657	0.26477	0.47619	DEup	O.thomaeum
GO:0009088	threonine biosynthetic process	9	4	2.49	600	0.21816	0.4762	DEup	O.thomaeum
GO:0030007	cellular potassium ion homeostasis	8	3	2.21	835	0.38794	0.47629	DEup	O.thomaeum
GO:0048366	leaf development	259	77	71.57	636	0.24265	0.47741	DEup	O.thomaeum
GO:0010183	pollen tube guidance	20	6	5.53	1003	0.49009	0.49009	DEup	O.thomaeum
GO:0009415	response to water	315	99	87.05	333	0.07296	0.49341	DEup	O.thomaeum
GO:0006839	mitochondrial transport	94	30	25.98	558	0.20559	0.49551	DEup	O.thomaeum
GO:0061982	meiosis I cell cycle process	54	17	14.92	746	0.30922	0.49781	DEup	O.thomaeum
GO:0032446	protein modification by small protein co...	311	89	85.94	815	0.3681	0.49991	DEup	O.thomaeum
GO:0009767	photosynthetic electron transport chain	53	17	14.65	693	0.27905	0.50298	DEup	O.thomaeum
GO:0009267	cellular response to starvation	98	30	27.08	698	0.28772	0.50299	DEup	O.thomaeum
GO:0010942	positive regulation of cell death	22	8	6.08	638	0.2431	0.50311	DEup	O.thomaeum
GO:0009231	riboflavin biosynthetic process	13	4	3.59	1022	0.50355	0.50355	DEup	O.thomaeum
GO:0010588	cotyledon vascular tissue pattern format...	13	4	3.59	1023	0.50355	0.50355	DEup	O.thomaeum
GO:0015693	magnesium ion transport	13	4	3.59	1024	0.50355	0.50355	DEup	O.thomaeum
GO:0009294	DNA mediated transformation	35	10	9.67	1040	0.51456	0.51456	DEup	O.thomaeum
GO:0071496	cellular response to external stimulus	147	44	40.62	716	0.29332	0.51905	DEup	O.thomaeum
GO:0019941	modification-dependent protein catabolic...	287	108	79.31	70	0.00012	0.5215	DEup	O.thomaeum
GO:0006298	mismatch repair	17	5	4.7	1047	0.52607	0.52607	DEup	O.thomaeum
GO:0046395	carboxylic acid catabolic process	105	39	29.02	213	0.02091	0.52621	DEup	O.thomaeum
GO:0031329	regulation of cellular catabolic process	44	17	12.16	335	0.07442	0.52646	DEup	O.thomaeum
GO:0009631	cold acclimation	36	14	9.95	356	0.09513	0.52662	DEup	O.thomaeum
GO:0006333	chromatin assembly or disassembly	37	14	10.22	393	0.11568	0.52668	DEup	O.thomaeum
GO:0030307	positive regulation of cell growth	20	8	5.53	504	0.16102	0.52694	DEup	O.thomaeum
GO:0051156	glucose 6-phosphate metabolic process	29	10	8.01	653	0.2623	0.52704	DEup	O.thomaeum
GO:0006346	DNA methylation-dependent heterochromati...	12	5	3.32	593	0.21648	0.5271	DEup	O.thomaeum
GO:2000377	regulation of reactive oxygen species me...	16	6	4.42	658	0.26477	0.52712	DEup	O.thomaeum
GO:0010404	cell wall hydroxyproline-rich glycoprote...	15	5	4.15	860	0.4028	0.52727	DEup	O.thomaeum
GO:1900055	regulation of leaf senescence	15	5	4.15	861	0.4028	0.52727	DEup	O.thomaeum
GO:0071229	cellular response to acid chemical	30	9	8.29	953	0.4538	0.5273	DEup	O.thomaeum
GO:0006874	cellular calcium ion homeostasis	16	5	4.42	969	0.46553	0.52732	DEup	O.thomaeum
GO:0015749	monosaccharide transmembrane transport	31	9	8.57	1017	0.49854	0.52735	DEup	O.thomaeum
GO:0006826	iron ion transport	13	4	3.59	1025	0.50355	0.52736	DEup	O.thomaeum
GO:0006529	asparagine biosynthetic process	6	2	1.66	1056	0.52737	0.52737	DEup	O.thomaeum
GO:0007219	Notch signaling pathway	6	2	1.66	1057	0.52737	0.52737	DEup	O.thomaeum
GO:0009249	protein lipoylation	6	2	1.66	1058	0.52737	0.52737	DEup	O.thomaeum
GO:0010358	leaf shaping	6	2	1.66	1059	0.52737	0.52737	DEup	O.thomaeum
GO:0016233	telomere capping	6	2	1.66	1060	0.52737	0.52737	DEup	O.thomaeum
GO:0016444	somatic cell DNA recombination	6	2	1.66	1061	0.52737	0.52737	DEup	O.thomaeum
GO:0019509	L-methionine salvage from methylthioaden...	6	2	1.66	1062	0.52737	0.52737	DEup	O.thomaeum
GO:0030259	lipid glycosylation	6	2	1.66	1063	0.52737	0.52737	DEup	O.thomaeum
GO:0034427	nuclear-transcribed mRNA catabolic proce...	6	2	1.66	1064	0.52737	0.52737	DEup	O.thomaeum
GO:0034508	centromere complex assembly	6	2	1.66	1065	0.52737	0.52737	DEup	O.thomaeum
GO:0042255	ribosome assembly	6	2	1.66	1066	0.52737	0.52737	DEup	O.thomaeum
GO:0042732	D-xylose metabolic process	6	2	1.66	1067	0.52737	0.52737	DEup	O.thomaeum
GO:0046822	regulation of nucleocytoplasmic transpor...	6	2	1.66	1068	0.52737	0.52737	DEup	O.thomaeum
GO:0048448	stamen morphogenesis	6	2	1.66	1069	0.52737	0.52737	DEup	O.thomaeum
GO:0140053	mitochondrial gene expression	6	2	1.66	1070	0.52737	0.52737	DEup	O.thomaeum
GO:0044770	cell cycle phase transition	31	8	8.57	1300	0.65645	0.52755	DEup	O.thomaeum
GO:0006414	translational elongation	44	14	12.16	749	0.31836	0.5281	DEup	O.thomaeum
GO:0009585	red, far-red light phototransduction	39	11	10.78	1088	0.5289	0.5289	DEup	O.thomaeum
GO:0009789	positive regulation of abscisic acid-act...	39	11	10.78	1089	0.5289	0.5289	DEup	O.thomaeum
GO:0032940	secretion by cell	86	30	23.77	347	0.08468	0.53945	DEup	O.thomaeum
GO:0009636	response to toxic substance	70	22	19.34	692	0.27731	0.54079	DEup	O.thomaeum
GO:0006487	protein N-linked glycosylation	32	9	8.84	1097	0.54218	0.54218	DEup	O.thomaeum
GO:0016036	cellular response to phosphate starvatio...	60	18	16.58	827	0.38753	0.54366	DEup	O.thomaeum
GO:0031098	stress-activated protein kinase signalin...	21	6	5.8	1101	0.54411	0.54411	DEup	O.thomaeum
GO:0033365	protein localization to organelle	160	69	44.21	45	1.6e-05	0.54551	DEup	O.thomaeum
GO:0051649	establishment of localization in cell	403	152	111.37	38	4.8e-06	0.55054	DEup	O.thomaeum
GO:0006338	chromatin remodeling	48	17	13.26	461	0.1479	0.55094	DEup	O.thomaeum
GO:0009617	response to bacterium	300	88	82.9	668	0.27178	0.55097	DEup	O.thomaeum
GO:0090693	plant organ senescence	121	36	33.44	768	0.33228	0.55123	DEup	O.thomaeum
GO:0008645	hexose transmembrane transport	30	9	8.29	954	0.4538	0.55171	DEup	O.thomaeum
GO:0009292	genetic transfer	35	10	9.67	1041	0.51456	0.5518	DEup	O.thomaeum
GO:0009099	valine biosynthetic process	10	3	2.76	1106	0.55183	0.55183	DEup	O.thomaeum
GO:0033962	P-body assembly	10	3	2.76	1107	0.55183	0.55183	DEup	O.thomaeum
GO:0009123	nucleoside monophosphate metabolic proce...	38	9	10.5	1463	0.76217	0.55227	DEup	O.thomaeum
GO:0009611	response to wounding	197	57	54.44	814	0.3664	0.55242	DEup	O.thomaeum
GO:0006997	nucleus organization	34	9	9.4	1255	0.62452	0.55949	DEup	O.thomaeum
GO:0048509	regulation of meristem development	25	8	6.91	824	0.38388	0.569	DEup	O.thomaeum
GO:0009838	abscission	14	4	3.87	1131	0.56928	0.56928	DEup	O.thomaeum
GO:0009960	endosperm development	14	4	3.87	1132	0.56928	0.56928	DEup	O.thomaeum
GO:0010229	inflorescence development	14	4	3.87	1133	0.56928	0.56928	DEup	O.thomaeum
GO:0071103	DNA conformation change	54	16	14.92	874	0.42157	0.57206	DEup	O.thomaeum
GO:0009084	glutamine family amino acid biosynthetic...	29	8	8.01	1141	0.57252	0.57252	DEup	O.thomaeum
GO:0046323	glucose import	29	8	8.01	1142	0.57252	0.57252	DEup	O.thomaeum
GO:0030163	protein catabolic process	314	117	86.77	66	0.00011	0.57307	DEup	O.thomaeum
GO:0033043	regulation of organelle organization	77	16	21.28	1992	0.93379	0.57475	DEup	O.thomaeum
GO:0035195	gene silencing by miRNA	33	12	9.12	532	0.17546	0.58242	DEup	O.thomaeum
GO:0019750	chloroplast localization	18	5	4.97	1148	0.58337	0.58337	DEup	O.thomaeum
GO:0006098	pentose-phosphate shunt	29	10	8.01	654	0.2623	0.59467	DEup	O.thomaeum
GO:0009958	positive gravitropism	22	6	6.08	1164	0.59542	0.59542	DEup	O.thomaeum
GO:0006972	hyperosmotic response	52	14	14.37	1169	0.59803	0.59803	DEup	O.thomaeum
GO:0034248	regulation of cellular amide metabolic p...	74	20	20.45	1158	0.59059	0.59808	DEup	O.thomaeum
GO:0048831	regulation of shoot system development	134	40	37.03	748	0.31181	0.60309	DEup	O.thomaeum
GO:0051239	regulation of multicellular organismal p...	279	102	77.1	97	0.00062	0.60495	DEup	O.thomaeum
GO:0051252	regulation of RNA metabolic process	1344	370	371.4	1105	0.54776	0.60859	DEup	O.thomaeum
GO:0009873	ethylene-activated signaling pathway	117	40	32.33	319	0.07028	0.6096	DEup	O.thomaeum
GO:0051171	regulation of nitrogen compound metaboli...	1534	443	423.91	424	0.12695	0.61338	DEup	O.thomaeum
GO:0048582	positive regulation of post-embryonic de...	95	42	26.25	91	0.00037	0.6151	DEup	O.thomaeum
GO:0006012	galactose metabolic process	30	8	8.29	1190	0.6157	0.6157	DEup	O.thomaeum
GO:1902531	regulation of intracellular signal trans...	30	16	8.29	140	0.00256	0.61677	DEup	O.thomaeum
GO:0051668	localization within membrane	46	18	12.71	303	0.06021	0.61726	DEup	O.thomaeum
GO:0043039	tRNA aminoacylation	47	17	12.99	422	0.12668	0.61752	DEup	O.thomaeum
GO:0006891	intra-Golgi vesicle-mediated transport	33	13	9.12	361	0.09648	0.61755	DEup	O.thomaeum
GO:0061919	process utilizing autophagic mechanism	41	15	11.33	446	0.13457	0.61759	DEup	O.thomaeum
GO:0019747	regulation of isoprenoid metabolic proce...	18	8	4.97	354	0.09486	0.61772	DEup	O.thomaeum
GO:0006641	triglyceride metabolic process	22	9	6.08	415	0.1256	0.61775	DEup	O.thomaeum
GO:0045333	cellular respiration	92	46	25.42	37	4.1e-06	0.6182	DEup	O.thomaeum
GO:0016925	protein sumoylation	14	4	3.87	1134	0.56928	0.61832	DEup	O.thomaeum
GO:0010047	fruit dehiscence	7	2	1.93	1194	0.61833	0.61833	DEup	O.thomaeum
GO:0010148	transpiration	7	2	1.93	1195	0.61833	0.61833	DEup	O.thomaeum
GO:0019243	methylglyoxal catabolic process to D-lac...	7	2	1.93	1196	0.61833	0.61833	DEup	O.thomaeum
GO:0019860	uracil metabolic process	7	2	1.93	1197	0.61833	0.61833	DEup	O.thomaeum
GO:0042402	cellular biogenic amine catabolic proces...	7	2	1.93	1198	0.61833	0.61833	DEup	O.thomaeum
GO:0044804	autophagy of nucleus	7	2	1.93	1199	0.61833	0.61833	DEup	O.thomaeum
GO:0046339	diacylglycerol metabolic process	7	2	1.93	1200	0.61833	0.61833	DEup	O.thomaeum
GO:0072529	pyrimidine-containing compound catabolic...	7	2	1.93	1201	0.61833	0.61833	DEup	O.thomaeum
GO:1902183	regulation of shoot apical meristem deve...	7	2	1.93	1202	0.61833	0.61833	DEup	O.thomaeum
GO:0016579	protein deubiquitination	34	19	9.4	96	0.00048	0.61975	DEup	O.thomaeum
GO:0009889	regulation of biosynthetic process	1483	423	409.81	587	0.21429	0.61986	DEup	O.thomaeum
GO:0070297	regulation of phosphorelay signal transd...	19	12	5.25	116	0.00128	0.62015	DEup	O.thomaeum
GO:0006623	protein targeting to vacuole	33	14	9.12	274	0.04783	0.62041	DEup	O.thomaeum
GO:0010556	regulation of macromolecule biosynthetic...	1407	385	388.81	1180	0.60698	0.62058	DEup	O.thomaeum
GO:0019432	triglyceride biosynthetic process	17	8	4.7	314	0.06884	0.62064	DEup	O.thomaeum
GO:0051338	regulation of transferase activity	32	12	8.84	457	0.14674	0.62066	DEup	O.thomaeum
GO:0006892	post-Golgi vesicle-mediated transport	22	9	6.08	416	0.1256	0.62069	DEup	O.thomaeum
GO:0051651	maintenance of location in cell	15	7	4.15	349	0.09077	0.6207	DEup	O.thomaeum
GO:0006862	nucleotide transport	19	8	5.25	419	0.12569	0.62071	DEup	O.thomaeum
GO:0071514	genetic imprinting	16	6	4.42	659	0.26477	0.62088	DEup	O.thomaeum
GO:0072506	trivalent inorganic anion homeostasis	16	6	4.42	660	0.26477	0.62088	DEup	O.thomaeum
GO:0031331	positive regulation of cellular cataboli...	24	8	6.63	773	0.33565	0.6209	DEup	O.thomaeum
GO:0006476	protein deacetylation	17	6	4.7	752	0.32024	0.62091	DEup	O.thomaeum
GO:0006074	(1->3)-beta-D-glucan metabolic process	14	5	3.87	786	0.33923	0.62094	DEup	O.thomaeum
GO:0006549	isoleucine metabolic process	14	5	3.87	787	0.33923	0.62094	DEup	O.thomaeum
GO:0009082	branched-chain amino acid biosynthetic p...	14	5	3.87	788	0.33923	0.62094	DEup	O.thomaeum
GO:0051596	methylglyoxal catabolic process	8	3	2.21	836	0.38794	0.62099	DEup	O.thomaeum
GO:0009174	pyrimidine ribonucleoside monophosphate ...	12	4	3.32	940	0.43368	0.621	DEup	O.thomaeum
GO:0018258	protein O-linked glycosylation via hydro...	12	4	3.32	941	0.43368	0.621	DEup	O.thomaeum
GO:0046049	UMP metabolic process	12	4	3.32	942	0.43368	0.621	DEup	O.thomaeum
GO:0043574	peroxisomal transport	16	5	4.42	970	0.46553	0.62101	DEup	O.thomaeum
GO:0019915	lipid storage	9	3	2.49	989	0.47284	0.62102	DEup	O.thomaeum
GO:0001666	response to hypoxia	13	4	3.59	1026	0.50355	0.62104	DEup	O.thomaeum
GO:0006771	riboflavin metabolic process	13	4	3.59	1027	0.50355	0.62104	DEup	O.thomaeum
GO:0042727	flavin-containing compound biosynthetic ...	13	4	3.59	1028	0.50355	0.62104	DEup	O.thomaeum
GO:0006596	polyamine biosynthetic process	10	3	2.76	1108	0.55183	0.62106	DEup	O.thomaeum
GO:0046271	phenylpropanoid catabolic process	11	3	3.04	1239	0.62328	0.6211	DEup	O.thomaeum
GO:0006526	arginine biosynthetic process	15	4	4.15	1259	0.62982	0.62112	DEup	O.thomaeum
GO:0031334	positive regulation of protein-containin...	21	5	5.8	1393	0.72973	0.62121	DEup	O.thomaeum
GO:0009908	flower development	360	96	99.48	1318	0.68101	0.6213	DEup	O.thomaeum
GO:0051453	regulation of intracellular pH	17	8	4.7	315	0.06884	0.62244	DEup	O.thomaeum
GO:0009749	response to glucose	40	13	11.05	719	0.29769	0.62278	DEup	O.thomaeum
GO:0005977	glycogen metabolic process	17	6	4.7	753	0.32024	0.62294	DEup	O.thomaeum
GO:0030422	production of siRNA involved in RNA inte...	32	10	8.84	825	0.38701	0.62298	DEup	O.thomaeum
GO:0007602	phototransduction	39	11	10.78	1090	0.5289	0.62322	DEup	O.thomaeum
GO:0006323	DNA packaging	29	8	8.01	1143	0.57252	0.62328	DEup	O.thomaeum
GO:0006303	double-strand break repair via nonhomolo...	11	3	3.04	1240	0.62328	0.62328	DEup	O.thomaeum
GO:0006772	thiamine metabolic process	11	3	3.04	1241	0.62328	0.62328	DEup	O.thomaeum
GO:0007292	female gamete generation	11	3	3.04	1242	0.62328	0.62328	DEup	O.thomaeum
GO:0009423	chorismate biosynthetic process	11	3	3.04	1243	0.62328	0.62328	DEup	O.thomaeum
GO:0046274	lignin catabolic process	11	3	3.04	1244	0.62328	0.62328	DEup	O.thomaeum
GO:0010035	response to inorganic substance	676	224	186.81	99	0.00068	0.62383	DEup	O.thomaeum
GO:0006281	DNA repair	226	60	62.45	1306	0.66819	0.6239	DEup	O.thomaeum
GO:0098660	inorganic ion transmembrane transport	69	33	19.07	85	0.00027	0.62569	DEup	O.thomaeum
GO:0071478	cellular response to radiation	108	43	29.84	150	0.00397	0.62591	DEup	O.thomaeum
GO:0000160	phosphorelay signal transduction system	145	47	40.07	395	0.11571	0.62673	DEup	O.thomaeum
GO:0010256	endomembrane system organization	45	18	12.44	278	0.04888	0.62815	DEup	O.thomaeum
GO:0034613	cellular protein localization	319	128	88.15	23	6.9e-07	0.62871	DEup	O.thomaeum
GO:0009089	lysine biosynthetic process via diaminop...	15	4	4.15	1260	0.62982	0.62982	DEup	O.thomaeum
GO:0009407	toxin catabolic process	15	4	4.15	1261	0.62982	0.62982	DEup	O.thomaeum
GO:0010050	vegetative phase change	15	4	4.15	1262	0.62982	0.62982	DEup	O.thomaeum
GO:0006096	glycolytic process	68	18	18.79	1275	0.63042	0.63042	DEup	O.thomaeum
GO:0031667	response to nutrient levels	126	39	34.82	620	0.22844	0.63522	DEup	O.thomaeum
GO:0009867	jasmonic acid mediated signaling pathway	72	22	19.9	763	0.33014	0.6359	DEup	O.thomaeum
GO:0000097	sulfur amino acid biosynthetic process	34	11	9.4	762	0.32748	0.63607	DEup	O.thomaeum
GO:0034655	nucleobase-containing compound catabolic...	72	21	19.9	926	0.4292	0.63623	DEup	O.thomaeum
GO:0051606	detection of stimulus	73	21	20.17	957	0.45816	0.63632	DEup	O.thomaeum
GO:0016482	cytosolic transport	19	5	5.25	1281	0.63667	0.63667	DEup	O.thomaeum
GO:0046903	secretion	90	31	24.87	352	0.09327	0.64115	DEup	O.thomaeum
GO:0006004	fucose metabolic process	23	6	6.36	1285	0.64346	0.64346	DEup	O.thomaeum
GO:0009926	auxin polar transport	61	16	16.86	1291	0.6446	0.6446	DEup	O.thomaeum
GO:0031326	regulation of cellular biosynthetic proc...	1464	419	404.56	543	0.1911	0.6451	DEup	O.thomaeum
GO:0009787	regulation of abscisic acid-activated si...	92	24	25.42	1308	0.6686	0.6479	DEup	O.thomaeum
GO:2001141	regulation of RNA biosynthetic process	1327	361	366.71	1297	0.65628	0.64918	DEup	O.thomaeum
GO:0009690	cytokinin metabolic process	27	7	7.46	1294	0.65007	0.65007	DEup	O.thomaeum
GO:0034660	ncRNA metabolic process	227	81	62.73	153	0.00455	0.65038	DEup	O.thomaeum
GO:0022613	ribonucleoprotein complex biogenesis	144	55	39.79	149	0.00363	0.65571	DEup	O.thomaeum
GO:0009063	cellular amino acid catabolic process	59	17	16.3	979	0.46862	0.65593	DEup	O.thomaeum
GO:1905957	regulation of cellular response to alcoh...	92	24	25.42	1309	0.6686	0.6568	DEup	O.thomaeum
GO:0048511	rhythmic process	119	37	32.88	619	0.22613	0.66053	DEup	O.thomaeum
GO:0009967	positive regulation of signal transducti...	57	18	15.75	717	0.2964	0.66134	DEup	O.thomaeum
GO:0006812	cation transport	284	92	78.48	268	0.04164	0.66214	DEup	O.thomaeum
GO:0042545	cell wall modification	53	15	14.65	1036	0.50876	0.66215	DEup	O.thomaeum
GO:2000243	positive regulation of reproductive proc...	55	15	15.2	1146	0.57505	0.66238	DEup	O.thomaeum
GO:0016126	sterol biosynthetic process	35	9	9.67	1302	0.66259	0.66259	DEup	O.thomaeum
GO:0009646	response to absence of light	39	10	10.78	1307	0.6685	0.6685	DEup	O.thomaeum
GO:0010224	response to UV-B	62	16	17.13	1312	0.67286	0.67286	DEup	O.thomaeum
GO:0046907	intracellular transport	383	146	105.84	36	3.8e-06	0.6753	DEup	O.thomaeum
GO:0019219	regulation of nucleobase-containing comp...	1376	377	380.25	1162	0.59388	0.67633	DEup	O.thomaeum
GO:0006357	regulation of transcription by RNA polym...	156	45	43.11	853	0.39633	0.67641	DEup	O.thomaeum
GO:0055065	metal ion homeostasis	91	32	25.15	317	0.0698	0.6832	DEup	O.thomaeum
GO:0009620	response to fungus	166	48	45.87	823	0.3836	0.68359	DEup	O.thomaeum
GO:0140352	export from cell	89	30	24.59	410	0.12257	0.68366	DEup	O.thomaeum
GO:0051028	mRNA transport	36	12	9.95	677	0.27525	0.68388	DEup	O.thomaeum
GO:0006914	autophagy	41	15	11.33	447	0.13457	0.68421	DEup	O.thomaeum
GO:0034440	lipid oxidation	53	23	14.65	176	0.00975	0.68436	DEup	O.thomaeum
GO:0006379	mRNA cleavage	16	4	4.42	1319	0.68458	0.68458	DEup	O.thomaeum
GO:0032508	DNA duplex unwinding	16	4	4.42	1320	0.68458	0.68458	DEup	O.thomaeum
GO:0016050	vesicle organization	44	19	12.16	207	0.019	0.68473	DEup	O.thomaeum
GO:0009900	dehiscence	23	6	6.36	1286	0.64346	0.68548	DEup	O.thomaeum
GO:0030148	sphingolipid biosynthetic process	20	5	5.53	1329	0.68553	0.68553	DEup	O.thomaeum
GO:0009687	abscisic acid metabolic process	23	9	6.36	497	0.15805	0.68576	DEup	O.thomaeum
GO:0031348	negative regulation of defense response	46	15	12.71	672	0.27218	0.68585	DEup	O.thomaeum
GO:0023056	positive regulation of signaling	57	18	15.75	718	0.2964	0.68586	DEup	O.thomaeum
GO:0055075	potassium ion homeostasis	17	5	4.7	1048	0.52607	0.68633	DEup	O.thomaeum
GO:0009798	axis specification	32	9	8.84	1098	0.54218	0.68637	DEup	O.thomaeum
GO:0006084	acetyl-CoA metabolic process	18	5	4.97	1149	0.58337	0.6864	DEup	O.thomaeum
GO:0006353	DNA-templated transcription, termination	12	3	3.32	1332	0.68648	0.68648	DEup	O.thomaeum
GO:0042724	thiamine-containing compound biosyntheti...	12	3	3.32	1333	0.68648	0.68648	DEup	O.thomaeum
GO:1903409	reactive oxygen species biosynthetic pro...	12	3	3.32	1334	0.68648	0.68648	DEup	O.thomaeum
GO:0006417	regulation of translation	74	20	20.45	1159	0.59059	0.68651	DEup	O.thomaeum
GO:0097306	cellular response to alcohol	232	61	64.11	1375	0.70124	0.68718	DEup	O.thomaeum
GO:2000112	regulation of cellular macromolecule bio...	1404	385	387.98	1154	0.58657	0.6878	DEup	O.thomaeum
GO:0016998	cell wall macromolecule catabolic proces...	24	6	6.63	1349	0.68789	0.68789	DEup	O.thomaeum
GO:0008361	regulation of cell size	28	7	7.74	1355	0.691	0.691	DEup	O.thomaeum
GO:0060255	regulation of macromolecule metabolic pr...	1647	466	455.13	666	0.26765	0.69129	DEup	O.thomaeum
GO:0010468	regulation of gene expression	1552	441	428.88	632	0.23833	0.69313	DEup	O.thomaeum
GO:0034284	response to monosaccharide	48	16	13.26	625	0.2314	0.69454	DEup	O.thomaeum
GO:0043288	apocarotenoid metabolic process	23	9	6.36	498	0.15805	0.69456	DEup	O.thomaeum
GO:1902644	tertiary alcohol metabolic process	23	9	6.36	499	0.15805	0.69456	DEup	O.thomaeum
GO:0072503	cellular divalent inorganic cation homeo...	24	9	6.63	545	0.19407	0.69462	DEup	O.thomaeum
GO:0042762	regulation of sulfur metabolic process	18	7	4.97	560	0.20649	0.69468	DEup	O.thomaeum
GO:0042168	heme metabolic process	21	7	5.8	803	0.35505	0.69485	DEup	O.thomaeum
GO:0055074	calcium ion homeostasis	18	6	4.97	819	0.37711	0.69488	DEup	O.thomaeum
GO:0018393	internal peptidyl-lysine acetylation	33	10	9.12	928	0.42989	0.69491	DEup	O.thomaeum
GO:0051607	defense response to virus	38	11	10.5	1000	0.48925	0.69498	DEup	O.thomaeum
GO:0055071	manganese ion homeostasis	13	4	3.59	1029	0.50355	0.695	DEup	O.thomaeum
GO:0031408	oxylipin biosynthetic process	28	8	7.74	1054	0.52726	0.69503	DEup	O.thomaeum
GO:0006560	proline metabolic process	11	3	3.04	1245	0.62328	0.69509	DEup	O.thomaeum
GO:0010375	stomatal complex patterning	8	2	2.21	1357	0.69512	0.69512	DEup	O.thomaeum
GO:0051703	biological process involved in intraspec...	8	2	2.21	1358	0.69512	0.69512	DEup	O.thomaeum
GO:0009911	positive regulation of flower developmen...	48	13	13.26	1156	0.5886	0.69514	DEup	O.thomaeum
GO:0009691	cytokinin biosynthetic process	12	3	3.32	1335	0.68648	0.69515	DEup	O.thomaeum
GO:0007093	mitotic cell cycle checkpoint signaling	13	3	3.59	1419	0.74136	0.6952	DEup	O.thomaeum
GO:0046031	ADP metabolic process	68	18	18.79	1276	0.63042	0.69524	DEup	O.thomaeum
GO:0009124	nucleoside monophosphate biosynthetic pr...	36	9	9.95	1373	0.69829	0.69527	DEup	O.thomaeum
GO:0009640	photomorphogenesis	86	25	23.77	924	0.42272	0.69839	DEup	O.thomaeum
GO:0009624	response to nematode	63	16	17.41	1374	0.69983	0.69983	DEup	O.thomaeum
GO:0006470	protein dephosphorylation	104	28	28.74	1170	0.60171	0.69999	DEup	O.thomaeum
GO:0019725	cellular homeostasis	190	66	52.5	204	0.0183	0.70022	DEup	O.thomaeum
GO:0006302	double-strand break repair	52	13	14.37	1380	0.71395	0.70619	DEup	O.thomaeum
GO:1903506	regulation of nucleic acid-templated tra...	1327	361	366.71	1298	0.65628	0.70841	DEup	O.thomaeum
GO:0019318	hexose metabolic process	97	27	26.81	1046	0.52104	0.71319	DEup	O.thomaeum
GO:0018105	peptidyl-serine phosphorylation	56	14	15.48	1381	0.71783	0.71783	DEup	O.thomaeum
GO:0061458	reproductive system development	885	285	244.56	109	0.00101	0.71784	DEup	O.thomaeum
GO:0044257	cellular protein catabolic process	302	114	83.46	59	6.9e-05	0.72156	DEup	O.thomaeum
GO:0071489	cellular response to red or far red ligh...	79	37	21.83	80	0.0002	0.72298	DEup	O.thomaeum
GO:0030001	metal ion transport	191	53	52.78	1039	0.5136	0.72366	DEup	O.thomaeum
GO:0033559	unsaturated fatty acid metabolic process	20	9	5.53	331	0.07269	0.72533	DEup	O.thomaeum
GO:0051170	import into nucleus	31	12	8.57	406	0.12071	0.72534	DEup	O.thomaeum
GO:0008652	cellular amino acid biosynthetic process	133	35	36.75	1305	0.66558	0.72548	DEup	O.thomaeum
GO:0007264	small GTPase mediated signal transductio...	68	17	18.79	1391	0.72916	0.7255	DEup	O.thomaeum
GO:0034470	ncRNA processing	166	59	45.87	194	0.01515	0.72551	DEup	O.thomaeum
GO:0043171	peptide catabolic process	8	4	2.21	476	0.15335	0.72556	DEup	O.thomaeum
GO:0018210	peptidyl-threonine modification	19	7	5.25	647	0.25363	0.72556	DEup	O.thomaeum
GO:0050657	nucleic acid transport	48	15	13.26	775	0.3375	0.72557	DEup	O.thomaeum
GO:0051236	establishment of RNA localization	48	15	13.26	776	0.3375	0.72557	DEup	O.thomaeum
GO:0045936	negative regulation of phosphate metabol...	9	4	2.49	601	0.21816	0.7256	DEup	O.thomaeum
GO:0006089	lactate metabolic process	13	5	3.59	683	0.27649	0.72561	DEup	O.thomaeum
GO:0019374	galactolipid metabolic process	13	5	3.59	684	0.27649	0.72561	DEup	O.thomaeum
GO:0007135	meiosis II	10	4	2.76	710	0.28853	0.72563	DEup	O.thomaeum
GO:0048581	negative regulation of post-embryonic de...	73	21	20.17	958	0.45816	0.72569	DEup	O.thomaeum
GO:0034728	nucleosome organization	30	9	8.29	955	0.4538	0.7257	DEup	O.thomaeum
GO:0006026	aminoglycan catabolic process	16	5	4.42	971	0.46553	0.72572	DEup	O.thomaeum
GO:0006030	chitin metabolic process	16	5	4.42	972	0.46553	0.72572	DEup	O.thomaeum
GO:0022610	biological adhesion	16	5	4.42	973	0.46553	0.72572	DEup	O.thomaeum
GO:0070482	response to oxygen levels	16	5	4.42	974	0.46553	0.72572	DEup	O.thomaeum
GO:1901072	glucosamine-containing compound cataboli...	16	5	4.42	975	0.46553	0.72572	DEup	O.thomaeum
GO:0048354	mucilage biosynthetic process involved i...	9	3	2.49	990	0.47284	0.72573	DEup	O.thomaeum
GO:1901071	glucosamine-containing compound metaboli...	20	6	5.53	1004	0.49009	0.72574	DEup	O.thomaeum
GO:0034620	cellular response to unfolded protein	10	3	2.76	1109	0.55183	0.72577	DEup	O.thomaeum
GO:0045931	positive regulation of mitotic cell cycl...	10	3	2.76	1110	0.55183	0.72577	DEup	O.thomaeum
GO:0000291	nuclear-transcribed mRNA catabolic proce...	7	2	1.93	1203	0.61833	0.72579	DEup	O.thomaeum
GO:0006561	proline biosynthetic process	7	2	1.93	1204	0.61833	0.72579	DEup	O.thomaeum
GO:0046320	regulation of fatty acid oxidation	7	2	1.93	1205	0.61833	0.72579	DEup	O.thomaeum
GO:0098581	detection of external biotic stimulus	7	2	1.93	1206	0.61833	0.72579	DEup	O.thomaeum
GO:0051644	plastid localization	18	5	4.97	1150	0.58337	0.7258	DEup	O.thomaeum
GO:1904659	glucose transmembrane transport	29	8	8.01	1144	0.57252	0.7258	DEup	O.thomaeum
GO:0009920	cell plate formation involved in plant-t...	11	3	3.04	1246	0.62328	0.7258	DEup	O.thomaeum
GO:0016558	protein import into peroxisome matrix	11	3	3.04	1247	0.62328	0.7258	DEup	O.thomaeum
GO:0043069	negative regulation of programmed cell d...	16	4	4.42	1321	0.68458	0.72586	DEup	O.thomaeum
GO:0043562	cellular response to nitrogen levels	27	7	7.46	1295	0.65007	0.72586	DEup	O.thomaeum
GO:0030071	regulation of mitotic metaphase/anaphase...	9	2	2.49	1440	0.75864	0.72586	DEup	O.thomaeum
GO:0046217	indole phytoalexin metabolic process	13	3	3.59	1420	0.74136	0.72588	DEup	O.thomaeum
GO:0045786	negative regulation of cell cycle	23	5	6.36	1611	0.80416	0.72598	DEup	O.thomaeum
GO:0010647	positive regulation of cell communicatio...	58	18	16.03	760	0.32613	0.72756	DEup	O.thomaeum
GO:0031668	cellular response to extracellular stimu...	142	41	39.24	856	0.40103	0.72762	DEup	O.thomaeum
GO:0006399	tRNA metabolic process	108	31	29.84	946	0.43759	0.72794	DEup	O.thomaeum
GO:0070192	chromosome organization involved in meio...	32	9	8.84	1099	0.54218	0.72815	DEup	O.thomaeum
GO:0055072	iron ion homeostasis	36	14	9.95	357	0.09513	0.72828	DEup	O.thomaeum
GO:0009695	jasmonic acid biosynthetic process	25	6	6.91	1388	0.7285	0.7285	DEup	O.thomaeum
GO:0065003	protein-containing complex assembly	195	58	53.89	691	0.27718	0.72938	DEup	O.thomaeum
GO:0071215	cellular response to abscisic acid stimu...	232	61	64.11	1376	0.70124	0.72945	DEup	O.thomaeum
GO:0016131	brassinosteroid metabolic process	21	5	5.8	1394	0.72973	0.72973	DEup	O.thomaeum
GO:0008202	steroid metabolic process	71	17	19.62	1518	0.79514	0.73037	DEup	O.thomaeum
GO:0009968	negative regulation of signal transducti...	71	25	19.62	378	0.09887	0.73173	DEup	O.thomaeum
GO:0010648	negative regulation of cell communicatio...	71	25	19.62	379	0.09887	0.73173	DEup	O.thomaeum
GO:0023057	negative regulation of signaling	71	25	19.62	380	0.09887	0.73173	DEup	O.thomaeum
GO:0010053	root epidermal cell differentiation	83	19	22.94	1768	0.86376	0.73258	DEup	O.thomaeum
GO:0045454	cell redox homeostasis	72	18	19.9	1400	0.73281	0.73281	DEup	O.thomaeum
GO:0042391	regulation of membrane potential	20	6	5.53	1005	0.49009	0.73304	DEup	O.thomaeum
GO:0010192	mucilage biosynthetic process	22	6	6.08	1165	0.59542	0.73319	DEup	O.thomaeum
GO:0010417	glucuronoxylan biosynthetic process	17	4	4.7	1401	0.73335	0.73335	DEup	O.thomaeum
GO:0006355	regulation of transcription, DNA-templat...	1327	361	366.71	1299	0.65628	0.7348	DEup	O.thomaeum
GO:0007346	regulation of mitotic cell cycle	64	16	17.69	1386	0.72544	0.73859	DEup	O.thomaeum
GO:0090567	reproductive shoot system development	365	96	100.86	1411	0.73673	0.73861	DEup	O.thomaeum
GO:0045787	positive regulation of cell cycle	31	12	8.57	407	0.12071	0.74044	DEup	O.thomaeum
GO:0042594	response to starvation	103	31	28.46	758	0.3215	0.74064	DEup	O.thomaeum
GO:0010675	regulation of cellular carbohydrate meta...	18	7	4.97	561	0.20649	0.74076	DEup	O.thomaeum
GO:0007127	meiosis I	48	15	13.26	777	0.3375	0.74083	DEup	O.thomaeum
GO:0010208	pollen wall assembly	29	9	8.01	869	0.40846	0.741	DEup	O.thomaeum
GO:0048444	floral organ morphogenesis	21	6	5.8	1102	0.54411	0.74118	DEup	O.thomaeum
GO:0006816	calcium ion transport	23	6	6.36	1287	0.64346	0.74131	DEup	O.thomaeum
GO:0009700	indole phytoalexin biosynthetic process	13	3	3.59	1421	0.74136	0.74136	DEup	O.thomaeum
GO:0015908	fatty acid transport	13	3	3.59	1422	0.74136	0.74136	DEup	O.thomaeum
GO:0010540	basipetal auxin transport	21	5	5.8	1395	0.72973	0.74141	DEup	O.thomaeum
GO:0043207	response to external biotic stimulus	669	194	184.87	614	0.22023	0.74299	DEup	O.thomaeum
GO:0044419	biological process involved in interspec...	682	196	188.46	665	0.26599	0.74413	DEup	O.thomaeum
GO:0051726	regulation of cell cycle	122	34	33.71	1038	0.51139	0.74851	DEup	O.thomaeum
GO:0044265	cellular macromolecule catabolic process	390	140	107.77	79	0.00018	0.74897	DEup	O.thomaeum
GO:0009738	abscisic acid-activated signaling pathwa...	221	58	61.07	1378	0.70357	0.75122	DEup	O.thomaeum
GO:0080090	regulation of primary metabolic process	1541	424	425.84	1123	0.55579	0.75239	DEup	O.thomaeum
GO:1901663	quinone biosynthetic process	24	10	6.63	373	0.09802	0.75793	DEup	O.thomaeum
GO:0006304	DNA modification	41	13	11.33	769	0.33346	0.75824	DEup	O.thomaeum
GO:0051276	chromosome organization	211	67	58.31	384	0.1026	0.75829	DEup	O.thomaeum
GO:0006555	methionine metabolic process	24	8	6.63	774	0.33565	0.75829	DEup	O.thomaeum
GO:0015851	nucleobase transport	14	4	3.87	1135	0.56928	0.75852	DEup	O.thomaeum
GO:0080036	regulation of cytokinin-activated signal...	9	2	2.49	1441	0.75864	0.75864	DEup	O.thomaeum
GO:0009903	chloroplast avoidance movement	13	3	3.59	1423	0.74136	0.75865	DEup	O.thomaeum
GO:0006757	ATP generation from ADP	68	18	18.79	1277	0.63042	0.75869	DEup	O.thomaeum
GO:1905958	negative regulation of cellular response...	39	9	10.78	1506	0.79027	0.75887	DEup	O.thomaeum
GO:0051246	regulation of protein metabolic process	156	48	43.11	568	0.21289	0.76017	DEup	O.thomaeum
GO:0006813	potassium ion transport	53	14	14.65	1273	0.63008	0.76194	DEup	O.thomaeum
GO:0018209	peptidyl-serine modification	58	14	16.03	1473	0.76848	0.76291	DEup	O.thomaeum
GO:0048440	carpel development	35	8	9.67	1511	0.79172	0.76322	DEup	O.thomaeum
GO:0010311	lateral root formation	46	11	12.71	1469	0.76376	0.76376	DEup	O.thomaeum
GO:0051254	positive regulation of RNA metabolic pro...	165	45	45.6	1140	0.57138	0.76505	DEup	O.thomaeum
GO:0042254	ribosome biogenesis	133	50	36.75	167	0.00764	0.76518	DEup	O.thomaeum
GO:0008360	regulation of cell shape	26	6	7.18	1470	0.76523	0.76523	DEup	O.thomaeum
GO:0016125	sterol metabolic process	55	13	15.2	1509	0.79042	0.76554	DEup	O.thomaeum
GO:0051253	negative regulation of RNA metabolic pro...	108	25	29.84	1798	0.87737	0.76636	DEup	O.thomaeum
GO:0006739	NADP metabolic process	38	12	10.5	795	0.3498	0.76851	DEup	O.thomaeum
GO:0070925	organelle assembly	30	8	8.29	1191	0.6157	0.76901	DEup	O.thomaeum
GO:0006662	glycerol ether metabolic process	22	5	6.08	1474	0.76923	0.76923	DEup	O.thomaeum
GO:0040029	regulation of gene expression, epigeneti...	49	16	13.54	649	0.2607	0.77535	DEup	O.thomaeum
GO:0045087	innate immune response	194	55	53.61	947	0.43823	0.77561	DEup	O.thomaeum
GO:0000724	double-strand break repair via homologou...	27	6	7.46	1526	0.79813	0.77632	DEup	O.thomaeum
GO:0055076	transition metal ion homeostasis	51	20	14.09	276	0.04822	0.78686	DEup	O.thomaeum
GO:0002239	response to oomycetes	14	3	3.87	1493	0.78829	0.78829	DEup	O.thomaeum
GO:0006207	'de novo' pyrimidine nucleobase biosynth...	14	3	3.87	1494	0.78829	0.78829	DEup	O.thomaeum
GO:0007140	male meiotic nuclear division	14	3	3.87	1495	0.78829	0.78829	DEup	O.thomaeum
GO:0010143	cutin biosynthetic process	14	3	3.87	1496	0.78829	0.78829	DEup	O.thomaeum
GO:0006575	cellular modified amino acid metabolic p...	88	25	24.32	998	0.47563	0.78842	DEup	O.thomaeum
GO:0006753	nucleoside phosphate metabolic process	233	67	64.39	817	0.37367	0.78871	DEup	O.thomaeum
GO:0009561	megagametogenesis	44	10	12.16	1651	0.81413	0.79041	DEup	O.thomaeum
GO:0035556	intracellular signal transduction	348	100	96.17	792	0.33984	0.793	DEup	O.thomaeum
GO:0045489	pectin biosynthetic process	31	7	8.57	1515	0.7942	0.7942	DEup	O.thomaeum
GO:0034622	cellular protein-containing complex asse...	163	42	45.04	1398	0.73144	0.79534	DEup	O.thomaeum
GO:0006306	DNA methylation	40	13	11.05	720	0.29769	0.79716	DEup	O.thomaeum
GO:0055088	lipid homeostasis	31	8	8.57	1301	0.65645	0.79788	DEup	O.thomaeum
GO:0010557	positive regulation of macromolecule bio...	163	44	45.04	1171	0.60269	0.79801	DEup	O.thomaeum
GO:0065004	protein-DNA complex assembly	40	10	11.05	1377	0.70217	0.79801	DEup	O.thomaeum
GO:1902680	positive regulation of RNA biosynthetic ...	156	42	43.11	1182	0.60947	0.79803	DEup	O.thomaeum
GO:0045934	negative regulation of nucleobase-contai...	113	26	31.23	1842	0.88861	0.79921	DEup	O.thomaeum
GO:0008104	protein localization	523	201	144.53	20	2.7e-08	0.79938	DEup	O.thomaeum
GO:0010498	proteasomal protein catabolic process	129	46	35.65	234	0.02765	0.80029	DEup	O.thomaeum
GO:0006354	DNA-templated transcription, elongation	23	10	6.36	337	0.07513	0.80112	DEup	O.thomaeum
GO:0031123	RNA 3'-end processing	32	12	8.84	458	0.14674	0.80118	DEup	O.thomaeum
GO:0071427	mRNA-containing ribonucleoprotein comple...	27	10	7.46	538	0.18776	0.80125	DEup	O.thomaeum
GO:0019216	regulation of lipid metabolic process	35	12	9.67	633	0.24002	0.80128	DEup	O.thomaeum
GO:0034614	cellular response to reactive oxygen spe...	19	7	5.25	648	0.25363	0.80135	DEup	O.thomaeum
GO:0006740	NADPH regeneration	30	10	8.29	744	0.30267	0.80135	DEup	O.thomaeum
GO:0006787	porphyrin-containing compound catabolic ...	16	6	4.42	661	0.26477	0.80137	DEup	O.thomaeum
GO:0070918	production of small RNA involved in gene...	45	14	12.44	797	0.35318	0.80137	DEup	O.thomaeum
GO:0052543	callose deposition in cell wall	13	5	3.59	685	0.27649	0.80139	DEup	O.thomaeum
GO:0010927	cellular component assembly involved in ...	29	9	8.01	870	0.40846	0.80144	DEup	O.thomaeum
GO:0050918	positive chemotaxis	20	6	5.53	1006	0.49009	0.80151	DEup	O.thomaeum
GO:0006094	gluconeogenesis	17	5	4.7	1049	0.52607	0.80153	DEup	O.thomaeum
GO:0009820	alkaloid metabolic process	10	3	2.76	1111	0.55183	0.80153	DEup	O.thomaeum
GO:0009750	response to fructose	18	5	4.97	1151	0.58337	0.80156	DEup	O.thomaeum
GO:0006278	RNA-dependent DNA biosynthetic process	11	3	3.04	1248	0.62328	0.80157	DEup	O.thomaeum
GO:0046451	diaminopimelate metabolic process	15	4	4.15	1263	0.62982	0.80158	DEup	O.thomaeum
GO:0009229	thiamine diphosphate biosynthetic proces...	8	2	2.21	1359	0.69512	0.80159	DEup	O.thomaeum
GO:0015692	lead ion transport	8	2	2.21	1360	0.69512	0.80159	DEup	O.thomaeum
GO:0015695	organic cation transport	8	2	2.21	1361	0.69512	0.80159	DEup	O.thomaeum
GO:0044347	cell wall polysaccharide catabolic proce...	8	2	2.21	1362	0.69512	0.80159	DEup	O.thomaeum
GO:0006828	manganese ion transport	12	3	3.32	1336	0.68648	0.8016	DEup	O.thomaeum
GO:0006809	nitric oxide biosynthetic process	5	1	1.38	1528	0.80161	0.80161	DEup	O.thomaeum
GO:0007094	mitotic spindle assembly checkpoint sign...	5	1	1.38	1529	0.80161	0.80161	DEup	O.thomaeum
GO:0009558	embryo sac cellularization	5	1	1.38	1530	0.80161	0.80161	DEup	O.thomaeum
GO:0009805	coumarin biosynthetic process	5	1	1.38	1531	0.80161	0.80161	DEup	O.thomaeum
GO:0015858	nucleoside transport	5	1	1.38	1532	0.80161	0.80161	DEup	O.thomaeum
GO:0017006	protein-tetrapyrrole linkage	5	1	1.38	1533	0.80161	0.80161	DEup	O.thomaeum
GO:0032876	negative regulation of DNA endoreduplica...	5	1	1.38	1534	0.80161	0.80161	DEup	O.thomaeum
GO:0033320	UDP-D-xylose biosynthetic process	5	1	1.38	1535	0.80161	0.80161	DEup	O.thomaeum
GO:0042148	strand invasion	5	1	1.38	1536	0.80161	0.80161	DEup	O.thomaeum
GO:0043271	negative regulation of ion transport	5	1	1.38	1537	0.80161	0.80161	DEup	O.thomaeum
GO:0043481	anthocyanin accumulation in tissues in r...	5	1	1.38	1538	0.80161	0.80161	DEup	O.thomaeum
GO:0043687	post-translational protein modification	5	1	1.38	1539	0.80161	0.80161	DEup	O.thomaeum
GO:0044773	mitotic DNA damage checkpoint signaling	5	1	1.38	1540	0.80161	0.80161	DEup	O.thomaeum
GO:0045836	positive regulation of meiotic nuclear d...	5	1	1.38	1541	0.80161	0.80161	DEup	O.thomaeum
GO:0046085	adenosine metabolic process	5	1	1.38	1542	0.80161	0.80161	DEup	O.thomaeum
GO:0046130	purine ribonucleoside catabolic process	5	1	1.38	1543	0.80161	0.80161	DEup	O.thomaeum
GO:0046373	L-arabinose metabolic process	5	1	1.38	1544	0.80161	0.80161	DEup	O.thomaeum
GO:0046578	regulation of Ras protein signal transdu...	5	1	1.38	1545	0.80161	0.80161	DEup	O.thomaeum
GO:0046794	transport of virus	5	1	1.38	1546	0.80161	0.80161	DEup	O.thomaeum
GO:0051053	negative regulation of DNA metabolic pro...	5	1	1.38	1547	0.80161	0.80161	DEup	O.thomaeum
GO:0051054	positive regulation of DNA metabolic pro...	5	1	1.38	1548	0.80161	0.80161	DEup	O.thomaeum
GO:0071428	rRNA-containing ribonucleoprotein comple...	5	1	1.38	1549	0.80161	0.80161	DEup	O.thomaeum
GO:0072530	purine-containing compound transmembrane...	5	1	1.38	1550	0.80161	0.80161	DEup	O.thomaeum
GO:1903086	negative regulation of sinapate ester bi...	5	1	1.38	1551	0.80161	0.80161	DEup	O.thomaeum
GO:0010267	production of ta-siRNAs involved in RNA ...	16	4	4.42	1322	0.68458	0.80161	DEup	O.thomaeum
GO:0009228	thiamine biosynthetic process	9	2	2.49	1442	0.75864	0.80162	DEup	O.thomaeum
GO:0034629	cellular protein-containing complex loca...	9	2	2.49	1443	0.75864	0.80162	DEup	O.thomaeum
GO:1902099	regulation of metaphase/anaphase transit...	9	2	2.49	1444	0.75864	0.80162	DEup	O.thomaeum
GO:0052315	phytoalexin biosynthetic process	13	3	3.59	1424	0.74136	0.80163	DEup	O.thomaeum
GO:0006898	receptor-mediated endocytosis	10	2	2.76	1614	0.81034	0.80166	DEup	O.thomaeum
GO:0120178	steroid hormone biosynthetic process	18	4	4.97	1481	0.7762	0.80168	DEup	O.thomaeum
GO:0043624	cellular protein complex disassembly	34	8	9.4	1465	0.7622	0.80173	DEup	O.thomaeum
GO:0010948	negative regulation of cell cycle proces...	20	4	5.53	1697	0.84538	0.80175	DEup	O.thomaeum
GO:0010638	positive regulation of organelle organiz...	32	7	8.84	1660	0.82211	0.80179	DEup	O.thomaeum
GO:0043449	cellular alkene metabolic process	28	5	7.74	1932	0.92039	0.8019	DEup	O.thomaeum
GO:0031365	N-terminal protein amino acid modificati...	42	9	11.61	1757	0.85977	0.80449	DEup	O.thomaeum
GO:0009965	leaf morphogenesis	75	17	20.73	1774	0.86424	0.80478	DEup	O.thomaeum
GO:0055082	cellular chemical homeostasis	114	47	31.5	115	0.00114	0.80761	DEup	O.thomaeum
GO:0009688	abscisic acid biosynthetic process	20	8	5.53	505	0.16102	0.8098	DEup	O.thomaeum
GO:0040034	regulation of development, heterochronic	18	6	4.97	820	0.37711	0.81004	DEup	O.thomaeum
GO:0043086	negative regulation of catalytic activit...	15	5	4.15	862	0.4028	0.81007	DEup	O.thomaeum
GO:0006334	nucleosome assembly	21	6	5.8	1103	0.54411	0.81018	DEup	O.thomaeum
GO:0006573	valine metabolic process	14	4	3.87	1136	0.56928	0.81019	DEup	O.thomaeum
GO:0010191	mucilage metabolic process	25	7	6.91	1126	0.5593	0.8102	DEup	O.thomaeum
GO:0019344	cysteine biosynthetic process	17	4	4.7	1402	0.73335	0.81033	DEup	O.thomaeum
GO:0009404	toxin metabolic process	28	7	7.74	1356	0.691	0.81033	DEup	O.thomaeum
GO:0006491	N-glycan processing	10	2	2.76	1615	0.81034	0.81034	DEup	O.thomaeum
GO:0009937	regulation of gibberellic acid mediated ...	10	2	2.76	1616	0.81034	0.81034	DEup	O.thomaeum
GO:0009954	proximal/distal pattern formation	10	2	2.76	1617	0.81034	0.81034	DEup	O.thomaeum
GO:0010222	stem vascular tissue pattern formation	10	2	2.76	1618	0.81034	0.81034	DEup	O.thomaeum
GO:0010223	secondary shoot formation	10	2	2.76	1619	0.81034	0.81034	DEup	O.thomaeum
GO:0010359	regulation of anion channel activity	10	2	2.76	1620	0.81034	0.81034	DEup	O.thomaeum
GO:0031087	deadenylation-independent decapping of n...	10	2	2.76	1621	0.81034	0.81034	DEup	O.thomaeum
GO:0071668	plant-type cell wall assembly	10	2	2.76	1622	0.81034	0.81034	DEup	O.thomaeum
GO:0080022	primary root development	10	2	2.76	1623	0.81034	0.81034	DEup	O.thomaeum
GO:0016128	phytosteroid metabolic process	26	6	7.18	1471	0.76523	0.81041	DEup	O.thomaeum
GO:0010167	response to nitrate	19	4	5.25	1646	0.81341	0.81042	DEup	O.thomaeum
GO:1900674	olefin biosynthetic process	28	5	7.74	1933	0.92039	0.81066	DEup	O.thomaeum
GO:2000241	regulation of reproductive process	169	52	46.7	555	0.20172	0.81152	DEup	O.thomaeum
GO:0051707	response to other organism	667	193	184.32	627	0.23181	0.81161	DEup	O.thomaeum
GO:0030258	lipid modification	74	27	20.45	302	0.06004	0.81163	DEup	O.thomaeum
GO:0010074	maintenance of meristem identity	40	13	11.05	721	0.29769	0.81269	DEup	O.thomaeum
GO:0051241	negative regulation of multicellular org...	76	21	21	1100	0.54389	0.81313	DEup	O.thomaeum
GO:0001708	cell fate specification	19	4	5.25	1647	0.81341	0.81341	DEup	O.thomaeum
GO:0009559	embryo sac central cell differentiation	19	4	5.25	1648	0.81341	0.81341	DEup	O.thomaeum
GO:0009828	plant-type cell wall loosening	19	4	5.25	1649	0.81341	0.81341	DEup	O.thomaeum
GO:0010102	lateral root morphogenesis	55	13	15.2	1510	0.79042	0.81415	DEup	O.thomaeum
GO:0009736	cytokinin-activated signaling pathway	43	10	11.88	1504	0.78958	0.81579	DEup	O.thomaeum
GO:0043413	macromolecule glycosylation	133	33	36.75	1522	0.79535	0.81641	DEup	O.thomaeum
GO:0055085	transmembrane transport	407	130	112.47	235	0.0285	0.81851	DEup	O.thomaeum
GO:1905393	plant organ formation	72	17	19.9	1652	0.8144	0.81871	DEup	O.thomaeum
GO:0031323	regulation of cellular metabolic process	1626	466	449.33	527	0.16619	0.82059	DEup	O.thomaeum
GO:0010393	galacturonan metabolic process	40	9	11.05	1653	0.81585	0.82217	DEup	O.thomaeum
GO:0007059	chromosome segregation	70	23	19.34	548	0.19715	0.82593	DEup	O.thomaeum
GO:0045935	positive regulation of nucleobase-contai...	170	46	46.98	1167	0.59621	0.82715	DEup	O.thomaeum
GO:0006499	N-terminal protein myristoylation	28	6	7.74	1667	0.82735	0.82735	DEup	O.thomaeum
GO:0009788	negative regulation of abscisic acid-act...	39	9	10.78	1507	0.79027	0.82736	DEup	O.thomaeum
GO:0034030	ribonucleoside bisphosphate biosynthetic...	24	6	6.63	1350	0.68789	0.82781	DEup	O.thomaeum
GO:0034033	purine nucleoside bisphosphate biosynthe...	24	6	6.63	1351	0.68789	0.82781	DEup	O.thomaeum
GO:0034308	primary alcohol metabolic process	21	5	5.8	1396	0.72973	0.82784	DEup	O.thomaeum
GO:0007205	protein kinase C-activating G protein-co...	15	3	4.15	1676	0.82791	0.82791	DEup	O.thomaeum
GO:0008285	negative regulation of cell population p...	15	3	4.15	1677	0.82791	0.82791	DEup	O.thomaeum
GO:0048764	trichoblast maturation	69	15	19.07	1844	0.89363	0.82796	DEup	O.thomaeum
GO:0065001	specification of axis polarity	24	5	6.63	1684	0.83476	0.828	DEup	O.thomaeum
GO:0000725	recombinational repair	28	6	7.74	1668	0.82735	0.82802	DEup	O.thomaeum
GO:0042126	nitrate metabolic process	35	7	9.67	1830	0.88823	0.8282	DEup	O.thomaeum
GO:0048608	reproductive structure development	885	285	244.56	110	0.00101	0.8306	DEup	O.thomaeum
GO:0048646	anatomical structure formation involved ...	116	31	32.06	1237	0.62198	0.83142	DEup	O.thomaeum
GO:0008643	carbohydrate transport	98	27	27.08	1104	0.54591	0.83158	DEup	O.thomaeum
GO:0006366	transcription by RNA polymerase II	193	56	53.33	805	0.35875	0.83201	DEup	O.thomaeum
GO:0009846	pollen germination	53	12	14.65	1680	0.83339	0.83339	DEup	O.thomaeum
GO:0048481	plant ovule development	24	5	6.63	1685	0.83476	0.83476	DEup	O.thomaeum
GO:0022412	cellular process involved in reproductio...	28	6	7.74	1669	0.82735	0.83479	DEup	O.thomaeum
GO:0061024	membrane organization	115	37	31.78	511	0.16106	0.83666	DEup	O.thomaeum
GO:0008033	tRNA processing	60	14	16.58	1645	0.81253	0.83906	DEup	O.thomaeum
GO:0016070	RNA metabolic process	2097	638	579.49	105	0.00091	0.83912	DEup	O.thomaeum
GO:0009057	macromolecule catabolic process	444	152	122.7	112	0.0011	0.84117	DEup	O.thomaeum
GO:0009642	response to light intensity	160	64	44.21	94	0.00044	0.84169	DEup	O.thomaeum
GO:0010101	post-embryonic root morphogenesis	56	13	15.48	1643	0.81236	0.84246	DEup	O.thomaeum
GO:0009607	response to biotic stimulus	680	196	187.91	642	0.25004	0.84446	DEup	O.thomaeum
GO:0016573	histone acetylation	33	10	9.12	929	0.42989	0.84489	DEup	O.thomaeum
GO:0045132	meiotic chromosome segregation	35	10	9.67	1042	0.51456	0.845	DEup	O.thomaeum
GO:0000280	nuclear division	99	27	27.36	1138	0.57041	0.84514	DEup	O.thomaeum
GO:0045165	cell fate commitment	24	5	6.63	1686	0.83476	0.8454	DEup	O.thomaeum
GO:0009914	hormone transport	71	17	19.62	1519	0.79514	0.84561	DEup	O.thomaeum
GO:0006694	steroid biosynthetic process	55	12	15.2	1780	0.86975	0.84572	DEup	O.thomaeum
GO:0016108	tetraterpenoid metabolic process	38	7	10.5	1988	0.93235	0.84579	DEup	O.thomaeum
GO:0090305	nucleic acid phosphodiester bond hydroly...	45	10	12.44	1690	0.83647	0.84704	DEup	O.thomaeum
GO:0048316	seed development	488	169	134.85	87	0.00032	0.84844	DEup	O.thomaeum
GO:0048528	post-embryonic root development	93	22	25.7	1689	0.83582	0.85032	DEup	O.thomaeum
GO:0050658	RNA transport	48	15	13.26	778	0.3375	0.8515	DEup	O.thomaeum
GO:0042362	fat-soluble vitamin biosynthetic process	20	6	5.53	1007	0.49009	0.85168	DEup	O.thomaeum
GO:0098727	maintenance of cell number	50	14	13.82	1092	0.53062	0.85173	DEup	O.thomaeum
GO:0070727	cellular macromolecule localization	336	133	92.85	25	1e-06	0.8519	DEup	O.thomaeum
GO:0006020	inositol metabolic process	11	2	3.04	1705	0.8519	0.8519	DEup	O.thomaeum
GO:0010019	chloroplast-nucleus signaling pathway	11	2	3.04	1706	0.8519	0.8519	DEup	O.thomaeum
GO:0010119	regulation of stomatal movement	66	17	18.24	1314	0.67851	0.85193	DEup	O.thomaeum
GO:0045143	homologous chromosome segregation	24	5	6.63	1687	0.83476	0.85199	DEup	O.thomaeum
GO:0006498	N-terminal protein lipidation	28	6	7.74	1670	0.82735	0.85201	DEup	O.thomaeum
GO:0009962	regulation of flavonoid biosynthetic pro...	22	4	6.08	1849	0.89556	0.85206	DEup	O.thomaeum
GO:0070085	glycosylation	139	35	38.41	1479	0.7704	0.85446	DEup	O.thomaeum
GO:0048584	positive regulation of response to stimu...	102	28	28.19	1119	0.55433	0.85591	DEup	O.thomaeum
GO:0055067	monovalent inorganic cation homeostasis	34	13	9.4	397	0.11829	0.85601	DEup	O.thomaeum
GO:0035194	post-transcriptional gene silencing by R...	60	19	16.58	695	0.28435	0.85613	DEup	O.thomaeum
GO:0042327	positive regulation of phosphorylation	24	9	6.63	546	0.19407	0.85614	DEup	O.thomaeum
GO:0051168	nuclear export	43	14	11.88	696	0.28448	0.85616	DEup	O.thomaeum
GO:0045937	positive regulation of phosphate metabol...	25	9	6.91	628	0.23318	0.85617	DEup	O.thomaeum
GO:0006473	protein acetylation	38	11	10.5	1001	0.48925	0.85633	DEup	O.thomaeum
GO:1902652	secondary alcohol metabolic process	20	6	5.53	1008	0.49009	0.85634	DEup	O.thomaeum
GO:0006475	internal protein amino acid acetylation	35	10	9.67	1043	0.51456	0.85635	DEup	O.thomaeum
GO:0009910	negative regulation of flower developmen...	36	10	9.95	1120	0.55547	0.85638	DEup	O.thomaeum
GO:0006672	ceramide metabolic process	11	3	3.04	1249	0.62328	0.85639	DEup	O.thomaeum
GO:0010389	regulation of G2/M transition of mitotic...	11	3	3.04	1250	0.62328	0.85639	DEup	O.thomaeum
GO:0010227	floral organ abscission	12	3	3.32	1337	0.68648	0.85642	DEup	O.thomaeum
GO:0032881	regulation of polysaccharide metabolic p...	12	3	3.32	1338	0.68648	0.85642	DEup	O.thomaeum
GO:0006825	copper ion transport	16	4	4.42	1323	0.68458	0.85643	DEup	O.thomaeum
GO:0019320	hexose catabolic process	9	2	2.49	1445	0.75864	0.85644	DEup	O.thomaeum
GO:0045039	protein insertion into mitochondrial inn...	9	2	2.49	1446	0.75864	0.85644	DEup	O.thomaeum
GO:0071824	protein-DNA complex subunit organization	49	13	13.54	1238	0.62217	0.85644	DEup	O.thomaeum
GO:0019217	regulation of fatty acid metabolic proce...	13	3	3.59	1425	0.74136	0.85645	DEup	O.thomaeum
GO:0009627	systemic acquired resistance	53	14	14.65	1274	0.63008	0.85646	DEup	O.thomaeum
GO:0000288	nuclear-transcribed mRNA catabolic proce...	6	1	1.66	1716	0.85646	0.85646	DEup	O.thomaeum
GO:0006474	N-terminal protein amino acid acetylatio...	6	1	1.66	1717	0.85646	0.85646	DEup	O.thomaeum
GO:0006490	oligosaccharide-lipid intermediate biosy...	6	1	1.66	1718	0.85646	0.85646	DEup	O.thomaeum
GO:0006808	regulation of nitrogen utilization	6	1	1.66	1719	0.85646	0.85646	DEup	O.thomaeum
GO:0010052	guard cell differentiation	6	1	1.66	1720	0.85646	0.85646	DEup	O.thomaeum
GO:0010315	auxin efflux	6	1	1.66	1721	0.85646	0.85646	DEup	O.thomaeum
GO:0030187	melatonin biosynthetic process	6	1	1.66	1722	0.85646	0.85646	DEup	O.thomaeum
GO:0045596	negative regulation of cell differentiat...	6	1	1.66	1723	0.85646	0.85646	DEup	O.thomaeum
GO:0045833	negative regulation of lipid metabolic p...	6	1	1.66	1724	0.85646	0.85646	DEup	O.thomaeum
GO:0046836	glycolipid transport	6	1	1.66	1725	0.85646	0.85646	DEup	O.thomaeum
GO:0048441	petal development	6	1	1.66	1726	0.85646	0.85646	DEup	O.thomaeum
GO:0048829	root cap development	6	1	1.66	1727	0.85646	0.85646	DEup	O.thomaeum
GO:0048863	stem cell differentiation	6	1	1.66	1728	0.85646	0.85646	DEup	O.thomaeum
GO:0090502	RNA phosphodiester bond hydrolysis, endo...	6	1	1.66	1729	0.85646	0.85646	DEup	O.thomaeum
GO:1902170	cellular response to reactive nitrogen s...	6	1	1.66	1730	0.85646	0.85646	DEup	O.thomaeum
GO:1905421	regulation of plant organ morphogenesis	6	1	1.66	1731	0.85646	0.85646	DEup	O.thomaeum
GO:0010413	glucuronoxylan metabolic process	17	4	4.7	1403	0.73335	0.85646	DEup	O.thomaeum
GO:0034309	primary alcohol biosynthetic process	10	2	2.76	1624	0.81034	0.85647	DEup	O.thomaeum
GO:0050665	hydrogen peroxide biosynthetic process	10	2	2.76	1625	0.81034	0.85647	DEup	O.thomaeum
GO:1902653	secondary alcohol biosynthetic process	10	2	2.76	1626	0.81034	0.85647	DEup	O.thomaeum
GO:0043572	plastid fission	18	4	4.97	1482	0.7762	0.85649	DEup	O.thomaeum
GO:0030838	positive regulation of actin filament po...	16	3	4.42	1758	0.86099	0.85654	DEup	O.thomaeum
GO:0060918	auxin transport	71	17	19.62	1520	0.79514	0.85664	DEup	O.thomaeum
GO:0009943	adaxial/abaxial axis specification	23	4	6.36	1923	0.91481	0.85664	DEup	O.thomaeum
GO:0009630	gravitropism	57	15	15.75	1283	0.63753	0.85925	DEup	O.thomaeum
GO:0022603	regulation of anatomical structure morph...	51	11	14.09	1782	0.872	0.85991	DEup	O.thomaeum
GO:0048765	root hair cell differentiation	69	15	19.07	1845	0.89363	0.86018	DEup	O.thomaeum
GO:0044270	cellular nitrogen compound catabolic pro...	106	32	29.29	747	0.31072	0.86034	DEup	O.thomaeum
GO:0140056	organelle localization by membrane tethe...	36	10	9.95	1121	0.55547	0.86074	DEup	O.thomaeum
GO:0071396	cellular response to lipid	376	102	103.9	1181	0.60812	0.86077	DEup	O.thomaeum
GO:0006002	fructose 6-phosphate metabolic process	16	3	4.42	1759	0.86099	0.86099	DEup	O.thomaeum
GO:0009641	shade avoidance	16	3	4.42	1760	0.86099	0.86099	DEup	O.thomaeum
GO:0045010	actin nucleation	16	3	4.42	1761	0.86099	0.86099	DEup	O.thomaeum
GO:0071368	cellular response to cytokinin stimulus	43	10	11.88	1505	0.78958	0.86106	DEup	O.thomaeum
GO:0006814	sodium ion transport	26	5	7.18	1808	0.88421	0.86112	DEup	O.thomaeum
GO:0009070	serine family amino acid biosynthetic pr...	30	7	8.29	1468	0.76309	0.8612	DEup	O.thomaeum
GO:0010017	red or far-red light signaling pathway	56	14	15.48	1382	0.71783	0.86124	DEup	O.thomaeum
GO:0045488	pectin metabolic process	39	8	10.78	1805	0.88275	0.86151	DEup	O.thomaeum
GO:0032774	RNA biosynthetic process	1499	405	414.24	1387	0.72629	0.86239	DEup	O.thomaeum
GO:0033036	macromolecule localization	681	246	188.19	22	3.8e-07	0.86453	DEup	O.thomaeum
GO:0006869	lipid transport	99	25	27.36	1412	0.7373	0.86514	DEup	O.thomaeum
GO:0032268	regulation of cellular protein metabolic...	141	43	38.96	641	0.24904	0.86752	DEup	O.thomaeum
GO:0031328	positive regulation of cellular biosynth...	174	48	48.08	1096	0.5348	0.86838	DEup	O.thomaeum
GO:0051173	positive regulation of nitrogen compound...	210	57	58.03	1157	0.59014	0.86861	DEup	O.thomaeum
GO:0048285	organelle fission	125	33	34.54	1296	0.65479	0.86873	DEup	O.thomaeum
GO:0044275	cellular carbohydrate catabolic process	51	11	14.09	1783	0.872	0.8691	DEup	O.thomaeum
GO:0090627	plant epidermal cell differentiation	93	20	25.7	1972	0.92863	0.86973	DEup	O.thomaeum
GO:0006779	porphyrin-containing compound biosynthet...	88	43	24.32	46	1.8e-05	0.87096	DEup	O.thomaeum
GO:0006665	sphingolipid metabolic process	34	9	9.4	1256	0.62452	0.87234	DEup	O.thomaeum
GO:0018198	peptidyl-cysteine modification	21	4	5.8	1787	0.87259	0.87259	DEup	O.thomaeum
GO:0009694	jasmonic acid metabolic process	30	6	8.29	1791	0.87558	0.87268	DEup	O.thomaeum
GO:0018377	protein myristoylation	30	6	8.29	1792	0.87558	0.87268	DEup	O.thomaeum
GO:0022607	cellular component assembly	325	97	89.81	550	0.1992	0.87308	DEup	O.thomaeum
GO:0051172	negative regulation of nitrogen compound...	152	33	42	2102	0.96135	0.87392	DEup	O.thomaeum
GO:0080147	root hair cell development	47	10	12.99	1790	0.87483	0.87483	DEup	O.thomaeum
GO:0042023	DNA endoreduplication	33	7	9.12	1700	0.84696	0.87554	DEup	O.thomaeum
GO:0044247	cellular polysaccharide catabolic proces...	36	7	9.95	1894	0.90509	0.87572	DEup	O.thomaeum
GO:0032535	regulation of cellular component size	62	12	17.13	2049	0.95011	0.87619	DEup	O.thomaeum
GO:0045893	positive regulation of transcription, DN...	154	42	42.56	1139	0.57097	0.87644	DEup	O.thomaeum
GO:0010876	lipid localization	108	28	29.84	1354	0.68963	0.8769	DEup	O.thomaeum
GO:0051128	regulation of cellular component organiz...	134	32	37.03	1756	0.85933	0.87891	DEup	O.thomaeum
GO:1903508	positive regulation of nucleic acid-temp...	156	42	43.11	1183	0.60947	0.87938	DEup	O.thomaeum
GO:0016071	mRNA metabolic process	278	120	76.82	18	1.3e-08	0.88133	DEup	O.thomaeum
GO:0006970	response to osmotic stress	590	187	163.04	189	0.01406	0.88157	DEup	O.thomaeum
GO:1903507	negative regulation of nucleic acid-temp...	106	23	29.29	1993	0.93381	0.88241	DEup	O.thomaeum
GO:0090697	post-embryonic plant organ morphogenesis	83	19	22.94	1769	0.86376	0.88303	DEup	O.thomaeum
GO:0009741	response to brassinosteroid	69	19	19.07	1115	0.55307	0.8838	DEup	O.thomaeum
GO:0007276	gamete generation	37	8	10.22	1694	0.84239	0.88422	DEup	O.thomaeum
GO:0048232	male gamete generation	30	6	8.29	1793	0.87558	0.88423	DEup	O.thomaeum
GO:0098813	nuclear chromosome segregation	58	19	16.03	623	0.23033	0.88444	DEup	O.thomaeum
GO:0019220	regulation of phosphate metabolic proces...	49	16	13.54	650	0.2607	0.88451	DEup	O.thomaeum
GO:0016106	sesquiterpenoid biosynthetic process	22	8	6.08	639	0.2431	0.88458	DEup	O.thomaeum
GO:0046173	polyol biosynthetic process	17	5	4.7	1050	0.52607	0.88478	DEup	O.thomaeum
GO:0045814	negative regulation of gene expression, ...	29	8	8.01	1145	0.57252	0.88482	DEup	O.thomaeum
GO:0140694	non-membrane-bounded organelle assembly	24	6	6.63	1352	0.68789	0.8849	DEup	O.thomaeum
GO:0009901	anther dehiscence	18	4	4.97	1483	0.7762	0.88495	DEup	O.thomaeum
GO:0000018	regulation of DNA recombination	12	2	3.32	1811	0.88499	0.88499	DEup	O.thomaeum
GO:0006568	tryptophan metabolic process	12	2	3.32	1812	0.88499	0.88499	DEup	O.thomaeum
GO:0010189	vitamin E biosynthetic process	12	2	3.32	1813	0.88499	0.88499	DEup	O.thomaeum
GO:0016122	xanthophyll metabolic process	12	2	3.32	1814	0.88499	0.88499	DEup	O.thomaeum
GO:0019359	nicotinamide nucleotide biosynthetic pro...	12	2	3.32	1815	0.88499	0.88499	DEup	O.thomaeum
GO:0046246	terpene biosynthetic process	12	2	3.32	1816	0.88499	0.88499	DEup	O.thomaeum
GO:1902679	negative regulation of RNA biosynthetic ...	106	23	29.29	1994	0.93381	0.885	DEup	O.thomaeum
GO:0019856	pyrimidine nucleobase biosynthetic proce...	17	3	4.7	1833	0.88834	0.88504	DEup	O.thomaeum
GO:0006220	pyrimidine nucleotide metabolic process	30	6	8.29	1794	0.87558	0.88511	DEup	O.thomaeum
GO:0048469	cell maturation	69	15	19.07	1846	0.89363	0.88534	DEup	O.thomaeum
GO:0009723	response to ethylene	205	60	56.65	759	0.32343	0.88546	DEup	O.thomaeum
GO:0090696	post-embryonic plant organ development	113	27	31.23	1692	0.84125	0.88561	DEup	O.thomaeum
GO:0097659	nucleic acid-templated transcription	1498	405	413.96	1383	0.72059	0.88734	DEup	O.thomaeum
GO:0044728	DNA methylation or demethylation	41	13	11.33	770	0.33346	0.88783	DEup	O.thomaeum
GO:0006486	protein glycosylation	133	33	36.75	1523	0.79535	0.88793	DEup	O.thomaeum
GO:0010449	root meristem growth	35	7	9.67	1831	0.88823	0.88823	DEup	O.thomaeum
GO:0042128	nitrate assimilation	35	7	9.67	1832	0.88823	0.88823	DEup	O.thomaeum
GO:0019853	L-ascorbic acid biosynthetic process	17	3	4.7	1834	0.88834	0.88834	DEup	O.thomaeum
GO:0009827	plant-type cell wall modification	32	7	8.84	1661	0.82211	0.88836	DEup	O.thomaeum
GO:0048467	gynoecium development	49	10	13.54	1896	0.90554	0.88842	DEup	O.thomaeum
GO:1901607	alpha-amino acid biosynthetic process	118	29	32.61	1527	0.8012	0.88844	DEup	O.thomaeum
GO:0010054	trichoblast differentiation	71	15	19.62	1931	0.91676	0.88877	DEup	O.thomaeum
GO:0006778	porphyrin-containing compound metabolic ...	110	50	30.4	50	4.5e-05	0.89071	DEup	O.thomaeum
GO:0048367	shoot system development	619	162	171.06	1641	0.81112	0.8937	DEup	O.thomaeum
GO:0043543	protein acylation	69	17	19.07	1437	0.75251	0.89501	DEup	O.thomaeum
GO:0010051	xylem and phloem pattern formation	53	12	14.65	1681	0.83339	0.89512	DEup	O.thomaeum
GO:0071941	nitrogen cycle metabolic process	36	7	9.95	1895	0.90509	0.89518	DEup	O.thomaeum
GO:0055080	cation homeostasis	105	38	29.02	246	0.03385	0.89525	DEup	O.thomaeum
GO:0022604	regulation of cell morphogenesis	45	9	12.44	1900	0.90947	0.89527	DEup	O.thomaeum
GO:0009612	response to mechanical stimulus	22	4	6.08	1850	0.89556	0.89556	DEup	O.thomaeum
GO:0046364	monosaccharide biosynthetic process	38	8	10.5	1770	0.86378	0.89563	DEup	O.thomaeum
GO:0051174	regulation of phosphorus metabolic proce...	49	16	13.54	651	0.2607	0.89584	DEup	O.thomaeum
GO:0098754	detoxification	32	10	8.84	826	0.38701	0.89596	DEup	O.thomaeum
GO:0071426	ribonucleoprotein complex export from nu...	33	10	9.12	930	0.42989	0.89598	DEup	O.thomaeum
GO:0033037	polysaccharide localization	20	6	5.53	1009	0.49009	0.89602	DEup	O.thomaeum
GO:0046470	phosphatidylcholine metabolic process	10	3	2.76	1112	0.55183	0.89604	DEup	O.thomaeum
GO:0009067	aspartate family amino acid biosynthetic...	39	11	10.78	1091	0.5289	0.89604	DEup	O.thomaeum
GO:0022406	membrane docking	36	10	9.95	1122	0.55547	0.89606	DEup	O.thomaeum
GO:0019319	hexose biosynthetic process	18	5	4.97	1152	0.58337	0.89606	DEup	O.thomaeum
GO:0042631	cellular response to water deprivation	26	7	7.18	1174	0.60607	0.89608	DEup	O.thomaeum
GO:1902749	regulation of cell cycle G2/M phase tran...	12	3	3.32	1339	0.68648	0.89609	DEup	O.thomaeum
GO:0009583	detection of light stimulus	41	11	11.33	1173	0.60472	0.89609	DEup	O.thomaeum
GO:0030100	regulation of endocytosis	13	3	3.59	1426	0.74136	0.89611	DEup	O.thomaeum
GO:0010207	photosystem II assembly	17	4	4.7	1404	0.73335	0.89612	DEup	O.thomaeum
GO:0006535	cysteine biosynthetic process from serin...	10	2	2.76	1627	0.81034	0.89613	DEup	O.thomaeum
GO:1901991	negative regulation of mitotic cell cycl...	10	2	2.76	1628	0.81034	0.89613	DEup	O.thomaeum
GO:0006047	UDP-N-acetylglucosamine metabolic proces...	7	1	1.93	1859	0.89614	0.89614	DEup	O.thomaeum
GO:0009268	response to pH	7	1	1.93	1860	0.89614	0.89614	DEup	O.thomaeum
GO:0009799	specification of symmetry	7	1	1.93	1861	0.89614	0.89614	DEup	O.thomaeum
GO:0010345	suberin biosynthetic process	7	1	1.93	1862	0.89614	0.89614	DEup	O.thomaeum
GO:0019722	calcium-mediated signaling	7	1	1.93	1863	0.89614	0.89614	DEup	O.thomaeum
GO:0033384	geranyl diphosphate biosynthetic process	7	1	1.93	1864	0.89614	0.89614	DEup	O.thomaeum
GO:0045337	farnesyl diphosphate biosynthetic proces...	7	1	1.93	1865	0.89614	0.89614	DEup	O.thomaeum
GO:0046349	amino sugar biosynthetic process	7	1	1.93	1866	0.89614	0.89614	DEup	O.thomaeum
GO:0046865	terpenoid transport	7	1	1.93	1867	0.89614	0.89614	DEup	O.thomaeum
GO:0050821	protein stabilization	7	1	1.93	1868	0.89614	0.89614	DEup	O.thomaeum
GO:0042147	retrograde transport, endosome to Golgi	18	4	4.97	1484	0.7762	0.89615	DEup	O.thomaeum
GO:0046365	monosaccharide catabolic process	11	2	3.04	1707	0.8519	0.89615	DEup	O.thomaeum
GO:0017014	protein nitrosylation	17	3	4.7	1835	0.88834	0.89621	DEup	O.thomaeum
GO:0019852	L-ascorbic acid metabolic process	17	3	4.7	1836	0.88834	0.89621	DEup	O.thomaeum
GO:1901334	lactone metabolic process	18	3	4.97	1901	0.91076	0.89624	DEup	O.thomaeum
GO:0006261	DNA-dependent DNA replication	64	12	17.69	2104	0.96302	0.89657	DEup	O.thomaeum
GO:0031325	positive regulation of cellular metaboli...	238	64	65.77	1258	0.62665	0.8992	DEup	O.thomaeum
GO:0048527	lateral root development	88	20	24.32	1796	0.87698	0.89963	DEup	O.thomaeum
GO:1901293	nucleoside phosphate biosynthetic proces...	143	45	39.52	530	0.17371	0.90241	DEup	O.thomaeum
GO:0006541	glutamine metabolic process	27	5	7.46	1891	0.90377	0.90377	DEup	O.thomaeum
GO:0019252	starch biosynthetic process	27	5	7.46	1892	0.90377	0.90377	DEup	O.thomaeum
GO:0000272	polysaccharide catabolic process	48	9	13.26	2008	0.94336	0.90408	DEup	O.thomaeum
GO:0010558	negative regulation of macromolecule bio...	131	27	36.2	2162	0.9745	0.90492	DEup	O.thomaeum
GO:0005996	monosaccharide metabolic process	127	32	35.1	1462	0.7612	0.90545	DEup	O.thomaeum
GO:0010073	meristem maintenance	99	25	27.36	1413	0.7373	0.90707	DEup	O.thomaeum
GO:0009101	glycoprotein biosynthetic process	134	33	37.03	1613	0.80978	0.90958	DEup	O.thomaeum
GO:0098771	inorganic ion homeostasis	121	43	33.44	247	0.03427	0.90987	DEup	O.thomaeum
GO:0016311	dephosphorylation	143	34	39.52	1784	0.8722	0.91004	DEup	O.thomaeum
GO:0009991	response to extracellular stimulus	156	45	43.11	854	0.39633	0.91026	DEup	O.thomaeum
GO:0006206	pyrimidine nucleobase metabolic process	25	5	6.91	1764	0.86133	0.91076	DEup	O.thomaeum
GO:0008284	positive regulation of cell population p...	18	3	4.97	1902	0.91076	0.91076	DEup	O.thomaeum
GO:0042343	indole glucosinolate metabolic process	18	3	4.97	1903	0.91076	0.91076	DEup	O.thomaeum
GO:0051701	biological process involved in interacti...	18	3	4.97	1904	0.91076	0.91076	DEup	O.thomaeum
GO:0006165	nucleoside diphosphate phosphorylation	73	18	20.17	1439	0.75538	0.91079	DEup	O.thomaeum
GO:0009944	polarity specification of adaxial/abaxia...	23	4	6.36	1924	0.91481	0.91081	DEup	O.thomaeum
GO:0006714	sesquiterpenoid metabolic process	29	9	8.01	871	0.40846	0.91082	DEup	O.thomaeum
GO:0046939	nucleotide phosphorylation	75	18	20.73	1524	0.79665	0.91086	DEup	O.thomaeum
GO:0016132	brassinosteroid biosynthetic process	18	4	4.97	1485	0.7762	0.91104	DEup	O.thomaeum
GO:0016129	phytosteroid biosynthetic process	23	5	6.36	1612	0.80416	0.91108	DEup	O.thomaeum
GO:0009956	radial pattern formation	13	2	3.59	1910	0.9111	0.9111	DEup	O.thomaeum
GO:0010196	nonphotochemical quenching	13	2	3.59	1911	0.9111	0.9111	DEup	O.thomaeum
GO:0010268	brassinosteroid homeostasis	17	3	4.7	1837	0.88834	0.91112	DEup	O.thomaeum
GO:1901336	lactone biosynthetic process	18	3	4.97	1905	0.91076	0.91115	DEup	O.thomaeum
GO:0044786	cell cycle DNA replication	33	7	9.12	1701	0.84696	0.91116	DEup	O.thomaeum
GO:2001057	reactive nitrogen species metabolic proc...	38	8	10.5	1771	0.86378	0.9112	DEup	O.thomaeum
GO:0043254	regulation of protein-containing complex...	38	7	10.5	1989	0.93235	0.91131	DEup	O.thomaeum
GO:0090066	regulation of anatomical structure size	62	12	17.13	2050	0.95011	0.91149	DEup	O.thomaeum
GO:0008283	cell population proliferation	68	14	18.79	1971	0.92862	0.91229	DEup	O.thomaeum
GO:0006351	transcription, DNA-templated	1498	405	413.96	1384	0.72059	0.91324	DEup	O.thomaeum
GO:0010604	positive regulation of macromolecule met...	230	63	63.56	1124	0.55852	0.9136	DEup	O.thomaeum
GO:0034754	cellular hormone metabolic process	38	8	10.5	1772	0.86378	0.91483	DEup	O.thomaeum
GO:0045892	negative regulation of transcription, DN...	99	22	27.36	1899	0.90938	0.91695	DEup	O.thomaeum
GO:0010114	response to red light	68	31	18.79	114	0.00113	0.917	DEup	O.thomaeum
GO:0016052	carbohydrate catabolic process	136	32	37.58	1803	0.88091	0.91701	DEup	O.thomaeum
GO:0006310	DNA recombination	89	24	24.59	1168	0.59629	0.9177	DEup	O.thomaeum
GO:0042886	amide transport	75	15	20.73	2052	0.95059	0.92015	DEup	O.thomaeum
GO:0009566	fertilization	28	5	7.74	1934	0.92039	0.92039	DEup	O.thomaeum
GO:0009693	ethylene biosynthetic process	28	5	7.74	1935	0.92039	0.92039	DEup	O.thomaeum
GO:0016116	carotenoid metabolic process	38	7	10.5	1990	0.93235	0.9205	DEup	O.thomaeum
GO:0051321	meiotic cell cycle	108	26	29.84	1666	0.8258	0.92055	DEup	O.thomaeum
GO:0009553	embryo sac development	102	23	28.19	1889	0.89909	0.921	DEup	O.thomaeum
GO:2000113	negative regulation of cellular macromol...	124	26	34.27	2109	0.96466	0.92173	DEup	O.thomaeum
GO:0044272	sulfur compound biosynthetic process	105	28	29.02	1257	0.62464	0.9218	DEup	O.thomaeum
GO:0010087	phloem or xylem histogenesis	59	12	16.3	1941	0.92338	0.92338	DEup	O.thomaeum
GO:0048731	system development	1300	382	359.24	320	0.07171	0.92421	DEup	O.thomaeum
GO:0006305	DNA alkylation	40	13	11.05	722	0.29769	0.92463	DEup	O.thomaeum
GO:0046890	regulation of lipid biosynthetic process	26	9	7.18	675	0.27481	0.92464	DEup	O.thomaeum
GO:0009875	pollen-pistil interaction	13	4	3.59	1030	0.50355	0.92474	DEup	O.thomaeum
GO:0031400	negative regulation of protein modificat...	13	4	3.59	1031	0.50355	0.92474	DEup	O.thomaeum
GO:0044273	sulfur compound catabolic process	13	4	3.59	1032	0.50355	0.92474	DEup	O.thomaeum
GO:1901699	cellular response to nitrogen compound	15	4	4.15	1264	0.62982	0.92478	DEup	O.thomaeum
GO:0046417	chorismate metabolic process	12	3	3.32	1340	0.68648	0.9248	DEup	O.thomaeum
GO:0009581	detection of external stimulus	45	12	12.44	1186	0.61375	0.92481	DEup	O.thomaeum
GO:0009582	detection of abiotic stimulus	45	12	12.44	1187	0.61375	0.92481	DEup	O.thomaeum
GO:0042401	cellular biogenic amine biosynthetic pro...	13	3	3.59	1427	0.74136	0.92482	DEup	O.thomaeum
GO:1901990	regulation of mitotic cell cycle phase t...	21	5	5.8	1397	0.72973	0.92483	DEup	O.thomaeum
GO:0040020	regulation of meiotic nuclear division	11	2	3.04	1708	0.8519	0.92485	DEup	O.thomaeum
GO:0018904	ether metabolic process	22	5	6.08	1475	0.76923	0.92485	DEup	O.thomaeum
GO:0007020	microtubule nucleation	8	1	2.21	1946	0.92486	0.92486	DEup	O.thomaeum
GO:0009094	L-phenylalanine biosynthetic process	8	1	2.21	1947	0.92486	0.92486	DEup	O.thomaeum
GO:0015713	phosphoglycerate transmembrane transport	8	1	2.21	1948	0.92486	0.92486	DEup	O.thomaeum
GO:0031110	regulation of microtubule polymerization...	8	1	2.21	1949	0.92486	0.92486	DEup	O.thomaeum
GO:0043101	purine-containing compound salvage	8	1	2.21	1950	0.92486	0.92486	DEup	O.thomaeum
GO:0046184	aldehyde biosynthetic process	8	1	2.21	1951	0.92486	0.92486	DEup	O.thomaeum
GO:0046482	para-aminobenzoic acid metabolic process	8	1	2.21	1952	0.92486	0.92486	DEup	O.thomaeum
GO:0010120	camalexin biosynthetic process	12	2	3.32	1817	0.88499	0.92487	DEup	O.thomaeum
GO:0051641	cellular localization	480	174	132.64	44	1.6e-05	0.92487	DEup	O.thomaeum
GO:0009704	de-etiolation	13	2	3.59	1912	0.9111	0.92489	DEup	O.thomaeum
GO:0006282	regulation of DNA repair	17	3	4.7	1838	0.88834	0.9249	DEup	O.thomaeum
GO:0048827	phyllome development	342	91	94.51	1331	0.68638	0.92491	DEup	O.thomaeum
GO:0051248	negative regulation of protein metabolic...	34	7	9.4	1778	0.86893	0.92495	DEup	O.thomaeum
GO:0009735	response to cytokinin	207	48	57.2	2003	0.93807	0.92548	DEup	O.thomaeum
GO:0009808	lignin metabolic process	85	18	23.49	1981	0.93088	0.9268	DEup	O.thomaeum
GO:0031324	negative regulation of cellular metaboli...	174	42	48.08	1781	0.87045	0.92686	DEup	O.thomaeum
GO:0033554	cellular response to stress	694	219	191.78	177	0.01024	0.9272	DEup	O.thomaeum
GO:0009411	response to UV	118	45	32.61	169	0.00823	0.92727	DEup	O.thomaeum
GO:0033013	tetrapyrrole metabolic process	111	50	30.67	55	6e-05	0.92805	DEup	O.thomaeum
GO:0019751	polyol metabolic process	53	17	14.65	694	0.27905	0.9285	DEup	O.thomaeum
GO:0140013	meiotic nuclear division	72	19	19.9	1282	0.6375	0.92887	DEup	O.thomaeum
GO:0051640	organelle localization	77	20	21.28	1311	0.66973	0.92891	DEup	O.thomaeum
GO:0010082	regulation of root meristem growth	22	4	6.08	1851	0.89556	0.929	DEup	O.thomaeum
GO:0006108	malate metabolic process	19	3	5.25	1973	0.92902	0.92902	DEup	O.thomaeum
GO:0015994	chlorophyll metabolic process	99	45	27.36	67	0.00011	0.92902	DEup	O.thomaeum
GO:0032269	negative regulation of cellular protein ...	34	7	9.4	1779	0.86893	0.92903	DEup	O.thomaeum
GO:0050790	regulation of catalytic activity	65	19	17.96	934	0.43268	0.93036	DEup	O.thomaeum
GO:0019827	stem cell population maintenance	50	14	13.82	1093	0.53062	0.93047	DEup	O.thomaeum
GO:0048868	pollen tube development	98	22	27.08	1890	0.8994	0.93078	DEup	O.thomaeum
GO:0009891	positive regulation of biosynthetic proc...	186	49	51.4	1316	0.68081	0.93079	DEup	O.thomaeum
GO:0010252	auxin homeostasis	24	4	6.63	1980	0.93081	0.93081	DEup	O.thomaeum
GO:0048466	androecium development	60	11	16.58	2114	0.96546	0.93118	DEup	O.thomaeum
GO:0010941	regulation of cell death	53	16	14.65	851	0.38828	0.93128	DEup	O.thomaeum
GO:0031503	protein-containing complex localization	42	12	11.61	1035	0.5043	0.93137	DEup	O.thomaeum
GO:0043650	dicarboxylic acid biosynthetic process	19	4	5.25	1650	0.81341	0.93152	DEup	O.thomaeum
GO:0009156	ribonucleoside monophosphate biosyntheti...	34	8	9.4	1466	0.7622	0.93153	DEup	O.thomaeum
GO:0090501	RNA phosphodiester bond hydrolysis	24	5	6.63	1688	0.83476	0.93155	DEup	O.thomaeum
GO:0018119	peptidyl-cysteine S-nitrosylation	17	3	4.7	1839	0.88834	0.93156	DEup	O.thomaeum
GO:0006821	chloride transport	14	2	3.87	1982	0.93157	0.93157	DEup	O.thomaeum
GO:0010216	maintenance of DNA methylation	14	2	3.87	1983	0.93157	0.93157	DEup	O.thomaeum
GO:0046854	phosphatidylinositol phosphate biosynthe...	14	2	3.87	1984	0.93157	0.93157	DEup	O.thomaeum
GO:0033875	ribonucleoside bisphosphate metabolic pr...	36	8	9.95	1655	0.81841	0.93158	DEup	O.thomaeum
GO:0034032	purine nucleoside bisphosphate metabolic...	36	8	9.95	1656	0.81841	0.93158	DEup	O.thomaeum
GO:0033014	tetrapyrrole biosynthetic process	91	43	25.15	52	4.9e-05	0.93163	DEup	O.thomaeum
GO:0016143	S-glycoside metabolic process	53	13	14.65	1416	0.74121	0.93206	DEup	O.thomaeum
GO:0019757	glycosinolate metabolic process	53	13	14.65	1417	0.74121	0.93206	DEup	O.thomaeum
GO:0006631	fatty acid metabolic process	209	61	57.76	764	0.33086	0.93428	DEup	O.thomaeum
GO:0044703	multi-organism reproductive process	94	16	25.98	2313	0.99438	0.93532	DEup	O.thomaeum
GO:0000003	reproduction	1123	338	310.33	236	0.02872	0.93596	DEup	O.thomaeum
GO:0019222	regulation of metabolic process	1796	521	496.31	346	0.08237	0.93605	DEup	O.thomaeum
GO:1901565	organonitrogen compound catabolic proces...	448	159	123.8	72	0.00013	0.93693	DEup	O.thomaeum
GO:1901361	organic cyclic compound catabolic proces...	128	37	35.37	866	0.40597	0.93803	DEup	O.thomaeum
GO:0042364	water-soluble vitamin biosynthetic proce...	58	12	16.03	1918	0.91211	0.93806	DEup	O.thomaeum
GO:0010154	fruit development	516	173	142.59	125	0.00151	0.93853	DEup	O.thomaeum
GO:0007166	cell surface receptor signaling pathway	207	42	57.2	2307	0.99432	0.93892	DEup	O.thomaeum
GO:0031399	regulation of protein modification proce...	59	20	16.3	531	0.17463	0.94318	DEup	O.thomaeum
GO:0046700	heterocycle catabolic process	104	32	28.74	667	0.26827	0.94322	DEup	O.thomaeum
GO:0051247	positive regulation of protein metabolic...	48	15	13.26	779	0.3375	0.94337	DEup	O.thomaeum
GO:0032270	positive regulation of cellular protein ...	45	14	12.44	798	0.35318	0.94339	DEup	O.thomaeum
GO:0048522	positive regulation of cellular process	391	107	108.05	1129	0.56771	0.94353	DEup	O.thomaeum
GO:0009966	regulation of signal transduction	177	54	48.91	595	0.21711	0.94357	DEup	O.thomaeum
GO:0044706	multi-multicellular organism process	138	31	38.14	1978	0.93065	0.9438	DEup	O.thomaeum
GO:0009851	auxin biosynthetic process	25	4	6.91	2020	0.94405	0.94405	DEup	O.thomaeum
GO:0042938	dipeptide transport	25	4	6.91	2021	0.94405	0.94405	DEup	O.thomaeum
GO:0051702	biological process involved in interacti...	121	27	33.44	1943	0.92442	0.94443	DEup	O.thomaeum
GO:0001932	regulation of protein phosphorylation	32	12	8.84	459	0.14674	0.94536	DEup	O.thomaeum
GO:0042181	ketone biosynthetic process	27	10	7.46	539	0.18776	0.9454	DEup	O.thomaeum
GO:2000030	regulation of response to red or far red...	31	10	8.57	794	0.34443	0.94547	DEup	O.thomaeum
GO:0031060	regulation of histone methylation	14	5	3.87	789	0.33923	0.94548	DEup	O.thomaeum
GO:0051052	regulation of DNA metabolic process	37	11	10.22	950	0.44888	0.9455	DEup	O.thomaeum
GO:0071897	DNA biosynthetic process	16	4	4.42	1324	0.68458	0.94558	DEup	O.thomaeum
GO:0046164	alcohol catabolic process	14	3	3.87	1497	0.78829	0.9456	DEup	O.thomaeum
GO:0060341	regulation of cellular localization	14	3	3.87	1498	0.78829	0.9456	DEup	O.thomaeum
GO:0007007	inner mitochondrial membrane organizatio...	12	2	3.32	1818	0.88499	0.94563	DEup	O.thomaeum
GO:0009643	photosynthetic acclimation	12	2	3.32	1819	0.88499	0.94563	DEup	O.thomaeum
GO:0010076	maintenance of floral meristem identity	12	2	3.32	1820	0.88499	0.94563	DEup	O.thomaeum
GO:0031627	telomeric loop formation	9	1	2.49	2026	0.94564	0.94564	DEup	O.thomaeum
GO:0032957	inositol trisphosphate metabolic process	9	1	2.49	2027	0.94564	0.94564	DEup	O.thomaeum
GO:0046654	tetrahydrofolate biosynthetic process	9	1	2.49	2028	0.94564	0.94564	DEup	O.thomaeum
GO:0009161	ribonucleoside monophosphate metabolic p...	36	8	9.95	1657	0.81841	0.94567	DEup	O.thomaeum
GO:0060429	epithelium development	18	3	4.97	1906	0.91076	0.94567	DEup	O.thomaeum
GO:0009685	gibberellin metabolic process	22	4	6.08	1852	0.89556	0.94568	DEup	O.thomaeum
GO:0016101	diterpenoid metabolic process	23	4	6.36	1925	0.91481	0.94569	DEup	O.thomaeum
GO:0009692	ethylene metabolic process	28	5	7.74	1936	0.92039	0.94572	DEup	O.thomaeum
GO:0043450	alkene biosynthetic process	28	5	7.74	1937	0.92039	0.94572	DEup	O.thomaeum
GO:0009862	systemic acquired resistance, salicylic ...	19	2	5.25	2210	0.98237	0.94575	DEup	O.thomaeum
GO:0046165	alcohol biosynthetic process	63	17	17.41	1161	0.59363	0.94585	DEup	O.thomaeum
GO:0009251	glucan catabolic process	36	6	9.95	2069	0.95796	0.94625	DEup	O.thomaeum
GO:0044242	cellular lipid catabolic process	66	26	18.24	233	0.02524	0.94675	DEup	O.thomaeum
GO:0006913	nucleocytoplasmic transport	73	24	20.17	541	0.18988	0.94706	DEup	O.thomaeum
GO:0009117	nucleotide metabolic process	230	66	63.56	822	0.38251	0.94723	DEup	O.thomaeum
GO:0019761	glucosinolate biosynthetic process	20	6	5.53	1010	0.49009	0.94732	DEup	O.thomaeum
GO:1901136	carbohydrate derivative catabolic proces...	45	11	12.44	1410	0.73597	0.94747	DEup	O.thomaeum
GO:0000956	nuclear-transcribed mRNA catabolic proce...	28	6	7.74	1671	0.82735	0.94749	DEup	O.thomaeum
GO:0019682	glyceraldehyde-3-phosphate metabolic pro...	15	2	4.15	2043	0.94752	0.94752	DEup	O.thomaeum
GO:0035670	plant-type ovary development	26	5	7.18	1809	0.88421	0.94752	DEup	O.thomaeum
GO:0032875	regulation of DNA endoreduplication	20	3	5.53	2012	0.94378	0.94755	DEup	O.thomaeum
GO:0034765	regulation of ion transmembrane transpor...	25	4	6.91	2022	0.94405	0.94758	DEup	O.thomaeum
GO:0080134	regulation of response to stress	168	43	46.43	1436	0.75029	0.94762	DEup	O.thomaeum
GO:0009809	lignin biosynthetic process	66	13	18.24	2048	0.94766	0.94766	DEup	O.thomaeum
GO:0019693	ribose phosphate metabolic process	188	55	51.95	771	0.33409	0.94835	DEup	O.thomaeum
GO:0048767	root hair elongation	41	8	11.33	1921	0.91414	0.94911	DEup	O.thomaeum
GO:0009698	phenylpropanoid metabolic process	123	26	33.99	2079	0.96042	0.95012	DEup	O.thomaeum
GO:0009110	vitamin biosynthetic process	78	18	21.55	1702	0.84895	0.95174	DEup	O.thomaeum
GO:0009100	glycoprotein metabolic process	143	34	39.52	1785	0.8722	0.95211	DEup	O.thomaeum
GO:0009629	response to gravity	63	15	17.41	1513	0.79244	0.95228	DEup	O.thomaeum
GO:0071446	cellular response to salicylic acid stim...	40	7	11.05	2053	0.95247	0.95247	DEup	O.thomaeum
GO:0009825	multidimensional cell growth	48	9	13.26	2009	0.94336	0.9525	DEup	O.thomaeum
GO:0006090	pyruvate metabolic process	93	21	25.7	1843	0.88881	0.95279	DEup	O.thomaeum
GO:0009791	post-embryonic development	1172	367	323.87	129	0.00179	0.9529	DEup	O.thomaeum
GO:0046390	ribose phosphate biosynthetic process	110	36	30.4	448	0.13767	0.95412	DEup	O.thomaeum
GO:0032504	multicellular organism reproduction	119	29	32.88	1654	0.81617	0.9544	DEup	O.thomaeum
GO:0010646	regulation of cell communication	178	54	49.19	626	0.23147	0.95476	DEup	O.thomaeum
GO:0009605	response to external stimulus	927	268	256.17	544	0.19219	0.95497	DEup	O.thomaeum
GO:0044403	biological process involved in symbiotic...	139	30	38.41	2071	0.95832	0.95541	DEup	O.thomaeum
GO:0048438	floral whorl development	110	21	30.4	2239	0.98569	0.9555	DEup	O.thomaeum
GO:0046351	disaccharide biosynthetic process	34	8	9.4	1467	0.7622	0.95553	DEup	O.thomaeum
GO:0009064	glutamine family amino acid metabolic pr...	60	15	16.58	1385	0.72167	0.95554	DEup	O.thomaeum
GO:0009890	negative regulation of biosynthetic proc...	140	28	38.69	2238	0.98561	0.95561	DEup	O.thomaeum
GO:0044087	regulation of cellular component biogene...	46	10	12.71	1755	0.85666	0.95563	DEup	O.thomaeum
GO:0051234	establishment of localization	1684	514	465.36	137	0.00238	0.95564	DEup	O.thomaeum
GO:0007186	G protein-coupled receptor signaling pat...	25	4	6.91	2023	0.94405	0.95565	DEup	O.thomaeum
GO:0006766	vitamin metabolic process	79	18	21.83	1773	0.86391	0.95572	DEup	O.thomaeum
GO:0048518	positive regulation of biological proces...	558	168	154.2	381	0.09897	0.95572	DEup	O.thomaeum
GO:0006767	water-soluble vitamin metabolic process	59	12	16.3	1942	0.92338	0.95576	DEup	O.thomaeum
GO:0031347	regulation of defense response	128	31	35.37	1682	0.8334	0.95577	DEup	O.thomaeum
GO:0065009	regulation of molecular function	85	22	23.49	1317	0.68082	0.95579	DEup	O.thomaeum
GO:0016117	carotenoid biosynthetic process	31	5	8.57	2063	0.956	0.956	DEup	O.thomaeum
GO:0071695	anatomical structure maturation	128	28	35.37	2019	0.944	0.95619	DEup	O.thomaeum
GO:0022414	reproductive process	1121	337	309.78	238	0.03072	0.95772	DEup	O.thomaeum
GO:0021700	developmental maturation	143	34	39.52	1786	0.8722	0.95961	DEup	O.thomaeum
GO:0006066	alcohol metabolic process	122	36	33.71	800	0.35334	0.95967	DEup	O.thomaeum
GO:0006109	regulation of carbohydrate metabolic pro...	38	9	10.5	1464	0.76217	0.95983	DEup	O.thomaeum
GO:0006534	cysteine metabolic process	22	4	6.08	1853	0.89556	0.95986	DEup	O.thomaeum
GO:0006563	L-serine metabolic process	19	3	5.25	1974	0.92902	0.95987	DEup	O.thomaeum
GO:0009913	epidermal cell differentiation	16	2	4.42	2076	0.95988	0.95988	DEup	O.thomaeum
GO:0072527	pyrimidine-containing compound metabolic...	56	10	15.48	2120	0.96811	0.96008	DEup	O.thomaeum
GO:0019760	glucosinolate metabolic process	53	13	14.65	1418	0.74121	0.96009	DEup	O.thomaeum
GO:0009201	ribonucleoside triphosphate biosynthetic...	52	24	14.37	145	0.00324	0.96012	DEup	O.thomaeum
GO:0007015	actin filament organization	49	6	13.54	2341	0.99727	0.96021	DEup	O.thomaeum
GO:0009753	response to jasmonic acid	180	46	49.74	1460	0.76006	0.96034	DEup	O.thomaeum
GO:0042446	hormone biosynthetic process	61	12	16.86	2006	0.94228	0.96042	DEup	O.thomaeum
GO:0001934	positive regulation of protein phosphory...	24	9	6.63	547	0.19407	0.96047	DEup	O.thomaeum
GO:0006810	transport	1666	507	460.38	147	0.00329	0.96066	DEup	O.thomaeum
GO:0019321	pentose metabolic process	17	3	4.7	1840	0.88834	0.96067	DEup	O.thomaeum
GO:0006241	CTP biosynthetic process	10	1	2.76	2080	0.96067	0.96067	DEup	O.thomaeum
GO:0007051	spindle organization	10	1	2.76	2081	0.96067	0.96067	DEup	O.thomaeum
GO:0007267	cell-cell signaling	10	1	2.76	2082	0.96067	0.96067	DEup	O.thomaeum
GO:0009854	oxidative photosynthetic carbon pathway	10	1	2.76	2083	0.96067	0.96067	DEup	O.thomaeum
GO:0010072	primary shoot apical meristem specificat...	10	1	2.76	2084	0.96067	0.96067	DEup	O.thomaeum
GO:0010337	regulation of salicylic acid metabolic p...	10	1	2.76	2085	0.96067	0.96067	DEup	O.thomaeum
GO:0016115	terpenoid catabolic process	10	1	2.76	2086	0.96067	0.96067	DEup	O.thomaeum
GO:0030245	cellulose catabolic process	10	1	2.76	2087	0.96067	0.96067	DEup	O.thomaeum
GO:0030835	negative regulation of actin filament de...	10	1	2.76	2088	0.96067	0.96067	DEup	O.thomaeum
GO:0046685	response to arsenic-containing substance	10	1	2.76	2089	0.96067	0.96067	DEup	O.thomaeum
GO:0045003	double-strand break repair via synthesis...	14	2	3.87	1985	0.93157	0.96068	DEup	O.thomaeum
GO:0022611	dormancy process	29	6	8.01	1710	0.85308	0.96069	DEup	O.thomaeum
GO:0009856	pollination	138	31	38.14	1979	0.93065	0.9619	DEup	O.thomaeum
GO:0051704	multi-organism process	257	55	71.02	2277	0.99141	0.96217	DEup	O.thomaeum
GO:0048609	multicellular organismal reproductive pr...	116	28	32.06	1678	0.8288	0.96217	DEup	O.thomaeum
GO:0015995	chlorophyll biosynthetic process	79	38	21.83	61	8.2e-05	0.96244	DEup	O.thomaeum
GO:0022622	root system development	309	67	85.39	2298	0.99358	0.96262	DEup	O.thomaeum
GO:0010090	trichome morphogenesis	64	12	17.69	2105	0.96302	0.96302	DEup	O.thomaeum
GO:0120255	olefinic compound biosynthetic process	57	13	15.75	1679	0.83257	0.96377	DEup	O.thomaeum
GO:1901698	response to nitrogen compound	168	59	46.43	210	0.0196	0.96405	DEup	O.thomaeum
GO:0051049	regulation of transport	63	14	17.41	1777	0.86659	0.96412	DEup	O.thomaeum
GO:0042127	regulation of cell population proliferat...	43	7	11.88	2155	0.9727	0.96424	DEup	O.thomaeum
GO:0031327	negative regulation of cellular biosynth...	139	28	38.41	2220	0.98375	0.9647	DEup	O.thomaeum
GO:0010015	root morphogenesis	183	40	50.57	2131	0.96984	0.96496	DEup	O.thomaeum
GO:0042435	indole-containing compound biosynthetic ...	28	5	7.74	1938	0.92039	0.9651	DEup	O.thomaeum
GO:0042430	indole-containing compound metabolic pro...	50	11	13.82	1713	0.85426	0.96511	DEup	O.thomaeum
GO:0010605	negative regulation of macromolecule met...	298	81	82.35	1160	0.59251	0.96511	DEup	O.thomaeum
GO:0009567	double fertilization forming a zygote an...	25	4	6.91	2024	0.94405	0.96512	DEup	O.thomaeum
GO:0015977	carbon fixation	22	3	6.08	2110	0.96513	0.96513	DEup	O.thomaeum
GO:0071470	cellular response to osmotic stress	33	6	9.12	1969	0.92639	0.96513	DEup	O.thomaeum
GO:0043648	dicarboxylic acid metabolic process	68	15	18.79	1802	0.88024	0.96533	DEup	O.thomaeum
GO:0090698	post-embryonic plant morphogenesis	114	25	31.5	1991	0.93258	0.96556	DEup	O.thomaeum
GO:0009626	plant-type hypersensitive response	121	27	33.44	1944	0.92442	0.96624	DEup	O.thomaeum
GO:0090304	nucleic acid metabolic process	2345	696	648.02	158	0.0071	0.9669	DEup	O.thomaeum
GO:0051093	negative regulation of developmental pro...	90	22	24.87	1492	0.78557	0.9669	DEup	O.thomaeum
GO:0048437	floral organ development	122	25	33.71	2153	0.9726	0.96743	DEup	O.thomaeum
GO:0072593	reactive oxygen species metabolic proces...	99	28	27.36	999	0.48059	0.96756	DEup	O.thomaeum
GO:0071365	cellular response to auxin stimulus	136	31	37.58	1928	0.91626	0.96819	DEup	O.thomaeum
GO:0104004	cellular response to environmental stimu...	163	53	45.04	358	0.09555	0.96886	DEup	O.thomaeum
GO:0009648	photoperiodism	60	22	16.58	344	0.07984	0.969	DEup	O.thomaeum
GO:0048443	stamen development	60	11	16.58	2115	0.96546	0.96903	DEup	O.thomaeum
GO:0043269	regulation of ion transport	32	7	8.84	1662	0.82211	0.96938	DEup	O.thomaeum
GO:1901616	organic hydroxy compound catabolic proce...	22	4	6.08	1854	0.89556	0.96939	DEup	O.thomaeum
GO:0051510	regulation of unidimensional cell growth	19	3	5.25	1975	0.92902	0.9694	DEup	O.thomaeum
GO:0016102	diterpenoid biosynthetic process	23	4	6.36	1926	0.91481	0.96941	DEup	O.thomaeum
GO:0052546	cell wall pectin metabolic process	20	3	5.53	2013	0.94378	0.96941	DEup	O.thomaeum
GO:0009833	plant-type primary cell wall biogenesis	17	2	4.7	2122	0.96942	0.96942	DEup	O.thomaeum
GO:0080167	response to karrikin	17	2	4.7	2123	0.96942	0.96942	DEup	O.thomaeum
GO:0042398	cellular modified amino acid biosyntheti...	28	5	7.74	1939	0.92039	0.96943	DEup	O.thomaeum
GO:0005983	starch catabolic process	21	3	5.8	2058	0.95564	0.96943	DEup	O.thomaeum
GO:0071495	cellular response to endogenous stimulus	613	166	169.4	1284	0.63928	0.97009	DEup	O.thomaeum
GO:0040008	regulation of growth	148	35	40.9	1806	0.88301	0.97029	DEup	O.thomaeum
GO:0009416	response to light stimulus	590	175	163.04	450	0.13949	0.97046	DEup	O.thomaeum
GO:0019439	aromatic compound catabolic process	123	34	33.99	1095	0.53369	0.9706	DEup	O.thomaeum
GO:0006081	cellular aldehyde metabolic process	49	11	13.54	1683	0.83465	0.97078	DEup	O.thomaeum
GO:0048638	regulation of developmental growth	62	12	17.13	2051	0.95011	0.97097	DEup	O.thomaeum
GO:0042558	pteridine-containing compound metabolic ...	30	5	8.29	2040	0.94617	0.97104	DEup	O.thomaeum
GO:0009893	positive regulation of metabolic process	276	74	76.27	1289	0.64397	0.97139	DEup	O.thomaeum
GO:0046434	organophosphate catabolic process	16	4	4.42	1325	0.68458	0.97149	DEup	O.thomaeum
GO:0006576	cellular biogenic amine metabolic proces...	31	7	8.57	1516	0.7942	0.97153	DEup	O.thomaeum
GO:0006544	glycine metabolic process	13	2	3.59	1913	0.9111	0.97153	DEup	O.thomaeum
GO:0009220	pyrimidine ribonucleotide biosynthetic p...	21	4	5.8	1788	0.87259	0.97154	DEup	O.thomaeum
GO:0006637	acyl-CoA metabolic process	25	5	6.91	1765	0.86133	0.97155	DEup	O.thomaeum
GO:0035383	thioester metabolic process	25	5	6.91	1766	0.86133	0.97155	DEup	O.thomaeum
GO:0010440	stomatal lineage progression	11	1	3.04	2135	0.97155	0.97155	DEup	O.thomaeum
GO:0015743	malate transport	11	1	3.04	2136	0.97155	0.97155	DEup	O.thomaeum
GO:0032147	activation of protein kinase activity	11	1	3.04	2137	0.97155	0.97155	DEup	O.thomaeum
GO:0062014	negative regulation of small molecule me...	11	1	3.04	2138	0.97155	0.97155	DEup	O.thomaeum
GO:0009831	plant-type cell wall modification involv...	15	2	4.15	2044	0.94752	0.97156	DEup	O.thomaeum
GO:0017148	negative regulation of translation	20	3	5.53	2014	0.94378	0.97157	DEup	O.thomaeum
GO:0009165	nucleotide biosynthetic process	142	45	39.24	502	0.16018	0.97168	DEup	O.thomaeum
GO:0070589	cellular component macromolecule biosynt...	55	6	15.2	2372	0.99932	0.97183	DEup	O.thomaeum
GO:0023051	regulation of signaling	177	54	48.91	596	0.21711	0.97191	DEup	O.thomaeum
GO:0010629	negative regulation of gene expression	174	52	48.08	690	0.27703	0.97226	DEup	O.thomaeum
GO:0010565	regulation of cellular ketone metabolic ...	49	12	13.54	1414	0.73853	0.97257	DEup	O.thomaeum
GO:0009069	serine family amino acid metabolic proce...	43	8	11.88	2001	0.93804	0.9727	DEup	O.thomaeum
GO:0035266	meristem growth	51	9	14.09	2116	0.96556	0.97271	DEup	O.thomaeum
GO:0032870	cellular response to hormone stimulus	606	163	167.46	1313	0.6767	0.97273	DEup	O.thomaeum
GO:1903046	meiotic cell cycle process	99	23	27.36	1776	0.86449	0.97273	DEup	O.thomaeum
GO:1901701	cellular response to oxygen-containing c...	477	134	131.81	925	0.42732	0.97278	DEup	O.thomaeum
GO:0009734	auxin-activated signaling pathway	128	29	35.37	1930	0.91628	0.97299	DEup	O.thomaeum
GO:0010817	regulation of hormone levels	169	38	46.7	2041	0.94706	0.97311	DEup	O.thomaeum
GO:0010026	trichome differentiation	78	15	21.55	2118	0.96742	0.97333	DEup	O.thomaeum
GO:0009639	response to red or far red light	186	62	51.4	280	0.04936	0.9738	DEup	O.thomaeum
GO:0048589	developmental growth	316	72	87.32	2196	0.97982	0.97412	DEup	O.thomaeum
GO:0000278	mitotic cell cycle	120	28	33.16	1801	0.87859	0.97488	DEup	O.thomaeum
GO:0009860	pollen tube growth	78	15	21.55	2119	0.96742	0.97504	DEup	O.thomaeum
GO:0042180	cellular ketone metabolic process	86	26	23.77	766	0.33206	0.97626	DEup	O.thomaeum
GO:0010431	seed maturation	50	11	13.82	1714	0.85426	0.97635	DEup	O.thomaeum
GO:1903047	mitotic cell cycle process	75	17	20.73	1775	0.86424	0.9764	DEup	O.thomaeum
GO:0009314	response to radiation	612	182	169.12	414	0.12533	0.97641	DEup	O.thomaeum
GO:0009863	salicylic acid mediated signaling pathwa...	36	6	9.95	2070	0.95796	0.97642	DEup	O.thomaeum
GO:0051604	protein maturation	50	11	13.82	1715	0.85426	0.97659	DEup	O.thomaeum
GO:0006164	purine nucleotide biosynthetic process	93	32	25.7	348	0.09034	0.97666	DEup	O.thomaeum
GO:0009686	gibberellin biosynthetic process	22	4	6.08	1855	0.89556	0.97672	DEup	O.thomaeum
GO:0006221	pyrimidine nucleotide biosynthetic proce...	30	6	8.29	1795	0.87558	0.97673	DEup	O.thomaeum
GO:0006312	mitotic recombination	20	3	5.53	2015	0.94378	0.97674	DEup	O.thomaeum
GO:0045595	regulation of cell differentiation	20	3	5.53	2016	0.94378	0.97674	DEup	O.thomaeum
GO:0006760	folic acid-containing compound metabolic...	27	4	7.46	2107	0.96383	0.97678	DEup	O.thomaeum
GO:0010411	xyloglucan metabolic process	29	4	8.01	2173	0.97693	0.97693	DEup	O.thomaeum
GO:0006259	DNA metabolic process	333	85	92.02	1665	0.825	0.97704	DEup	O.thomaeum
GO:0003002	regionalization	105	21	29.02	2152	0.9723	0.97736	DEup	O.thomaeum
GO:0051179	localization	1738	524	480.28	157	0.00612	0.97738	DEup	O.thomaeum
GO:0040007	growth	449	107	124.08	2151	0.97218	0.97768	DEup	O.thomaeum
GO:0005982	starch metabolic process	55	10	15.2	2103	0.96243	0.97841	DEup	O.thomaeum
GO:0032259	methylation	147	37	40.62	1488	0.77623	0.97853	DEup	O.thomaeum
GO:0009813	flavonoid biosynthetic process	82	17	22.66	2005	0.94016	0.97871	DEup	O.thomaeum
GO:0000723	telomere maintenance	22	5	6.08	1476	0.76923	0.97938	DEup	O.thomaeum
GO:0009963	positive regulation of flavonoid biosynt...	14	2	3.87	1986	0.93157	0.97941	DEup	O.thomaeum
GO:0008655	pyrimidine-containing compound salvage	12	1	3.32	2179	0.97942	0.97942	DEup	O.thomaeum
GO:0030048	actin filament-based movement	12	1	3.32	2180	0.97942	0.97942	DEup	O.thomaeum
GO:0035999	tetrahydrofolate interconversion	12	1	3.32	2181	0.97942	0.97942	DEup	O.thomaeum
GO:0010197	polar nucleus fusion	17	2	4.7	2124	0.96942	0.97943	DEup	O.thomaeum
GO:0034762	regulation of transmembrane transport	25	4	6.91	2025	0.94405	0.97944	DEup	O.thomaeum
GO:0006284	base-excision repair	19	2	5.25	2211	0.98237	0.97945	DEup	O.thomaeum
GO:0016109	tetraterpenoid biosynthetic process	31	5	8.57	2064	0.956	0.97946	DEup	O.thomaeum
GO:0003006	developmental process involved in reprod...	993	305	274.41	184	0.01324	0.97975	DEup	O.thomaeum
GO:0070542	response to fatty acid	180	46	49.74	1461	0.76006	0.97993	DEup	O.thomaeum
GO:0009152	purine ribonucleotide biosynthetic proce...	91	32	25.15	318	0.0698	0.98069	DEup	O.thomaeum
GO:0071407	cellular response to organic cyclic comp...	88	22	24.32	1435	0.74677	0.98084	DEup	O.thomaeum
GO:1901264	carbohydrate derivative transport	51	10	14.09	1977	0.92967	0.98094	DEup	O.thomaeum
GO:0048583	regulation of response to stimulus	367	109	101.42	551	0.19963	0.98098	DEup	O.thomaeum
GO:0009751	response to salicylic acid	166	35	45.87	2178	0.97895	0.98141	DEup	O.thomaeum
GO:0009073	aromatic amino acid family biosynthetic ...	31	5	8.57	2065	0.956	0.98163	DEup	O.thomaeum
GO:0072528	pyrimidine-containing compound biosynthe...	48	9	13.26	2010	0.94336	0.98166	DEup	O.thomaeum
GO:0042335	cuticle development	30	4	8.29	2204	0.98167	0.98167	DEup	O.thomaeum
GO:0009699	phenylpropanoid biosynthetic process	99	19	27.36	2198	0.98035	0.98193	DEup	O.thomaeum
GO:0009933	meristem structural organization	54	10	14.92	2062	0.95586	0.98204	DEup	O.thomaeum
GO:0048532	anatomical structure arrangement	59	11	16.3	2074	0.95958	0.98207	DEup	O.thomaeum
GO:0042445	hormone metabolic process	99	21	27.36	2007	0.94244	0.98213	DEup	O.thomaeum
GO:0009150	purine ribonucleotide metabolic process	169	51	46.7	644	0.25294	0.98231	DEup	O.thomaeum
GO:0042559	pteridine-containing compound biosynthet...	21	3	5.8	2059	0.95564	0.98236	DEup	O.thomaeum
GO:0015780	nucleotide-sugar transmembrane transport	26	3	7.18	2250	0.98708	0.9824	DEup	O.thomaeum
GO:0042908	xenobiotic transport	42	6	11.61	2257	0.98744	0.98245	DEup	O.thomaeum
GO:0006633	fatty acid biosynthetic process	129	31	35.65	1699	0.84621	0.98257	DEup	O.thomaeum
GO:0019953	sexual reproduction	94	16	25.98	2314	0.99438	0.98316	DEup	O.thomaeum
GO:0090626	plant epidermis morphogenesis	74	13	20.45	2223	0.98444	0.98328	DEup	O.thomaeum
GO:0051302	regulation of cell division	31	6	8.57	1848	0.89511	0.98332	DEup	O.thomaeum
GO:0048507	meristem development	179	42	49.47	1917	0.91197	0.98347	DEup	O.thomaeum
GO:0015833	peptide transport	66	11	18.24	2253	0.98723	0.9835	DEup	O.thomaeum
GO:0009932	cell tip growth	100	19	27.63	2216	0.98289	0.98378	DEup	O.thomaeum
GO:0071214	cellular response to abiotic stimulus	163	53	45.04	359	0.09555	0.98414	DEup	O.thomaeum
GO:0032879	regulation of localization	73	15	20.17	1996	0.93555	0.98452	DEup	O.thomaeum
GO:0009260	ribonucleotide biosynthetic process	110	36	30.4	449	0.13767	0.98457	DEup	O.thomaeum
GO:0009739	response to gibberellin	99	16	27.36	2345	0.99755	0.98469	DEup	O.thomaeum
GO:0010212	response to ionizing radiation	24	7	6.63	1037	0.51018	0.98504	DEup	O.thomaeum
GO:0043067	regulation of programmed cell death	37	10	10.22	1163	0.59495	0.98506	DEup	O.thomaeum
GO:0010014	meristem initiation	18	3	4.97	1907	0.91076	0.9851	DEup	O.thomaeum
GO:0009887	animal organ morphogenesis	13	1	3.59	2227	0.98511	0.98511	DEup	O.thomaeum
GO:0010497	plasmodesmata-mediated intercellular tra...	13	1	3.59	2228	0.98511	0.98511	DEup	O.thomaeum
GO:0042761	very long-chain fatty acid biosynthetic ...	13	1	3.59	2229	0.98511	0.98511	DEup	O.thomaeum
GO:0007129	homologous chromosome pairing at meiosis	21	3	5.8	2060	0.95564	0.98512	DEup	O.thomaeum
GO:0031537	regulation of anthocyanin metabolic proc...	21	2	5.8	2272	0.98993	0.98514	DEup	O.thomaeum
GO:0016032	viral process	53	9	14.65	2163	0.97563	0.98515	DEup	O.thomaeum
GO:0006790	sulfur compound metabolic process	256	72	70.74	952	0.45347	0.98524	DEup	O.thomaeum
GO:1901617	organic hydroxy compound biosynthetic pr...	147	37	40.62	1489	0.77623	0.98532	DEup	O.thomaeum
GO:0016570	histone modification	112	30	30.95	1188	0.61546	0.98544	DEup	O.thomaeum
GO:0006855	xenobiotic transmembrane transport	42	6	11.61	2258	0.98744	0.98551	DEup	O.thomaeum
GO:0033993	response to lipid	738	201	203.94	1185	0.61325	0.98596	DEup	O.thomaeum
GO:0005984	disaccharide metabolic process	58	16	16.03	1116	0.55317	0.98656	DEup	O.thomaeum
GO:0043085	positive regulation of catalytic activit...	41	10	11.33	1409	0.7336	0.9866	DEup	O.thomaeum
GO:0010162	seed dormancy process	29	6	8.01	1711	0.85308	0.98662	DEup	O.thomaeum
GO:0120254	olefinic compound metabolic process	62	14	17.13	1703	0.85011	0.98665	DEup	O.thomaeum
GO:0009556	microsporogenesis	20	2	5.53	2241	0.98666	0.98666	DEup	O.thomaeum
GO:0010564	regulation of cell cycle process	61	11	16.86	2132	0.97056	0.98672	DEup	O.thomaeum
GO:0010016	shoot system morphogenesis	113	22	31.23	2217	0.9829	0.98685	DEup	O.thomaeum
GO:0042743	hydrogen peroxide metabolic process	83	17	22.94	2042	0.94728	0.98717	DEup	O.thomaeum
GO:0009259	ribonucleotide metabolic process	188	55	51.95	772	0.33409	0.98734	DEup	O.thomaeum
GO:0006163	purine nucleotide metabolic process	173	52	47.81	652	0.26109	0.98769	DEup	O.thomaeum
GO:0009308	amine metabolic process	72	15	19.9	1970	0.92666	0.98772	DEup	O.thomaeum
GO:0042744	hydrogen peroxide catabolic process	59	10	16.3	2200	0.9808	0.98816	DEup	O.thomaeum
GO:0048588	developmental cell growth	118	23	32.61	2221	0.9844	0.98816	DEup	O.thomaeum
GO:0015931	nucleobase-containing compound transport	96	26	26.53	1155	0.5869	0.98838	DEup	O.thomaeum
GO:0007049	cell cycle	388	99	107.22	1695	0.84319	0.9884	DEup	O.thomaeum
GO:0044092	negative regulation of molecular functio...	22	5	6.08	1477	0.76923	0.9892	DEup	O.thomaeum
GO:0090329	regulation of DNA-dependent DNA replicat...	20	3	5.53	2017	0.94378	0.98923	DEup	O.thomaeum
GO:0009167	purine ribonucleoside monophosphate meta...	17	2	4.7	2125	0.96942	0.98923	DEup	O.thomaeum
GO:0042214	terpene metabolic process	17	2	4.7	2126	0.96942	0.98923	DEup	O.thomaeum
GO:0046856	phosphatidylinositol dephosphorylation	14	1	3.87	2263	0.98923	0.98923	DEup	O.thomaeum
GO:0006833	water transport	18	2	4.97	2167	0.97676	0.98923	DEup	O.thomaeum
GO:0034220	ion transmembrane transport	138	44	38.14	465	0.15218	0.98943	DEup	O.thomaeum
GO:0050793	regulation of developmental process	415	130	114.68	281	0.04999	0.98971	DEup	O.thomaeum
GO:0031401	positive regulation of protein modificat...	34	10	9.4	981	0.47256	0.98983	DEup	O.thomaeum
GO:0008356	asymmetric cell division	22	3	6.08	2111	0.96513	0.98991	DEup	O.thomaeum
GO:0046653	tetrahydrofolate metabolic process	23	3	6.36	2154	0.97267	0.98992	DEup	O.thomaeum
GO:0009755	hormone-mediated signaling pathway	583	153	161.11	1514	0.79287	0.98995	DEup	O.thomaeum
GO:0120251	hydrocarbon biosynthetic process	49	7	13.54	2279	0.99165	0.99004	DEup	O.thomaeum
GO:0044036	cell wall macromolecule metabolic proces...	113	20	31.23	2321	0.99508	0.99008	DEup	O.thomaeum
GO:0009628	response to abiotic stimulus	1584	494	437.72	93	0.00041	0.9902	DEup	O.thomaeum
GO:0032787	monocarboxylic acid metabolic process	410	110	113.3	1304	0.66314	0.99022	DEup	O.thomaeum
GO:0072521	purine-containing compound metabolic pro...	203	57	56.1	980	0.47006	0.99025	DEup	O.thomaeum
GO:0048364	root development	309	67	85.39	2299	0.99358	0.99033	DEup	O.thomaeum
GO:0061640	cytoskeleton-dependent cytokinesis	41	6	11.33	2224	0.98452	0.99095	DEup	O.thomaeum
GO:0048523	negative regulation of cellular process	314	78	86.77	1807	0.88311	0.9915	DEup	O.thomaeum
GO:0009606	tropism	70	15	19.34	1897	0.90578	0.99173	DEup	O.thomaeum
GO:0090558	plant epidermis development	175	35	48.36	2294	0.99243	0.99181	DEup	O.thomaeum
GO:0046394	carboxylic acid biosynthetic process	384	98	106.12	1693	0.84143	0.9919	DEup	O.thomaeum
GO:0006720	isoprenoid metabolic process	130	26	35.92	2215	0.98268	0.99197	DEup	O.thomaeum
GO:0006644	phospholipid metabolic process	173	35	47.81	2275	0.99041	0.99203	DEup	O.thomaeum
GO:1901700	response to oxygen-containing compound	1214	358	335.48	312	0.06794	0.99207	DEup	O.thomaeum
GO:0048653	anther development	46	7	12.71	2226	0.98472	0.99216	DEup	O.thomaeum
GO:0002833	positive regulation of response to bioti...	28	6	7.74	1672	0.82735	0.99219	DEup	O.thomaeum
GO:0032103	positive regulation of response to exter...	28	6	7.74	1673	0.82735	0.99219	DEup	O.thomaeum
GO:0009168	purine ribonucleoside monophosphate bios...	17	2	4.7	2127	0.96942	0.9922	DEup	O.thomaeum
GO:0030833	regulation of actin filament polymerizat...	26	3	7.18	2251	0.98708	0.99223	DEup	O.thomaeum
GO:0008219	cell death	205	45	56.65	2161	0.9744	0.9923	DEup	O.thomaeum
GO:0072330	monocarboxylic acid biosynthetic process	203	51	56.1	1642	0.81167	0.99235	DEup	O.thomaeum
GO:0000281	mitotic cytokinesis	25	3	6.91	2219	0.98337	0.9924	DEup	O.thomaeum
GO:0048229	gametophyte development	296	67	81.8	2195	0.97967	0.99262	DEup	O.thomaeum
GO:0098656	anion transmembrane transport	46	6	12.71	2318	0.99468	0.9929	DEup	O.thomaeum
GO:0099402	plant organ development	614	149	169.67	2165	0.97638	0.99292	DEup	O.thomaeum
GO:0060560	developmental growth involved in morphog...	241	50	66.6	2317	0.99466	0.99319	DEup	O.thomaeum
GO:0009850	auxin metabolic process	48	9	13.26	2011	0.94336	0.99372	DEup	O.thomaeum
GO:0072522	purine-containing compound biosynthetic ...	104	33	28.74	556	0.20229	0.99424	DEup	O.thomaeum
GO:0009112	nucleobase metabolic process	41	8	11.33	1922	0.91414	0.99427	DEup	O.thomaeum
GO:0045492	xylan biosynthetic process	30	4	8.29	2205	0.98167	0.99428	DEup	O.thomaeum
GO:0015706	nitrate transport	23	2	6.36	2304	0.99428	0.99428	DEup	O.thomaeum
GO:0010928	regulation of auxin mediated signaling p...	25	6	6.91	1389	0.7285	0.99434	DEup	O.thomaeum
GO:0044038	cell wall macromolecule biosynthetic pro...	55	6	15.2	2373	0.99932	0.99435	DEup	O.thomaeum
GO:0000096	sulfur amino acid metabolic process	52	12	14.37	1644	0.81252	0.99435	DEup	O.thomaeum
GO:0000911	cytokinesis by cell plate formation	27	5	7.46	1893	0.90377	0.99436	DEup	O.thomaeum
GO:0009396	folic acid-containing compound biosynthe...	18	2	4.97	2168	0.97676	0.99436	DEup	O.thomaeum
GO:0016024	CDP-diacylglycerol biosynthetic process	16	1	4.42	2308	0.99437	0.99437	DEup	O.thomaeum
GO:0044550	secondary metabolite biosynthetic proces...	179	37	49.47	2256	0.98741	0.99437	DEup	O.thomaeum
GO:1905392	plant organ morphogenesis	274	58	75.72	2316	0.99462	0.99438	DEup	O.thomaeum
GO:0042158	lipoprotein biosynthetic process	54	8	14.92	2280	0.9917	0.99441	DEup	O.thomaeum
GO:0071370	cellular response to gibberellin stimulu...	45	4	12.44	2382	0.99955	0.99442	DEup	O.thomaeum
GO:0062197	cellular response to chemical stress	84	16	23.21	2160	0.97421	0.99446	DEup	O.thomaeum
GO:0019748	secondary metabolic process	261	60	72.13	2106	0.96342	0.99466	DEup	O.thomaeum
GO:0034654	nucleobase-containing compound biosynthe...	1711	456	472.82	1696	0.84533	0.99477	DEup	O.thomaeum
GO:0042592	homeostatic process	293	84	80.97	813	0.36566	0.99487	DEup	O.thomaeum
GO:0065008	regulation of biological quality	551	146	152.26	1434	0.74439	0.99487	DEup	O.thomaeum
GO:0071555	cell wall organization	134	28	37.03	2134	0.97081	0.99489	DEup	O.thomaeum
GO:0012501	programmed cell death	163	33	45.04	2260	0.98848	0.99504	DEup	O.thomaeum
GO:0009225	nucleotide-sugar metabolic process	46	6	12.71	2319	0.99468	0.99505	DEup	O.thomaeum
GO:0009826	unidimensional cell growth	213	43	58.86	2322	0.99537	0.99508	DEup	O.thomaeum
GO:0044085	cellular component biogenesis	593	167	163.87	855	0.39977	0.99556	DEup	O.thomaeum
GO:1901657	glycosyl compound metabolic process	103	18	28.46	2302	0.99428	0.99557	DEup	O.thomaeum
GO:0016054	organic acid catabolic process	114	39	31.5	330	0.0725	0.99557	DEup	O.thomaeum
GO:0044093	positive regulation of molecular functio...	45	10	12.44	1691	0.83647	0.99568	DEup	O.thomaeum
GO:0016042	lipid catabolic process	173	46	47.81	1292	0.64973	0.99583	DEup	O.thomaeum
GO:0005992	trehalose biosynthetic process	18	2	4.97	2169	0.97676	0.99592	DEup	O.thomaeum
GO:0006835	dicarboxylic acid transport	18	2	4.97	2170	0.97676	0.99592	DEup	O.thomaeum
GO:0006506	GPI anchor biosynthetic process	17	1	4.7	2325	0.99593	0.99593	DEup	O.thomaeum
GO:0006817	phosphate ion transport	17	1	4.7	2326	0.99593	0.99593	DEup	O.thomaeum
GO:0015718	monocarboxylic acid transport	22	2	6.08	2293	0.99241	0.99593	DEup	O.thomaeum
GO:0009892	negative regulation of metabolic process	325	89	89.81	1127	0.56212	0.99598	DEup	O.thomaeum
GO:0009555	pollen development	225	49	62.18	2209	0.98213	0.99604	DEup	O.thomaeum
GO:0006721	terpenoid metabolic process	102	20	28.19	2166	0.97653	0.99609	DEup	O.thomaeum
GO:0043414	macromolecule methylation	102	24	28.19	1704	0.85185	0.9963	DEup	O.thomaeum
GO:0006811	ion transport	493	130	136.24	1438	0.75492	0.99642	DEup	O.thomaeum
GO:0009834	plant-type secondary cell wall biogenesi...	48	6	13.26	2336	0.99658	0.99658	DEup	O.thomaeum
GO:0045229	external encapsulating structure organiz...	167	36	46.15	2133	0.97079	0.99675	DEup	O.thomaeum
GO:0005991	trehalose metabolic process	19	2	5.25	2212	0.98237	0.99705	DEup	O.thomaeum
GO:0031109	microtubule polymerization or depolymeri...	20	2	5.53	2242	0.98666	0.99705	DEup	O.thomaeum
GO:0018958	phenol-containing compound metabolic pro...	31	5	8.57	2066	0.956	0.99705	DEup	O.thomaeum
GO:0046112	nucleobase biosynthetic process	24	3	6.63	2176	0.97865	0.99705	DEup	O.thomaeum
GO:0008064	regulation of actin polymerization or de...	30	4	8.29	2206	0.98167	0.99706	DEup	O.thomaeum
GO:0009955	adaxial/abaxial pattern specification	32	4	8.84	2261	0.98851	0.99706	DEup	O.thomaeum
GO:0005975	carbohydrate metabolic process	756	184	208.91	2225	0.98464	0.99715	DEup	O.thomaeum
GO:0007018	microtubule-based movement	49	6	13.54	2342	0.99727	0.99727	DEup	O.thomaeum
GO:0006497	protein lipidation	54	8	14.92	2281	0.9917	0.9973	DEup	O.thomaeum
GO:0016049	cell growth	301	64	83.18	2324	0.99574	0.99733	DEup	O.thomaeum
GO:0016053	organic acid biosynthetic process	411	102	113.58	1920	0.91373	0.99757	DEup	O.thomaeum
GO:0046283	anthocyanin-containing compound metaboli...	43	8	11.88	2002	0.93804	0.99758	DEup	O.thomaeum
GO:0042537	benzene-containing compound metabolic pr...	31	4	8.57	2235	0.98547	0.99758	DEup	O.thomaeum
GO:0010075	regulation of meristem growth	34	4	9.4	2296	0.99288	0.99759	DEup	O.thomaeum
GO:0008213	protein alkylation	59	10	16.3	2201	0.9808	0.99759	DEup	O.thomaeum
GO:0007389	pattern specification process	123	27	33.99	2004	0.93835	0.99764	DEup	O.thomaeum
GO:0019637	organophosphate metabolic process	471	123	130.16	1503	0.78912	0.99771	DEup	O.thomaeum
GO:0048468	cell development	218	42	60.24	2362	0.99848	0.99777	DEup	O.thomaeum
GO:0001558	regulation of cell growth	43	9	11.88	1799	0.87835	0.99786	DEup	O.thomaeum
GO:0010091	trichome branching	20	2	5.53	2243	0.98666	0.99787	DEup	O.thomaeum
GO:0009696	salicylic acid metabolic process	24	3	6.63	2177	0.97865	0.99787	DEup	O.thomaeum
GO:0044106	cellular amine metabolic process	40	7	11.05	2054	0.95247	0.99787	DEup	O.thomaeum
GO:0051258	protein polymerization	45	5	12.44	2351	0.99806	0.99788	DEup	O.thomaeum
GO:0007167	enzyme linked receptor protein signaling...	111	15	30.67	2400	0.99989	0.99789	DEup	O.thomaeum
GO:0032101	regulation of response to external stimu...	76	20	21	1290	0.64425	0.99789	DEup	O.thomaeum
GO:0030036	actin cytoskeleton organization	54	6	14.92	2369	0.99914	0.99789	DEup	O.thomaeum
GO:0032501	multicellular organismal process	2037	573	562.91	723	0.29915	0.99789	DEup	O.thomaeum
GO:0062012	regulation of small molecule metabolic p...	68	17	18.79	1392	0.72916	0.9979	DEup	O.thomaeum
GO:0006661	phosphatidylinositol biosynthetic proces...	35	4	9.67	2315	0.99441	0.99792	DEup	O.thomaeum
GO:0006650	glycerophospholipid metabolic process	101	19	27.91	2234	0.98513	0.99794	DEup	O.thomaeum
GO:0044282	small molecule catabolic process	159	47	43.94	750	0.32004	0.99798	DEup	O.thomaeum
GO:0009072	aromatic amino acid family metabolic pro...	67	9	18.51	2355	0.99834	0.99802	DEup	O.thomaeum
GO:1901615	organic hydroxy compound metabolic proce...	242	61	66.87	1664	0.82249	0.99805	DEup	O.thomaeum
GO:0045017	glycerolipid biosynthetic process	88	23	24.32	1303	0.66287	0.99806	DEup	O.thomaeum
GO:0071310	cellular response to organic substance	669	181	184.87	1293	0.64978	0.99809	DEup	O.thomaeum
GO:0002831	regulation of response to biotic stimulu...	75	20	20.73	1193	0.61784	0.99817	DEup	O.thomaeum
GO:0006139	nucleobase-containing compound metabolic...	2670	776	737.83	242	0.03138	0.99818	DEup	O.thomaeum
GO:0018298	protein-chromophore linkage	27	2	7.46	2353	0.99819	0.99819	DEup	O.thomaeum
GO:0018205	peptidyl-lysine modification	102	25	28.19	1512	0.79233	0.99823	DEup	O.thomaeum
GO:0016114	terpenoid biosynthetic process	86	17	23.77	2108	0.96442	0.99826	DEup	O.thomaeum
GO:0014070	response to organic cyclic compound	277	63	76.55	2159	0.97379	0.99827	DEup	O.thomaeum
GO:0008299	isoprenoid biosynthetic process	115	23	31.78	2174	0.97707	0.99831	DEup	O.thomaeum
GO:0006730	one-carbon metabolic process	21	2	5.8	2273	0.98993	0.99846	DEup	O.thomaeum
GO:0010025	wax biosynthetic process	20	1	5.53	2359	0.99846	0.99846	DEup	O.thomaeum
GO:0006857	oligopeptide transport	66	11	18.24	2254	0.98723	0.99848	DEup	O.thomaeum
GO:0046148	pigment biosynthetic process	144	52	39.79	196	0.01571	0.99849	DEup	O.thomaeum
GO:0018193	peptidyl-amino acid modification	223	56	61.62	1663	0.82246	0.99854	DEup	O.thomaeum
GO:0018130	heterocycle biosynthetic process	1899	520	524.77	1189	0.61565	0.99859	DEup	O.thomaeum
GO:0048878	chemical homeostasis	216	65	59.69	621	0.22846	0.99861	DEup	O.thomaeum
GO:0090407	organophosphate biosynthetic process	303	80	83.73	1379	0.70695	0.9987	DEup	O.thomaeum
GO:0006996	organelle organization	810	260	223.84	132	0.00203	0.9987	DEup	O.thomaeum
GO:0042546	cell wall biogenesis	158	25	43.66	2396	0.99985	0.99872	DEup	O.thomaeum
GO:0009312	oligosaccharide biosynthetic process	50	9	13.82	2073	0.95922	0.99878	DEup	O.thomaeum
GO:0009664	plant-type cell wall organization	73	11	20.17	2333	0.99639	0.99879	DEup	O.thomaeum
GO:0000902	cell morphogenesis	299	60	82.63	2368	0.9991	0.9988	DEup	O.thomaeum
GO:0000904	cell morphogenesis involved in different...	153	27	42.28	2364	0.99863	0.99882	DEup	O.thomaeum
GO:0046486	glycerolipid metabolic process	131	30	36.2	1898	0.90807	0.99883	DEup	O.thomaeum
GO:0010467	gene expression	2514	728	694.72	279	0.04902	0.99887	DEup	O.thomaeum
GO:0006558	L-phenylalanine metabolic process	23	2	6.36	2305	0.99428	0.99888	DEup	O.thomaeum
GO:0044255	cellular lipid metabolic process	551	140	152.26	1847	0.89447	0.99893	DEup	O.thomaeum
GO:0051716	cellular response to stimulus	1829	510	505.43	867	0.407	0.99897	DEup	O.thomaeum
GO:0044248	cellular catabolic process	754	245	208.36	118	0.00133	0.99898	DEup	O.thomaeum
GO:0008654	phospholipid biosynthetic process	126	25	34.82	2218	0.98322	0.99899	DEup	O.thomaeum
GO:0071554	cell wall organization or biogenesis	276	55	76.27	2366	0.99888	0.99902	DEup	O.thomaeum
GO:0009853	photorespiration	49	6	13.54	2343	0.99727	0.99906	DEup	O.thomaeum
GO:0009888	tissue development	415	89	114.68	2365	0.99863	0.99915	DEup	O.thomaeum
GO:0010374	stomatal complex development	26	2	7.18	2346	0.99759	0.99919	DEup	O.thomaeum
GO:0045491	xylan metabolic process	38	5	10.5	2274	0.99018	0.99919	DEup	O.thomaeum
GO:0009832	plant-type cell wall biogenesis	125	21	34.54	2358	0.99845	0.9992	DEup	O.thomaeum
GO:0009637	response to blue light	84	28	23.21	460	0.14713	0.99921	DEup	O.thomaeum
GO:0010410	hemicellulose metabolic process	66	9	18.24	2350	0.99796	0.99927	DEup	O.thomaeum
GO:0007165	signal transduction	1235	312	341.28	2175	0.97834	0.99928	DEup	O.thomaeum
GO:0048519	negative regulation of biological proces...	577	159	159.45	1094	0.5336	0.99932	DEup	O.thomaeum
GO:0044042	glucan metabolic process	156	25	43.11	2391	0.99979	0.99934	DEup	O.thomaeum
GO:0009733	response to auxin	263	54	72.68	2338	0.997	0.99936	DEup	O.thomaeum
GO:0023052	signaling	1242	313	343.22	2203	0.98121	0.9994	DEup	O.thomaeum
GO:1901606	alpha-amino acid catabolic process	49	12	13.54	1415	0.73853	0.99941	DEup	O.thomaeum
GO:0120252	hydrocarbon metabolic process	54	7	14.92	2340	0.99709	0.99942	DEup	O.thomaeum
GO:0010218	response to far red light	62	27	17.13	155	0.00506	0.99943	DEup	O.thomaeum
GO:0009226	nucleotide-sugar biosynthetic process	33	3	9.12	2349	0.99793	0.99944	DEup	O.thomaeum
GO:0009116	nucleoside metabolic process	48	4	13.26	2393	0.9998	0.99944	DEup	O.thomaeum
GO:0050794	regulation of cellular process	2824	756	780.39	1829	0.8869	0.99945	DEup	O.thomaeum
GO:0009812	flavonoid metabolic process	103	18	28.46	2303	0.99428	0.9995	DEup	O.thomaeum
GO:0065007	biological regulation	3398	933	939.01	1192	0.6169	0.99956	DEup	O.thomaeum
GO:0006520	cellular amino acid metabolic process	320	77	88.43	1998	0.93643	0.99957	DEup	O.thomaeum
GO:0043622	cortical microtubule organization	24	1	6.63	2384	0.99958	0.99958	DEup	O.thomaeum
GO:0009740	gibberellic acid mediated signaling path...	43	4	11.88	2371	0.99925	0.99959	DEup	O.thomaeum
GO:0007275	multicellular organism development	1916	540	529.47	697	0.28631	0.9996	DEup	O.thomaeum
GO:0009719	response to endogenous stimulus	1203	313	332.44	1919	0.91364	0.99963	DEup	O.thomaeum
GO:0046474	glycerophospholipid biosynthetic process	66	12	18.24	2157	0.97287	0.99965	DEup	O.thomaeum
GO:0015711	organic anion transport	78	10	21.55	2380	0.99951	0.99965	DEup	O.thomaeum
GO:0007154	cell communication	1373	348	379.42	2199	0.98066	0.99965	DEup	O.thomaeum
GO:0051274	beta-glucan biosynthetic process	57	8	15.75	2323	0.99545	0.99966	DEup	O.thomaeum
GO:0046483	heterocycle metabolic process	2920	855	806.92	180	0.01131	0.99966	DEup	O.thomaeum
GO:0016571	histone methylation	47	8	12.99	2121	0.96898	0.99969	DEup	O.thomaeum
GO:0032502	developmental process	2290	632	632.82	1053	0.52666	0.99969	DEup	O.thomaeum
GO:0010476	gibberellin mediated signaling pathway	45	4	12.44	2383	0.99955	0.99969	DEup	O.thomaeum
GO:1901575	organic substance catabolic process	851	263	235.17	195	0.01534	0.9997	DEup	O.thomaeum
GO:0006479	protein methylation	59	10	16.3	2202	0.9808	0.99972	DEup	O.thomaeum
GO:0009056	catabolic process	991	300	273.85	237	0.02898	0.99974	DEup	O.thomaeum
GO:0070592	cell wall polysaccharide biosynthetic pr...	55	6	15.2	2374	0.99932	0.99974	DEup	O.thomaeum
GO:0046488	phosphatidylinositol metabolic process	62	7	17.13	2381	0.99951	0.99974	DEup	O.thomaeum
GO:0009725	response to hormone	1196	310	330.5	1968	0.92518	0.99975	DEup	O.thomaeum
GO:0043412	macromolecule modification	1909	507	527.54	1804	0.88144	0.99976	DEup	O.thomaeum
GO:1901659	glycosyl compound biosynthetic process	40	7	11.05	2055	0.95247	0.99978	DEup	O.thomaeum
GO:0030029	actin filament-based process	62	6	17.13	2399	0.99987	0.99978	DEup	O.thomaeum
GO:0006865	amino acid transport	54	5	14.92	2389	0.99979	0.99979	DEup	O.thomaeum
GO:0010383	cell wall polysaccharide metabolic proce...	84	11	23.21	2385	0.99958	0.99981	DEup	O.thomaeum
GO:0071702	organic substance transport	901	290	248.98	106	0.00094	0.99982	DEup	O.thomaeum
GO:0046467	membrane lipid biosynthetic process	69	11	19.07	2295	0.99248	0.99984	DEup	O.thomaeum
GO:0050789	regulation of biological process	3154	856	871.58	1480	0.77444	0.99984	DEup	O.thomaeum
GO:0055086	nucleobase-containing small molecule met...	329	78	90.92	2057	0.95509	0.99985	DEup	O.thomaeum
GO:0071669	plant-type cell wall organization or bio...	173	29	47.81	2388	0.99974	0.99986	DEup	O.thomaeum
GO:0050896	response to stimulus	4002	1136	1105.92	362	0.09668	0.99988	DEup	O.thomaeum
GO:0007169	transmembrane receptor protein tyrosine ...	111	15	30.67	2401	0.99989	0.99989	DEup	O.thomaeum
GO:0036211	protein modification process	1713	429	473.37	2331	0.99599	0.99989	DEup	O.thomaeum
GO:0070887	cellular response to chemical stimulus	781	207	215.82	1491	0.77965	0.99989	DEup	O.thomaeum
GO:0019438	aromatic compound biosynthetic process	1959	527	541.35	1521	0.79518	0.9999	DEup	O.thomaeum
GO:0046942	carboxylic acid transport	57	5	15.75	2402	0.9999	0.99991	DEup	O.thomaeum
GO:0019752	carboxylic acid metabolic process	766	197	211.68	1888	0.8986	0.99991	DEup	O.thomaeum
GO:0010089	xylem development	33	2	9.12	2387	0.99969	0.99992	DEup	O.thomaeum
GO:1901362	organic cyclic compound biosynthetic pro...	2062	551	569.82	1712	0.85369	0.99992	DEup	O.thomaeum
GO:0051273	beta-glucan metabolic process	65	9	17.96	2344	0.9975	0.99992	DEup	O.thomaeum
GO:0044283	small molecule biosynthetic process	550	133	151.99	2156	0.97282	0.99993	DEup	O.thomaeum
GO:0043094	cellular metabolic compound salvage	78	11	21.55	2363	0.99861	0.99994	DEup	O.thomaeum
GO:0010583	response to cyclopentenone	31	2	8.57	2378	0.99944	0.99994	DEup	O.thomaeum
GO:0006928	movement of cell or subcellular componen...	60	6	16.58	2390	0.99979	0.99994	DEup	O.thomaeum
GO:1901360	organic cyclic compound metabolic proces...	3112	895	859.97	283	0.05224	0.99994	DEup	O.thomaeum
GO:0009311	oligosaccharide metabolic process	90	19	24.87	2000	0.93751	0.99994	DEup	O.thomaeum
GO:0022402	cell cycle process	237	53	65.49	2158	0.97374	0.99996	DEup	O.thomaeum
GO:0048856	anatomical structure development	2156	591	595.79	1184	0.61067	0.99996	DEup	O.thomaeum
GO:0051301	cell division	199	35	54.99	2386	0.99969	0.99996	DEup	O.thomaeum
GO:0034968	histone lysine methylation	37	5	10.22	2259	0.98773	0.99997	DEup	O.thomaeum
GO:0030154	cell differentiation	466	90	128.78	2415	0.99999	0.99997	DEup	O.thomaeum
GO:0015698	inorganic anion transport	79	8	21.83	2408	0.99997	0.99997	DEup	O.thomaeum
GO:1901605	alpha-amino acid metabolic process	198	40	54.72	2301	0.99393	0.99997	DEup	O.thomaeum
GO:0043436	oxoacid metabolic process	830	211	229.36	1999	0.93678	0.99997	DEup	O.thomaeum
GO:0006725	cellular aromatic compound metabolic pro...	3031	875	837.59	252	0.04011	0.99997	DEup	O.thomaeum
GO:0048869	cellular developmental process	519	103	143.42	2414	0.99999	0.99998	DEup	O.thomaeum
GO:0009653	anatomical structure morphogenesis	647	136	178.79	2409	0.99997	0.99998	DEup	O.thomaeum
GO:0030244	cellulose biosynthetic process	43	3	11.88	2398	0.99987	0.99998	DEup	O.thomaeum
GO:0000226	microtubule cytoskeleton organization	46	3	12.71	2406	0.99994	0.99998	DEup	O.thomaeum
GO:0030243	cellulose metabolic process	51	4	14.09	2404	0.99991	0.99998	DEup	O.thomaeum
GO:0071705	nitrogen compound transport	715	239	197.58	84	0.00025	0.99998	DEup	O.thomaeum
GO:0018022	peptidyl-lysine methylation	39	5	10.78	2284	0.99216	0.99998	DEup	O.thomaeum
GO:0016043	cellular component organization	1202	368	332.16	170	0.00835	0.99998	DEup	O.thomaeum
GO:0006082	organic acid metabolic process	863	216	238.48	2117	0.96658	0.99998	DEup	O.thomaeum
GO:0006643	membrane lipid metabolic process	85	15	23.49	2262	0.98858	0.99999	DEup	O.thomaeum
GO:0008610	lipid biosynthetic process	442	101	122.14	2278	0.99149	0.99999	DEup	O.thomaeum
GO:0042440	pigment metabolic process	174	57	48.08	341	0.07689	0.99999	DEup	O.thomaeum
GO:0005976	polysaccharide metabolic process	248	40	68.53	2416	0.99999	0.99999	DEup	O.thomaeum
GO:0015849	organic acid transport	98	11	27.08	2411	0.99998	0.99999	DEup	O.thomaeum
GO:0006073	cellular glucan metabolic process	156	25	43.11	2392	0.99979	0.99999	DEup	O.thomaeum
GO:0006664	glycolipid metabolic process	54	8	14.92	2282	0.9917	0.99999	DEup	O.thomaeum
GO:0009247	glycolipid biosynthetic process	48	6	13.26	2337	0.99658	0.99999	DEup	O.thomaeum
GO:0009250	glucan biosynthetic process	98	14	27.08	2379	0.99948	0.99999	DEup	O.thomaeum
GO:0006412	translation	516	126	142.59	2072	0.9588	0.99999	DEup	O.thomaeum
GO:0071840	cellular component organization or bioge...	1390	417	384.11	209	0.01956	0.99999	DEup	O.thomaeum
GO:1901137	carbohydrate derivative biosynthetic pro...	376	90	103.9	2067	0.95601	0.99999	DEup	O.thomaeum
GO:1903509	liposaccharide metabolic process	55	8	15.2	2297	0.99319	1	DEup	O.thomaeum
GO:0006629	lipid metabolic process	764	177	211.12	2356	0.99839	1	DEup	O.thomaeum
GO:0043043	peptide biosynthetic process	523	128	144.53	2068	0.95717	1	DEup	O.thomaeum
GO:0007010	cytoskeleton organization	115	11	31.78	2425	1	1	DEup	O.thomaeum
GO:0007017	microtubule-based process	103	10	28.46	2420	1	1	DEup	O.thomaeum
GO:0019538	protein metabolic process	2696	722	745.02	1797	0.87727	1	DEup	O.thomaeum
GO:0097435	supramolecular fiber organization	86	7	23.77	2423	1	1	DEup	O.thomaeum
GO:0043604	amide biosynthetic process	556	134	153.65	2164	0.97612	1	DEup	O.thomaeum
GO:1901135	carbohydrate derivative metabolic proces...	597	142	164.98	2255	0.98727	1	DEup	O.thomaeum
GO:0006518	peptide metabolic process	587	145	162.21	2056	0.95462	1	DEup	O.thomaeum
GO:0006820	anion transport	178	24	49.19	2421	1	1	DEup	O.thomaeum
GO:0034645	cellular macromolecule biosynthetic proc...	2388	604	659.9	2354	0.99827	1	DEup	O.thomaeum
GO:0000910	cytokinesis	76	8	21	2405	0.99993	1	DEup	O.thomaeum
GO:0044271	cellular nitrogen compound biosynthetic ...	2380	637	657.69	1767	0.863	1	DEup	O.thomaeum
GO:0043603	cellular amide metabolic process	644	156	177.96	2197	0.98025	1	DEup	O.thomaeum
GO:0016051	carbohydrate biosynthetic process	297	56	82.07	2397	0.99985	1	DEup	O.thomaeum
GO:0006468	protein phosphorylation	847	187	234.06	2407	0.99995	1	DEup	O.thomaeum
GO:0006464	cellular protein modification process	1713	429	473.37	2332	0.99599	1	DEup	O.thomaeum
GO:0043170	macromolecule metabolic process	5053	1393	1396.35	1128	0.56464	1	DEup	O.thomaeum
GO:0042221	response to chemical	1971	553	544.67	765	0.3313	1	DEup	O.thomaeum
GO:0000271	polysaccharide biosynthetic process	172	25	47.53	2413	0.99999	1	DEup	O.thomaeum
GO:0010033	response to organic substance	1460	382	403.46	1929	0.91627	1	DEup	O.thomaeum
GO:0044264	cellular polysaccharide metabolic proces...	219	32	60.52	2424	1	1	DEup	O.thomaeum
GO:0044281	small molecule metabolic process	1318	327	364.22	2300	0.99366	1	DEup	O.thomaeum
GO:0034641	cellular nitrogen compound metabolic pro...	3362	960	929.06	345	0.08082	1	DEup	O.thomaeum
GO:0009059	macromolecule biosynthetic process	2420	612	668.75	2357	0.99843	1	DEup	O.thomaeum
GO:0044262	cellular carbohydrate metabolic process	342	72	94.51	2352	0.99811	1	DEup	O.thomaeum
GO:0006807	nitrogen compound metabolic process	5648	1564	1560.78	956	0.45437	1	DEup	O.thomaeum
GO:0033692	cellular polysaccharide biosynthetic pro...	151	19	41.73	2419	1	1	DEup	O.thomaeum
GO:0016310	phosphorylation	1025	225	283.25	2417	0.99999	1	DEup	O.thomaeum
GO:1901566	organonitrogen compound biosynthetic pro...	1227	321	339.07	1858	0.89582	1	DEup	O.thomaeum
GO:0034637	cellular carbohydrate biosynthetic proce...	189	27	52.23	2418	1	1	DEup	O.thomaeum
GO:1901564	organonitrogen compound metabolic proces...	3561	951	984.05	1997	0.93589	1	DEup	O.thomaeum
GO:0006796	phosphate-containing compound metabolic ...	1503	349	415.34	2412	0.99999	1	DEup	O.thomaeum
GO:0008152	metabolic process	7551	2070	2086.65	1490	0.77854	1	DEup	O.thomaeum
GO:0044267	cellular protein metabolic process	2426	629	670.4	2222	0.98443	1	DEup	O.thomaeum
GO:0009987	cellular process	8486	2351	2345.03	852	0.39572	1	DEup	O.thomaeum
GO:0006793	phosphorus metabolic process	1535	350	424.18	2422	1	1	DEup	O.thomaeum
GO:0071704	organic substance metabolic process	6962	1884	1923.89	2075	0.95962	1	DEup	O.thomaeum
GO:0044238	primary metabolic process	6428	1725	1776.32	2240	0.98611	1	DEup	O.thomaeum
GO:1901576	organic substance biosynthetic process	3561	913	984.05	2377	0.99943	1	DEup	O.thomaeum
GO:0044249	cellular biosynthetic process	3463	887	956.97	2375	0.99938	1	DEup	O.thomaeum
GO:0044237	cellular metabolic process	6639	1829	1834.63	1172	0.60357	1	DEup	O.thomaeum
GO:0044260	cellular macromolecule metabolic process	4289	1092	1185.23	2410	0.99998	1	DEup	O.thomaeum
GO:0009058	biosynthetic process	3681	935	1017.21	2403	0.9999	1	DEup	O.thomaeum
GO:0000038	very long-chain fatty acid metabolic pro...	13	1	3.59	2230	0.98511	1	DEup	O.thomaeum
GO:0000075	cell cycle checkpoint signaling	14	3	3.87	1499	0.78829	1	DEup	O.thomaeum
GO:0000077	DNA damage checkpoint signaling	5	1	1.38	1552	0.80161	1	DEup	O.thomaeum
GO:0000079	regulation of cyclin-dependent protein s...	11	7	3.04	185	0.01352	1	DEup	O.thomaeum
GO:0000086	G2/M transition of mitotic cell cycle	11	3	3.04	1251	0.62328	1	DEup	O.thomaeum
GO:0000154	rRNA modification	8	1	2.21	1953	0.92486	1	DEup	O.thomaeum
GO:0000302	response to reactive oxygen species	84	31	23.21	251	0.03987	1	DEup	O.thomaeum
GO:0000303	response to superoxide	9	5	2.49	322	0.07233	1	DEup	O.thomaeum
GO:0000305	response to oxygen radical	9	5	2.49	323	0.07233	1	DEup	O.thomaeum
GO:0000375	RNA splicing, via transesterification re...	36	17	9.95	175	0.00941	1	DEup	O.thomaeum
GO:0000394	RNA splicing, via endonucleolytic cleava...	7	2	1.93	1207	0.61833	1	DEup	O.thomaeum
GO:0000398	mRNA splicing, via spliceosome	34	16	9.4	182	0.01208	1	DEup	O.thomaeum
GO:0000460	maturation of 5.8S rRNA	12	4	3.32	943	0.43368	1	DEup	O.thomaeum
GO:0000466	maturation of 5.8S rRNA from tricistroni...	8	2	2.21	1363	0.69512	1	DEup	O.thomaeum
GO:0000470	maturation of LSU-rRNA	6	3	1.66	577	0.21315	1	DEup	O.thomaeum
GO:0000578	embryonic axis specification	8	4	2.21	477	0.15335	1	DEup	O.thomaeum
GO:0000730	DNA recombinase assembly	11	1	3.04	2139	0.97155	1	DEup	O.thomaeum
GO:0000741	karyogamy	17	2	4.7	2128	0.96942	1	DEup	O.thomaeum
GO:0000819	sister chromatid segregation	31	12	8.57	408	0.12071	1	DEup	O.thomaeum
GO:0001510	RNA methylation	12	1	3.32	2182	0.97942	1	DEup	O.thomaeum
GO:0001522	pseudouridine synthesis	6	1	1.66	1732	0.85646	1	DEup	O.thomaeum
GO:0001678	cellular glucose homeostasis	8	4	2.21	478	0.15335	1	DEup	O.thomaeum
GO:0001763	morphogenesis of a branching structure	10	2	2.76	1629	0.81034	1	DEup	O.thomaeum
GO:0002213	defense response to insect	5	2	1.38	896	0.42263	1	DEup	O.thomaeum
GO:0002218	activation of innate immune response	16	1	4.42	2309	0.99437	1	DEup	O.thomaeum
GO:0002252	immune effector process	16	1	4.42	2310	0.99437	1	DEup	O.thomaeum
GO:0002253	activation of immune response	16	1	4.42	2311	0.99437	1	DEup	O.thomaeum
GO:0002682	regulation of immune system process	80	22	22.11	1117	0.55331	1	DEup	O.thomaeum
GO:0002683	negative regulation of immune system pro...	26	11	7.18	339	0.07654	1	DEup	O.thomaeum
GO:0002684	positive regulation of immune system pro...	28	6	7.74	1674	0.82735	1	DEup	O.thomaeum
GO:0003008	system process	8	3	2.21	837	0.38794	1	DEup	O.thomaeum
GO:0003013	circulatory system process	8	3	2.21	838	0.38794	1	DEup	O.thomaeum
GO:0003018	vascular process in circulatory system	8	3	2.21	839	0.38794	1	DEup	O.thomaeum
GO:0005986	sucrose biosynthetic process	16	6	4.42	662	0.26477	1	DEup	O.thomaeum
GO:0005987	sucrose catabolic process	7	2	1.93	1208	0.61833	1	DEup	O.thomaeum
GO:0006022	aminoglycan metabolic process	18	5	4.97	1153	0.58337	1	DEup	O.thomaeum
GO:0006029	proteoglycan metabolic process	16	5	4.42	976	0.46553	1	DEup	O.thomaeum
GO:0006040	amino sugar metabolic process	23	6	6.36	1288	0.64346	1	DEup	O.thomaeum
GO:0006085	acetyl-CoA biosynthetic process	12	3	3.32	1341	0.68648	1	DEup	O.thomaeum
GO:0006112	energy reserve metabolic process	17	6	4.7	754	0.32024	1	DEup	O.thomaeum
GO:0006120	mitochondrial electron transport, NADH t...	6	2	1.66	1071	0.52737	1	DEup	O.thomaeum
GO:0006122	mitochondrial electron transport, ubiqui...	9	3	2.49	991	0.47284	1	DEup	O.thomaeum
GO:0006144	purine nucleobase metabolic process	16	3	4.42	1762	0.86099	1	DEup	O.thomaeum
GO:0006145	purine nucleobase catabolic process	6	3	1.66	578	0.21315	1	DEup	O.thomaeum
GO:0006152	purine nucleoside catabolic process	10	1	2.76	2090	0.96067	1	DEup	O.thomaeum
GO:0006188	IMP biosynthetic process	13	1	3.59	2231	0.98511	1	DEup	O.thomaeum
GO:0006273	lagging strand elongation	5	2	1.38	897	0.42263	1	DEup	O.thomaeum
GO:0006275	regulation of DNA replication	22	4	6.08	1856	0.89556	1	DEup	O.thomaeum
GO:0006308	DNA catabolic process	5	1	1.38	1553	0.80161	1	DEup	O.thomaeum
GO:0006367	transcription initiation from RNA polyme...	15	7	4.15	350	0.09077	1	DEup	O.thomaeum
GO:0006400	tRNA modification	26	5	7.18	1810	0.88421	1	DEup	O.thomaeum
GO:0006402	mRNA catabolic process	36	8	9.95	1658	0.81841	1	DEup	O.thomaeum
GO:0006403	RNA localization	52	15	14.37	997	0.47466	1	DEup	O.thomaeum
GO:0006424	glutamyl-tRNA aminoacylation	5	1	1.38	1554	0.80161	1	DEup	O.thomaeum
GO:0006446	regulation of translational initiation	7	2	1.93	1209	0.61833	1	DEup	O.thomaeum
GO:0006458	'de novo' protein folding	15	8	4.15	240	0.03126	1	DEup	O.thomaeum
GO:0006505	GPI anchor metabolic process	18	1	4.97	2339	0.99705	1	DEup	O.thomaeum
GO:0006513	protein monoubiquitination	5	1	1.38	1555	0.80161	1	DEup	O.thomaeum
GO:0006528	asparagine metabolic process	6	2	1.66	1072	0.52737	1	DEup	O.thomaeum
GO:0006545	glycine biosynthetic process	7	1	1.93	1869	0.89614	1	DEup	O.thomaeum
GO:0006546	glycine catabolic process	7	1	1.93	1870	0.89614	1	DEup	O.thomaeum
GO:0006552	leucine catabolic process	5	2	1.38	898	0.42263	1	DEup	O.thomaeum
GO:0006559	L-phenylalanine catabolic process	14	1	3.87	2264	0.98923	1	DEup	O.thomaeum
GO:0006586	indolalkylamine metabolic process	12	2	3.32	1821	0.88499	1	DEup	O.thomaeum
GO:0006605	protein targeting	129	60	35.65	35	3.3e-06	1	DEup	O.thomaeum
GO:0006606	protein import into nucleus	31	12	8.57	409	0.12071	1	DEup	O.thomaeum
GO:0006607	NLS-bearing protein import into nucleus	9	4	2.49	602	0.21816	1	DEup	O.thomaeum
GO:0006611	protein export from nucleus	6	2	1.66	1073	0.52737	1	DEup	O.thomaeum
GO:0006612	protein targeting to membrane	21	10	5.8	254	0.04016	1	DEup	O.thomaeum
GO:0006613	cotranslational protein targeting to mem...	13	5	3.59	686	0.27649	1	DEup	O.thomaeum
GO:0006625	protein targeting to peroxisome	15	4	4.15	1265	0.62982	1	DEup	O.thomaeum
GO:0006626	protein targeting to mitochondrion	35	13	9.67	453	0.14268	1	DEup	O.thomaeum
GO:0006638	neutral lipid metabolic process	28	10	7.74	617	0.22382	1	DEup	O.thomaeum
GO:0006639	acylglycerol metabolic process	28	10	7.74	618	0.22382	1	DEup	O.thomaeum
GO:0006677	glycosylceramide metabolic process	5	2	1.38	899	0.42263	1	DEup	O.thomaeum
GO:0006687	glycosphingolipid metabolic process	5	2	1.38	900	0.42263	1	DEup	O.thomaeum
GO:0006695	cholesterol biosynthetic process	5	1	1.38	1556	0.80161	1	DEup	O.thomaeum
GO:0006696	ergosterol biosynthetic process	5	1	1.38	1557	0.80161	1	DEup	O.thomaeum
GO:0006743	ubiquinone metabolic process	11	5	3.04	516	0.1612	1	DEup	O.thomaeum
GO:0006750	glutathione biosynthetic process	6	2	1.66	1074	0.52737	1	DEup	O.thomaeum
GO:0006754	ATP biosynthetic process	41	23	11.33	68	0.00011	1	DEup	O.thomaeum
GO:0006775	fat-soluble vitamin metabolic process	20	6	5.53	1011	0.49009	1	DEup	O.thomaeum
GO:0006782	protoporphyrinogen IX biosynthetic proce...	10	3	2.76	1113	0.55183	1	DEup	O.thomaeum
GO:0006879	cellular iron ion homeostasis	16	9	4.42	192	0.01483	1	DEup	O.thomaeum
GO:0006882	cellular zinc ion homeostasis	8	4	2.21	479	0.15335	1	DEup	O.thomaeum
GO:0006884	cell volume homeostasis	10	1	2.76	2091	0.96067	1	DEup	O.thomaeum
GO:0006885	regulation of pH	21	8	5.8	553	0.20037	1	DEup	O.thomaeum
GO:0006886	intracellular protein transport	288	119	79.59	21	2.8e-07	1	DEup	O.thomaeum
GO:0006887	exocytosis	63	24	17.41	271	0.04573	1	DEup	O.thomaeum
GO:0006888	endoplasmic reticulum to Golgi vesicle-m...	47	12	12.99	1315	0.67968	1	DEup	O.thomaeum
GO:0006890	retrograde vesicle-mediated transport, G...	12	5	3.32	594	0.21648	1	DEup	O.thomaeum
GO:0006893	Golgi to plasma membrane transport	6	3	1.66	579	0.21315	1	DEup	O.thomaeum
GO:0006897	endocytosis	55	15	15.2	1147	0.57505	1	DEup	O.thomaeum
GO:0006900	vesicle budding from membrane	7	1	1.93	1871	0.89614	1	DEup	O.thomaeum
GO:0006903	vesicle targeting	7	2	1.93	1210	0.61833	1	DEup	O.thomaeum
GO:0006935	chemotaxis	20	6	5.53	1012	0.49009	1	DEup	O.thomaeum
GO:0006995	cellular response to nitrogen starvation	15	4	4.15	1266	0.62982	1	DEup	O.thomaeum
GO:0007006	mitochondrial membrane organization	20	4	5.53	1698	0.84538	1	DEup	O.thomaeum
GO:0007021	tubulin complex assembly	8	1	2.21	1954	0.92486	1	DEup	O.thomaeum
GO:0007088	regulation of mitotic nuclear division	6	1	1.66	1733	0.85646	1	DEup	O.thomaeum
GO:0007091	metaphase/anaphase transition of mitotic...	9	2	2.49	1447	0.75864	1	DEup	O.thomaeum
GO:0007265	Ras protein signal transduction	6	1	1.66	1734	0.85646	1	DEup	O.thomaeum
GO:0007349	cellularization	6	1	1.66	1735	0.85646	1	DEup	O.thomaeum
GO:0008037	cell recognition	5	3	1.38	440	0.13318	1	DEup	O.thomaeum
GO:0008150	biological_process	11294	3121	3121	2426	1	1	DEup	O.thomaeum
GO:0008154	actin polymerization or depolymerization	33	4	9.12	2276	0.99094	1	DEup	O.thomaeum
GO:0008156	negative regulation of DNA replication	5	1	1.38	1558	0.80161	1	DEup	O.thomaeum
GO:0008203	cholesterol metabolic process	5	1	1.38	1559	0.80161	1	DEup	O.thomaeum
GO:0008204	ergosterol metabolic process	5	1	1.38	1560	0.80161	1	DEup	O.thomaeum
GO:0008214	protein dealkylation	7	4	1.93	367	0.09738	1	DEup	O.thomaeum
GO:0008215	spermine metabolic process	5	1	1.38	1561	0.80161	1	DEup	O.thomaeum
GO:0008272	sulfate transport	15	2	4.15	2045	0.94752	1	DEup	O.thomaeum
GO:0008300	isoprenoid catabolic process	10	1	2.76	2092	0.96067	1	DEup	O.thomaeum
GO:0008544	epidermis development	16	2	4.42	2077	0.95988	1	DEup	O.thomaeum
GO:0009060	aerobic respiration	81	39	22.38	57	6.5e-05	1	DEup	O.thomaeum
GO:0009066	aspartate family amino acid metabolic pr...	51	15	14.09	948	0.44023	1	DEup	O.thomaeum
GO:0009071	serine family amino acid catabolic proce...	9	1	2.49	2029	0.94564	1	DEup	O.thomaeum
GO:0009074	aromatic amino acid family catabolic pro...	20	1	5.53	2360	0.99846	1	DEup	O.thomaeum
GO:0009081	branched-chain amino acid metabolic proc...	15	5	4.15	863	0.4028	1	DEup	O.thomaeum
GO:0009085	lysine biosynthetic process	15	4	4.15	1267	0.62982	1	DEup	O.thomaeum
GO:0009095	aromatic amino acid family biosynthetic ...	10	1	2.76	2093	0.96067	1	DEup	O.thomaeum
GO:0009098	leucine biosynthetic process	7	2	1.93	1211	0.61833	1	DEup	O.thomaeum
GO:0009119	ribonucleoside metabolic process	22	1	6.08	2370	0.99919	1	DEup	O.thomaeum
GO:0009126	purine nucleoside monophosphate metaboli...	17	2	4.7	2129	0.96942	1	DEup	O.thomaeum
GO:0009127	purine nucleoside monophosphate biosynth...	17	2	4.7	2130	0.96942	1	DEup	O.thomaeum
GO:0009129	pyrimidine nucleoside monophosphate meta...	15	4	4.15	1268	0.62982	1	DEup	O.thomaeum
GO:0009130	pyrimidine nucleoside monophosphate bios...	13	4	3.59	1033	0.50355	1	DEup	O.thomaeum
GO:0009132	nucleoside diphosphate metabolic process	75	18	20.73	1525	0.79665	1	DEup	O.thomaeum
GO:0009135	purine nucleoside diphosphate metabolic ...	68	18	18.79	1278	0.63042	1	DEup	O.thomaeum
GO:0009141	nucleoside triphosphate metabolic proces...	55	24	15.2	168	0.00773	1	DEup	O.thomaeum
GO:0009142	nucleoside triphosphate biosynthetic pro...	54	24	14.92	156	0.00587	1	DEup	O.thomaeum
GO:0009144	purine nucleoside triphosphate metabolic...	47	23	12.99	121	0.00151	1	DEup	O.thomaeum
GO:0009145	purine nucleoside triphosphate biosynthe...	47	23	12.99	122	0.00151	1	DEup	O.thomaeum
GO:0009147	pyrimidine nucleoside triphosphate metab...	11	1	3.04	2140	0.97155	1	DEup	O.thomaeum
GO:0009148	pyrimidine nucleoside triphosphate biosy...	11	1	3.04	2141	0.97155	1	DEup	O.thomaeum
GO:0009164	nucleoside catabolic process	11	1	3.04	2142	0.97155	1	DEup	O.thomaeum
GO:0009173	pyrimidine ribonucleoside monophosphate ...	14	4	3.87	1137	0.56928	1	DEup	O.thomaeum
GO:0009179	purine ribonucleoside diphosphate metabo...	68	18	18.79	1279	0.63042	1	DEup	O.thomaeum
GO:0009185	ribonucleoside diphosphate metabolic pro...	68	18	18.79	1280	0.63042	1	DEup	O.thomaeum
GO:0009199	ribonucleoside triphosphate metabolic pr...	52	24	14.37	146	0.00324	1	DEup	O.thomaeum
GO:0009205	purine ribonucleoside triphosphate metab...	47	23	12.99	123	0.00151	1	DEup	O.thomaeum
GO:0009206	purine ribonucleoside triphosphate biosy...	47	23	12.99	124	0.00151	1	DEup	O.thomaeum
GO:0009208	pyrimidine ribonucleoside triphosphate m...	10	1	2.76	2094	0.96067	1	DEup	O.thomaeum
GO:0009209	pyrimidine ribonucleoside triphosphate b...	10	1	2.76	2095	0.96067	1	DEup	O.thomaeum
GO:0009218	pyrimidine ribonucleotide metabolic proc...	21	4	5.8	1789	0.87259	1	DEup	O.thomaeum
GO:0009240	isopentenyl diphosphate biosynthetic pro...	17	1	4.7	2327	0.99593	1	DEup	O.thomaeum
GO:0009306	protein secretion	26	7	7.18	1175	0.60607	1	DEup	O.thomaeum
GO:0009309	amine biosynthetic process	13	3	3.59	1428	0.74136	1	DEup	O.thomaeum
GO:0009310	amine catabolic process	7	2	1.93	1212	0.61833	1	DEup	O.thomaeum
GO:0009403	toxin biosynthetic process	13	3	3.59	1429	0.74136	1	DEup	O.thomaeum
GO:0009409	response to cold	333	105	92.02	307	0.06167	1	DEup	O.thomaeum
GO:0009435	NAD biosynthetic process	8	1	2.21	1955	0.92486	1	DEup	O.thomaeum
GO:0009438	methylglyoxal metabolic process	8	3	2.21	840	0.38794	1	DEup	O.thomaeum
GO:0009595	detection of biotic stimulus	7	2	1.93	1213	0.61833	1	DEup	O.thomaeum
GO:0009616	RNAi-mediated antiviral immune response	13	3	3.59	1430	0.74136	1	DEup	O.thomaeum
GO:0009635	response to herbicide	8	1	2.21	1956	0.92486	1	DEup	O.thomaeum
GO:0009649	entrainment of circadian clock	6	1	1.66	1736	0.85646	1	DEup	O.thomaeum
GO:0009660	amyloplast organization	5	3	1.38	441	0.13318	1	DEup	O.thomaeum
GO:0009668	plastid membrane organization	44	13	12.16	949	0.44439	1	DEup	O.thomaeum
GO:0009682	induced systemic resistance	19	2	5.25	2213	0.98237	1	DEup	O.thomaeum
GO:0009697	salicylic acid biosynthetic process	6	2	1.66	1075	0.52737	1	DEup	O.thomaeum
GO:0009720	detection of hormone stimulus	8	2	2.21	1364	0.69512	1	DEup	O.thomaeum
GO:0009726	detection of endogenous stimulus	8	2	2.21	1365	0.69512	1	DEup	O.thomaeum
GO:0009757	hexose mediated signaling	8	4	2.21	480	0.15335	1	DEup	O.thomaeum
GO:0009759	indole glucosinolate biosynthetic proces...	10	1	2.76	2096	0.96067	1	DEup	O.thomaeum
GO:0009765	photosynthesis, light harvesting	29	5	8.01	1995	0.93441	1	DEup	O.thomaeum
GO:0009773	photosynthetic electron transport in pho...	14	1	3.87	2265	0.98923	1	DEup	O.thomaeum
GO:0009804	coumarin metabolic process	5	1	1.38	1562	0.80161	1	DEup	O.thomaeum
GO:0009819	drought recovery	14	2	3.87	1987	0.93157	1	DEup	O.thomaeum
GO:0009823	cytokinin catabolic process	9	1	2.49	2030	0.94564	1	DEup	O.thomaeum
GO:0009835	fruit ripening	9	2	2.49	1448	0.75864	1	DEup	O.thomaeum
GO:0009861	jasmonic acid and ethylene-dependent sys...	22	9	6.08	417	0.1256	1	DEup	O.thomaeum
GO:0009864	induced systemic resistance, jasmonic ac...	15	1	4.15	2285	0.99221	1	DEup	O.thomaeum
GO:0009880	embryonic pattern specification	14	8	3.87	208	0.01916	1	DEup	O.thomaeum
GO:0009895	negative regulation of catabolic process	9	5	2.49	324	0.07233	1	DEup	O.thomaeum
GO:0009896	positive regulation of catabolic process	26	8	7.18	933	0.43235	1	DEup	O.thomaeum
GO:0009902	chloroplast relocation	17	4	4.7	1405	0.73335	1	DEup	O.thomaeum
GO:0009934	regulation of meristem structural organi...	17	1	4.7	2328	0.99593	1	DEup	O.thomaeum
GO:0009938	negative regulation of gibberellic acid ...	6	1	1.66	1737	0.85646	1	DEup	O.thomaeum
GO:0009942	longitudinal axis specification	8	4	2.21	481	0.15335	1	DEup	O.thomaeum
GO:0009969	xyloglucan biosynthetic process	12	1	3.32	2183	0.97942	1	DEup	O.thomaeum
GO:0009970	cellular response to sulfate starvation	9	3	2.49	992	0.47284	1	DEup	O.thomaeum
GO:0010020	chloroplast fission	18	4	4.97	1486	0.7762	1	DEup	O.thomaeum
GO:0010022	meristem determinacy	12	1	3.32	2184	0.97942	1	DEup	O.thomaeum
GO:0010039	response to iron ion	25	13	6.91	171	0.00843	1	DEup	O.thomaeum
GO:0010043	response to zinc ion	38	12	10.5	796	0.3498	1	DEup	O.thomaeum
GO:0010044	response to aluminum ion	12	3	3.32	1342	0.68648	1	DEup	O.thomaeum
GO:0010048	vernalization response	11	3	3.04	1252	0.62328	1	DEup	O.thomaeum
GO:0010069	zygote asymmetric cytokinesis in embryo ...	6	1	1.66	1738	0.85646	1	DEup	O.thomaeum
GO:0010070	zygote asymmetric cell division	7	1	1.93	1872	0.89614	1	DEup	O.thomaeum
GO:0010093	specification of floral organ identity	7	2	1.93	1214	0.61833	1	DEup	O.thomaeum
GO:0010100	negative regulation of photomorphogenesi...	7	3	1.93	730	0.29997	1	DEup	O.thomaeum
GO:0010103	stomatal complex morphogenesis	12	1	3.32	2185	0.97942	1	DEup	O.thomaeum
GO:0010104	regulation of ethylene-activated signali...	19	12	5.25	117	0.00128	1	DEup	O.thomaeum
GO:0010109	regulation of photosynthesis	28	8	7.74	1055	0.52726	1	DEup	O.thomaeum
GO:0010115	regulation of abscisic acid biosynthetic...	8	5	2.21	262	0.04142	1	DEup	O.thomaeum
GO:0010116	positive regulation of abscisic acid bio...	5	4	1.38	218	0.02269	1	DEup	O.thomaeum
GO:0010158	abaxial cell fate specification	8	1	2.21	1957	0.92486	1	DEup	O.thomaeum
GO:0010161	red light signaling pathway	8	1	2.21	1958	0.92486	1	DEup	O.thomaeum
GO:0010166	wax metabolic process	21	1	5.8	2367	0.99889	1	DEup	O.thomaeum
GO:0010187	negative regulation of seed germination	23	4	6.36	1927	0.91481	1	DEup	O.thomaeum
GO:0010200	response to chitin	98	32	27.08	496	0.15798	1	DEup	O.thomaeum
GO:0010205	photoinhibition	9	4	2.49	603	0.21816	1	DEup	O.thomaeum
GO:0010215	cellulose microfibril organization	7	1	1.93	1873	0.89614	1	DEup	O.thomaeum
GO:0010232	vascular transport	8	3	2.21	841	0.38794	1	DEup	O.thomaeum
GO:0010239	chloroplast mRNA processing	6	4	1.66	290	0.0532	1	DEup	O.thomaeum
GO:0010262	somatic embryogenesis	5	1	1.38	1563	0.80161	1	DEup	O.thomaeum
GO:0010272	response to silver ion	5	4	1.38	219	0.02269	1	DEup	O.thomaeum
GO:0010286	heat acclimation	37	14	10.22	394	0.11568	1	DEup	O.thomaeum
GO:0010346	shoot axis formation	10	2	2.76	1630	0.81034	1	DEup	O.thomaeum
GO:0010364	regulation of ethylene biosynthetic proc...	9	1	2.49	2031	0.94564	1	DEup	O.thomaeum
GO:0010371	regulation of gibberellin biosynthetic p...	5	2	1.38	901	0.42263	1	DEup	O.thomaeum
GO:0010384	cell wall proteoglycan metabolic process	15	5	4.15	864	0.4028	1	DEup	O.thomaeum
GO:0010483	pollen tube reception	5	1	1.38	1564	0.80161	1	DEup	O.thomaeum
GO:0010496	intercellular transport	15	1	4.15	2286	0.99221	1	DEup	O.thomaeum
GO:0010506	regulation of autophagy	15	6	4.15	566	0.21208	1	DEup	O.thomaeum
GO:0010507	negative regulation of autophagy	5	3	1.38	442	0.13318	1	DEup	O.thomaeum
GO:0010508	positive regulation of autophagy	8	2	2.21	1366	0.69512	1	DEup	O.thomaeum
GO:0010562	positive regulation of phosphorus metabo...	25	9	6.91	629	0.23318	1	DEup	O.thomaeum
GO:0010563	negative regulation of phosphorus metabo...	9	4	2.49	604	0.21816	1	DEup	O.thomaeum
GO:0010569	regulation of double-strand break repair...	7	1	1.93	1874	0.89614	1	DEup	O.thomaeum
GO:0010582	floral meristem determinacy	12	1	3.32	2186	0.97942	1	DEup	O.thomaeum
GO:0010587	miRNA catabolic process	6	2	1.66	1076	0.52737	1	DEup	O.thomaeum
GO:0010589	leaf proximal/distal pattern formation	6	1	1.66	1739	0.85646	1	DEup	O.thomaeum
GO:0010639	negative regulation of organelle organiz...	20	2	5.53	2244	0.98666	1	DEup	O.thomaeum
GO:0010726	positive regulation of hydrogen peroxide...	7	2	1.93	1215	0.61833	1	DEup	O.thomaeum
GO:0010833	telomere maintenance via telomere length...	8	3	2.21	842	0.38794	1	DEup	O.thomaeum
GO:0010921	regulation of phosphatase activity	5	2	1.38	902	0.42263	1	DEup	O.thomaeum
GO:0010962	regulation of glucan biosynthetic proces...	5	1	1.38	1565	0.80161	1	DEup	O.thomaeum
GO:0010965	regulation of mitotic sister chromatid s...	9	2	2.49	1449	0.75864	1	DEup	O.thomaeum
GO:0015691	cadmium ion transport	6	1	1.66	1740	0.85646	1	DEup	O.thomaeum
GO:0015714	phosphoenolpyruvate transport	6	1	1.66	1741	0.85646	1	DEup	O.thomaeum
GO:0015740	C4-dicarboxylate transport	13	1	3.59	2232	0.98511	1	DEup	O.thomaeum
GO:0015766	disaccharide transport	13	6	3.59	401	0.12046	1	DEup	O.thomaeum
GO:0015772	oligosaccharide transport	13	6	3.59	402	0.12046	1	DEup	O.thomaeum
GO:0015865	purine nucleotide transport	13	5	3.59	687	0.27649	1	DEup	O.thomaeum
GO:0015866	ADP transport	7	2	1.93	1216	0.61833	1	DEup	O.thomaeum
GO:0015936	coenzyme A metabolic process	12	1	3.32	2187	0.97942	1	DEup	O.thomaeum
GO:0015937	coenzyme A biosynthetic process	9	1	2.49	2032	0.94564	1	DEup	O.thomaeum
GO:0015985	energy coupled proton transport, down el...	35	22	9.67	43	1.4e-05	1	DEup	O.thomaeum
GO:0016045	detection of bacterium	5	1	1.38	1566	0.80161	1	DEup	O.thomaeum
GO:0016075	rRNA catabolic process	9	2	2.49	1450	0.75864	1	DEup	O.thomaeum
GO:0016119	carotene metabolic process	12	1	3.32	2188	0.97942	1	DEup	O.thomaeum
GO:0016120	carotene biosynthetic process	8	1	2.21	1959	0.92486	1	DEup	O.thomaeum
GO:0016144	S-glycoside biosynthetic process	20	6	5.53	1013	0.49009	1	DEup	O.thomaeum
GO:0016197	endosomal transport	31	9	8.57	1018	0.49854	1	DEup	O.thomaeum
GO:0016441	posttranscriptional gene silencing	75	26	20.73	387	0.1096	1	DEup	O.thomaeum
GO:0016485	protein processing	31	7	8.57	1517	0.7942	1	DEup	O.thomaeum
GO:0016554	cytidine to uridine editing	11	9	3.04	86	0.00029	1	DEup	O.thomaeum
GO:0016556	mRNA modification	7	2	1.93	1217	0.61833	1	DEup	O.thomaeum
GO:0016559	peroxisome fission	9	3	2.49	993	0.47284	1	DEup	O.thomaeum
GO:0016577	histone demethylation	6	3	1.66	580	0.21315	1	DEup	O.thomaeum
GO:0016926	protein desumoylation	7	3	1.93	731	0.29997	1	DEup	O.thomaeum
GO:0016973	poly(A)+ mRNA export from nucleus	6	2	1.66	1077	0.52737	1	DEup	O.thomaeum
GO:0017038	protein import	76	34	21	111	0.00101	1	DEup	O.thomaeum
GO:0018126	protein hydroxylation	7	3	1.93	732	0.29997	1	DEup	O.thomaeum
GO:0018196	peptidyl-asparagine modification	7	1	1.93	1875	0.89614	1	DEup	O.thomaeum
GO:0018279	protein N-linked glycosylation via aspar...	7	1	1.93	1876	0.89614	1	DEup	O.thomaeum
GO:0018342	protein prenylation	7	3	1.93	733	0.29997	1	DEup	O.thomaeum
GO:0018394	peptidyl-lysine acetylation	33	10	9.12	931	0.42989	1	DEup	O.thomaeum
GO:0019184	nonribosomal peptide biosynthetic proces...	6	2	1.66	1078	0.52737	1	DEup	O.thomaeum
GO:0019288	isopentenyl diphosphate biosynthetic pro...	12	1	3.32	2189	0.97942	1	DEup	O.thomaeum
GO:0019362	pyridine nucleotide metabolic process	12	2	3.32	1822	0.88499	1	DEup	O.thomaeum
GO:0019363	pyridine nucleotide biosynthetic process	12	2	3.32	1823	0.88499	1	DEup	O.thomaeum
GO:0019395	fatty acid oxidation	45	21	12.44	154	0.00488	1	DEup	O.thomaeum
GO:0019405	alditol catabolic process	5	2	1.38	903	0.42263	1	DEup	O.thomaeum
GO:0019430	removal of superoxide radicals	9	5	2.49	325	0.07233	1	DEup	O.thomaeum
GO:0019511	peptidyl-proline hydroxylation	7	3	1.93	734	0.29997	1	DEup	O.thomaeum
GO:0019563	glycerol catabolic process	5	2	1.38	904	0.42263	1	DEup	O.thomaeum
GO:0019566	arabinose metabolic process	7	1	1.93	1877	0.89614	1	DEup	O.thomaeum
GO:0019646	aerobic electron transport chain	20	9	5.53	332	0.07269	1	DEup	O.thomaeum
GO:0019684	photosynthesis, light reaction	114	36	31.5	549	0.1988	1	DEup	O.thomaeum
GO:0019685	photosynthesis, dark reaction	20	2	5.53	2245	0.98666	1	DEup	O.thomaeum
GO:0019720	Mo-molybdopterin cofactor metabolic proc...	9	4	2.49	605	0.21816	1	DEup	O.thomaeum
GO:0019740	nitrogen utilization	12	1	3.32	2190	0.97942	1	DEup	O.thomaeum
GO:0019758	glycosinolate biosynthetic process	20	6	5.53	1014	0.49009	1	DEup	O.thomaeum
GO:0019932	second-messenger-mediated signaling	8	1	2.21	1960	0.92486	1	DEup	O.thomaeum
GO:0022616	DNA strand elongation	8	3	2.21	843	0.38794	1	DEup	O.thomaeum
GO:0022898	regulation of transmembrane transporter ...	10	2	2.76	1631	0.81034	1	DEup	O.thomaeum
GO:0030002	cellular anion homeostasis	6	3	1.66	581	0.21315	1	DEup	O.thomaeum
GO:0030003	cellular cation homeostasis	82	33	22.66	172	0.00894	1	DEup	O.thomaeum
GO:0030026	cellular manganese ion homeostasis	8	3	2.21	844	0.38794	1	DEup	O.thomaeum
GO:0030041	actin filament polymerization	26	3	7.18	2252	0.98708	1	DEup	O.thomaeum
GO:0030042	actin filament depolymerization	13	1	3.59	2233	0.98511	1	DEup	O.thomaeum
GO:0030162	regulation of proteolysis	16	3	4.42	1763	0.86099	1	DEup	O.thomaeum
GO:0030186	melatonin metabolic process	6	1	1.66	1742	0.85646	1	DEup	O.thomaeum
GO:0030198	extracellular matrix organization	8	1	2.21	1961	0.92486	1	DEup	O.thomaeum
GO:0030490	maturation of SSU-rRNA	10	1	2.76	2097	0.96067	1	DEup	O.thomaeum
GO:0030641	regulation of cellular pH	17	8	4.7	316	0.06884	1	DEup	O.thomaeum
GO:0030832	regulation of actin filament length	30	4	8.29	2207	0.98167	1	DEup	O.thomaeum
GO:0030834	regulation of actin filament depolymeriz...	11	1	3.04	2143	0.97155	1	DEup	O.thomaeum
GO:0030855	epithelial cell differentiation	16	2	4.42	2078	0.95988	1	DEup	O.thomaeum
GO:0030865	cortical cytoskeleton organization	27	1	7.46	2394	0.99984	1	DEup	O.thomaeum
GO:0030968	endoplasmic reticulum unfolded protein r...	7	2	1.93	1218	0.61833	1	DEup	O.thomaeum
GO:0031047	gene silencing by RNA	88	29	24.32	500	0.15835	1	DEup	O.thomaeum
GO:0031050	dsRNA processing	45	14	12.44	799	0.35318	1	DEup	O.thomaeum
GO:0031053	primary miRNA processing	8	3	2.21	845	0.38794	1	DEup	O.thomaeum
GO:0031056	regulation of histone modification	20	5	5.53	1330	0.68553	1	DEup	O.thomaeum
GO:0031086	nuclear-transcribed mRNA catabolic proce...	10	2	2.76	1632	0.81034	1	DEup	O.thomaeum
GO:0031099	regeneration	5	1	1.38	1567	0.80161	1	DEup	O.thomaeum
GO:0031122	cytoplasmic microtubule organization	27	1	7.46	2395	0.99984	1	DEup	O.thomaeum
GO:0031124	mRNA 3'-end processing	17	9	4.7	225	0.0239	1	DEup	O.thomaeum
GO:0031146	SCF-dependent proteasomal ubiquitin-depe...	11	5	3.04	517	0.1612	1	DEup	O.thomaeum
GO:0031335	regulation of sulfur amino acid metaboli...	9	1	2.49	2033	0.94564	1	DEup	O.thomaeum
GO:0031349	positive regulation of defense response	32	6	8.84	1916	0.91195	1	DEup	O.thomaeum
GO:0031425	chloroplast RNA processing	15	6	4.15	567	0.21208	1	DEup	O.thomaeum
GO:0031497	chromatin assembly	26	7	7.18	1176	0.60607	1	DEup	O.thomaeum
GO:0031507	heterochromatin assembly	22	7	6.08	868	0.40729	1	DEup	O.thomaeum
GO:0031540	regulation of anthocyanin biosynthetic p...	7	1	1.93	1878	0.89614	1	DEup	O.thomaeum
GO:0031570	DNA integrity checkpoint signaling	7	1	1.93	1879	0.89614	1	DEup	O.thomaeum
GO:0031577	spindle checkpoint signaling	5	1	1.38	1568	0.80161	1	DEup	O.thomaeum
GO:0031647	regulation of protein stability	9	1	2.49	2034	0.94564	1	DEup	O.thomaeum
GO:0031998	regulation of fatty acid beta-oxidation	6	2	1.66	1079	0.52737	1	DEup	O.thomaeum
[truncated: 34,499 more rows]
